# Supplementary material for: A systematic comparison of FOSL1, FOSL2 and BATF-mediated transcriptional regulation during early human Th17 differentiation
Source: Nucleic Acids Res. 2022 May 3;50(9):4938–58. doi: 10.1093/nar/gkac256 (PMC9122603; doi:10.1093/nar/gkac256)
Supplement: gkac256_Supplemental_Files [file gkac256_supplemental_files.zip]

Archive with 12 entries (12 files):
- NAR Supp information_Final.pdf
- Revised Captions and Legends for Supp Excel sheets_Shetty et al (002).docx
- Revised Table S10. Overlap with HuTh17 codeset and STAT3 data.xlsx
- Table S1. siRNA and Taqman primer sequences.xlsx
- Table S2. DE genes_FOSL1, FOSL2, Double KD.xlsx
- Table S3. DE genes_FOSL1, FOSL2, Double OE.xlsx
- Table S4. FOSL1 FOSL2 ChIP, shared direct targets, motif analysis.xlsx
- Table S5. BATF DE genes, ChIP peaks, direct targets and motif analysis.xlsx
- Table S6. BATF ChIP peaks shared with FOSL.xlsx
- Table S7. Disease-linked SNPs within TFBS & Common SNPs.xlsx
- Table S8. List of SNPs relevant to the study.xlsx
- Table S9. Oligo sequences for DAPA.xlsx
