# Supplementary material for: A systematic comparison of FOSL1, FOSL2 and BATF-mediated transcriptional regulation during early human Th17 differentiation
Source: Nucleic Acids Res. 2022 May 3;50(9):4938–58. doi: 10.1093/nar/gkac256 (PMC9122603; doi:10.1093/nar/gkac256)
Supplement: gkac256_Supplemental_Files [file gkac256_supplemental_files.zip › Revised Table S10. Overlap with HuTh17 codeset and STAT3 data.xlsx]

## Sheet: HuTh17codeset regulated by FOSL
53 HuTh17 codeset genes (Hu et al.) affected upon FOSL DKD or DOE
IL7R
IL12RB1
PDCD1
IL3
IL17F
COL15A1
IL4I1
ANTXR2
FASLG
STAT4
ZC3H12C
IRF7
C15orf48
IL17A
IL9
EVI5
CD160
RSAD2
IL23R
TBX21
IL24
IL21
SGK1
EMP1
CCR6
IL13
EPSTI1
HECW2
TNFSF13B
KLF3
CXCR3
CD274
GZMB
RORC
PRDM1
GATA3
NAPSA
STAT2
LAG3
DNAJC12
SOCS3
RORA
IFNB1
STAT1
TGFB1
TLR7
ITGA3
TCEA3
DPP4
IL12RB2
IFNG
TIGIT
CCL4

## Sheet: STAT3 VERSUS FOSL
22 strongest targets of STAT3 (Tripathi et al., 2017) regulated by FOSL in the opposite direction (based on FOSL DOE)
Gene	(+/-) regulated by STAT3	(+/-) regulated by FOSL
RORA	⁺	₋
GZMB	⁺	₋
IL12RB2	⁺	₋
CCR6	⁺	₋
IL24	⁺	₋
IL23R	⁺	₋
HOPX	⁺	₋
PTGER2	₋	⁺
NAPSA	⁺	₋
CALCB	⁺	₋
HSD11B1	⁺	₋
IFIT2	⁺	₋
BCAR3	⁺	₋
IGFBP6	⁺	₋
GBP4	⁺	₋
TNFSF11	₋	⁺
AFF3	₋	⁺
TMEM200A	₋	⁺
NR4A2	₋	⁺
FNDC9	⁺	₋
PSD3	⁺	₋
TSHZ2	⁺	₋
