# Supplementary material for: A systematic comparison of FOSL1, FOSL2 and BATF-mediated transcriptional regulation during early human Th17 differentiation
Source: Nucleic Acids Res. 2022 May 3;50(9):4938–58. doi: 10.1093/nar/gkac256 (PMC9122603; doi:10.1093/nar/gkac256)
Supplement: gkac256_Supplemental_Files [file gkac256_supplemental_files.zip › Table S1. siRNA and Taqman primer sequences.xlsx]

## Sheet: siRNA sequences
No.	Target gene	siRNA sequence (5´-3´)	Company	Used for data figure/experiment
1	si FOSL1 #1	CACCAUGAGUGGCAGUCAG	Sigma	For all KD, DKD experiments
2	si FOSL1 #2	GGACACAGGCAGUACCAGU	Sigma	Only for Single KD in Fig. 2A, B
3	si FOSL2 #1	CUGGGUGGUCUGAAUAUUAAA	Sigma	Only for Single KD in Fig. 2A, B
4	si FOSL2 #2	GGCCCAGUGUGCAAGAUUA	Sigma	Only for Single KD in Fig. 2A, B
5	siFOSL2 #3	GCCUUGGAGAACUCGGUUU	Ambion, Life Tehcnologies	For all KD/DKD experiments from Fig. 2C onwards
6	si STAT3	GGAGAAGCAUCGUGAGUGA	Sigma	For all STAT3 KD experiments
7	si BATF #1	GAAACAGAACGCGGCUCUA	Sigma	For all BATF KD experiments
8	si BATF #2	GAACGCGGCUCUACGCAAG	Sigma	For all BATF KD experiments
9	Scramble non-targeting (SCR)	AAUUCUCCGAACGUGUCACGU	Sigma	For all KD experiments

## Sheet: Taqman Primer sequences
No.	Oligo name	5 `- oligo sequence -3 `	Roche universal library probe number
1	IL17A Pr.1	TGGGAAGACCTCATTGGTGT	8
	IL17A Pr.2	GGATTTCGTGGGATTGTGAT
2	IL17F Pr.1	GGCATCATCAATGAAAACCA	10
	IL17F Pr.2	TGGGGTCCCAAGTGACAG
3	RORC Pr.1	AGACTCATCGCCAAAGCATC	87
	RORC Pr.2	TCCACATGCTGGCTACACA
4	IL23R Pr.1	CAATCTTGTTGTGACA	9
	IL23R Pr.2	GAGCTCCCGGTTCTTA
5	MIAT Pr.1	GAGTGTGTGTGCATCTTGACAAT	75
	MIAT Pr.2	GAGGGGTCGAAGAGAATGTG
No.	Oligo name	5 `- oligo sequence -3 `	Probe (FAM-TAMRA) 5' - 3'
1	GATA3 Pr.1	GGACGCGGCGCAGTAC	TGCCGGAGGAGGTGGATGTGCT
	GATA3 Pr.2	TGCCTTGACCGTCGATGTTA
2	Tbet Pr.1	ACA GCT ATG AGG CTG AGT TTC GA	TCA GCA TGA AGC CTG CAT TCT TGC C
	Tbet Pr.2	GGC CTC GGT AGT AGG ACA TGG T
3	IFNG Pr.1	TGTCCAACGCAAAGCAATACA	TGCTGGCGACAGTTCAGCCATCAC
	IFNG Pr.2	CTCGAAACAGCATCTGACTCCTT
4	STAT4 Pr.1	GCTGAGAGCTGTAGTGTTTACCGA	AGTCTCGCAGGATGTCAGCGAATGG
	STAT4 Pr.2	AATAAAGGCCGGTTGTCTGCT
5	IL3 Pr.1	GAAGACCAAGACATTCGATGGAA	TTCGAAGGCCAAACCTGGAGGCATT
	IL3 Pr.2	TGATGCGTTCTGTAAACTCTTGACA
