# Supplementary material for: A systematic comparison of FOSL1, FOSL2 and BATF-mediated transcriptional regulation during early human Th17 differentiation
Source: Nucleic Acids Res. 2022 May 3;50(9):4938–58. doi: 10.1093/nar/gkac256 (PMC9122603; doi:10.1093/nar/gkac256)
Supplement: gkac256_Supplemental_Files [file gkac256_supplemental_files.zip › Table S2. DE genes_FOSL1, FOSL2, Double KD.xlsx]

## Sheet: FDR 0.1_24h_FOSL1 KD
entrezid	symbol	fdr	pvalue	fc	log2fc	KD_24h_FOSL1_meanExpression	KD_24h_FOSL1_sdExpression	KD_24h_Scr_meanExpression	KD_24h_Scr_sdExpression
3594	IL12RB1	0	7.68e-06	1.64242	0.715825	13.7052	0.54586	7.95029	0.166421
4907	NT5E	0	1.54e-05	-2.61191	-1.3851	11.8589	1.88549	32.5499	4.5211
196743	PAOX	0	3.16e-05	-1.50158	-0.586478	1.88435	0.061817	3.33204	0.147013
8061	FOSL1	0	3.93e-05	-1.71545	-0.778587	21.223	1.40562	37.125	2.42774
53836	GPR87	0	4.7e-05	-2.22737	-1.15534	1.77613	0.511861	5.12728	0.465815
57569	ARHGAP20	0	5.47e-05	-1.60511	-0.68267	0.406506	0.0521597	1.25963	0.146251
3575	IL7R	0	6.24e-05	-1.91861	-0.940058	43.0857	6.59397	82.9631	0.290661
6256	RXRA	0	7.01e-05	1.59517	0.673707	8.42034	0.547687	4.90346	0.289269
56654	NPDC1	0	7.77e-05	1.96811	0.97681	8.8348	1.12442	3.99772	0.573134
23603	CORO1C	0	8.54e-05	-1.363	-0.446784	110.456	1.51335	150.909	1.25286
8698	S1PR4	0	0.000110266	1.96213	0.972417	8.61094	1.58424	3.86236	0.348325
3507	IGHM	0	0.00011795	2.12857	1.08989	3.9682	1.05272	1.30124	0.111397
55234	SMU1	0	0.000125633	-1.41557	-0.501383	98.4685	4.03392	139.73	1.31458
3458	IFNG	0	0.000133317	-1.80224	-0.84979	29.1028	3.24538	53.2194	5.43619
259307	IL4I1	0	0.000149338	1.972	0.979662	9.70708	1.61147	4.40421	0.533925
131583	FAM43A	0	0.000165604	1.56562	0.646732	16.9939	1.12713	10.4939	0.743169
23258	DENND5A	0	0.000190044	-1.54187	-0.624684	49.2407	2.86158	76.5025	5.20874
197335	WDR90	0	0.000197728	1.56685	0.647867	21.9408	1.40415	13.6513	1.11872
29079	MED4	0	0.000205411	-1.65842	-0.729812	50.9152	6.12296	84.7085	2.18673
25841	ABTB2	0	0.000213095	-1.62733	-0.702511	11.3107	1.20285	18.9983	1.25205
11098	PRSS23	0	0.00023729	1.56511	0.646266	46.8512	3.50261	29.5637	2.05299
1604	CD55	0	0.000261484	-1.52188	-0.605857	95.4802	8.5431	145.469	2.00069
81544	GDPD5	0	0.000293853	1.48422	0.569709	6.65634	0.293812	4.16436	0.356059
114822	RHPN1	0	0.000317639	1.86434	0.898664	9.80883	0.643245	4.85281	1.00513
3717	JAK2	0	0.000333906	-1.43044	-0.516458	74.2724	4.08963	106.612	3.773
6097	RORC	0	0.000350172	1.50142	0.586325	42.6367	3.66986	28.0018	0.794144
7057	THBS1	0.0357143	0.000374244	2.40392	1.26539	556.196	149.026	228.045	41.1396
27250	PDCD4	0.0357143	0.000381927	-1.34965	-0.432583	69.8913	2.23989	94.6695	2.55419
1803	DPP4	0.0512821	0.000406858	-1.53278	-0.616154	8.84755	0.767461	14.0924	1.13043
356	FASLG	0.0512821	0.000414541	-1.50488	-0.589644	5.76603	0.455879	9.18285	0.720892
56928	SPPL2B	0.0512821	0.000430154	1.62993	0.70481	9.96733	1.42954	5.69517	0.329817
11067	DEPP1	0.0512821	0.000437837	1.74279	0.801397	3.18938	0.659763	1.39046	0.201193
5327	PLAT	0.0512821	0.000445521	1.52113	0.605144	2.66301	0.362373	1.40099	0.0824815
3562	IL3	0.0512821	0.000453204	-2.61643	-1.3876	11.799	3.6498	32.0756	7.17081
140862	ISM1	0.0512821	0.000460888	-1.86909	-0.902338	4.9458	1.10654	10.0016	0.929659
10743	RAI1	0.0512821	0.000484715	1.58087	0.660715	33.9691	3.94965	21.0607	1.45411
645683	RPL13AP3	0.0512821	0.000500736	1.58981	0.668854	23.1546	2.1441	14.2016	1.52743
64342	HS1BP3	0.0512821	0.000516348	1.39334	0.47855	9.16316	0.220965	6.30219	0.446539
694	BTG1	0.0512821	0.000532614	-1.39892	-0.484314	76.2255	4.07771	106.997	4.65363
435	ASL	0.0625	0.000548962	1.32642	0.407535	15.1903	0.402132	11.2079	0.399156
5577	PRKAR2B	0.0625	0.000556645	1.39936	0.484767	3.73615	0.168238	2.38719	0.202685
3558	IL2	0.0625	0.000564329	-1.74129	-0.800159	1064.18	90.6528	1865.6	292.831
3991	LIPE	0.0625	0.000580391	1.66624	0.7366	8.05442	1.26888	4.40521	0.374891
51634	RBMX2	0.0625	0.000596412	-1.71172	-0.77545	17.8429	2.90906	31.0446	2.4511
2584	GALK1	0.0625	0.000604095	1.42397	0.50992	9.18143	0.698446	6.14354	0.308258
440804	RIMBP3B	0.0625	0.000637281	1.4476	0.533661	3.90354	0.283847	2.38919	0.238218
3004	GZMM	0.0625	0.000653302	1.95696	0.968616	15.5001	3.24679	7.38466	1.30771
84331	MCRIP2	0.0625	0.000660986	1.80104	0.848829	8.80273	1.99113	4.37088	0.241951
145508	CEP128	0.0727273	0.000685508	-1.72256	-0.784555	21.7075	4.11082	37.7511	2.32417
3589	IL11	0.0727273	0.000725151	-1.95962	-0.970574	0.19805	0.171594	1.36541	0.488608
90326	THAP3	0.0727273	0.000766552	1.35988	0.443477	9.52149	0.457779	6.73704	0.329383
860	RUNX2	0.0727273	0.000799085	-1.43726	-0.523321	9.77398	0.72191	14.4825	0.977732
11033	ADAP1	0.0727273	0.000806768	1.52948	0.613043	52.4134	6.36807	33.7568	0.916006
6855	SYP	0.0727273	0.000814452	-1.41255	-0.498298	58.998	4.3848	83.6522	3.51469
283638	CEP170B	0.0727273	0.000838442	1.71051	0.774425	13.6327	2.61555	7.48362	0.640061
339500	ZNF678	0.0751174	0.000870893	1.2898	0.367144	20.1246	0.420974	15.3801	0.447925
55312	RFK	0.0751174	0.000920181	-1.57494	-0.655296	18.1469	2.07582	29.1309	2.98491
84310	C7orf50	0.0751174	0.000952469	1.59934	0.677477	23.275	3.72438	14.0798	0.829922
3304	HSPA1B	0.0751174	0.000985328	1.45243	0.538466	40.4149	3.45987	27.4895	1.8288
400759	GBP1P1	0.0751174	0.000993011	-1.4723	-0.558074	2.33934	0.337024	3.90522	0.266565
78999	LRFN4	0.0751174	0.00100862	1.6932	0.759756	19.8389	3.30802	11.2635	1.44366
283643	TEDC1	0.0751174	0.00101631	1.7541	0.810732	12.6429	1.66951	6.81774	1.41155
147906	DACT3	0.0751174	0.00104802	-1.4574	-0.5434	0.884735	0.172972	1.74259	0.16348
80757	TMEM121	0.0751174	0.00106343	1.83004	0.871873	2.47931	0.818644	0.866657	0.0555402
9894	TELO2	0.0751174	0.00107111	1.59658	0.674984	58.4921	6.50826	36.2813	4.43945
3164	NR4A1	0.0751174	0.0010788	1.48166	0.567211	78.0402	6.02434	52.3799	4.77883
10572	SIVA1	0.0751174	0.00108648	1.79111	0.84085	32.9166	6.10528	17.8449	2.5687
54849	DEF8	0.0751174	0.00109416	1.28517	0.36196	24.9246	0.836398	19.167	0.340323
3339	HSPG2	0.0751174	0.00111002	1.66763	0.737802	2.27647	0.196298	0.983191	0.353601
3417	IDH1	0.0751174	0.00115044	-1.42973	-0.515738	26.7456	2.42047	38.5888	1.70666
597	BCL2A1	0.0751174	0.00117529	-1.53902	-0.622008	60.8826	6.92894	94.0447	7.90391
142678	MIB2	0.0751174	0.00123316	1.86262	0.897335	3.92525	0.825907	1.64659	0.46123
2120	ETV6	0.0751174	0.00125699	1.59847	0.676689	55.8108	6.17889	34.6093	4.76773
924	CD7	0.0751174	0.00126467	1.79753	0.846013	92.78	17.8495	50.9688	7.63441
57085	AGTRAP	0.0751174	0.00127236	1.38579	0.470707	5.34231	0.482852	3.56914	0.14545
84002	B3GNT5	0.0751174	0.00128797	-2.62127	-1.39027	26.3285	9.57651	68.9153	16.7198
10101	NUBP2	0.0751174	0.00129565	1.85222	0.889255	39.5183	9.12093	20.5998	2.46332
944	TNFSF8	0.0751174	0.00131192	-1.58932	-0.668407	24.265	2.96023	39.1333	4.43948
64403	CDH24	0.0751174	0.00132753	1.4099	0.495591	2.35457	0.19532	1.38119	0.177251
58526	MID1IP1	0.0751174	0.00133521	1.46536	0.551259	116.207	14.1933	78.6153	1.1658
84895	MIGA2	0.0751174	0.0013429	1.39836	0.48374	28.2409	2.7	19.8529	0.0871894
51477	ISYNA1	0.0751174	0.00137559	1.50685	0.59154	4.04814	0.533721	2.34459	0.272619
64772	ENGASE	0.0751174	0.00140011	1.39475	0.480011	23.9458	0.280982	16.9339	1.64609
6261	RYR1	0.0751174	0.0014078	1.52663	0.610352	162.64	21.4668	105.623	5.14206
51222	ZNF219	0.0751174	0.00141548	1.53353	0.616859	6.70144	0.755304	4.02727	0.548975
123228	SENP8	0.0751174	0.00145594	-1.30055	-0.379118	2.54435	0.0425621	3.613	0.2221
89958	SAPCD2	0.0751174	0.00147156	1.62804	0.703133	7.8553	1.07189	4.45181	0.805808
23354	HAUS5	0.0751174	0.00150392	1.31445	0.394463	49.0132	2.18268	37.043	1.43079
23305	ACSL6	0.0751174	0.00154496	-1.78274	-0.834095	6.31457	0.943996	12.1654	2.8818
55544	RBM38	0.0751174	0.00155264	1.56749	0.648456	125.678	17.0376	79.5133	7.27908
9091	PIGQ	0.0751174	0.0016278	1.68974	0.756802	19.3875	3.14252	11.0611	1.86416
23464	GCAT	0.0751174	0.00165159	1.58012	0.660037	10.0088	1.40666	5.96132	0.841346
7466	WFS1	0.0751174	0.00165927	1.52865	0.612262	5.58955	0.922037	3.28493	0.220682
9051	PSTPIP1	0.0751174	0.00170128	1.51163	0.596105	39.2121	1.95515	25.7532	3.7161
132014	IL17RE	0.0751174	0.00170897	1.58909	0.668199	1.71343	0.479737	0.692723	0.0989379
10228	STX6	0.0751174	0.00171665	-1.25633	-0.329217	75.9449	1.9949	95.6612	2.05477
79058	ASPSCR1	0.0751174	0.00174084	1.33729	0.419309	12.3455	0.80158	8.97283	0.409443
8440	NCK2	0.0751174	0.00174853	1.28385	0.360478	55.4183	2.35082	42.9279	1.06138
115703	ARHGAP33	0.0751174	0.00176414	1.47884	0.564469	6.88606	0.980803	4.30998	0.282005
3303	HSPA1A	0.0751174	0.00177182	1.4821	0.567641	91.9287	9.92054	61.6299	5.45486
4502	MT2A	0.0751174	0.00177951	1.59906	0.677226	42.5952	5.97018	26.2492	3.40234
26286	ARFGAP3	0.0751174	0.00178719	-1.30289	-0.38171	71.7752	1.44427	93.8981	5.19133
9300	SNORD28	0.0751174	0.00180305	-1.30002	-0.37853	1.94846	0.0831087	2.83506	0.185896
1890	TYMP	0.0751174	0.00181911	1.42842	0.514417	20.235	1.87262	13.8578	1.14789
170463	SSBP4	0.0751174	0.00185982	1.54177	0.624584	32.0399	4.12	20.4043	2.35308
1756	DMD	0.0751174	0.00187608	1.74545	0.803598	8.07928	0.595708	4.28689	1.19216
57666	FBRSL1	0.0751174	0.00188377	1.55232	0.634429	47.1053	6.9434	29.8548	2.75344
10795	ZNF268	0.0751174	0.00190003	-1.37601	-0.460492	25.3102	0.527497	35.2988	3.34361
5371	PML	0.0751174	0.00192488	1.4071	0.492728	29.678	2.2705	20.805	1.66494
22891	ZNF365	0.0751174	0.00194908	-1.69802	-0.763852	2.03606	0.495301	4.14681	0.749732
84206	MEX3B	0.0751174	0.00196493	1.39494	0.4802	3.45642	0.392542	2.18996	0.175526
100422872	MIR1244-3	0.0751174	0.00197262	1.50323	0.588064	14.053	2.1594	8.95306	0.454708
64760	FAM160B2	0.0751174	0.00204451	1.40662	0.492233	36.6765	2.37113	25.82	2.41425
124402	UBALD1	0.0751174	0.0020609	1.69866	0.764397	5.36532	1.26315	2.70298	0.326194
23218	NBEAL2	0.0751174	0.00207614	1.32976	0.411162	88.6365	0.749328	66.5255	4.85953
64236	PDLIM2	0.0751174	0.00209249	1.36791	0.451978	10.7506	0.878422	7.58112	0.43259
8784	TNFRSF18	0.0751174	0.00210017	1.63295	0.707481	24.6096	5.25579	14.4868	0.775845
6273	S100A2	0.0751174	0.00211644	-1.49455	-0.579708	1.25793	0.326525	2.35511	0.172123
1186	CLCN7	0.0751174	0.0021327	1.49285	0.57807	36.3378	3.65922	24.0339	2.70206
2869	GRK5	0.0751174	0.00214897	-1.4054	-0.490983	26.5252	0.847078	37.8164	4.15619
6846	XCL2	0.0751174	0.00216458	-1.5215	-0.605498	0.406902	0.208334	1.12505	0.0843133
3425	IDUA	0.0751174	0.00218816	1.52987	0.613406	3.73231	0.178991	2.11901	0.518342
100133234	SBF1P1	0.0751174	0.00220357	1.64404	0.717245	2.2059	0.610631	0.930066	0.158611
93185	IGSF8	0.0751174	0.00221984	1.49448	0.579645	40.4478	4.575	26.7158	2.84731
100130311	C17orf107	0.0751174	0.00225221	1.35156	0.434626	2.94448	0.195422	1.92078	0.206634
27037	TRMT2A	0.0751174	0.00225989	1.40765	0.493284	75.7298	6.09492	53.5115	4.41949
29924	EPN1	0.0751174	0.00226757	1.56972	0.650504	25.7943	3.82233	16.0078	1.72416
375260	WASH2P	0.0751174	0.00229912	1.47909	0.564708	1.08811	0.229022	0.410271	0.129623
84266	ALKBH7	0.0751174	0.0023232	1.70561	0.770289	4.88326	1.14514	2.41576	0.369386
10555	AGPAT2	0.0751174	0.00233922	1.65723	0.728771	8.16052	1.64874	4.50498	0.758275
2672	GFI1	0.0751174	0.00235524	-1.5437	-0.626393	20.5921	1.77195	32.5031	4.90438
56288	PARD3	0.0751174	0.00237151	-1.42066	-0.506563	27.7258	3.03918	39.7122	2.43132
7994	KAT6A	0.0751174	0.00237919	-1.32594	-0.407018	140.283	6.46619	186.429	11.3756
149628	PYHIN1	0.0751174	0.00242096	-1.62373	-0.699309	3.72824	0.810108	6.623	0.785706
3554	IL1R1	0.0751174	0.0024454	-1.52052	-0.604566	122.852	17.8667	186.51	15.6633
57568	SIPA1L2	0.0751174	0.00246166	-1.43871	-0.524779	22.2952	2.50909	32.4462	2.45024
79585	CORO7	0.0751174	0.00247793	1.54102	0.623887	11.5034	1.47619	7.12197	1.03831
440193	CCDC88C	0.0751174	0.00250278	1.35675	0.440154	43.0527	3.52535	31.4153	1.31226
2529	FUT7	0.0751174	0.00251905	1.96625	0.975447	11.3442	2.98596	5.27484	1.45102
284467	TAFA3	0.0751174	0.00253531	-1.58035	-0.660246	0.222588	0.110863	0.945098	0.315066
57596	BEGAIN	0.0751174	0.00260156	1.43577	0.521829	3.21835	0.160882	1.95162	0.360943
219790	RTKN2	0.0751174	0.00263307	-1.4995	-0.584483	12.4182	0.988396	19.2233	2.96795
144717	PHETA1	0.0751174	0.00264075	1.44614	0.532209	3.19341	0.310533	1.90649	0.323087
91289	LMF2	0.0751174	0.00265682	1.43153	0.517556	40.7525	3.53863	28.1925	2.92525
84962	AJUBA	0.0751174	0.00268167	1.64916	0.721734	12.1465	2.62951	6.87761	0.623585
26240	FAM50B	0.0751174	0.00268935	1.49537	0.5805	7.18604	0.791007	4.48669	0.68817
4783	NFIL3	0.0751174	0.00271318	-1.30401	-0.382951	4.14494	0.0647217	5.7185	0.439477
28684	TRAV8-2	0.0751174	0.00273713	1.39533	0.480607	5.72397	0.692079	3.80623	0.239719
53615	MBD3	0.0751174	0.00275298	1.99905	0.999317	100.037	29.2879	48.4963	8.62874
132158	GLYCTK	0.0751174	0.00276067	1.25948	0.332825	6.49214	0.305847	4.94606	0.116511
3749	KCNC4	0.0751174	0.00276835	1.33042	0.411882	16.3453	1.36521	12.0124	0.278848
85302	FBF1	0.0751174	0.00280088	1.33217	0.41378	10.0172	0.363775	7.2829	0.616656
79095	C9orf16	0.0751174	0.00284159	1.94395	0.958988	16.8914	5.48888	7.98612	1.25625
85359	DGCR6L	0.0751174	0.0028572	1.41276	0.49852	11.3231	1.32446	7.69768	0.491883
25780	RASGRP3	0.0751174	0.00286489	-1.48903	-0.574372	9.01077	0.737541	13.9758	2.11456
9138	ARHGEF1	0.0751174	0.00288957	1.48218	0.567716	185.872	21.2527	124.95	12.8539
2817	GPC1	0.0751174	0.00289725	1.5875	0.66676	3.58344	0.938995	1.85111	0.126079
84885	ZDHHC12	0.0751174	0.00290494	1.52443	0.60827	25.4498	4.0348	16.2743	1.65805
158056	MAMDC4	0.0751174	0.00298823	1.58486	0.664358	5.63355	0.91332	3.18667	0.578087
83786	FRMD8	0.0751174	0.00299591	1.46328	0.549203	50.509	6.60637	34.0663	2.48722
55009	C19orf24	0.0751174	0.00301218	1.84343	0.882392	30.7121	7.88336	16.0094	2.98013
55715	DOK4	0.0751174	0.00301986	1.39915	0.484548	5.3314	0.295632	3.53982	0.504585
84937	ZNRF1	0.0751174	0.00302755	1.40253	0.488029	35.391	3.62965	24.9	1.75329
9409	PEX16	0.0751174	0.00305174	1.47389	0.55963	14.3954	2.3444	9.37434	0.445089
29801	ZDHHC8	0.0751174	0.00305943	1.63961	0.713355	45.1743	6.34209	27.2677	5.10132
55695	NSUN5	0.0751174	0.00306711	1.40632	0.491929	28.8596	3.26317	20.1767	1.29346
4061	LY6E	0.0751174	0.00311771	1.3836	0.468424	55.1646	4.39394	39.5948	3.15527
64207	IRF2BPL	0.0751174	0.00312539	1.5691	0.649934	29.9696	2.14123	18.9235	3.4695
375790	AGRN	0.0751174	0.00314165	2.0019	1.00137	23.3657	7.05579	10.968	2.23563
64410	KLHL25	0.0751174	0.00326663	1.50609	0.590804	21.1958	3.4911	13.6262	0.791318
3274	HRH2	0.0751174	0.00327432	1.2699	0.344713	131.099	6.19031	102.977	3.00258
25903	OLFML2B	0.0751174	0.00331568	-1.75459	-0.811131	0.63572	0.373037	1.84935	0.47687
51225	ABI3	0.0751174	0.00333194	1.423	0.508933	25.3975	2.77529	17.5197	1.48707
513	ATP5F1D	0.0751174	0.00336546	1.9345	0.951964	33.391	9.34384	16.5016	3.11904
57418	WDR18	0.0751174	0.00338172	1.54102	0.623884	50.1425	8.83551	31.9035	2.26199
10494	STK25	0.0751174	0.00338941	1.33594	0.41786	68.2529	4.68469	50.816	3.04516
64131	XYLT1	0.0751174	0.0034633	1.41362	0.499392	21.4098	2.62108	14.8026	0.960262
400	ARL1	0.0751174	0.00349591	-1.22959	-0.29818	95.8676	3.30883	118.063	0.470048
56957	OTUD7B	0.0751174	0.00354651	-1.28322	-0.359766	69.0966	4.118	88.8698	2.43923
115992	RNF166	0.0751174	0.0035949	1.49359	0.578788	16.34	2.17239	10.5911	1.23605
79625	NDNF	0.0751174	0.00361983	-1.61427	-0.690878	0.442637	0.232425	1.32855	0.367989
5989	RFX1	0.0751174	0.00363585	1.43635	0.522404	12.2853	0.74144	8.2939	1.24537
6580	SLC22A1	0.0751174	0.00365212	-1.85311	-0.889948	4.90585	1.23648	9.99032	2.45708
388574	RPL23AP87	0.0751174	0.00366814	-1.42393	-0.509876	0.837297	0.205336	1.60951	0.192362
84861	KLHL22	0.0751174	0.0036844	1.38291	0.467711	9.18865	1.12906	6.34304	0.316155
338440	ANO9	0.0751174	0.00369209	1.41687	0.502705	10.6164	1.25902	7.18563	0.656012
375775	PNPLA7	0.0751174	0.00373361	1.56617	0.647238	2.33307	0.554285	1.11427	0.210202
8220	ESS2	0.0751174	0.00374129	1.31209	0.391865	26.3261	1.38621	19.8356	1.31659
440926	H3F3AP4	0.0751174	0.0037567	1.31084	0.390489	51.7044	1.06306	39.2807	3.06348
9537	TP53I11	0.0751174	0.00378948	1.56734	0.648314	23.1525	3.84607	14.3805	2.144
643988	FNDC10	0.0751174	0.00380489	1.37771	0.46227	6.5679	0.650719	4.49142	0.440432
387357	THEMIS	0.0751174	0.00382949	-1.26907	-0.343776	11.8594	0.599717	15.3139	0.557756
84309	NUDT16L1	0.0751174	0.00388009	1.47292	0.55868	18.3006	2.20881	12.0961	1.40689
79156	PLEKHF1	0.0751174	0.00393681	1.39346	0.478668	11.2391	1.41839	7.75181	0.423272
27338	UBE2S	0.0751174	0.00395243	1.53793	0.620994	11.0444	1.38088	6.86085	1.26042
1612	DAPK1	0.0751174	0.00398435	-1.29772	-0.375978	54.9501	3.30654	71.5771	3.40867
10331	B3GNT3	0.0751174	0.00399203	-1.46074	-0.546701	0.628445	0.217134	1.36815	0.177553
56926	NCLN	0.0751174	0.00401602	1.5892	0.668304	112.026	19.6309	69.738	8.90874
10848	PPP1R13L	0.0751174	0.00404046	1.29169	0.369261	1.80625	0.133746	1.17292	0.115052
26173	INTS1	0.0751174	0.00412191	1.58386	0.663446	100.531	19.3918	62.5752	6.52825
9013	TAF1C	0.0751174	0.0041296	1.37994	0.464603	49.5243	2.04048	35.7424	3.96671
9372	ZFYVE9	0.0751174	0.00417782	-1.42498	-0.510943	3.94779	0.308181	6.07989	0.923306
1437	CSF2	0.0751174	0.0042106	-2.04256	-1.03038	56.8219	22.0614	112.995	19.7385
3726	JUNB	0.0751174	0.00424293	1.96008	0.970916	128.856	41.6669	63.6261	10.9886
102724200	LOC102724200	0.0751174	0.00425061	-1.22767	-0.295918	2.4356	0.0530175	3.21901	0.141373
23513	SCRIB	0.0751174	0.00426623	1.62428	0.699796	67.4531	14.2144	40.6878	4.49206
27075	TSPAN13	0.0751174	0.00429042	-2.04015	-1.02867	2.52453	0.752597	6.37093	2.56537
4925	NUCB2	0.0751174	0.00430669	-1.44169	-0.527766	20.2084	2.16354	29.586	3.38124
5133	PDCD1	0.0751174	0.0043223	1.69023	0.757219	192.98	41.2711	112.769	16.6994
27343	POLL	0.0751174	0.00432998	1.24578	0.317051	18.7275	0.594441	14.8379	0.59193
23646	PLD3	0.0751174	0.00437057	1.29696	0.375136	23.51	1.60743	17.8798	0.71943
90668	CARMIL3	0.0751174	0.00439541	-1.36702	-0.451038	16.4317	1.62498	22.7905	1.52261
54976	C20orf27	0.0751174	0.004419	1.42207	0.507995	44.8299	4.20199	31.2571	3.48718
606724	LOC606724	0.078341	0.00447593	2.03394	1.02428	7.00674	2.73472	2.81477	0.666823
84798	C19orf48	0.078341	0.00450012	1.24834	0.320007	122.363	3.95865	97.8384	3.87125
64218	SEMA4A	0.078341	0.00452473	-1.41482	-0.50062	8.85977	1.23607	12.8871	0.747692
393	ARHGAP4	0.078341	0.00456609	1.52407	0.607927	70.8258	10.7466	46.0068	5.87405
56675	NRIP3	0.0798611	0.00458243	-1.59119	-0.670104	6.87522	1.58417	11.4034	1.23932
9401	RECQL4	0.0798611	0.00459012	1.32027	0.400829	49.006	1.81477	36.9453	3.10156
10385	BTN2A2	0.0798611	0.00463977	-1.2422	-0.312893	10.0959	0.410044	12.7813	0.419954
26229	B3GAT3	0.0798611	0.00465604	1.38434	0.469197	41.4319	2.60085	29.733	3.25423
8743	TNFSF10	0.0798611	0.00467999	1.29473	0.372646	31.8071	1.25456	24.3652	1.69403
80727	TTYH3	0.0798611	0.0047207	1.5621	0.643486	32.6734	5.97424	20.4275	2.49048
56342	PPAN	0.0798611	0.00472838	2.04828	1.03441	10.695	3.70739	4.60547	1.32633
5424	POLD1	0.0798611	0.00476075	1.44957	0.535625	96.9565	11.8894	66.4741	6.96756
399668	SMIM10L2A	0.0798611	0.00483481	1.39652	0.481841	5.77942	0.784356	3.84107	0.332495
374291	NDUFS7	0.0798611	0.0049006	2.20576	1.14128	20.9341	9.39564	8.42422	1.51934
51130	ASB3	0.0798611	0.00492545	1.33238	0.414009	1.41667	0.190261	0.812526	0.114578
84878	ZBTB45	0.0798611	0.00495692	1.63107	0.705817	10.8165	2.24209	6.19718	1.02157
26086	GPSM1	0.0798611	0.00496461	1.45961	0.545581	18.1555	2.57261	12.0756	1.17467
55367	PIDD1	0.0798611	0.00497229	1.38003	0.464695	11.2834	1.35531	7.87111	0.453047
5443	POMC	0.0798611	0.00497997	1.53605	0.619223	1.29657	0.413284	0.484201	0.147238
8427	ZNF282	0.0798611	0.00498766	1.23861	0.308724	37.1003	0.953349	29.7702	1.21851
2678	GGT1	0.0798611	0.0050206	1.34704	0.429794	30.9537	3.00326	22.6684	1.16044
79101	TAF1D	0.0798611	0.00504479	-1.24371	-0.314646	54.0924	2.52066	67.4793	1.3462
440563	HNRNPCL2	0.0798611	0.00506065	-1.44842	-0.534481	8.70041	1.41014	12.9681	0.890685
7517	XRCC3	0.0798611	0.00506833	1.26748	0.341963	41.1066	1.11678	32.2504	1.9163
649395	YWHAEP1	0.0798611	0.00509253	-1.45092	-0.536968	6.14306	0.998239	9.30918	0.71163
168537	GIMAP7	0.0798611	0.00515857	-1.2387	-0.308827	35.8115	1.48271	44.5837	1.18833
115123	2003-03-01	0.0798611	0.00517484	1.49708	0.582149	9.94549	1.57235	6.29119	0.85415
4345	CD200	0.0798611	0.00518252	-1.26484	-0.338952	165.045	9.75337	208.817	4.99346
7469	NELFA	0.0798611	0.00522421	1.43796	0.524025	37.9154	5.00317	25.9809	2.3567
286262	TPRN	0.0798611	0.00524023	1.40593	0.491521	8.95213	0.646273	6.10494	0.867865
5045	FURIN	0.0798611	0.00524792	1.50876	0.593363	584.741	81.095	387.235	52.1192
9612	NCOR2	0.0798611	0.00530391	1.61597	0.692402	121.234	26.3252	73.6325	6.8692
2022	ENG	0.0798611	0.0053281	1.43949	0.525554	27.616	4.17114	18.7599	1.16368
112869	SGF29	0.0798611	0.00535271	1.27681	0.352542	15.9405	0.798105	12.2706	0.716147
7535	ZAP70	0.0798611	0.00541037	1.54231	0.625092	123.543	19.0614	79.6069	11.1896
387509	GPR153	0.0798611	0.00545839	1.56611	0.647189	2.99466	0.729217	1.53408	0.303533
148223	C19orf25	0.0798611	0.00546608	1.71765	0.780434	14.4933	3.10227	7.9999	1.69189
9600	PITPNM1	0.0798611	0.00547376	1.6142	0.690819	47.5517	10.1162	28.7438	3.32914
729540	RGPD6	0.0798611	0.00550601	-1.47857	-0.5642	1.21165	0.267872	2.2719	0.418521
5600	MAPK11	0.0798611	0.00551369	1.47824	0.563884	17.3027	2.03101	11.4192	1.84942
10312	TCIRG1	0.0798611	0.00552138	1.39685	0.48218	36.0317	3.97491	25.4857	2.39078
7064	THOP1	0.0798611	0.00555456	1.31322	0.39311	84.8137	6.34796	64.2986	3.77598
5681	PSKH1	0.0798611	0.00557855	1.2845	0.361209	17.7084	1.27182	13.5472	0.49442
118429	ANTXR2	0.0798611	0.00559482	-1.91888	-0.940265	6.1834	2.06547	12.6676	3.11067
164091	PAQR7	0.0798611	0.00565183	1.25405	0.3266	14.6417	0.8274	11.4651	0.36475
2241	FER	0.0798611	0.0056681	-1.29833	-0.376657	5.56863	0.455193	7.52123	0.420479
2876	GPX1	0.0798611	0.00574211	1.62497	0.700414	41.022	9.3725	24.5809	3.13644
8541	PPFIA3	0.0798611	0.00575813	1.43143	0.517455	4.67887	0.28317	2.99445	0.611664
203062	TSNARE1	0.0798611	0.00576582	1.47209	0.55787	7.27824	1.43923	4.56638	0.132223
54436	SH3TC1	0.0798611	0.00578143	1.65309	0.725162	4.69108	0.92788	2.45485	0.654666
93100	NAPRT	0.0798611	0.00582966	1.64732	0.720123	12.7937	2.99749	7.26759	0.983488
6794	STK11	0.0798611	0.00584527	1.35869	0.442219	33.8261	4.20373	24.5128	0.441167
3155	HMGCL	0.0798611	0.00585295	1.22402	0.291622	12.6632	0.353246	10.1643	0.371911
92154	MTSS2	0.0798611	0.00589345	1.58578	0.665189	11.4651	2.8451	6.73526	0.47893
5575	PRKAR1B	0.0798611	0.00591781	1.31717	0.397444	48.5959	3.84154	36.6167	2.17196
80233	FAAP100	0.0798611	0.00593408	1.66741	0.737613	47.3848	10.6116	27.7551	4.37111
2987	GUK1	0.0798611	0.00594176	1.51228	0.596722	74.824	13.3114	48.7383	4.32524
9553	MRPL33	0.0798611	0.00596559	-1.19686	-0.259257	32.4431	0.728584	39.0234	0.591658
283130	SLC25A45	0.0798611	0.00599771	1.3022	0.380948	9.04331	0.66358	6.71071	0.461226
196740	VSTM4	0.0798611	0.00603127	-1.28459	-0.36131	1.29418	0.0740647	1.95111	0.209392
1306	COL15A1	0.0798611	0.00607218	1.61326	0.689982	3.36687	0.440898	1.74558	0.634951
6176	RPLP1	0.0798611	0.00607986	1.49883	0.583836	381.111	67.17	251.972	21.9728
79720	VPS37B	0.0798611	0.00609547	1.49295	0.57817	16.1623	2.45243	10.4696	1.4147
144097	SPINDOC	0.0798611	0.00610315	1.23218	0.301216	34.43	0.857735	27.7649	1.19262
54998	AURKAIP1	0.0798611	0.00613528	1.48439	0.569874	52.9092	9.07782	35.0445	2.87898
57732	ZFYVE28	0.0798611	0.00615154	1.57169	0.652316	4.2875	0.731763	2.37716	0.593742
113000	RPUSD1	0.0798611	0.00618391	1.69039	0.75736	40.2915	9.07361	23.2489	4.11187
100233209	PCED1B-AS1	0.0798611	0.0061916	-1.6092	-0.68634	18.1419	4.17427	29.5457	4.34824
51564	HDAC7	0.0798611	0.00627481	1.4294	0.515411	216.525	25.6858	150.997	15.9491
55295	KLHL26	0.0798611	0.00629083	1.3989	0.484292	10.3157	0.807772	7.11848	1.04711
56924	PAK6	0.0798611	0.00633219	1.49147	0.57674	1.98405	0.29862	1.01226	0.318477
55679	LIMS2	0.0798611	0.00635704	1.45348	0.539516	12.7942	2.48478	8.39416	0.153074
5914	RARA	0.0798611	0.00637265	1.5661	0.647172	50.4359	7.22695	31.9472	5.57277
79906	MORN1	0.0798611	0.00642133	1.25539	0.328137	3.75854	0.232817	2.78945	0.152255
8971	H1FX	0.0798611	0.0064792	1.66129	0.732303	32.3868	7.35437	18.9111	3.10639
374875	HSD11B1L	0.0819113	0.00654553	1.28282	0.359317	1.05252	0.119784	0.599746	0.0865247
64172	OSGEPL1	0.0819113	0.00658656	-1.32741	-0.408614	17.73	1.62071	23.8346	1.60586
84219	WDR24	0.0819113	0.00663528	1.3597	0.443292	20.435	1.90566	14.7602	1.33199
83596	BCL2L12	0.0819113	0.00664296	1.36462	0.448502	21.9612	2.52288	15.7768	1.01323
8857	FCGBP	0.0819113	0.00666757	1.82176	0.865335	9.82794	3.33669	4.80118	0.920712
347862	GATD1	0.083612	0.00671534	1.31811	0.398473	31.6881	2.89654	23.7574	1.28492
26249	KLHL3	0.083612	0.00673096	-1.44717	-0.533232	5.81764	0.270774	8.95325	1.61627
57210	SLC45A4	0.083612	0.00678012	1.3582	0.441691	24.7451	1.52756	18.0126	2.16221
6494	SIPA1	0.083612	0.0067878	1.32077	0.401383	50.5041	5.15966	37.8625	0.559915
60412	EXOC4	0.083612	0.00680383	-1.3126	-0.392432	44.7226	4.01693	58.8909	2.52405
51282	SCAND1	0.083612	0.00681151	2.18334	1.12654	8.05356	3.44442	2.96412	0.812588
100507290	ZNF865	0.0865385	0.00685973	1.57673	0.656939	11.9409	2.29102	7.18235	1.25235
8733	GPAA1	0.0865385	0.0068843	1.56539	0.646522	74.6235	13.8626	47.1479	7.40093
54072	LINC00158	0.0865385	0.00690015	-1.53978	-0.622721	3.28627	0.961447	5.50246	0.364671
2870	GRK6	0.0865385	0.00694985	1.36828	0.452366	82.3068	6.74292	59.9698	6.44966
7975	MAFK	0.0865385	0.00697388	1.40235	0.487842	46.8748	6.16215	32.9974	2.37359
1609	DGKQ	0.0865385	0.00700707	1.51637	0.600621	18.2811	3.64178	11.623	1.40122
79087	ALG12	0.0865385	0.00701475	1.30565	0.384768	17.8092	1.73682	13.3718	0.483062
284889	MIF-AS1	0.0865385	0.00707246	1.27538	0.350931	1.6507	0.193665	1.07543	0.0653844
1877	E4F1	0.0865385	0.00710565	1.70739	0.771793	21.2228	5.35278	11.8402	1.92047
1954	MEGF8	0.0865385	0.00716434	1.31857	0.398978	18.9309	1.21717	14.1334	1.31281
8745	ADAM23	0.0865385	0.0071806	-1.37035	-0.454542	2.22511	0.391909	3.40347	0.26993
64718	UNKL	0.0865385	0.00718829	1.42245	0.508377	27.1541	3.92972	18.696	1.47821
339105	PRSS53	0.0865385	0.00722016	1.40261	0.488114	3.17793	0.562864	1.9664	0.22399
6650	CAPN15	0.0883281	0.00727804	1.63064	0.705437	75.7031	16.5758	45.5839	6.54319
8879	SGPL1	0.0883281	0.00730289	-1.22058	-0.287572	115.565	4.35969	141.247	3.87452
10227	MFSD10	0.0883281	0.00741144	1.56966	0.650454	42.6376	8.8843	26.5055	3.09408
5364	PLXNB1	0.0883281	0.0074277	1.30753	0.386849	11.0456	0.783614	8.21595	0.672288
6929	TCF3	0.0883281	0.00744331	1.44773	0.533792	97.6735	14.6008	66.8561	6.40738
4282	MIF	0.0909091	0.00750813	1.80526	0.852203	121.689	36.5042	65.5366	11.3721
79143	MBOAT7	0.0909091	0.00751582	1.30358	0.382476	42.306	3.97751	32.143	1.20267
85378	TUBGCP6	0.0909091	0.00753981	1.35885	0.442389	55.7898	5.6585	40.759	3.62197
57580	PREX1	0.0909091	0.00755542	1.24844	0.320127	100.641	4.32091	80.4305	3.94065
54461	FBXW5	0.0909091	0.00758027	1.71981	0.782252	55.1239	12.4641	31.4883	6.24441
57655	GRAMD1A	0.0909091	0.00758795	1.25865	0.33188	85.1226	3.96361	67.4417	3.63873
23349	PHF24	0.0909091	0.00759563	1.34109	0.423407	1.06014	0.13571	0.539094	0.157594
11054	OGFR	0.0909091	0.00762776	1.53589	0.619072	27.0559	5.79339	16.9971	0.834521
126133	ALDH16A1	0.0909091	0.00764362	1.60026	0.678305	23.2006	6.11372	13.8663	1.34994
160365	CLECL1	0.0909091	0.0076513	-1.43195	-0.517983	0.912603	0.28185	1.72755	0.260109
126259	TMIGD2	0.0909091	0.00769307	1.57275	0.653292	6.95581	1.66314	4.0002	0.556553
11174	ADAMTS6	0.0909091	0.0077254	-1.40222	-0.487716	4.91424	0.775337	7.26083	0.634728
7293	TNFRSF4	0.0909091	0.00774101	2.46458	1.30134	85.7485	39.4205	32.7835	10.4813
2770	GNAI1	0.0909091	0.00774869	-1.66957	-0.739477	4.91537	1.25967	8.88193	2.11192
10396	ATP8A1	0.0909091	0.00775638	1.30218	0.38093	87.4715	1.33279	67.1508	6.71969
51337	THEM6	0.0909091	0.00776406	1.46893	0.554765	28.2906	2.80041	19.066	3.42237
128308	MRPL55	0.0909091	0.00777174	1.44252	0.52859	23.2306	3.53843	15.7246	1.56275
102724668	DPY19L1P2	0.0909091	0.00777943	-1.46305	-0.548984	0.7592	0.276804	1.55913	0.239602
6573	SLC19A1	0.0909091	0.00779569	1.35748	0.440932	43.8823	4.72219	31.9995	2.49801
5784	PTPN14	0.0909091	0.0078617	-1.6772	-0.746053	24.241	5.2893	41.1961	8.17928
6050	RNH1	0.0909091	0.00786938	1.63824	0.712148	109.001	24.3025	65.5168	10.0791
285704	RGMB	0.0909091	0.00787706	1.32507	0.406073	19.8324	1.37474	14.7424	1.41142
23439	ATP1B4	0.0909091	0.00788475	-1.73778	-0.797249	0.618688	0.401782	1.7797	0.500959
84514	GHDC	0.0909091	0.0079096	1.33847	0.420582	20.8411	0.923317	15.3762	1.80607
3727	JUND	0.0909091	0.00793338	1.34468	0.427265	79.2593	10.1988	58.3814	0.679887
26063	DECR2	0.0909091	0.007949	1.34633	0.42903	6.06293	0.844969	4.22277	0.171658
10235	RASGRP2	0.0909091	0.0079736	1.51235	0.596796	1.77748	0.402209	0.83833	0.279923
84848	MIR503HG	0.0909091	0.00798128	-1.46671	-0.552582	0.575787	0.153908	1.3258	0.396528
11007	CCDC85B	0.0909091	0.00798897	1.86889	0.902181	10.5975	3.63288	5.10694	1.2766
2194	FASN	0.0909091	0.00799665	1.63322	0.70772	724.72	157.885	439.569	66.6802
54020	SLC37A1	0.0909091	0.00805366	1.29663	0.37477	24.4104	1.63403	18.601	1.34409
5569	PKIA	0.0909091	0.00806993	-1.26097	-0.334539	41.0576	0.962088	52.1133	3.81439
219293	ATAD3C	0.0909091	0.00807761	1.53933	0.622299	12.7488	2.79622	7.85985	1.06926
64423	INF2	0.0909091	0.00810978	1.54264	0.625405	55.0834	11.8341	34.9951	3.98668
80148	PQLC1	0.0909091	0.00817419	1.48058	0.566161	26.662	4.29227	17.6362	2.35453
22994	CEP131	0.0909091	0.00820696	1.57235	0.652921	13.8088	2.91239	8.37285	1.48535
5971	RELB	0.0909091	0.00830636	1.52442	0.608262	57.6373	11.6146	37.0479	3.42517
90480	GADD45GIP1	0.0909091	0.00831404	1.44676	0.532824	40.6735	6.30188	27.6754	2.91775
913	CD1E	0.0909091	0.00833873	1.4379	0.52396	1.89072	0.197333	1.0258	0.3357
3801	KIFC3	0.0909091	0.00834641	1.43183	0.517859	4.74407	0.861744	2.99622	0.391737
8517	IKBKG	0.0909091	0.0083541	1.35975	0.44334	36.6742	4.43472	26.6222	1.84788
9636	ISG15	0.0909091	0.00836971	1.99508	0.996448	8.05528	3.07928	3.45783	1.08562
55969	RAB5IF	0.0909091	0.00839415	1.2411	0.311615	1.97937	0.0637331	1.40299	0.139702
51073	MRPL4	0.0909091	0.00843592	1.49325	0.578459	88.3911	14.6738	58.6044	7.27487
54991	C1orf159	0.0909091	0.00848561	1.57627	0.656515	15.1755	3.43617	9.16933	1.38826
6100	RP9	0.0909091	0.0084933	-1.26643	-0.340763	18.9602	1.03179	24.2863	1.51997
29952	DPP7	0.0909091	0.00851761	1.65985	0.731054	80.6532	19.5743	47.6463	7.79174
90411	MCFD2	0.0909091	0.0085253	-1.28724	-0.364283	70.5496	6.1535	90.9265	3.54384
118881	COMTD1	0.0909091	0.00854132	1.47884	0.564466	2.56099	0.665559	1.37969	0.112635
125476	INO80C	0.0909091	0.008549	-1.17667	-0.234706	33.5491	0.413849	39.655	0.7145
4795	NFKBIL1	0.0909091	0.00856502	1.36286	0.446641	7.49793	0.649523	5.25132	0.718962
55957	LIN37	0.0909091	0.00858064	1.33542	0.417296	6.01755	0.613556	4.25458	0.459735
23149	FCHO1	0.0909091	0.00860548	1.34798	0.430804	30.4707	3.94545	22.2349	0.82984
23531	MMD	0.0909091	0.0086211	-1.39153	-0.476668	17.8588	2.89577	25.0612	1.13844
221927	BRAT1	0.0909091	0.00862878	1.56469	0.645877	35.7879	6.55912	22.4609	3.88656
5211	PFKL	0.0909091	0.00863646	1.45723	0.543227	105.048	15.9839	71.5067	7.95644
4296	MAP3K11	0.0909091	0.008669	1.57536	0.65568	58.2941	13.4582	36.1177	3.92233
4713	NDUFB7	0.0909091	0.00869278	1.85647	0.892558	33.9871	10.632	17.4953	3.77957
8192	CLPP	0.0909091	0.00874939	1.37047	0.45467	69.1941	8.80948	50.0386	3.67388
5101	PCDH9	0.0909091	0.00876565	-1.42918	-0.51519	2.15905	0.435585	3.50797	0.515781
115950	ZNF653	0.0909091	0.00877334	1.39514	0.48041	4.26714	0.540666	2.77918	0.435336
90850	ZNF598	0.0909091	0.00878102	1.53577	0.618959	63.356	11.9236	40.6138	5.18667
682	BSG	0.0909091	0.0087887	1.31869	0.399107	193.452	18.0367	146.22	9.25316
7086	TKT	0.0909091	0.00882062	1.24115	0.311675	382.433	16.8097	307.971	14.9297
91582	RPS19BP1	0.0909091	0.0088534	1.30175	0.380454	70.4761	6.30302	53.8169	2.90564
29901	SAC3D1	0.0909091	0.00887719	1.36584	0.449787	7.94166	1.12393	5.52526	0.484481
124044	SPATA2L	0.0909091	0.00888487	1.74612	0.804153	7.85563	2.38703	4.01676	1.05463
112744	IL17F	0.0909091	0.00890089	1.70532	0.770039	1.53952	0.425651	0.50951	0.400371
27090	ST6GALNAC4	0.0909091	0.00890857	1.39527	0.48054	8.86724	0.882989	6.09344	0.943342
66036	MTMR9	0.0909091	0.00892398	-1.24011	-0.310469	37.0157	1.04346	46.1862	2.8077
3241	HPCAL1	0.0909091	0.00897401	1.38197	0.466725	27.7376	3.05341	19.8018	2.3214
10953	TOMM34	0.0909091	0.00901463	-1.18815	-0.248721	68.9532	1.93985	82.0982	1.07281
89845	ABCC10	0.0909091	0.00904716	1.3105	0.390114	26.989	2.2535	20.3529	1.58794
150290	DUSP18	0.0909091	0.00914541	-1.32876	-0.410078	10.6831	1.1693	14.5006	1.10306
23277	CLUH	0.0909091	0.00921032	1.44693	0.532996	212.944	35.2468	145.783	12.0039
2767	GNA11	0.0909091	0.00922658	1.33596	0.417877	29.7881	3.67547	21.9369	0.610278
125170	MIEF2	0.0909091	0.00925936	1.43606	0.522119	2.8117	0.413464	1.66188	0.373157
84444	DOT1L	0.0909091	0.00929214	1.30119	0.379826	102.046	8.17041	78.1413	5.36346
207	AKT1	0.0909091	0.00929982	1.21374	0.279456	153.934	6.16738	126.619	3.70597
119437	CTAGE7P	0.0909091	0.00933325	-1.39189	-0.47704	0.618149	0.231991	1.23808	0.121444
26027	ACOT11	0.0909091	0.00939991	1.42396	0.509912	2.39512	0.507198	1.37117	0.198707
81579	PLA2G12A	0.0909091	0.00943334	-1.23304	-0.302217	7.04159	0.339868	8.91621	0.441815
28574	TRBV13	0.0909091	0.00944103	1.42579	0.511766	1.39721	0.156857	0.694476	0.274403
92399	MRRF	0.0909091	0.00944871	-1.21997	-0.28684	62.241	2.63693	76.1366	2.61806
63922	CHTF18	0.0909091	0.00946498	1.46374	0.549659	48.8492	4.86541	33.3137	6.29363
79817	MOB3B	0.0909091	0.00947266	-1.68804	-0.75535	7.45378	2.46247	13.0115	2.11782
64118	DUS1L	0.0909091	0.00950478	1.40226	0.487758	132.225	19.1282	93.5943	8.26484
26517	TIMM13	0.0909091	0.00952039	1.44389	0.529956	65.7801	10.9022	44.9241	3.82103
4072	EPCAM	0.0909091	0.00952808	-1.51986	-0.603935	0.520482	0.363927	1.27066	0.086709
26873	OPLAH	0.0909091	0.00954369	1.44133	0.5274	3.85426	0.559221	2.37892	0.493598
50861	STMN3	0.0909091	0.00955996	1.58934	0.668425	19.8241	4.05585	12.0449	2.11529
402	ARL2	0.0909091	0.00957622	1.35781	0.44128	15.343	1.13157	11.0766	1.47953
26774	SNORD80	0.0909091	0.00958391	1.20922	0.274071	3.48747	0.141275	2.71126	0.125867
6402	SELL	0.0909091	0.00959159	-1.24926	-0.321069	132.997	5.63698	166.502	10.0976
593	BCKDHA	0.0909091	0.00961554	1.25683	0.329786	20.9939	1.34093	16.4913	0.849227
4041	LRP5	0.0909091	0.00963949	1.58946	0.668535	23.124	5.33178	14.0157	2.15731
10014	HDAC5	0.0909091	0.00965584	1.3932	0.478401	24.2106	4.07207	16.9545	0.747546
79874	RABEP2	0.0909091	0.00968902	1.77613	0.828735	11.8685	4.14594	5.97437	0.449326
84948	TIGD5	0.0909091	0.00970488	1.7632	0.818196	6.49546	2.36075	3.12027	0.49381
23144	ZC3H3	0.0909091	0.00972115	1.53793	0.62099	16.3076	3.70311	10.1337	1.26079
25961	NUDT13	0.0909091	0.00972883	-1.23806	-0.308078	1.26073	0.134391	1.79647	0.0838254
2901	GRIK5	0.0926366	0.00974424	1.50564	0.590378	5.27242	0.933249	3.17967	0.759877
11140	CDC37	0.0926366	0.00976778	1.19719	0.259653	198.4	7.3996	165.489	2.09885
9230	RAB11B	0.0926366	0.00977546	1.60925	0.686392	36.0242	9.34072	21.6557	2.93229
22859	ADGRL1	0.0938967	0.0098243	1.22152	0.288682	58.6942	0.899571	47.9124	2.65195
256281	NUDT14	0.0938967	0.00984874	1.62163	0.697441	2.97979	1.09846	1.39949	0.215069
339451	KLHL17	0.0938967	0.00988185	1.60491	0.682496	15.9256	3.75478	9.4302	1.46366
54776	PPP1R12C	0.0938967	0.00989746	1.50111	0.586029	51.5583	9.11815	33.8532	4.59671
4832	NME3	0.0938967	0.00991307	1.76815	0.82224	5.45696	1.65175	2.64483	0.886443
84876	ORAI1	0.0955711	0.00999452	1.45638	0.542384	41.2258	7.06406	27.8104	2.85926
83541	FAM110A	0.0955711	0.0100101	1.45924	0.545217	9.36532	1.57899	6.09114	0.977485
146206	CARMIL2	0.0955711	0.0100512	1.44213	0.528197	110.856	14.8192	76.5571	10.5536
408	ARRB1	0.0972222	0.0100915	-1.35336	-0.436542	48.3929	3.92315	65.9953	7.55218
124565	SLC38A10	0.0972222	0.0101074	1.42485	0.510805	43.856	7.77895	30.2052	1.92117
55210	ATAD3A	0.0972222	0.0101481	1.51414	0.598498	96.9286	19.7376	63.0326	6.97232
1290	COL5A2	0.0976139	0.0102883	-1.2615	-0.335137	118.967	4.664	150.548	11.4975
26147	PHF19	0.0976139	0.0103127	1.16566	0.22115	134.854	1.68835	115.549	1.67493
55825	PECR	0.0976139	0.0103281	1.17737	0.235568	6.95319	0.174426	5.75458	0.111161
1059	CENPB	0.0976139	0.0103527	1.3192	0.399663	97.8186	11.4045	73.6239	3.15384
541471	MIR4435-2HG	0.0976139	0.0103683	-1.89965	-0.92573	3.04613	1.6743	6.31724	1.00278
285193	DUSP28	0.0976139	0.0103932	1.24821	0.319861	1.46411	0.0310046	0.977683	0.146749
2193	FARSA	0.0976139	0.0104515	1.25013	0.322076	188.977	11.8125	150.868	6.83985
5310	PKD1	0.0976139	0.0105007	1.80199	0.84959	39.1026	11.0017	21.0075	4.94883
283234	CCDC88B	0.0976139	0.0105249	1.51348	0.597866	58.5605	12.0794	37.9725	4.42284
3014	H2AFX	0.0976139	0.0105659	1.30857	0.387991	44.3615	4.70856	33.5616	1.59773
55643	BTBD2	0.0976139	0.0105821	1.53126	0.61472	18.7482	3.87503	11.7939	1.71155
90522	YIF1B	0.0976139	0.0106463	1.38665	0.471603	31.8895	3.7836	22.7175	2.67033
79180	EFHD2	0.0976139	0.010654	1.3071	0.38637	61.8057	6.76873	46.9084	2.35055
126003	TRAPPC5	0.0976139	0.0106617	1.7534	0.810151	9.63974	4.06889	4.80471	0.233886
8106	PABPN1	0.0976139	0.0106779	2.20554	1.14113	2.91156	1.98625	0.645099	0.306844
3689	ITGB2	0.0976139	0.0107107	1.2588	0.332051	162.932	12.9605	129.01	4.2325
80305	TRABD	0.0976139	0.0107184	1.54593	0.628471	43.3517	8.47148	27.6042	4.62758
57106	NAT14	0.0976139	0.0107344	1.24307	0.313912	15.1583	0.793645	12.0016	0.713005
9146	HGS	0.0976139	0.0107421	1.25445	0.327057	67.5586	5.08218	53.5704	1.78425
2109	ETFB	0.0976139	0.0107581	1.27613	0.351772	25.8953	0.881123	20.1244	1.86668
4851	NOTCH1	0.0976139	0.0107658	1.72307	0.78498	247.576	70.8259	139.967	20.6723
29894	CPSF1	0.0976139	0.0108235	1.40371	0.489245	126.496	17.8642	89.515	8.94171
65989	DLK2	0.0976139	0.0108646	1.40189	0.487371	2.91179	0.45456	1.79195	0.344116
2197	FAU	0.0976139	0.0108968	1.28151	0.35784	250.215	20.5406	194.8	11.1381
3385	ICAM3	0.0976139	0.0109216	1.23148	0.300393	44.5148	2.93861	35.9142	0.732383
2669	GEM	0.0976139	0.0109963	-1.63427	-0.708646	6.47604	1.10739	11.4045	3.14936
57661	PHRF1	0.0976139	0.0110282	1.40847	0.49413	109.615	16.5929	77.1378	7.17574
7760	ZNF213	0.0976139	0.0110695	1.50906	0.59365	11.2098	2.86431	6.96808	0.619075
2896	GRN	0.0976139	0.0111185	1.49338	0.578579	33.5396	6.64797	21.9887	2.94809
84816	RTN4IP1	0.0987124	0.0111587	-1.29653	-0.374654	8.19088	0.489306	10.942	1.12838
55738	ARFGAP1	0.0987124	0.0111663	1.37288	0.457207	69.0193	7.21812	50.0604	6.25074
64763	ZNF574	0.0987124	0.0111992	1.39795	0.483314	23.1396	3.20517	16.2231	1.76086
80097	MZT2B	0.0987124	0.0112069	1.64702	0.719858	34.9534	10.183	20.3602	2.77127
283687	ST20-AS1	0.0987124	0.0112231	1.24554	0.316769	1.37546	0.119792	0.907759	0.110711

## Sheet: FDR 0.1_24h_FOSL2 KD
entrezid	symbol	fdr	pvalue	fc	log2fc	KD_24h_FOSL2_meanExpression	KD_24h_FOSL2_sdExpression	KD_24h_Scr_meanExpression	KD_24h_Scr_sdExpression
8784	TNFRSF18	0	7.66e-06	2.01874	1.01346	30.2756	1.91842	14.4868	0.775845
3004	GZMM	0	1.53e-05	2.518	1.33228	20.0266	2.20918	7.38466	1.30771
197335	WDR90	0	2.3e-05	1.89097	0.919127	26.6593	0.756497	13.6513	1.11872
84331	MCRIP2	0	3.07e-05	2.1771	1.12241	10.7533	1.58969	4.37088	0.241951
5937	RBMS1	0	3.83e-05	-1.9217	-0.942385	76.5035	4.75603	147.947	9.48948
84310	C7orf50	0	4.6e-05	1.76877	0.822749	25.6469	0.298477	14.0798	0.829922
5662	PSD	0	5.37e-05	1.68064	0.749009	15.7541	0.624505	8.96507	0.146986
1291	COL6A1	0	6.13e-05	1.97387	0.98103	90.966	9.53682	45.4723	2.39749
55367	PIDD1	0	6.9e-05	1.81931	0.863392	15.1441	0.971699	7.87111	0.453047
23513	SCRIB	0	7.66e-05	2.15503	1.10771	88.8942	10.0403	40.6878	4.49206
84940	CORO6	0	8.43e-05	1.73185	0.792312	17.1981	0.66359	9.51145	0.505313
56928	SPPL2B	0	9.2e-05	1.87828	0.909413	11.5997	1.14884	5.69517	0.329817
79095	C9orf16	0	9.96e-05	2.32504	1.21725	19.9081	3.06087	7.98612	1.25625
283643	TEDC1	0	0.000107306	2.19949	1.13717	16.0463	1.19301	6.81774	1.41155
142678	MIB2	0	0.000114971	2.33832	1.22547	5.1492	0.722905	1.64659	0.46123
57666	FBRSL1	0	0.000122635	1.80862	0.854893	54.7115	2.89329	29.8548	2.75344
9091	PIGQ	0	0.0001303	2.05998	1.04263	23.7026	1.78907	11.0611	1.86416
10572	SIVA1	0	0.000137965	1.99537	0.996655	36.4411	2.7862	17.8449	2.5687
53615	MBD3	0	0.000153987	2.26183	1.17749	110.709	16.2029	48.4963	8.62874
80757	TMEM121	0	0.000161652	2.42538	1.27821	3.62775	1.15268	0.866657	0.0555402
374291	NDUFS7	0	0.000169317	2.61906	1.38905	23.998	5.96292	8.42422	1.51934
78999	LRFN4	0	0.000176981	1.98379	0.988256	23.329	2.7836	11.2635	1.44366
158056	MAMDC4	0	0.000184646	1.94835	0.962254	7.11289	0.514397	3.18667	0.578087
513	ATP5F1D	0	0.000192311	2.17908	1.12372	36.8604	3.97227	16.5016	3.11904
23138	N4BP3	0	0.000199976	1.57254	0.653097	16.9279	0.420787	10.4057	0.491435
10227	MFSD10	0	0.00020764	2.02881	1.02063	54.9342	7.55287	26.5055	3.09408
10743	RAI1	0	0.000215305	1.66563	0.736064	35.7219	1.79648	21.0607	1.45411
56654	NPDC1	0	0.00022297	1.85277	0.889686	8.23788	0.729221	3.99772	0.573134
126119	JOSD2	0	0.000230634	2.21827	1.14944	10.039	2.33116	3.91099	0.410369
93100	NAPRT	0	0.000238299	1.79226	0.841781	13.7537	0.530993	7.26759	0.983488
84948	TIGD5	0	0.000245964	2.01944	1.01395	7.34314	1.26557	3.12027	0.49381
6650	CAPN15	0	0.000261782	2.03323	1.02378	93.5642	11.6007	45.5839	6.54319
79874	RABEP2	0	0.000269447	1.99761	0.998277	13.0497	2.32176	5.97437	0.449326
339105	PRSS53	0	0.000277112	1.72332	0.785187	4.11411	0.418539	1.9664	0.22399
100133234	SBF1P1	0	0.000284777	1.85597	0.892177	2.5946	0.478794	0.930066	0.158611
1609	DGKQ	0	0.000292441	1.81589	0.860677	21.8929	2.08738	11.623	1.40122
10101	NUBP2	0	0.000300106	1.97897	0.984751	41.8647	6.19691	20.5998	2.46332
124402	UBALD1	0	0.000316088	1.92425	0.944294	6.16544	1.11164	2.70298	0.326194
7293	TNFRSF4	0	0.000323752	3.12055	1.6418	103.485	27.7225	32.7835	10.4813
10312	TCIRG1	0	0.000331417	1.70491	0.769694	44.097	2.9688	25.4857	2.39078
29801	ZDHHC8	0	0.000339082	1.95579	0.967753	53.806	3.84387	27.2677	5.10132
80128	TRIM46	0	0.000346747	1.7922	0.841731	8.27656	0.517258	4.19945	0.655449
3726	JUNB	0	0.000354411	2.19271	1.13272	140.923	25.3211	63.6261	10.9886
51282	SCAND1	0	0.000362076	2.46867	1.30373	8.83897	2.25845	2.96412	0.812588
9894	TELO2	0	0.000369741	1.81155	0.857226	66.4376	6.4125	36.2813	4.43945
8698	S1PR4	0	0.000377405	1.83124	0.872818	7.94583	1.21197	3.86236	0.348325
26173	INTS1	0	0.00038507	1.76931	0.823189	111.392	10.3172	62.5752	6.52825
84266	ALKBH7	0	0.000392735	1.92893	0.947804	5.6137	0.989248	2.41576	0.369386
26086	GPSM1	0	0.0004004	1.64471	0.717837	20.4683	1.12022	12.0756	1.17467
924	CD7	0	0.000408064	1.9209	0.941779	98.5374	11.4688	50.9688	7.63441
93185	IGSF8	0	0.000415729	1.70154	0.766841	46.078	3.31896	26.7158	2.84731
606724	LOC606724	0.00854701	0.000432037	2.1076	1.0756	7.04076	1.35039	2.81477	0.666823
80233	FAAP100	0.00854701	0.000439702	1.90395	0.928994	53.5603	6.08956	27.7551	4.37111
84876	ORAI1	0.00854701	0.000447366	1.67322	0.742625	47.09	2.62144	27.8104	2.85926
11033	ADAP1	0.00854701	0.000455031	1.68224	0.750385	57.7191	6.67938	33.7568	0.916006
642475	MROH6	0.00854701	0.000462696	1.61344	0.690137	1.4113	0.0925474	0.49774	0.135741
5424	POLD1	0.00854701	0.00047036	1.62928	0.704232	108.563	1.79916	66.4741	6.96756
3304	HSPA1B	0.00854701	0.000478025	1.61668	0.693032	45.0778	3.45233	27.4895	1.8288
6494	SIPA1	0.00854701	0.00048569	1.53507	0.618308	58.7446	4.0894	37.8625	0.559915
1292	COL6A2	0.00854701	0.000493355	1.88888	0.917531	90.2702	13.3328	47.2427	6.21599
170463	SSBP4	0.00854701	0.000501019	1.68673	0.754231	35.0069	2.2149	20.4043	2.35308
128308	MRPL55	0.00854701	0.000508684	1.7389	0.798176	28.1027	3.06179	15.7246	1.56275
79087	ALG12	0.00854701	0.000516349	1.53293	0.616289	21.0496	1.35256	13.3718	0.483062
11018	TMED1	0.00854701	0.000524013	1.56597	0.647054	14.1803	0.862391	8.6944	0.570088
126003	TRAPPC5	0.00854701	0.000531678	1.83938	0.879218	9.77572	1.80083	4.80471	0.233886
7760	ZNF213	0.00854701	0.000539343	1.6727	0.742179	12.3404	1.25038	6.96808	0.619075
22859	ADGRL1	0.00854701	0.000547008	1.51102	0.595519	72.8614	2.39177	47.9124	2.65195
286257	PAXX	0.00854701	0.000554672	1.65489	0.726735	37.0874	2.7848	22.0326	2.00108
283638	CEP170B	0.00854701	0.000562337	1.6101	0.687147	12.6516	0.872359	7.48362	0.640061
6159	RPL29	0.00854701	0.000570002	1.77325	0.826395	222.27	27.205	124.658	12.3778
4282	MIF	0.00854701	0.000577666	2.08516	1.06016	138.035	25.0833	65.5366	11.3721
118881	COMTD1	0.00854701	0.000585331	1.58013	0.660043	2.76501	0.289666	1.37969	0.112635
3575	IL7R	0.00854701	0.000592996	-1.4339	-0.519945	57.5774	1.96807	82.9631	0.290661
7262	PHLDA2	0.00854701	0.00060066	1.67832	0.747015	1.97118	0.291694	0.768917	0.149799
221927	BRAT1	0.00854701	0.000608325	1.87132	0.904056	42.6498	4.26163	22.4609	3.88656
2987	GUK1	0.00854701	0.00061599	1.62313	0.698781	79.6272	4.97266	48.7383	4.32524
79050	NOC4L	0.00854701	0.000623655	1.6931	0.759671	41.4315	4.3657	24.0286	2.088
6573	SLC19A1	0.00854701	0.000631319	1.64019	0.713861	53.1776	5.02829	31.9995	2.49801
7466	WFS1	0.00854701	0.000638984	1.52881	0.612405	5.55193	0.361831	3.28493	0.220682
645683	RPL13AP3	0.00854701	0.000646649	1.60739	0.684716	23.369	0.985197	14.2016	1.52743
375790	AGRN	0.00854701	0.000654313	2.28379	1.19143	26.5325	6.4218	10.968	2.23563
9612	NCOR2	0.00854701	0.000661978	1.76531	0.81992	131.139	17.1096	73.6325	6.8692
2876	GPX1	0.00854701	0.000669643	1.80155	0.84924	45.0821	5.69249	24.5809	3.13644
91289	LMF2	0.00854701	0.000685217	1.68575	0.753395	48.2126	4.78199	28.1925	2.92525
2194	FASN	0.00854701	0.000692882	1.84633	0.884661	809.363	90.5184	439.569	66.6802
81490	PTDSS2	0.00854701	0.000700546	1.43829	0.524356	22.8688	0.36086	15.6028	0.665395
2972	BRF1	0.00854701	0.000716773	1.46046	0.546427	27.9231	1.44955	18.7885	0.286589
56342	PPAN	0.00854701	0.000724437	2.29156	1.19633	11.8502	2.89137	4.60547	1.32633
114822	RHPN1	0.00854701	0.000732102	2.01774	1.01274	10.8106	2.15582	4.85281	1.00513
8733	GPAA1	0.00854701	0.000739767	1.81823	0.862531	86.2665	9.93318	47.1479	7.40093
28231	SLCO4A1	0.00854701	0.000747432	1.42275	0.508684	37.5858	0.666037	26.1283	0.917101
415116	PIM3	0.00854701	0.000755096	1.55085	0.633061	296.164	24.7789	190.236	6.59816
8106	PABPN1	0.00854701	0.000762761	2.34155	1.22746	2.90513	1.06104	0.645099	0.306844
3991	LIPE	0.00854701	0.000770426	1.78652	0.837154	8.72665	1.53076	4.40521	0.374891
970	CD70	0.00854701	0.00077809	1.93147	0.949698	11.3144	1.91201	5.38843	1.10334
79798	ARMC5	0.00854701	0.000785755	1.53389	0.617194	9.22377	0.516466	5.67037	0.465211
126133	ALDH16A1	0.00854701	0.00079342	1.68484	0.75261	24.0753	2.67457	13.8663	1.34994
125950	RAVER1	0.00854701	0.000809646	1.59916	0.677312	159.056	12.4224	99.0939	7.91735
8192	CLPP	0.00854701	0.000817311	1.5433	0.626015	77.716	4.37342	50.0386	3.67388
1877	E4F1	0.00854701	0.000824976	1.90108	0.92682	23.4234	3.97442	11.8402	1.92047
113000	RPUSD1	0.00854701	0.00083264	1.94734	0.961508	46.1644	7.31421	23.2489	4.11187
9409	PEX16	0.00854701	0.000840305	1.55659	0.638385	15.18	1.43096	9.37434	0.445089
5133	PDCD1	0.00854701	0.00084797	1.90382	0.928895	216.101	35.4613	112.769	16.6994
79751	SLC25A22	0.00854701	0.000855634	1.86397	0.898378	87.341	10.9977	46.5666	7.6407
440563	HNRNPCL2	0.00854701	0.000863299	-1.47466	-0.560383	8.45992	0.120711	12.9681	0.890685
83590	TMUB1	0.00854701	0.000870964	1.67972	0.748224	32.4538	3.15056	18.9339	2.15174
219293	ATAD3C	0.00854701	0.000878629	1.71815	0.780856	14.2007	1.56117	7.85985	1.06926
9600	PITPNM1	0.00854701	0.000886293	1.65891	0.730236	48.243	3.99222	28.7438	3.32914
55009	C19orf24	0.00854701	0.000910674	2.09784	1.0689	34.9543	7.77113	16.0094	2.98013
11007	CCDC85B	0.00854701	0.000926655	2.4955	1.31933	14.5149	4.655	5.10694	1.2766
728489	DNLZ	0.00854701	0.00093432	1.74072	0.799687	10.4315	1.98447	5.50496	0.161919
83475	DOHH	0.00854701	0.000949527	1.88784	0.916737	22.4598	3.74236	11.4013	1.76191
7975	MAFK	0.00854701	0.000957192	1.62511	0.70054	54.3669	5.77915	32.9974	2.37359
1855	DVL1	0.00854701	0.000964856	1.90889	0.932737	42.394	6.55685	21.7629	3.81998
2767	GNA11	0.00854701	0.000989644	1.49384	0.579026	33.3138	2.41266	21.9369	0.610278
27037	TRMT2A	0.00854701	0.000997309	1.55221	0.634327	83.5415	5.19142	53.5115	4.41949
85378	TUBGCP6	0.00854701	0.00101329	1.63548	0.709714	67.3691	6.88182	40.759	3.62197
11132	CAPN10	0.00862069	0.00103816	1.79429	0.843413	16.4178	1.95556	8.7473	1.58562
5989	RFX1	0.00862069	0.00104583	1.65996	0.731146	14.3595	1.00417	8.2939	1.24537
56926	NCLN	0.00862069	0.00105349	1.81333	0.85864	127.715	19.9429	69.738	8.90874
100422872	MIR1244-3	0.00862069	0.00106116	1.46403	0.54994	13.5717	0.681775	8.95306	0.454708
55658	RNF126	0.00862069	0.00106882	1.61564	0.692106	54.4719	5.40983	33.2967	2.8319
23277	CLUH	0.00862069	0.00107648	1.63627	0.710409	239.575	25.5091	145.783	12.0039
199990	FAAP20	0.00862069	0.00108415	1.64045	0.714092	20.782	2.7425	12.2134	0.6097
2833	CXCR3	0.00862069	0.00109181	1.67473	0.743928	92.0366	11.4065	54.4332	5.00549
78992	YIPF2	0.00862069	0.00109948	1.67933	0.747882	18.3175	2.08886	10.5064	1.26119
65263	PYCR3	0.00862069	0.00110714	1.59315	0.671885	25.7392	2.22396	15.7848	1.41003
54976	C20orf27	0.00862069	0.00111481	1.63939	0.713163	51.8188	4.62072	31.2571	3.48718
3714	JAG2	0.00862069	0.00112247	1.6623	0.733181	16.3357	1.77354	9.42796	1.05477
393	ARHGAP4	0.00862069	0.00113014	1.62056	0.696492	74.8716	4.12065	46.0068	5.87405
54991	C1orf159	0.00862069	0.0011378	1.80845	0.854753	17.4163	2.68259	9.16933	1.38826
124565	SLC38A10	0.00862069	0.00114547	1.58908	0.668188	48.6995	4.99285	30.2052	1.92117
10534	ZNRD2	0.00862069	0.00115313	1.69796	0.7638	30.419	4.43847	17.4046	1.30005
23149	FCHO1	0.00862069	0.0011608	1.44043	0.526499	32.4754	1.45887	22.2349	0.82984
4000	LMNA	0.00862069	0.00116846	1.65917	0.730461	849.415	85.5736	511.719	53.6072
54512	EXOSC4	0.00862069	0.00117613	1.51259	0.597019	27.6664	0.754077	17.9928	1.6024
27158	NDOR1	0.00862069	0.00119235	1.74328	0.801803	55.1167	4.96498	31.363	4.90697
79180	EFHD2	0.00862069	0.00120002	1.42438	0.51033	67.19	0.94166	46.9084	2.35055
57418	WDR18	0.00862069	0.00120768	1.76336	0.818327	57.5294	9.92654	31.9035	2.26199
55615	PRR5	0.00862069	0.00121535	1.67666	0.745586	10.2609	0.54802	5.76285	1.04468
741	ZNHIT2	0.00862069	0.00123133	2.29246	1.1969	5.6426	1.43228	1.92853	0.783571
84445	LZTS2	0.00862069	0.00123899	1.48451	0.569989	11.2644	0.118396	7.27863	0.665272
29952	DPP7	0.00862069	0.00124666	1.83313	0.874311	88.0208	12.584	47.6463	7.79174
203062	TSNARE1	0.00862069	0.00125432	1.59495	0.673515	7.92132	1.06893	4.56638	0.132223
80727	TTYH3	0.00862069	0.0012699	1.64816	0.720853	34.2549	3.17232	20.4275	2.49048
3303	HSPA1A	0.00862069	0.00127756	1.55721	0.63896	96.4237	6.68787	61.6299	5.45486
64223	MLST8	0.00862069	0.00128523	1.59152	0.670404	81.354	7.38086	50.7335	4.43992
10616	RBCK1	0.00862069	0.00129289	1.61356	0.690251	56.6796	0.925708	34.9646	4.99324
84444	DOT1L	0.00862069	0.00130846	1.51485	0.599176	118.884	7.92821	78.1413	5.36346
54584	GNB1L	0.00862069	0.00131613	2.07577	1.05365	10.7893	1.94014	4.73602	1.31489
441150	C6orf226	0.00862069	0.00132379	1.51102	0.595521	1.59856	0.211904	0.716783	0.0703096
3149	HMGB3	0.00862069	0.00133146	-1.39748	-0.48283	16.9189	0.275037	24.0516	0.962717
2817	GPC1	0.00862069	0.00134744	1.42783	0.513822	3.06977	0.13785	1.85111	0.126079
10908	PNPLA6	0.00862069	0.00136367	1.64993	0.722409	68.9895	7.1983	41.4321	4.56209
5310	PKD1	0.00862069	0.00137133	2.02773	1.01987	43.2733	7.30661	21.0075	4.94883
63922	CHTF18	0.00862069	0.00138715	1.73064	0.791308	57.8107	3.1712	33.3137	6.29363
113179	ADAT3	0.00862069	0.00141173	1.87615	0.907778	1.75582	0.508991	0.465414	0.226477
10300	KATNB1	0.00862069	0.0014194	1.46342	0.549341	49.7682	2.18244	33.7105	2.07493
90326	THAP3	0.00862069	0.00142706	1.58138	0.661184	11.2842	1.4486	6.73704	0.329383
23646	PLD3	0.00862069	0.00143473	1.39929	0.484694	25.4093	0.558616	17.8798	0.71943
84885	ZDHHC12	0.00862069	0.00144239	1.58455	0.664077	26.3585	2.3942	16.2743	1.65805
22994	CEP131	0.00862069	0.00145006	1.78722	0.837718	15.7248	2.26921	8.37285	1.48535
399909	PCNX3	0.00862069	0.00146604	1.6101	0.687154	89.4836	6.63331	55.3515	6.6307
3727	JUND	0.00862069	0.0014737	1.49547	0.580598	88.0346	7.95148	58.3814	0.679887
2584	GALK1	0.00862069	0.0014976	1.55154	0.633698	10.1186	1.18672	6.14354	0.308258
7469	NELFA	0.00862069	0.00150526	1.59028	0.66928	41.9312	4.09243	25.9809	2.3567
84256	FLYWCH1	0.00862069	0.00151292	1.70848	0.772715	29.6545	3.93128	16.9296	2.14826
79058	ASPSCR1	0.00862069	0.00152059	1.58822	0.667413	14.912	1.95272	8.97283	0.409443
57661	PHRF1	0.00862069	0.00154411	1.53146	0.61491	118.469	6.87679	77.1378	7.17574
5609	MAP2K7	0.00862069	0.00155178	1.53509	0.618321	44.136	4.63386	28.3047	0.868881
29924	EPN1	0.00862069	0.00155944	1.58126	0.661072	25.8491	2.00588	16.0078	1.72416
54776	PPP1R12C	0.00862069	0.00156711	1.63807	0.711998	55.8524	4.10995	33.8532	4.59671
64118	DUS1L	0.00862069	0.00158293	1.58552	0.664952	149.101	14.5984	93.5943	8.26484
79586	CHPF	0.00862069	0.00159059	1.78311	0.834398	33.0943	4.05372	18.2187	3.36111
80097	MZT2B	0.00862069	0.00159826	1.82886	0.870945	38.3206	7.23412	20.3602	2.77127
152877	FAM53A	0.00862069	0.00160592	1.67641	0.745371	2.63201	0.381773	1.17142	0.296033
9636	ISG15	0.00862069	0.00161358	2.21977	1.15041	8.87802	2.42836	3.45783	1.08562
9401	RECQL4	0.00862069	0.00162125	1.49342	0.578622	55.5701	2.30533	36.9453	3.10156
10555	AGPAT2	0.00862069	0.00164579	1.65818	0.729601	8.10055	0.863977	4.50498	0.758275
6050	RNH1	0.00862069	0.00165346	1.80411	0.851289	119.056	18.3125	65.5168	10.0791
55210	ATAD3A	0.00862069	0.00166968	1.67078	0.740526	106.146	13.5145	63.0326	6.97232
644815	FAM83G	0.00862069	0.00167735	1.53221	0.615612	32.4522	3.43913	20.7619	0.771438
89941	RHOT2	0.00862069	0.00168501	1.71376	0.777169	92.4225	14.2615	53.2668	5.48307
84878	ZBTB45	0.00862069	0.00170132	1.7888	0.838993	11.9117	2.17412	6.19718	1.02157
23144	ZC3H3	0.00862069	0.00170899	1.61197	0.688826	16.9131	1.55621	10.1337	1.26079
80764	THAP7	0.00862069	0.00171665	1.53596	0.619142	27.3866	2.6636	17.453	1.18469
26229	B3GAT3	0.00862069	0.00172431	1.56795	0.648884	47.0736	3.2693	29.733	3.25423
26048	ZNF500	0.00862069	0.00173198	1.47711	0.562773	8.79994	0.842179	5.61949	0.145591
11194	ABCB8	0.00862069	0.00173964	1.50957	0.594138	48.8281	4.35225	31.9513	1.71444
6176	RPLP1	0.00862069	0.00174731	1.59839	0.676623	404.04	44.4826	251.972	21.9728
682	BSG	0.00862069	0.00175497	1.475	0.560711	216.131	13.0959	146.22	9.25316
83858	ATAD3B	0.00862069	0.00176264	1.75324	0.810027	93.0903	9.54772	53.0594	9.95157
148223	C19orf25	0.00862069	0.0017703	1.7633	0.818277	14.7046	1.20046	7.9999	1.69189
84988	PPP1R16A	0.00862069	0.00177797	1.86577	0.899772	13.9295	2.34372	7.03424	1.47309
83642	SELENOO	0.00862069	0.00179419	1.7063	0.770869	13.4318	1.98857	7.45203	1.08447
8225	GTPBP6	0.00862069	0.00180186	1.73448	0.794502	71.6724	7.92225	41.1008	6.79786
23603	CORO1C	0.00862069	0.00180952	-1.36541	-0.449335	110.296	3.81451	150.909	1.25286
10148	EBI3	0.00862069	0.00181719	1.48423	0.569713	16.4361	0.739466	10.7673	0.962902
57580	PREX1	0.00862069	0.00182485	1.40495	0.49052	113.339	2.84538	80.4305	3.94065
115098	CCDC124	0.00862069	0.00184043	1.67884	0.747468	63.5538	8.19997	37.4327	4.79015
78994	PRR14	0.00862069	0.00185625	1.45862	0.544605	52.8015	0.8608	35.9595	2.88896
9764	KIAA0513	0.00862069	0.00186391	1.40366	0.489191	35.4711	1.34265	24.9862	1.07075
388963	C2orf81	0.00862069	0.00187158	1.62493	0.700382	2.40863	0.195068	1.11051	0.310865
80305	TRABD	0.00862069	0.00187924	1.78086	0.832577	49.8055	7.05871	27.6042	4.62758
2247	FGF2	0.00862069	0.0018869	1.65042	0.722832	7.83984	0.555106	4.39166	0.818662
27338	UBE2S	0.00862069	0.00189457	1.63972	0.71345	11.7971	0.690427	6.86085	1.26042
6272	SORT1	0.00862069	0.00190223	-1.51115	-0.595648	2.61103	0.336274	4.44708	0.303949
84895	MIGA2	0.00862069	0.00192702	1.42206	0.507982	28.696	1.93459	19.8529	0.0871894
1186	CLCN7	0.00862069	0.00193469	1.54222	0.625006	37.4841	1.95649	24.0339	2.70206
91304	TMEM259	0.00862069	0.00195067	1.62066	0.696582	96.2159	11.1728	58.9292	6.37521
57596	BEGAIN	0.00862069	0.00195833	1.55788	0.639589	3.57728	0.178669	1.95162	0.360943
90480	GADD45GIP1	0.00862069	0.001966	1.53915	0.622136	43.0633	3.18752	27.6754	2.91775
6455	SH3GL1	0.00862069	0.00197366	1.47663	0.562308	44.8582	3.11732	30.0473	1.9641
83706	FERMT3	0.00862069	0.00198133	1.47756	0.56322	271.838	15.6955	183.773	13.3398
1762	DMWD	0.00862069	0.00198899	1.5417	0.624518	19.7741	1.45267	12.4978	1.35659
157285	PRAG1	0.00862069	0.00199666	1.58373	0.663324	80.667	10.7436	50.2771	1.96826
51073	MRPL4	0.00862069	0.00203001	1.59465	0.673237	93.7862	7.71536	58.6044	7.27487
9138	ARHGEF1	0.00862069	0.00203767	1.55718	0.63894	194.906	16.0942	124.95	12.8539
124044	SPATA2L	0.00862069	0.00207053	1.91343	0.936165	8.58069	1.7352	4.01676	1.05463
2193	FARSA	0.00862069	0.0020782	1.38992	0.474998	209.993	5.66022	150.868	6.83985
84798	C19orf48	0.00862069	0.00208586	1.36784	0.451902	134.136	1.84998	97.8384	3.87125
11156	PTP4A3	0.00862069	0.00209353	1.46283	0.548759	26.2387	1.27167	17.6419	1.37847
9230	RAB11B	0.00862069	0.00210934	1.7375	0.79701	38.5022	6.28243	21.6557	2.93229
26873	OPLAH	0.00862069	0.00212557	1.61765	0.693895	4.42992	0.290128	2.37892	0.493598
84316	NAA38	0.00862069	0.00213323	1.44201	0.528083	16.6443	0.874614	11.242	0.766738
84809	CROCCP2	0.00862069	0.00214905	1.66431	0.734925	11.5675	2.3361	6.47287	0.280692
26007	TKFC	0.00862069	0.00216528	1.3621	0.445836	44.3233	0.699564	32.2872	1.24251
79903	NAA60	0.00862069	0.00219007	1.44494	0.531006	39.9699	2.56097	27.3444	1.53168
25851	TECPR1	0.00862069	0.00219773	1.46741	0.553269	34.1529	2.19963	22.9622	1.63205
90850	ZNF598	0.00862069	0.0022054	1.66201	0.732926	68.1699	8.81064	40.6138	5.18667
93343	MVB12A	0.00862069	0.00222077	1.58485	0.664342	20.297	2.21794	12.4352	1.36563
58509	CACTIN	0.00862069	0.00222843	1.70851	0.772737	31.7961	4.17566	18.2421	2.88308
283234	CCDC88B	0.00862069	0.0022361	1.6722	0.741746	64.3581	9.34002	37.9725	4.42284
64130	LIN7B	0.00862069	0.00225208	1.52082	0.604854	1.49638	0.161186	0.644856	0.163695
4713	NDUFB7	0.00862069	0.00225974	1.91561	0.937802	34.3437	6.60282	17.4953	3.77957
9905	SGSM2	0.00862069	0.00226741	1.34963	0.43256	34.2006	0.945242	25.0799	0.595265
58506	SCAF1	0.00862069	0.00227507	1.68323	0.751233	62.7775	8.94346	36.8467	4.83539
23154	NCDN	0.00862069	0.00228274	1.56517	0.646318	63.664	6.42663	40.3099	4.14699
161882	ZFPM1	0.00862069	0.0022904	1.89673	0.923514	5.39841	1.42753	2.3333	0.455376
79581	SLC52A2	0.00862069	0.00229807	1.79947	0.847574	41.6176	6.85135	22.713	3.99076
10523	CHERP	0.00862069	0.00231429	1.47689	0.56256	121.83	6.90151	82.2721	6.99029
1890	TYMP	0.00862069	0.00232196	1.63207	0.706707	23.3956	3.7614	13.8578	1.14789
81576	CCDC130	0.00862069	0.002354	1.54009	0.623017	19.0857	1.18133	12.0848	1.47795
124997	WDR81	0.00862069	0.00237023	1.56912	0.649956	41.6603	3.91441	26.2238	3.0411
116983	ACAP3	0.00862069	0.0023779	1.63517	0.709439	36.364	2.23956	22.0339	3.933
4851	NOTCH1	0.00862069	0.00238556	1.75857	0.814404	247.344	39.9878	139.967	20.6723
64772	ENGASE	0.00862069	0.00239322	1.48147	0.567025	25.5187	1.34417	16.9339	1.64609
83596	BCL2L12	0.00862069	0.00240089	1.4379	0.523964	23.1185	1.35666	15.7768	1.01323
54849	DEF8	0.00862069	0.0024258	1.41004	0.495733	27.4751	1.87737	19.167	0.340323
9435	CHST2	0.00862069	0.00243346	1.39156	0.476708	16.5529	0.683443	11.6159	0.564976
7205	TRIP6	0.00862069	0.00244945	1.54108	0.62394	42.8065	3.9699	27.4316	2.76284
4296	MAP3K11	0.00862069	0.00248108	1.6972	0.763155	62.3869	10.6178	36.1177	3.92233
126321	MFSD12	0.00862069	0.00249666	1.53055	0.614048	69.7973	4.9455	45.3713	5.23406
4041	LRP5	0.00862069	0.00250432	1.58796	0.667175	22.7282	1.70175	14.0157	2.15731
8425	LTBP4	0.00862069	0.00251199	1.84669	0.884941	81.1682	14.4089	43.5323	8.33804
84206	MEX3B	0.00862069	0.00251965	1.50842	0.593038	3.82462	0.50272	2.18996	0.175526
26240	FAM50B	0.00862069	0.00252732	1.58386	0.663444	7.66779	0.796961	4.48669	0.68817
4350	MPG	0.00862069	0.00253498	1.68757	0.754948	19.2583	2.09403	11.0773	2.06558
6712	SPTBN2	0.00862069	0.00254265	1.44609	0.532155	2.92581	0.214574	1.71653	0.187717
55544	RBM38	0.00862069	0.00256678	1.53338	0.616711	122.524	11.8531	79.5133	7.27908
1455	CSNK1G2	0.00862069	0.00258301	1.66731	0.737519	60.1232	7.85724	35.6886	5.20852
387254	SLC7A5P2	0.00862069	0.00259067	1.74577	0.803862	29.1562	5.48317	16.2159	2.55009
25894	PLEKHG4	0.00862069	0.0026069	1.43793	0.523995	57.2818	4.19983	39.4869	1.79755
26145	IRF2BP1	0.00862069	0.00263079	1.5581	0.639791	17.4004	2.5251	10.7332	0.25941
90378	SAMD1	0.00862069	0.00263845	1.50396	0.588769	49.952	3.40053	32.9368	3.39776
8270	LAGE3	0.00862069	0.00264612	1.41652	0.502354	30.2584	0.719536	21.1005	1.56332
54998	AURKAIP1	0.00862069	0.00265378	1.50378	0.588595	53.2324	4.75754	35.0445	2.87898
23162	MAPK8IP3	0.00862069	0.00266145	1.70466	0.769484	37.4185	5.57967	21.5539	3.43795
4846	NOS3	0.00862069	0.00267767	1.51658	0.600822	6.34011	0.747459	3.83029	0.33603
84219	WDR24	0.00862069	0.00268534	1.65901	0.73032	25.3335	4.39362	14.7602	1.33199
22904	SBNO2	0.00862069	0.00270091	1.67105	0.740753	98.7531	14.7996	58.5296	7.12288
23464	GCAT	0.00862069	0.00270858	1.69488	0.761185	10.8591	2.04229	5.96132	0.841346
8427	ZNF282	0.00862069	0.00271624	1.36262	0.446386	40.9155	1.08187	29.7702	1.21851
5790	PTPRCAP	0.00862069	0.00272391	1.80351	0.850809	35.8475	6.85001	19.3494	3.26133
57455	REXO1	0.00862069	0.00275705	1.57439	0.654797	49.8793	7.02015	31.1318	1.74322
339451	KLHL17	0.00862069	0.00276472	1.89004	0.918419	18.966	4.67109	9.4302	1.46366
9696	CROCC	0.00862069	0.00278951	1.79743	0.845939	14.878	1.16635	7.98058	1.99797
23246	BOP1	0.00862069	0.00279717	1.70456	0.769402	154.966	21.8868	90.5825	14.0562
115703	ARHGAP33	0.00862069	0.00280483	1.53578	0.618976	7.18928	1.00063	4.30998	0.282005
6794	STK11	0.00862069	0.0028125	1.47567	0.561372	36.7858	4.01383	24.5128	0.441167
6256	RXRA	0.00862069	0.00287129	1.39623	0.481533	7.24207	0.382648	4.90346	0.289269
9013	TAF1C	0.00862069	0.00288686	1.50506	0.58982	54.1262	2.91893	35.7424	3.96671
54472	TOLLIP	0.00862069	0.00289453	1.45156	0.537603	41.2759	3.24946	28.1029	1.74455
199953	TMEM201	0.00862069	0.00290219	1.4977	0.582749	43.9196	0.88782	29.1256	3.44915
79156	PLEKHF1	0.00862069	0.00290986	1.59448	0.67309	13.0623	2.24407	7.75181	0.423272
4502	MT2A	0.00862069	0.00291752	1.53877	0.621777	40.7413	2.25381	26.2492	3.40234
254359	ZDHHC24	0.00862069	0.00292519	1.57139	0.652038	4.75888	0.391857	2.68292	0.496643
27090	ST6GALNAC4	0.00862069	0.00293285	1.59018	0.66919	10.2527	1.13363	6.09344	0.943342
11054	OGFR	0.00862069	0.00294052	1.65255	0.724697	29.0601	5.36113	16.9971	0.834521
1632	ECI1	0.00862069	0.0029565	1.51656	0.600806	8.50395	0.810601	5.27062	0.598966
6522	SLC4A2	0.00862069	0.00297232	1.42985	0.515868	114.949	3.76348	80.2388	6.63739
80148	PQLC1	0.00862069	0.00297998	1.58765	0.666895	28.5291	2.97072	17.6362	2.35453
79661	NEIL1	0.00862069	0.00298765	1.47219	0.557965	1.37086	0.107151	0.614526	0.159811
144699	FBXL14	0.00862069	0.00299531	1.72403	0.785782	11.7818	1.04642	6.50341	1.48373
23415	KCNH4	0.00862069	0.00300298	1.57801	0.658105	3.81312	0.699912	2.03582	0.237734
1201	CLN3	0.00862069	0.00301064	1.38458	0.469448	32.4322	2.04487	23.1193	0.437275
64410	KLHL25	0.00862069	0.00301831	1.44598	0.532051	20.1718	1.67254	13.6262	0.791318
90231	KIAA2013	0.00862069	0.00302597	1.35649	0.439879	26.199	1.22035	19.0387	0.284057
4832	NME3	0.00862069	0.0030422	1.98111	0.986306	6.18483	1.4744	2.64483	0.886443
23295	MGRN1	0.00862069	0.00305842	1.49028	0.575581	64.2639	5.81629	42.7565	3.33163
101	ADAM8	0.00862069	0.00309088	1.58946	0.668538	16.055	1.66318	9.76081	1.49034
28964	GIT1	0.00862069	0.00309854	1.40682	0.492436	165.721	6.48853	117.619	7.83489
101927402	LOC101927402	0.00862069	0.0031062	1.43119	0.517218	2.8751	0.153671	1.71202	0.217959
56834	GPR137	0.00862069	0.00311387	1.40029	0.485728	22.1111	0.809895	15.5204	1.05091
10856	RUVBL2	0.00862069	0.00312153	1.46363	0.549549	121.727	8.31916	82.9117	7.03053
2077	ERF	0.00862069	0.0031292	1.52383	0.607705	66.9393	6.07868	43.6135	4.43072
27113	BBC3	0.00862069	0.00313686	1.69318	0.759739	2.22989	0.590797	0.897741	0.237229
55695	NSUN5	0.00862069	0.00314453	1.49551	0.580642	30.7525	3.3649	20.1767	1.29346
3164	NR4A1	0.00862069	0.00315219	1.49865	0.583661	78.9968	7.2105	52.3799	4.77883
79934	COQ8B	0.00862069	0.00316842	1.57307	0.653582	19.9193	1.25546	12.3843	2.08011
80772	CPTP	0.00862069	0.00318399	1.70284	0.767941	12.5221	0.887353	7.05231	1.76457
10078	TSSC4	0.00862069	0.00319981	1.73094	0.791552	34.8046	6.67768	19.5612	2.77875
65990	FAM173A	0.00862069	0.00320748	2.10647	1.07483	7.81604	2.50628	3.1303	0.973808
112939	NACC1	0.00862069	0.00323186	1.43692	0.522981	111.091	7.66722	76.9895	5.04463
29894	CPSF1	0.00862069	0.00323952	1.51049	0.595021	135.597	11.4424	89.515	8.94171
81620	CDT1	0.00862069	0.00324719	1.61756	0.693819	47.2479	7.23885	28.7002	3.09402
9351	SLC9A3R2	0.00862069	0.00326341	1.6038	0.681492	1.33687	0.235896	0.4629	0.212214
7866	IFRD2	0.00862069	0.00327108	1.42248	0.508408	181.067	13.5386	126.831	5.50294
5045	FURIN	0.00862069	0.00327874	1.61382	0.690475	624.781	78.2336	387.235	52.1192
83933	HDAC10	0.00862069	0.00328641	1.68318	0.751185	17.1335	2.45535	9.79612	1.68808
11151	CORO1A	0.00862069	0.00329407	1.54189	0.624702	666.213	61.1711	432.379	49.4302
100130331	LOC100130331	0.00862069	0.00330174	1.60279	0.680581	17.4846	2.50329	10.5041	1.23866
256281	NUDT14	0.00862069	0.0033094	1.60284	0.680631	2.86688	0.599737	1.39949	0.215069
6923	ELOB	0.00862069	0.0033421	1.71366	0.777082	72.9632	9.1714	42.4499	8.25955
79643	CHMP6	0.00862069	0.00334976	1.464	0.549914	24.9789	1.93294	16.7504	1.44854
113655	MFSD3	0.00862069	0.00337414	1.67038	0.740178	8.33104	1.36871	4.58439	0.832966
91978	TPGS1	0.00862069	0.003407	1.72941	0.790278	1.12364	0.408557	0.217542	0.152039
720	C4A	0.00862069	0.00341467	1.4349	0.52095	2.75249	0.138036	1.62104	0.239577
23753	SDF2L1	0.00862069	0.00342233	1.64634	0.719266	26.0381	4.72562	15.2873	1.38363
11117	EMILIN1	0.00862069	0.00343831	1.61046	0.687473	1.13149	0.153969	0.334336	0.231689
5575	PRKAR1B	0.00862069	0.00346286	1.39931	0.484713	51.6292	2.77133	36.6167	2.17196
348180	CTU2	0.00862069	0.00347052	1.74544	0.803589	36.7888	7.23316	20.5346	3.19276
1509	CTSD	0.00862069	0.0034865	1.57693	0.657121	84.4961	9.12202	53.3286	6.9623
6550	SLC9A3	0.00862069	0.0035104	1.71071	0.774596	5.24953	1.12514	2.63956	0.513901
91582	RPS19BP1	0.00862069	0.00352597	1.41588	0.501695	76.6632	5.36514	53.8169	2.90564
162979	ZNF296	0.00862069	0.00353363	1.62804	0.703135	1.92989	0.129698	0.820533	0.354158
26517	TIMM13	0.00862069	0.0035413	1.55724	0.638992	70.7821	9.53461	44.9241	3.82103
6448	SGSH	0.00862069	0.00355753	1.44111	0.527177	11.8235	0.998598	7.89364	0.582717
421	ARVCF	0.00862069	0.00357334	1.46704	0.55291	2.7059	0.207204	1.53207	0.26061
10090	UST	0.00862069	0.00359772	-1.29379	-0.3716	1.7222	0.0314967	2.52203	0.0511481
138428	PTRH1	0.00862069	0.00360539	1.84055	0.880134	8.62382	1.56492	4.29018	1.30516
6929	TCF3	0.00862069	0.00361305	1.53775	0.620825	103.501	11.8901	66.8561	6.40738
6339	SCNN1D	0.00862069	0.00362072	1.74046	0.799472	3.00031	0.869321	1.27793	0.312572
64423	INF2	0.00862069	0.00362838	1.62799	0.703091	57.8493	9.21473	34.9951	3.98668
26063	DECR2	0.00862069	0.00363605	1.46709	0.552955	6.69139	0.863064	4.22277	0.171658
54540	FAM193B	0.00862069	0.00365227	1.40902	0.494695	33.4423	2.06647	23.4446	1.46577
79767	ELMO3	0.00862069	0.00367666	1.63535	0.709597	5.37646	1.17333	2.85662	0.218647
57655	GRAMD1A	0.00862069	0.00368432	1.35898	0.442529	91.9345	1.8635	67.4417	3.63873
201294	UNC13D	0.0104987	0.00371657	1.4692	0.555028	116.867	4.66985	79.5197	9.12053
8178	ELL	0.0104987	0.00372423	1.53643	0.619578	27.2571	2.23107	17.4597	2.50058
89887	ZNF628	0.0104987	0.0037319	2.04191	1.02992	4.12705	0.707331	1.59095	0.832424
55738	ARFGAP1	0.0104987	0.00373956	1.53734	0.620435	77.3723	7.55824	50.0604	6.25074
6920	TCEA3	0.0104987	0.00376345	-1.36291	-0.446691	1.15387	0.0898816	1.93582	0.13118
11047	ADRM1	0.0104987	0.003788	1.52971	0.613262	156.478	19.6671	101.592	7.93821
93643	TJAP1	0.0104987	0.00379566	1.39053	0.475634	43.0562	2.61302	30.6731	1.5746
388574	RPL23AP87	0.0104987	0.00380333	-1.42343	-0.509376	0.832271	0.111383	1.60951	0.192362
81603	TRIM8	0.0104987	0.00381099	1.32335	0.404191	30.5096	0.383273	22.8201	0.869205
399668	SMIM10L2A	0.0104987	0.00382722	1.60735	0.684686	6.8508	1.37013	3.84107	0.332495
5681	PSKH1	0.0104987	0.00383488	1.34511	0.427724	18.5703	0.77296	13.5472	0.49442
6305	SBF1	0.0104987	0.00384255	1.68661	0.754128	183.801	27.2482	108.738	17.716
7376	NR1H2	0.0104987	0.00385021	1.64999	0.722461	63.3944	10.4013	37.9612	5.42311
127687	C1orf122	0.0104987	0.00385788	1.50207	0.586951	16.8124	2.08326	10.82	0.793484
10514	MYBBP1A	0.0104987	0.0038741	1.3934	0.478613	226.478	13.5764	162.215	8.70058
79143	MBOAT7	0.0104987	0.00389009	1.40401	0.48955	45.6115	3.76937	32.143	1.20267
57175	CORO1B	0.0104987	0.00389775	1.60374	0.681441	49.8659	7.38367	30.6204	3.56923
1059	CENPB	0.0104987	0.00391398	1.36847	0.452564	101.153	5.25312	73.6239	3.15384
9399	STOML1	0.0104987	0.00392164	1.56017	0.6417	13.233	1.71391	8.11719	1.03416
65989	DLK2	0.0104987	0.00393721	1.50258	0.587446	3.1782	0.252781	1.79195	0.344116
10045	SH2D3A	0.0104987	0.00394488	1.75506	0.811518	11.5429	1.03011	6.27358	1.67516
84304	NUDT22	0.0104987	0.00396045	1.55563	0.637503	23.995	2.73386	15.0853	1.96087
140823	ROMO1	0.0104987	0.00396812	1.4849	0.57037	21.035	1.77809	13.8595	1.54629
65057	ACD	0.0104987	0.00398434	1.39811	0.48348	53.7894	4.32667	38.1219	1.27021
2197	FAU	0.0104987	0.00399201	1.40543	0.49101	274.318	18.773	194.8	11.1381
55684	RABL6	0.0104987	0.00399967	1.4096	0.49529	110.621	8.58169	78.0844	3.69983
79039	DDX54	0.0104987	0.00403302	1.52955	0.613104	145.18	13.7781	94.7594	11.7626
29888	STRN4	0.0104987	0.00404069	1.41797	0.503832	79.2846	2.3413	55.7603	5.10625
22979	EFR3B	0.0104987	0.00404835	-1.54598	-0.628521	4.02835	0.764679	6.7245	0.494992
51042	ZNF593	0.0104987	0.00405602	1.53677	0.619903	25.7849	3.28988	16.3968	1.73483
55630	SLC39A4	0.0104987	0.00407123	1.72281	0.784764	8.53252	1.8607	4.49343	0.774558
54963	UCKL1	0.0104987	0.00408745	1.47812	0.563764	41.3668	4.15792	27.6323	2.3413
2101	ESRRA	0.0104987	0.00409512	1.45824	0.544232	40.0649	4.12604	27.0955	1.67405
10712	FAM189B	0.0125945	0.00411905	1.41083	0.496545	59.9581	0.929024	42.3274	4.07565
65094	JMJD4	0.0125945	0.00412671	1.47921	0.564829	46.9829	4.68415	31.4075	2.742
114879	OSBPL5	0.0125945	0.00413438	1.39427	0.47951	5.71357	0.157696	3.82452	0.381534
10897	YIF1A	0.0125945	0.00414204	1.4154	0.501215	59.9438	5.22426	41.9703	1.66985
55957	LIN37	0.0125945	0.00415762	1.50177	0.586665	6.90698	0.93202	4.25458	0.459735
84717	HDGFL2	0.0125945	0.00416528	1.35869	0.442214	45.2222	2.002	33.0237	1.58062
8517	IKBKG	0.0125945	0.00417294	1.40776	0.493399	37.8779	2.47031	26.6222	1.84788
84619	ZGPAT	0.0125945	0.00418061	1.61298	0.689732	23.1382	3.57217	13.9319	1.93914
2355	FOSL2	0.0125945	0.00421282	-1.39651	-0.481826	45.7478	2.04259	64.3615	4.76031
6209	RPS15	0.0125945	0.00427067	1.46293	0.548862	303.899	27.3827	207.32	17.3027
7064	THOP1	0.0125945	0.00427834	1.35703	0.440457	87.5389	2.51149	64.2986	3.77598
3783	KCNN4	0.0125945	0.00431959	1.4408	0.526869	102.384	11.5298	70.4695	1.27355
6621	SNAPC4	0.0125945	0.00432726	1.57528	0.655605	59.6811	7.43459	37.5859	5.53167
29985	SLC39A3	0.0125945	0.00433492	1.3633	0.447099	27.9777	0.590439	20.282	1.36049
81890	QTRT1	0.0125945	0.00436803	1.64322	0.716526	37.8201	6.01305	22.5827	3.33519
10423	CDIPT	0.0125945	0.00437569	1.40138	0.486845	48.3591	4.20337	34.1528	1.20428
10607	TBL3	0.014218	0.00440786	1.64911	0.721689	99.6578	12.9947	60.3063	10.4876
64743	WDR13	0.014218	0.00441553	1.53479	0.61804	22.3867	2.71977	14.242	1.8019
64428	CIAO3	0.014218	0.00442319	1.60718	0.684535	23.4849	2.10643	14.3627	2.76939
285613	RELL2	0.014218	0.00443917	1.48532	0.570774	21.0897	1.51685	13.9199	1.8306
23152	CIC	0.014218	0.0044554	1.60726	0.684603	126.417	14.7941	78.573	12.3151
347862	GATD1	0.014218	0.00447171	1.3405	0.422772	32.1612	0.636666	23.7574	1.28492
353	APRT	0.014218	0.00448793	1.56212	0.643503	181.742	26.095	115.514	11.279
5371	PML	0.014218	0.0044956	1.42136	0.507273	29.9795	2.09658	20.805	1.66494
150223	YDJC	0.014218	0.0045371	1.41721	0.503058	25.3895	1.7509	17.6284	1.42134
64236	PDLIM2	0.014218	0.00454477	1.35517	0.438472	10.6253	0.471796	7.58112	0.43259
57189	KIAA1147	0.014218	0.00455243	-1.37883	-0.463446	67.12	4.51038	92.8396	3.9432
51631	LUC7L2	0.014218	0.00456866	1.63493	0.70923	5.80242	1.3486	3.11676	0.357146
55201	MAP1S	0.014218	0.00459279	1.81301	0.858388	27.3606	7.3635	14.3382	1.78578
5364	PLXNB1	0.014218	0.00461693	1.42753	0.513517	12.1586	1.01986	8.21595	0.672288
5971	RELB	0.014218	0.00462459	1.52986	0.613396	57.3965	7.72859	37.0479	3.42517
57647	DHX37	0.014218	0.00464848	1.52197	0.605943	112.919	14.684	73.5985	6.42773
55643	BTBD2	0.014218	0.0046727	1.66543	0.735896	20.4347	3.90457	11.7939	1.71155
25920	NELFB	0.014218	0.00468868	1.4378	0.523864	71.0495	5.60178	49.1247	4.09456
9647	PPM1F	0.014218	0.00469635	1.47025	0.556062	53.9165	4.77328	36.3849	3.83874
22870	PPP6R1	0.014218	0.00470401	1.40404	0.489585	387.737	18.7715	276.294	23.3939
56848	SPHK2	0.014218	0.00471999	1.61011	0.687163	27.3266	4.12089	16.5891	2.62837
115939	TSR3	0.014218	0.00472766	1.49873	0.583739	45.0673	5.64037	29.6393	2.35643
388569	ZNF324B	0.014218	0.00473532	1.42221	0.508133	14.1426	1.14588	9.64751	0.793793
527	ATP6V0C	0.014218	0.00474299	1.4792	0.564815	76.19	7.98834	51.1276	4.70992
284361	EMC10	0.014218	0.00476725	1.50401	0.588815	92.9586	11.087	61.3419	5.61869
8459	TPST2	0.016129	0.00479187	1.35623	0.439602	21.915	1.4196	15.8803	0.526883
84957	RELT	0.016129	0.00479953	1.38575	0.470669	33.3173	2.44917	23.7396	1.15812
25786	DGCR11	0.016129	0.00481552	1.43606	0.522117	2.81318	0.350937	1.65286	0.196002
10248	POP7	0.016129	0.00482318	1.3083	0.387688	39.6258	0.683181	30.0631	1.12135
9755	TBKBP1	0.016129	0.00483941	1.5597	0.641269	46.7678	4.89713	29.7465	4.50348
65999	LRRC61	0.016129	0.00484707	1.61353	0.690221	12.5243	1.69676	7.42574	1.51696
51101	ZC2HC1A	0.016129	0.00486265	-1.43683	-0.522893	1.454	0.139477	2.53456	0.358971
51293	CD320	0.016129	0.00488678	1.51993	0.604009	68.2925	7.79273	44.5932	5.18285
25900	IFFO1	0.016129	0.00489445	1.40654	0.492152	10.1259	0.90582	6.89995	0.430767
643988	FNDC10	0.016129	0.00491813	1.48126	0.566822	7.15688	1.00628	4.49142	0.440432
64981	MRPL34	0.016129	0.0049258	1.36391	0.447751	37.1443	0.385845	27.0178	2.09841
7625	ZNF74	0.016129	0.00494993	1.30526	0.384336	18.3604	0.675041	13.8284	0.279315
4796	TONSL	0.0178971	0.00497456	1.50102	0.585944	60.1762	4.7541	39.9118	5.26526
1487	CTBP1	0.0178971	0.00499013	1.46358	0.549499	125.27	14.177	85.0199	5.62759
6449	SGTA	0.0178971	0.00500595	1.43011	0.516124	109.712	7.64356	76.5064	7.1811
2063	NR2F6	0.0178971	0.00501362	1.43423	0.520281	8.0196	0.711053	5.29293	0.572488
8636	SSNA1	0.0178971	0.00502128	1.45788	0.543876	58.9233	5.85625	40.0785	3.58407
79006	METRN	0.0178971	0.00506254	1.6858	0.753433	1.60689	0.467114	0.543604	0.268423
4298	MLLT1	0.0178971	0.00507021	1.43174	0.517767	128.428	12.4275	89.2329	5.64517
60672	MIIP	0.0178971	0.00509499	1.58814	0.667342	17.4824	2.81814	10.6001	1.39753
57210	SLC45A4	0.0178971	0.00510266	1.45714	0.543142	26.6352	1.98118	18.0126	2.16221
115399	LRRC56	0.0178971	0.00511889	1.96471	0.974318	3.65724	1.36066	1.36063	0.599997
5699	PSMB10	0.0178971	0.00512655	1.57927	0.659258	71.2099	10.1356	44.6736	5.88506
1181	CLCN2	0.0178971	0.00513421	1.34266	0.425093	5.33293	0.325801	3.715	0.184593
25807	RHBDD3	0.0178971	0.00514188	1.78978	0.839779	15.9364	2.98029	8.54124	2.1903
25930	PTPN23	0.0196507	0.00515819	1.46425	0.550158	52.6651	4.52782	35.6956	3.83098
284001	CCDC57	0.0196507	0.00516585	1.44382	0.529892	20.2412	1.4409	13.7417	1.52171
5300	PIN1	0.0196507	0.00517352	1.4356	0.521655	35.6618	3.56475	24.4983	1.74945
286262	TPRN	0.0196507	0.0051983	1.55663	0.638422	10.0736	1.5135	6.10494	0.867865
9146	HGS	0.0196507	0.00520597	1.36975	0.453911	73.8574	5.46106	53.5704	1.78425
3297	HSF1	0.0196507	0.00521363	1.49995	0.584917	67.4715	7.25164	44.6591	4.9563
57479	PRR12	0.0196507	0.0052213	1.54631	0.628831	44.6326	6.7808	28.3646	2.72484
83986	FAM234A	0.0196507	0.00525416	1.39549	0.480769	21.4137	1.31164	15.0756	1.26998
56052	ALG1	0.0196507	0.00526182	1.30148	0.380158	48.3104	1.74449	36.8761	0.669953
51116	MRPS2	0.0196507	0.00527764	1.40245	0.48795	71.399	3.31491	50.7268	4.65027
10755	GIPC1	0.0196507	0.00528531	1.67983	0.748319	45.4269	7.09262	26.747	5.13075
55697	VAC14	0.0212766	0.00530161	1.30994	0.389505	72.2459	3.23195	54.8802	0.475093
641700	ECSCR	0.0212766	0.00530928	-1.48583	-0.571266	0.864384	0.171773	1.77542	0.337078
63941	NECAB3	0.0212766	0.00535013	1.46861	0.554452	6.42057	0.564373	4.06687	0.587314
9361	LONP1	0.0212766	0.00537414	1.4163	0.502125	238.166	8.83907	168.426	18.2913
23354	HAUS5	0.0212766	0.00539037	1.30911	0.388585	48.7889	1.23815	37.043	1.43079
57130	ATP13A1	0.0212766	0.00539803	1.47366	0.5594	93.1695	10.0165	62.8463	6.18854
4913	NTHL1	0.0212766	0.0054057	1.5826	0.662296	17.4706	1.44132	10.7904	2.32836
4242	MFNG	0.0212766	0.00541336	1.29599	0.37406	171.483	3.11318	132.122	4.34182
100128881	VPS9D1-AS1	0.0212766	0.00543774	1.48393	0.569423	35.4555	3.59009	23.5857	2.66955
4794	NFKBIE	0.0212766	0.00545332	1.35625	0.439624	28.4547	0.965347	20.7434	1.48364
9618	TRAF4	0.0212766	0.00546889	1.33691	0.418902	187.604	9.90484	140.013	5.29223
9150	CTDP1	0.0212766	0.00547656	1.47483	0.560552	34.2303	4.36299	22.7965	1.61219
4335	MNT	0.0212766	0.00548422	1.33052	0.411993	23.7039	1.33739	17.5535	0.492084
6748	SSR4	0.0212766	0.0055002	1.32836	0.40965	102.474	5.1308	76.8601	2.52028
10000	AKT3	0.0212766	0.00551643	-1.28745	-0.364511	31.2752	0.588054	40.558	1.11576
5442	POLRMT	0.0212766	0.00552409	1.662	0.732918	57.7498	11.8715	34.0214	4.27994
8175	SF3A2	0.0212766	0.00554032	1.49568	0.5808	95.9554	10.6649	63.8252	7.4392
5605	MAP2K2	0.0212766	0.00555614	1.48039	0.565973	53.4587	6.36276	35.7134	3.34063
3801	KIFC3	0.0212766	0.00559609	1.51285	0.597267	5.06356	0.825692	2.99622	0.391737
79575	ABHD8	0.0212766	0.00560376	1.70106	0.766438	3.6958	0.896455	1.7511	0.457371
85395	FAM207A	0.0212766	0.00561142	1.49597	0.581079	17.7906	3.0411	11.4598	0.3865
5211	PFKL	0.0212766	0.00561909	1.46405	0.549968	104.961	8.80221	71.5067	7.95644
9909	DENND4B	0.0212766	0.00563507	1.30707	0.386336	145.549	3.31076	111.161	4.50723
64763	ZNF574	0.0212766	0.00565921	1.47633	0.562011	24.4276	2.6093	16.2231	1.76086
51629	SLC25A39	0.0212766	0.00566687	1.35736	0.440806	173.952	7.76037	127.989	8.31689
5831	PYCR1	0.0212766	0.00567453	1.33535	0.417222	150.808	3.93737	112.79	6.62801
5187	PER1	0.0212766	0.00570723	1.47135	0.557145	47.9621	5.93681	32.1779	2.63638
79144	PPDPF	0.0212766	0.00572305	1.70902	0.773167	37.9388	8.83506	21.4784	2.76872
100507290	ZNF865	0.0212766	0.00573072	1.64992	0.722392	12.5505	2.43993	7.18235	1.25235
23644	EDC4	0.0212766	0.0057551	1.34063	0.422909	133.979	6.5356	99.683	4.9329
4054	LTBP3	0.0212766	0.00576276	1.6049	0.68248	11.3851	2.10055	6.68012	0.964405
1938	EEF2	0.0212766	0.00578714	1.39435	0.479595	2246.05	161.19	1610.45	115.591
25780	RASGRP3	0.0212766	0.00579481	-1.58878	-0.667921	8.44871	1.5668	13.9758	2.11456
84080	ENKD1	0.0212766	0.00580247	1.39345	0.478661	5.86421	0.611466	3.91726	0.246941
113178	SCAMP4	0.0212766	0.00581014	1.42615	0.512127	30.5634	0.85547	21.2322	2.68026
80829	ZFP91	0.0212766	0.0058178	-1.37663	-0.461142	129.119	8.70776	178.091	11.1731
286128	ZFP41	0.0212766	0.00584092	1.43541	0.521463	15.2366	1.6285	10.2939	0.867504
84629	TNRC18	0.0212766	0.00585714	1.56231	0.643682	45.0762	6.13428	28.5447	4.31109
29925	GMPPB	0.0212766	0.00586481	1.31268	0.39251	51.9293	2.70443	39.2871	0.357195
89845	ABCC10	0.0212766	0.00588079	1.40031	0.485749	28.9017	2.23976	20.3529	1.58794
5339	PLEC	0.0212766	0.00588845	1.88533	0.914813	323.96	74.1334	172.47	45.6027
84705	GTPBP3	0.0212766	0.00589612	1.40394	0.489479	39.0163	3.43293	27.4809	2.01927
283149	BCL9L	0.0212766	0.00590378	1.47059	0.556395	71.7271	6.91877	48.5147	5.49922
54461	FBXW5	0.0212766	0.00591145	1.79195	0.841533	57.5342	13.2112	31.4883	6.24441
572	BAD	0.0212766	0.00591911	1.67555	0.744632	12.5313	2.10962	7.12018	1.70016
51062	ATL1	0.0212766	0.00592678	-1.37778	-0.462346	1.67299	0.243237	2.67391	0.108419
54555	DDX49	0.0212766	0.00593444	1.43226	0.518289	89.7577	9.23821	62.254	4.60196
126208	ZNF787	0.0212766	0.00594211	1.55733	0.639078	17.1611	3.11121	10.5946	1.26378
23207	PLEKHM2	0.0212766	0.00594977	1.48293	0.56845	84.4533	8.09395	56.7382	7.07987
245973	ATP6V1C2	0.0212766	0.00596559	1.53824	0.621278	3.781	0.792674	2.08919	0.296893
80142	PTGES2	0.0212766	0.00598989	1.52755	0.611224	56.9814	3.23928	37.3048	6.64244
1468	SLC25A10	0.0212766	0.00599755	1.4709	0.556697	39.3793	2.84629	26.572	3.77478
79585	CORO7	0.0212766	0.00601313	1.54815	0.630548	11.5927	1.79068	7.12197	1.03831
284615	ANKRD34A	0.0212766	0.00603661	1.41889	0.504763	14.1237	1.35206	9.65131	0.825633
755	CFAP410	0.0212766	0.00604428	1.68202	0.750195	10.946	2.65352	6.00545	0.827069
100125288	ZGLP1	0.0212766	0.00605194	1.41592	0.501736	2.17108	0.32675	1.23357	0.122529
1844	DUSP2	0.0212766	0.00607648	1.42762	0.513616	284.641	26.681	199.026	17.8776
396	ARHGDIA	0.0212766	0.00611668	1.59521	0.673748	492.393	74.9196	308.223	46.4054
83786	FRMD8	0.0212766	0.00614147	1.41864	0.504507	48.8221	4.87548	34.0663	2.48722
25796	PGLS	0.0214286	0.00615778	1.37851	0.46311	24.7016	0.271149	17.7011	1.7654
26800	SNORD49A	0.0214286	0.00616544	1.48583	0.571269	1.65901	0.404114	0.775431	0.0515321
402	ARL2	0.0214286	0.00617311	1.48453	0.57001	16.9059	1.89696	11.0766	1.47953
25873	RPL36	0.0214286	0.00618077	1.42588	0.511855	339.761	32.6801	237.752	19.018
81628	TSC22D4	0.0214286	0.00618844	1.64776	0.720504	38.4688	5.59385	23.104	4.6804
84971	ATG4D	0.0214286	0.0061961	1.4503	0.53635	14.9741	1.98134	9.97482	0.738148
8273	SLC10A3	0.0214286	0.00620377	1.47027	0.55608	34.226	3.71737	22.9739	2.63645
284889	MIF-AS1	0.0214286	0.00622688	1.68151	0.749761	2.57714	1.01818	1.07543	0.0653844
5361	PLXNA1	0.0214286	0.00623455	1.51388	0.598255	80.675	10.3219	52.9532	6.80311
84934	RITA1	0.0214286	0.00627495	1.36153	0.445228	29.7117	1.31128	21.5873	1.70398
127002	ATXN7L2	0.0214286	0.00630724	1.35323	0.436407	26.169	1.86111	19.0582	0.884066
29950	SERTAD1	0.0214286	0.00634744	1.3833	0.468112	21.4231	1.40267	15.2229	1.29339
10155	TRIM28	0.0214286	0.0063551	1.35353	0.436722	617.13	30.8103	455.972	30.6859
7535	ZAP70	0.0214286	0.00636277	1.52051	0.604556	121.372	14.3891	79.6069	11.1896
90120	TMEM250	0.0214286	0.00637043	1.44447	0.530541	62.5394	6.00476	43.0069	4.58427
10865	ARID5A	0.0214286	0.0063781	1.58001	0.659931	88.4745	12.7957	55.68	8.56594
3654	IRAK1	0.0214286	0.00638576	1.37782	0.462382	207.742	15.3821	150.441	10.0323
23640	HSPBP1	0.0214286	0.00640949	1.42567	0.511645	53.4192	5.43903	37.1199	3.06091
55969	RAB5IF	0.0214286	0.00641716	1.4338	0.519844	2.45844	0.427954	1.40299	0.139702
147807	ZNF524	0.0214286	0.00643273	1.70809	0.772386	6.39306	1.85855	3.23881	0.370201
84231	TRAF7	0.0214286	0.00644039	1.33604	0.417959	143.148	6.8044	106.92	5.9698
115708	TRMT61A	0.0214286	0.00644806	1.64125	0.714794	38.4387	8.14617	22.7649	2.74027
1535	CYBA	0.0214286	0.00646363	1.51857	0.602715	19.8692	2.21155	12.7979	2.11098
112869	SGF29	0.0214286	0.00647986	1.38602	0.470948	17.4257	1.6548	12.2706	0.716147
56915	EXOSC5	0.0214286	0.00648752	1.48064	0.56622	31.4558	0.372177	21.1178	3.72691
6183	MRPS12	0.0214286	0.00649519	1.3987	0.48409	47.8463	5.34635	33.7844	0.686677
114790	STK11IP	0.0214286	0.00651998	1.3553	0.438612	25.85	2.05388	18.7828	0.77681
115950	ZNF653	0.0214286	0.00655308	1.5913	0.670205	5.06302	1.2145	2.77918	0.435336
338440	ANO9	0.0214286	0.00656075	1.45572	0.54173	10.9505	1.45102	7.18563	0.656012
148022	TICAM1	0.0214286	0.00656841	1.59107	0.67	32.9734	6.51947	20.1351	2.11206
3339	HSPG2	0.0214286	0.00658464	1.55919	0.640801	2.07262	0.346556	0.983191	0.353601
4123	MAN2C1	0.0214286	0.0065923	1.48135	0.56691	51.7738	2.92339	34.8783	5.60749
55049	REX1BD	0.0214286	0.00660788	1.70155	0.766846	12.3745	2.52391	6.86986	1.66734
10025	MED16	0.0214286	0.00661554	1.76755	0.821751	42.8932	8.1959	24.0114	5.76659
2872	MKNK2	0.0214286	0.00662321	1.49042	0.575715	124.783	9.6484	83.8536	12.2929
83637	ZMIZ2	0.0214286	0.00663087	1.50316	0.588002	112.659	14.0507	74.5888	9.05696
50626	CYHR1	0.0214286	0.0066471	1.46238	0.548322	18.112	2.41781	12.0247	1.05177
56931	DUS3L	0.0214286	0.00665476	1.64638	0.719296	47.7246	7.72425	28.7014	5.62614
1351	COX8A	0.0214286	0.00667099	1.43668	0.522735	88.2477	9.10181	61.0655	5.51648
80161	ASMTL-AS1	0.0214286	0.00668697	1.41175	0.497485	5.55631	0.338985	3.6596	0.52625
29803	REPIN1	0.0214286	0.00669463	1.45374	0.539772	48.5762	4.44782	33.1623	3.90142
6618	SNAPC2	0.0214286	0.0067023	1.42173	0.507645	11.5418	0.493722	7.8623	1.10022
1730	DIAPH2	0.0214286	0.00671787	-1.29475	-0.372671	10.3461	0.146218	13.6999	0.675874
2232	FDXR	0.0218069	0.0067425	1.57928	0.659266	7.5439	1.81549	4.34606	0.470831
2678	GGT1	0.0218069	0.00676647	1.30713	0.386406	29.9219	0.903134	22.6684	1.16044
56996	SLC12A9	0.0218069	0.00677414	1.69911	0.764783	31.3175	4.0737	18.3213	4.71047
8220	ESS2	0.0218069	0.00678971	1.33087	0.412366	26.7062	1.03836	19.8356	1.31659
9249	DHRS3	0.0218069	0.00679737	1.37004	0.454214	72.236	7.24836	52.2917	0.941005
738	VPS51	0.0218069	0.00680504	1.5561	0.637933	68.4215	12.0408	43.2847	4.43659
9997	SCO2	0.0218069	0.0068127	1.33559	0.417479	18.9189	0.334634	13.9395	1.08568
23373	CRTC1	0.0218069	0.00682852	1.52105	0.60507	6.91037	1.20025	4.18115	0.571525
126789	PUSL1	0.0218069	0.00683619	1.49783	0.582877	15.9031	0.121679	10.3996	1.91623
653121	ZBTB8A	0.0218069	0.00684385	-1.49402	-0.579197	1.74883	0.452738	3.06739	0.0744682
100316904	SAP25	0.0218069	0.00686778	1.63075	0.705534	2.17844	0.559123	0.948602	0.35606
7593	MZF1	0.0218069	0.00688401	1.4474	0.533463	5.56177	0.786162	3.52428	0.408828
7709	ZBTB17	0.0218069	0.00689167	1.53066	0.614154	33.2843	3.66902	21.507	3.57903
8807	IL18RAP	0.0218069	0.00691581	-1.48125	-0.566815	4.52833	0.507924	7.21901	1.17911
57085	AGTRAP	0.0218069	0.00692348	1.31531	0.395399	5.01364	0.328323	3.56914	0.14545
1850	DUSP8	0.0218069	0.0069472	1.5326	0.615983	2.19018	0.354329	1.09096	0.33876
54929	TMEM161A	0.0218069	0.00697158	1.53249	0.615876	22.1857	3.06828	14.1364	2.08363
10494	STK25	0.0218069	0.00697925	1.31856	0.398968	67.2655	2.02868	50.816	3.04516
9757	KMT2B	0.0218069	0.00699548	1.44304	0.529116	97.5545	9.21468	67.368	7.55481
146705	TEPSIN	0.0218069	0.00700314	1.60935	0.686477	13.948	2.09137	8.35078	1.85445
1954	MEGF8	0.0218069	0.00701912	1.42797	0.513969	20.6386	2.25584	14.1334	1.31281
11285	B4GALT7	0.0218069	0.00702679	1.36068	0.444323	17.3958	0.723521	12.5447	1.12503
102724668	DPY19L1P2	0.0218069	0.00704216	-1.46976	-0.555576	0.746218	0.232771	1.55913	0.239602
23625	FAM89B	0.0218069	0.00704982	1.61141	0.688328	19.9131	2.49435	12.1008	2.60352
7023	TFAP4	0.0218069	0.00705748	1.33823	0.420325	36.5782	2.95226	27.023	0.196946
349075	ZNF713	0.0218069	0.00706515	-1.4375	-0.523566	2.57764	0.469385	4.11624	0.243087
146206	CARMIL2	0.0218069	0.00708097	1.48794	0.573312	114.143	12.2182	76.5571	10.5536
215	ABCD1	0.0218069	0.00709728	1.58073	0.660588	6.28482	0.529848	3.67566	1.06557
92856	IMP4	0.0218069	0.00710494	1.3358	0.417706	96.595	5.09783	72.0785	4.31171
132158	GLYCTK	0.0218069	0.00711261	1.28959	0.366915	6.67162	0.327793	4.94606	0.116511
93436	ARMC6	0.0218069	0.00712027	1.43186	0.517885	92.4844	6.38477	64.5131	8.15979
1760	DMPK	0.0218069	0.00712794	1.50677	0.591461	5.34248	0.50263	3.24005	0.714907
348262	MCRIP1	0.0218069	0.00714351	1.95373	0.966234	41.9	9.36524	21.4105	7.15115
284004	HEXD	0.0218069	0.00715117	1.55884	0.640471	7.52547	0.891908	4.51374	1.05967
26000	TBC1D10B	0.0218069	0.00716716	1.28684	0.36383	75.8883	1.04019	58.7834	2.60215
84514	GHDC	0.0218069	0.00718273	1.43161	0.517635	22.4031	2.00559	15.3762	1.80607
101928378	PTOV1-AS2	0.0218069	0.00719039	1.49409	0.579271	6.80729	0.867729	4.23756	0.750636
90668	CARMIL3	0.0218069	0.00719806	1.39742	0.482762	32.3158	3.44274	22.7905	1.52261
374875	HSD11B1L	0.0218069	0.00720572	1.37081	0.455028	1.19619	0.190878	0.599746	0.0865247
80324	PUS1	0.0218069	0.00721339	1.33868	0.420806	63.101	3.22871	46.9053	3.02324
58525	WIZ	0.0218069	0.00722105	1.55309	0.635144	55.6644	9.00568	35.4372	5.16214
246330	PELI3	0.0218069	0.00722872	1.51607	0.600336	8.04455	1.13448	4.98065	0.916386
440345	NPIPB4	0.0218069	0.00723638	1.46701	0.55288	5.65793	1.06439	3.50347	0.192661
51150	SDF4	0.0218069	0.00724405	1.40855	0.494212	127.772	11.6415	90.3872	7.78405
339044	PKD1P1	0.0218069	0.00725171	1.45885	0.544831	42.7532	6.24701	28.8102	1.65941
7297	TYK2	0.0218069	0.00726794	1.43446	0.520511	119.021	13.6427	82.4981	6.89578
6723	SRM	0.0218069	0.00728351	1.37312	0.457457	325.79	23.3488	237.015	17.7372
10999	SLC27A4	0.0218069	0.00729118	1.34615	0.428843	85.8573	3.48097	63.6126	4.89825
55620	STAP2	0.0218069	0.00731572	1.50289	0.587742	7.81733	1.44811	4.82977	0.513405
80346	REEP4	0.0218069	0.00732339	1.39489	0.480154	17.833	0.932587	12.5413	1.4114
222229	LRWD1	0.0218069	0.00733105	1.47859	0.564225	41.7747	5.25444	27.9067	3.3711
55605	KIF21A	0.0218069	0.00733871	-1.40355	-0.48908	9.35393	1.09276	13.5031	0.987241
54522	ANKRD16	0.0218069	0.00734638	1.41951	0.505389	7.34461	0.279233	4.90899	0.744492
51548	SIRT6	0.0218069	0.00735404	1.75994	0.815524	15.1175	3.53783	8.17862	2.25361
55700	MAP7D1	0.0218069	0.00736171	1.33827	0.420364	140.547	3.30926	104.969	8.46234
3417	IDH1	0.0218069	0.00736937	-1.29538	-0.373378	29.5518	0.922143	38.5888	1.70666
57701	NCKAP5L	0.0218069	0.00738495	1.41877	0.504644	14.9465	1.92786	10.1929	0.569294
284352	PPP1R37	0.0218069	0.00739261	1.48405	0.56954	11.3073	2.0052	7.21823	0.286599
9463	PICK1	0.0218069	0.00740884	1.32471	0.405674	15.2001	0.588618	11.24	0.763343
26121	PRPF31	0.0218069	0.00742441	1.3306	0.412079	121.261	7.63526	90.8299	4.17457
55766	H2AFJ	0.0218069	0.00743208	1.41102	0.496739	3.64679	0.464749	2.2902	0.283052
11243	PMF1	0.0218069	0.00744765	1.3755	0.459952	38.5594	4.11531	27.6589	0.611173
10139	ARFRP1	0.0218069	0.00749662	1.46909	0.554919	31.2485	4.13669	20.9008	2.18196
115992	RNF166	0.0218069	0.00750428	1.39928	0.484683	15.1753	0.946917	10.5911	1.23605
9907	AP5Z1	0.0218069	0.00753571	1.88309	0.913099	28.4251	7.50701	14.6392	4.14721
54923	LIME1	0.0218069	0.00754338	1.87377	0.90594	3.03905	1.10589	1.13908	0.531058
64975	MRPL41	0.0218069	0.00755104	1.63761	0.711593	18.916	4.10009	11.0598	1.71576
7942	TFEB	0.0218069	0.00760837	1.41312	0.498879	14.1416	1.44834	9.71117	0.966757
4582	MUC1	0.0218069	0.00761603	1.48347	0.568975	9.91575	1.7327	6.30872	0.54957
653583	PHLDB3	0.0218069	0.00764041	1.57842	0.658485	12.1466	1.79029	7.38741	1.70389
23130	ATG2A	0.0218069	0.00764808	1.57744	0.657581	33.1636	6.64711	20.4394	2.20977
64115	VSIR	0.0218069	0.00765574	1.45779	0.543783	269.576	31.977	184.483	20.3594
84461	NEURL4	0.0218069	0.00768004	1.35652	0.439914	83.6857	2.00683	61.6034	5.96622
116113	FOXP4	0.0218069	0.0076877	1.45666	0.542661	72.0388	8.27206	49.124	5.44118
57104	PNPLA2	0.0218069	0.00769537	1.43542	0.521476	16.2665	1.89543	11.0147	1.13408
56905	C15orf39	0.0218069	0.00770303	1.35805	0.44154	56.7976	4.09861	41.5487	2.82141
126328	NDUFA11	0.0218069	0.0077107	1.57681	0.657008	54.9794	9.44295	34.4151	5.23291
2783	GNB2	0.0218069	0.00771836	1.42373	0.509673	152.684	16.3232	106.802	9.39142
124790	HEXIM2	0.0218069	0.00772603	1.36109	0.444762	3.24923	0.375997	2.11552	0.134425
255783	INAFM1	0.0218069	0.00773369	1.39938	0.484791	1.7422	0.210428	0.962149	0.196176
11313	LYPLA2	0.0218069	0.00774136	1.46889	0.554721	85.5622	8.29108	58.1265	8.38079
5606	MAP2K3	0.0218069	0.00776525	1.29606	0.374135	303.716	12.319	234.098	9.05262
79671	NLRX1	0.0230415	0.00778156	1.37139	0.455637	18.7593	0.655875	13.454	1.50708
8525	DGKZ	0.0230415	0.00778922	1.47276	0.55852	62.5358	8.20544	42.0815	4.93355
58526	MID1IP1	0.0230415	0.00781336	1.36284	0.446612	107.869	11.1097	78.6153	1.1658
51112	TRAPPC12	0.0230415	0.00786228	1.32322	0.404049	33.9283	1.77705	25.4022	1.48596
201633	TIGIT	0.0230415	0.00787785	-1.66273	-0.733554	3.90272	0.840186	7.20114	1.86456
1936	EEF1D	0.0230415	0.00790276	1.32743	0.408635	248.557	13.5081	187.023	10.9276
64132	XYLT2	0.0230415	0.00791899	1.38023	0.464905	25.7754	1.14237	18.4627	2.13878
83931	STK40	0.0230415	0.00792665	1.33842	0.420532	141.321	6.19106	105.465	7.89543
2870	GRK6	0.0230415	0.00794247	1.37292	0.457244	82.444	3.19187	59.9698	6.44966
51005	AMDHD2	0.0237389	0.00797501	1.49829	0.583314	10.2014	1.9152	6.41173	0.512913
9051	PSTPIP1	0.0237389	0.00798267	1.4238	0.509751	36.862	1.38312	25.7532	3.7161
6846	XCL2	0.0237389	0.00799034	-1.43305	-0.519093	0.492671	0.22074	1.12505	0.0843133
4793	NFKBIB	0.0237389	0.007998	1.25678	0.329733	65.1532	1.43515	51.6361	1.07119
9546	APBA3	0.0237389	0.00801337	1.62872	0.703741	20.7818	3.03292	12.4986	2.83873
50486	G0S2	0.0237389	0.00804607	2.0126	1.00906	29.9795	10.1131	14.4395	5.26666
58986	TMEM8A	0.0237389	0.00805373	1.58078	0.660632	51.0314	7.59026	32.0424	5.90475
84330	ZNF414	0.0237389	0.0080614	1.6596	0.730833	4.86852	1.44258	2.47265	0.385336
6320	CLEC11A	0.0237389	0.00807763	1.63666	0.710755	0.984249	0.335596	0.217794	0.26466
404636	FAM45A	0.0237389	0.00808529	-1.25913	-0.332431	3.36771	0.0492312	4.50096	0.166892
6193	RPS5	0.0237389	0.00811008	1.30225	0.381005	575.934	27.9015	441.929	18.125
27245	AHDC1	0.0237389	0.00811774	1.77585	0.828509	19.283	4.59307	10.4314	2.63464
10095	ARPC1B	0.0237389	0.00812541	1.37688	0.461402	189.788	18.4517	137.298	8.4111
84842	HPDL	0.0237389	0.00813307	1.29682	0.374976	47.9866	2.36968	36.7608	1.33309
64319	FBRS	0.0237389	0.00814074	1.50763	0.59228	132.35	15.6975	87.7393	13.5916
79724	ZNF768	0.0237389	0.00815696	1.51819	0.602351	14.7958	2.5807	9.34951	1.14035
51608	GET4	0.0237389	0.00817319	1.36212	0.445854	36.3699	2.73357	26.4399	2.13335
9527	GOSR1	0.0237389	0.00820499	-1.32622	-0.407325	62.3079	4.93417	82.7947	1.49813
54480	CHPF2	0.0237389	0.00821265	1.45596	0.541971	62.2895	6.59938	42.5584	5.52142
84221	SPATC1L	0.0237389	0.00822802	1.60323	0.680981	5.01369	0.719119	2.79473	0.827705
80194	TMEM134	0.0237389	0.00823569	1.41104	0.496761	15.7849	1.34195	10.9207	1.38055
23170	TTLL12	0.0237389	0.00824336	1.42626	0.512239	206.817	20.3001	144.893	16.9722
65993	MRPS34	0.0237389	0.00825102	1.33088	0.41238	73.0586	3.06133	54.7203	4.2481
28721	TRAJ34	0.0241477	0.00826639	-1.40357	-0.489096	1.04093	0.0539234	1.88067	0.382732
4294	MAP3K10	0.0241477	0.00828196	1.53808	0.621131	7.85478	1.77226	4.67765	0.27427
55502	HES6	0.0241477	0.00828963	1.34665	0.429374	2.57782	0.290804	1.65337	0.136101
83855	KLF16	0.0241477	0.00831311	1.31974	0.400254	56.1631	3.21518	42.3076	2.30605
9144	SYNGR2	0.0241477	0.00832078	1.33269	0.41434	124.201	1.86435	93.1728	8.25056
84954	MPND	0.0241477	0.00832844	1.38917	0.474221	13.6574	0.470801	9.59862	1.25176
144097	SPINDOC	0.0241477	0.00837802	1.29441	0.372292	36.235	1.59458	27.7649	1.19262
4061	LY6E	0.0241477	0.00838568	1.48707	0.572473	59.8434	10.5908	39.5948	3.15527
54784	ALKBH4	0.0241477	0.00840191	1.25651	0.329426	10.0296	0.214243	7.77888	0.230414
440078	FAM66C	0.0241477	0.00840957	1.30741	0.386712	1.04744	0.0818068	0.566909	0.0888481
10636	RGS14	0.0241477	0.00841724	1.58906	0.66817	23.2506	3.22014	14.4034	3.31964
80228	ORAI2	0.0241477	0.00844211	1.3993	0.484701	78.6823	7.89237	55.8881	4.74952
84261	FBXW9	0.0241477	0.0084669	1.49676	0.581845	6.95996	1.04188	4.32024	0.724304
283951	C16orf91	0.0241477	0.00849959	1.39867	0.484051	17.5578	1.78916	12.2605	1.19579
26012	NSMF	0.0241477	0.00850726	1.37372	0.458092	74.5878	7.24542	53.9382	3.61201
5441	POLR2L	0.0241477	0.00852283	1.56912	0.649956	46.6261	9.68859	29.0536	3.4613
29998	BICRA	0.0241477	0.0085305	1.56828	0.649185	8.3044	1.68915	4.9092	0.854446
9253	NUMBL	0.0241477	0.00853816	1.4482	0.534264	12.2256	1.29553	8.16079	1.28334
5195	PEX14	0.0241477	0.00854582	1.44811	0.534176	16.3486	2.83705	10.8728	0.171758
54620	FBXL19	0.0241477	0.00857828	1.54609	0.628625	39.006	7.5626	24.6653	2.93546
23125	CAMTA2	0.0241477	0.0085941	1.2995	0.377959	124.206	5.57455	95.3602	4.67959
64005	MYO1G	0.0241477	0.00860176	1.40572	0.49131	201.055	24.8179	142.208	9.03499
55954	ZMAT5	0.0241477	0.00862655	1.41988	0.505768	13.8484	0.991213	9.50239	1.34826
122704	MRPL52	0.0241477	0.00866716	1.35631	0.439686	43.786	4.3761	31.9263	1.18719
84626	KRBA1	0.0241477	0.00869129	1.5156	0.599889	15.5103	2.41432	9.88433	1.50404
10994	ILVBL	0.0241477	0.00871608	1.38741	0.472397	35.4386	2.825	25.3053	2.73044
57140	RNPEPL1	0.0241477	0.00872374	1.52247	0.606412	50.0198	6.81562	32.6011	5.51552
114785	MBD6	0.0241477	0.00874813	1.41152	0.497249	44.1714	3.37542	31.1039	3.83464
79034	C7orf26	0.0241477	0.00878058	1.2499	0.321812	47.5125	1.32497	37.8059	0.519317
1397	CRIP2	0.0241477	0.00878824	1.46586	0.551747	0.932191	0.242265	0.317544	0.160306
5192	PEX10	0.0254237	0.00880455	1.32964	0.411041	22.1312	1.9079	16.3607	0.493557
90313	TP53I13	0.0254237	0.00883749	1.73885	0.798136	14.4423	3.16951	7.93797	2.15369
92579	G6PC3	0.0254237	0.00886077	1.29683	0.374986	30.8945	0.79877	23.6194	1.49032
4357	MPST	0.0254237	0.00889412	1.48127	0.566837	3.71527	0.630647	2.18194	0.433043
54815	GATAD2A	0.0275862	0.00893514	1.32701	0.408179	151.196	11.4102	113.541	4.91013
116225	ZMYND19	0.0275862	0.0089428	1.28071	0.356949	71.0854	2.22728	55.304	2.47485
3507	IGHM	0.0275862	0.00897505	1.49678	0.581861	2.48733	0.710778	1.30124	0.111397
118813	ZFYVE27	0.0275862	0.00898271	1.24059	0.31103	36.7113	0.400422	29.4015	0.660098
220001	VWCE	0.0275862	0.00899038	1.37599	0.46047	16.6113	0.483181	11.8563	1.51726
54707	GPN2	0.0275862	0.00899804	1.25739	0.330427	28.4025	0.19881	22.3938	0.844588
286077	FAM83H	0.0275862	0.00902177	1.36707	0.451092	9.33762	0.876204	6.55959	0.610976
55679	LIMS2	0.0275862	0.00902944	1.41234	0.498083	12.362	1.96224	8.39416	0.153074
64421	DCLRE1C	0.0275862	0.00906894	-1.2531	-0.325505	23.5153	0.567369	29.7213	0.780103
2873	GPS1	0.0275862	0.00907661	1.43106	0.517081	99.7404	10.4287	69.4608	8.14017
5986	RFNG	0.0275862	0.00909218	1.61187	0.688732	14.7953	1.72515	8.9638	2.43619
79415	CYBC1	0.0275862	0.00909985	1.33056	0.412038	88.0357	5.8061	65.9129	4.32519
3488	IGFBP5	0.0275862	0.00910751	-1.68987	-0.756915	13.5905	2.41431	23.9787	6.13542
401548	SNX30	0.0275862	0.00913205	-1.29219	-0.369819	17.7207	0.961661	23.1813	0.930916
100507600	LOC100507600	0.0275862	0.0091654	-1.3113	-0.390995	2.30354	0.220469	3.32829	0.186378
23770	FKBP8	0.0275862	0.00917307	1.61188	0.688741	126.462	22.351	78.2544	15.2759
27043	PELP1	0.0275862	0.00921278	1.3252	0.406209	150.835	10.4309	113.517	6.55194
10848	PPP1R13L	0.0288462	0.00923671	1.33638	0.418332	1.90751	0.235866	1.17292	0.115052
339456	TMEM52	0.0288462	0.00924437	1.35935	0.442918	1.40942	0.154494	0.77518	0.161873
10298	PAK4	0.0288462	0.00925204	1.50603	0.59075	11.4884	0.769278	7.39163	1.62444
25829	TMEM184B	0.030343	0.00928302	1.34514	0.427757	48.0836	4.82273	35.3761	0.914717
81926	ABHD17A	0.030343	0.00930716	1.46867	0.554508	41.8571	4.57627	28.2949	4.52435
10919	EHMT2	0.030343	0.00933195	1.28349	0.360075	97.0684	1.70979	75.4809	4.32775
6182	MRPL12	0.030343	0.00933961	1.27576	0.351353	133.839	6.93293	104.607	1.47003
83985	SPNS1	0.030343	0.00935559	1.59843	0.676651	35.0588	6.81849	21.5265	3.94477
23223	RRP12	0.030343	0.00936326	1.31291	0.392763	155.011	10.0844	117.746	5.51977
85302	FBF1	0.030343	0.00939661	1.36494	0.448833	10.316	1.0567	7.2829	0.616656
3425	IDUA	0.030343	0.00941283	1.46508	0.550982	3.54419	0.442801	2.11901	0.518342
29903	CCDC106	0.030343	0.0094205	1.35147	0.434525	6.54663	0.667027	4.57664	0.35281
23526	ARHGAP45	0.030343	0.00944504	1.73216	0.792573	74.2036	16.143	42.6209	10.4792
80256	FAM214B	0.030343	0.00946086	1.34435	0.42691	8.95228	0.649356	6.40972	0.625839
399744	LINC00999	0.030343	0.00946853	1.33489	0.416717	6.41327	0.283637	4.56613	0.515488
205251	MTLN	0.030343	0.00948475	1.50503	0.589792	12.9946	1.69191	8.34678	1.6676
23135	KDM6B	0.030343	0.00952585	1.55229	0.634398	207.634	37.9028	132.853	19.6382
145853	C15orf61	0.030343	0.00955789	1.43446	0.520507	5.14889	0.739466	3.28267	0.470578
124401	ANKS3	0.030343	0.00956556	1.37815	0.462736	9.22456	0.65261	6.44052	0.820422
79711	IPO4	0.030343	0.00959825	1.27369	0.34901	225.291	6.26937	176.75	8.35404
8568	RRP1	0.030343	0.00960592	1.29191	0.36951	105.567	6.68248	81.4047	2.37247
7086	TKT	0.030343	0.00962174	1.29097	0.368455	397.865	18.7876	307.971	14.9297
22879	MON1B	0.030343	0.0096294	1.21704	0.28338	50.2268	0.103749	41.0926	0.419365
2529	FUT7	0.030343	0.00964563	1.8128	0.858223	10.5597	3.796	5.27484	1.45102
113246	C12orf57	0.030343	0.00965329	1.47815	0.563796	49.816	5.41369	33.5573	5.72422
9238	TBRG4	0.030343	0.00967743	1.30622	0.3854	149.5	0.409899	114.459	9.24156
975	CD81	0.030343	0.00971078	1.3144	0.394402	151.732	6.71509	115.328	8.46772
91300	R3HDM4	0.030343	0.00976855	1.34898	0.431869	70.0996	5.70159	51.6862	3.89908
7576	ZNF28	0.030343	0.00977621	-1.2806	-0.356824	10.1486	0.569802	13.2695	0.46361
10347	ABCA7	0.030343	0.00978388	1.48506	0.570518	9.3311	1.83847	5.89192	0.537686
5184	PEPD	0.030343	0.00980011	1.30767	0.386999	34.2918	2.62819	25.9501	0.926458
378706	RN7SL2	0.030343	0.0098326	1.96728	0.976205	9.26834	2.79265	4.36064	2.1727
11316	COPE	0.030343	0.00986554	1.55385	0.635846	89.0214	13.1985	57.2113	10.8674
64978	MRPL38	0.0314961	0.00988955	1.42657	0.512546	68.5392	9.36539	47.5709	4.33524
28991	COMMD5	0.0314961	0.00990537	1.30367	0.382582	20.6614	0.784267	15.6352	1.14841
197342	EME2	0.0314961	0.00991304	1.73347	0.793666	2.7231	1.04988	1.12857	0.465144
375035	SFT2D2	0.0314961	0.00995365	-1.3281	-0.409363	5.43139	0.349118	7.55132	0.692225
51117	COQ4	0.0315259	0.0099934	1.27526	0.350792	37.5457	0.948661	29.247	1.58916
90379	DCAF15	0.0315259	0.0100255	1.3557	0.439039	46.164	2.94405	33.8545	3.34356
84973	SNHG7	0.0315259	0.0100411	1.29385	0.371674	33.4605	2.07267	25.6163	1.06574
54344	DPM3	0.0315259	0.0100906	1.54467	0.627302	4.00998	0.669317	2.26941	0.697246
9684	LRRC14	0.0315259	0.0101141	1.45718	0.543174	40.0005	3.92228	27.2975	4.70955
79676	OGFOD2	0.0315259	0.0101303	1.42518	0.511141	13.8695	1.76206	9.43449	1.26409
66005	CHID1	0.0315259	0.0101466	1.2838	0.360424	62.5106	2.16428	48.5017	2.71431
6525	SMTN	0.0315259	0.0101542	1.37312	0.457456	14.477	0.759794	10.3175	1.35888
22838	RNF44	0.0315259	0.010196	1.41938	0.505262	44.9567	4.43981	31.4603	4.31263
8216	LZTR1	0.0315259	0.0102116	1.35013	0.433093	84.5019	5.71464	62.4136	5.84829
8408	ULK1	0.0315259	0.0102192	1.53254	0.615927	14.1191	1.35089	8.99135	2.0476
9123	SLC16A3	0.0315259	0.0102427	1.3481	0.43093	6.76302	0.787714	4.74507	0.316449
63925	ZNF335	0.0315259	0.010275	1.3262	0.407303	52.9802	1.38562	39.8139	3.8665
283871	PGP	0.0315259	0.0102827	1.36182	0.445537	26.2997	2.09207	19.0665	1.87917
7916	PRRC2A	0.0315259	0.0103073	1.28356	0.360148	539.99	22.2603	420.587	20.8938
10922	FASTK	0.0315259	0.0103235	1.46801	0.55386	60.5596	7.90771	40.9911	6.21559
339123	JMJD8	0.0315259	0.0103391	1.31843	0.398823	69.5547	3.85218	52.5576	3.874
144717	PHETA1	0.0315259	0.0103551	1.36394	0.447776	2.95178	0.222077	1.90649	0.323087
6720	SREBF1	0.0315259	0.0103875	1.61067	0.687664	34.747	6.5845	21.3222	4.85678
440193	CCDC88C	0.0315259	0.0104031	1.29856	0.376909	41.1322	2.83033	31.4153	1.31226
2896	GRN	0.0315259	0.0104107	1.47435	0.56008	32.9548	5.06713	21.9887	2.94809
9739	SETD1A	0.0315259	0.0104184	1.3645	0.448369	80.012	5.25283	58.5111	6.21248
8312	AXIN1	0.0315259	0.0104346	1.2738	0.349144	38.3249	1.03374	29.8927	1.60168
23403	FBXO46	0.0315259	0.0104508	1.44617	0.532237	18.9536	3.16308	12.7354	1.37454
3996	LLGL1	0.0315259	0.0105009	1.38811	0.473119	45.2308	1.82694	32.4984	4.5587
3385	ICAM3	0.0315259	0.0105086	1.29725	0.375459	46.9678	3.48969	35.9142	0.732383
30827	CXXC1	0.0315259	0.0105244	1.28335	0.35991	71.9315	4.1493	55.7919	1.99444
790955	UQCC3	0.0315259	0.0105489	1.43937	0.525439	6.55065	1.27113	4.20146	0.297693
100128927	ZBTB42	0.0315259	0.0105649	1.28242	0.358874	7.10864	0.466745	5.31799	0.19903
90522	YIF1B	0.0315259	0.0105726	1.38526	0.470158	31.7808	2.60695	22.7175	2.67033
283130	SLC25A45	0.0315259	0.0105802	1.31684	0.397075	9.15767	0.694002	6.71071	0.461226
29109	FHOD1	0.0335404	0.0106364	1.29032	0.367734	106.565	2.54234	82.477	5.67878
253982	ASPHD1	0.0335404	0.0106441	1.46431	0.550225	1.12176	0.189734	0.460401	0.265883
9524	TECR	0.0335404	0.0106687	1.28908	0.366347	47.1524	3.42348	36.2911	0.215961
55621	TRMT1	0.0335404	0.0107015	1.30124	0.379884	114.085	7.38555	87.3883	4.22173
392490	FLJ44635	0.0335404	0.0107342	-1.23423	-0.303614	23.7553	0.531774	29.5528	0.588212
7106	TSPAN4	0.0335404	0.0107494	1.48999	0.575302	3.91262	0.532168	2.32227	0.589326
154743	BMT2	0.0335404	0.0107736	-1.35712	-0.440547	9.95273	0.734501	13.8926	1.48635
51337	THEM6	0.0335404	0.0107812	1.43855	0.524615	27.6482	2.12138	19.066	3.42237
57410	SCYL1	0.0335404	0.0108485	1.3636	0.447424	83.9788	8.30604	61.2477	4.97637
3984	LIMK1	0.0335404	0.0108562	1.29597	0.37403	36.976	2.29071	28.2892	1.39414
64760	FAM160B2	0.0335404	0.0108639	1.34856	0.431422	35.1446	2.79178	25.82	2.41425
643	CXCR5	0.0335404	0.0108715	1.42141	0.507318	74.5349	10.6243	51.8929	4.36528
293	SLC25A6	0.0343558	0.0109034	1.39878	0.484171	388.541	40.1406	277.614	31.1404
10188	TNK2	0.0343558	0.010911	1.67162	0.74125	46.8338	11.7134	27.4773	5.85734
4597	MVD	0.0343558	0.0109273	1.66428	0.7349	77.0978	17.0169	45.8805	9.92736
8140	SLC7A5	0.0343558	0.0109349	1.39354	0.478757	1337.92	142.114	959.762	101.164
648	BMI1	0.0343558	0.0109508	1.45801	0.544	2.03357	0.498753	1.06666	0.195428
54531	MIER2	0.0343558	0.0109584	1.37839	0.462983	25.284	2.82818	18.0434	1.67516
57622	LRFN1	0.0343558	0.0109746	1.56785	0.648783	5.44811	0.683848	3.17665	0.964406
92002	CCNQ	0.0343558	0.0110559	1.30928	0.388779	24.874	2.24476	18.7166	0.464092
90557	CCDC74A	0.0343558	0.0110719	1.33159	0.413152	4.64753	0.458805	3.23907	0.301371
10014	HDAC5	0.0343558	0.0110795	1.3125	0.392317	22.6046	1.93031	16.9545	0.747546
54862	CC2D1A	0.0353659	0.0110949	1.41464	0.50044	44.8826	5.33232	31.4403	3.84692
286075	ZNF707	0.0353659	0.0111026	1.36342	0.447231	9.53023	1.21263	6.70092	0.499195
339230	CCDC137	0.0353659	0.0111515	1.30009	0.37861	80.17	5.81276	61.3603	2.52814
57414	RHBDD2	0.0353659	0.0111764	1.35168	0.434753	28.8533	1.49332	21.1612	2.53796
644068	RPS14P3	0.0353659	0.011184	1.52	0.604074	30.6745	2.27115	20.1495	4.488
54919	DNAAF5	0.0365408	0.0112089	1.33758	0.419621	74.7258	6.28973	55.5787	4.15647
3399	ID3	0.0373494	0.0112579	1.48883	0.574181	19.2085	1.94421	12.709	2.79521
10435	CDC42EP2	0.0373494	0.0112656	1.41165	0.49738	3.79499	0.717566	2.38017	0.275548
84937	ZNRF1	0.0373494	0.0112732	1.30539	0.384483	32.7949	1.89831	24.9	1.75329
29997	NOP53	0.0373494	0.0112809	1.47975	0.565353	75.8769	11.374	50.9086	7.26551
79701	OGFOD3	0.0373494	0.0113048	1.33053	0.411998	20.5056	1.66327	15.1595	1.17389
197258	FCSK	0.0373494	0.0113125	1.49408	0.579258	14.9491	1.51565	9.78731	2.1942
339344	MYPOP	0.0373494	0.0113364	1.3499	0.432849	4.51957	0.3047	3.10098	0.451946
80830	APOL6	0.0373494	0.0113441	-1.24922	-0.321033	58.3711	1.52842	73.1824	2.6119
54973	INTS11	0.0373494	0.0113599	1.34561	0.428259	104.481	8.19411	77.427	6.80109
197322	ACSF3	0.0377804	0.0114182	1.30184	0.380556	20.4298	0.99496	15.4775	1.20059
4728	NDUFS8	0.0377804	0.0114344	1.48661	0.572025	36.1107	6.03711	23.8998	3.58874
9274	BCL7C	0.0377804	0.0114592	1.56654	0.647582	23.7151	3.26067	14.9574	3.47667
3159	HMGA1	0.0377804	0.0114752	1.29413	0.371986	604.816	11.0869	468.018	36.413
1212	CLTB	0.0377804	0.0115416	1.45927	0.545248	57.2761	8.25814	38.902	5.36122
80028	FBXL18	0.0377804	0.0115741	1.27682	0.352554	18.9538	1.02019	14.6234	0.672542
11188	NISCH	0.0377804	0.0115817	1.30133	0.379991	78.7171	6.06902	60.1718	2.44167
29777	ABT1	0.0377804	0.011598	1.28462	0.361339	70.4284	4.207	54.5709	2.39313
11116	FGFR1OP	0.0377804	0.0116219	-1.34423	-0.426783	29.9583	1.9904	40.7042	4.32891
11332	ACOT7	0.0377804	0.0116785	1.28074	0.356979	80.9245	1.9121	63.0518	4.37171
10458	BAIAP2	0.0377804	0.0116945	1.39137	0.476503	5.81781	0.81289	3.89469	0.491439
9564	BCAR1	0.0377804	0.0117107	1.38057	0.465262	1.42809	0.327631	0.749619	0.0942373
23400	ATP13A2	0.0377804	0.0117345	1.47157	0.557353	45.6191	6.66487	30.6833	4.56702
57799	RAB40C	0.0377804	0.0117586	1.43167	0.517694	11.4793	1.91435	7.67183	0.818249
57513	CASKIN2	0.0377804	0.0117663	1.47042	0.55623	11.7776	2.61207	7.58588	0.579549
8440	NCK2	0.0377804	0.0117825	1.24854	0.320242	53.8629	2.15568	42.9279	1.06138
94015	TTYH2	0.0377804	0.0117987	1.44922	0.53528	4.16379	0.163412	2.60901	0.738312
23466	CBX6	0.0388693	0.0118725	1.27855	0.354505	306.169	9.8466	239.485	15.3543
3054	HCFC1	0.0388693	0.0118883	1.32693	0.408095	274.68	18.1419	206.947	17.3064
11284	PNKP	0.0389321	0.0119125	1.40342	0.488947	31.4504	1.9632	22.2716	3.42459
57787	MARK4	0.0389321	0.0119202	1.26197	0.335674	19.7541	1.20881	15.4277	0.0554862
79763	ISOC2	0.0389321	0.0119279	1.49407	0.579247	23.3755	4.65048	15.1896	1.96183
23030	KDM4B	0.0389321	0.0119593	1.50919	0.593778	19.7306	2.819	12.8129	2.51999
3689	ITGB2	0.0389321	0.0119994	1.24395	0.314923	160.71	4.52737	129.01	4.2325
221491	SMIM29	0.0389321	0.0120311	1.35353	0.436726	8.07843	1.06548	5.6804	0.320043
84309	NUDT16L1	0.0389321	0.0120633	1.37738	0.461924	17.0241	1.79992	12.0961	1.40689
84286	TMEM175	0.0389321	0.0120709	1.40747	0.493102	8.608	0.955583	5.84956	0.975323
22907	DHX30	0.0389321	0.0120865	1.22551	0.293383	213.88	5.3941	174.313	2.29522
114823	LENG8	0.0389321	0.0121104	1.41322	0.498982	136.679	17.007	96.4531	12.099
9260	PDLIM7	0.0389321	0.0121181	1.36248	0.446238	9.43834	0.565569	6.69393	0.964299
51222	ZNF219	0.0389321	0.0121578	1.53871	0.621723	6.84164	1.73029	4.02727	0.548975
375775	PNPLA7	0.0389321	0.0121741	1.59684	0.675222	2.45144	0.916207	1.11427	0.210202
26034	IPCEF1	0.0389321	0.0122068	-1.38986	-0.474935	6.00373	1.0246	8.67537	0.553621
23324	MAN2B2	0.0389321	0.012231	1.25942	0.332765	22.426	0.225603	17.6196	1.05782
2166	FAAH	0.0389321	0.0122386	1.41823	0.504096	5.67131	0.374286	3.74381	0.791383
84547	PGBD1	0.0389321	0.0122715	-1.44574	-0.531805	5.86275	1.04225	8.88765	1.18397
83667	SESN2	0.0389321	0.0123187	1.30585	0.38499	19.5861	1.82579	14.7292	0.519937
271	AMPD2	0.0389321	0.0123264	1.32835	0.409639	110.466	8.79164	82.9204	6.6125
84823	LMNB2	0.0389321	0.0123418	1.24806	0.319686	170.633	5.94514	136.516	4.57572
79651	RHBDF2	0.0389321	0.0123909	1.34475	0.42734	20.6468	0.401119	15.1802	2.07496
7249	TSC2	0.0389321	0.0123986	1.42058	0.506481	67.5582	7.96209	47.3375	6.40945
53	ACP2	0.0389321	0.0124063	1.28469	0.361419	26.9693	1.82433	20.7527	0.924636
6452	SH3BP2	0.0389321	0.0124139	1.32599	0.407064	91.1117	6.00582	68.5595	6.42277
4723	NDUFV1	0.0389321	0.0124216	1.31444	0.394446	162.204	9.31897	123.336	10.8575
131601	TPRA1	0.0389321	0.0124786	1.39813	0.483503	23.2703	2.83838	16.3683	2.16002
10573	MRPL28	0.0389321	0.0124863	1.42146	0.507377	62.9089	8.79096	43.8624	5.04268
11140	CDC37	0.0389321	0.0125019	1.23747	0.307389	205.114	7.87475	165.489	2.09885
7841	MOGS	0.0389321	0.0125177	1.26994	0.344758	94.1408	5.71935	73.8444	2.07927
64207	IRF2BPL	0.0389321	0.0125254	1.42928	0.515291	27.1837	1.2263	18.9235	3.4695
54964	C1orf56	0.0389321	0.012533	1.35691	0.440329	1.55824	0.228015	0.886709	0.195479
255043	TMEM86B	0.0389321	0.0125407	1.37105	0.455279	4.21566	0.649563	2.79121	0.286501
79102	RNF26	0.0389321	0.0125484	1.21	0.27501	28.4188	0.394212	23.3125	0.273445
55262	MAP11	0.0389321	0.012556	1.40919	0.494869	28.995	3.97878	20.2341	2.22669
79090	TRAPPC6A	0.0389321	0.0125804	1.33943	0.421623	4.29242	0.384705	2.9566	0.377784
440804	RIMBP3B	0.0389321	0.0125966	1.28429	0.360971	3.3477	0.166437	2.38919	0.238218
60343	FAM3A	0.0389321	0.0126536	1.47478	0.560495	16.7709	3.38454	10.9272	1.12858
2580	GAK	0.0389321	0.0126613	1.36071	0.444364	85.1608	8.91413	62.2536	5.56575
8639	AOC3	0.0389321	0.0126854	1.30675	0.385984	2.82808	0.271762	1.92931	0.200634
2539	G6PD	0.0389321	0.0126931	1.2529	0.325271	87.1323	4.16743	69.3076	1.91784
83743	GRWD1	0.0389321	0.0127008	1.28264	0.359116	121.535	8.50153	94.4179	3.40932
8751	ADAM15	0.0389321	0.0127084	1.35699	0.440413	41.9259	5.66059	30.4528	0.873555
8718	TNFRSF25	0.0389321	0.0127161	1.47372	0.559465	83.4276	11.0474	56.5604	9.853
64949	MRPS26	0.0389321	0.0127477	1.23851	0.308609	41.6979	1.66127	33.4616	0.623169
55048	VPS37C	0.0389321	0.0127553	1.33318	0.41487	16.9802	1.28585	12.5031	1.26886
105372818	NA	0.0389321	0.0127705	-1.34266	-0.425095	2.81622	0.311396	4.12878	0.493961
203054	ADCK5	0.0389321	0.0127782	1.51722	0.601427	7.95653	1.05369	4.97461	1.26074
3458	IFNG	0.0389321	0.0127859	1.325	0.405993	70.6786	3.93965	53.2194	5.43619
5905	RANGAP1	0.0389321	0.0127935	1.23032	0.299028	308.996	2.59408	251.064	8.95973
112724	RDH13	0.0389321	0.0128098	1.35281	0.435963	17.504	2.1616	12.6382	0.959562
11182	SLC2A6	0.0399556	0.0128668	1.48832	0.573687	13.2005	2.96322	8.44776	1.10817
11070	TMEM115	0.0399556	0.0128916	1.42448	0.51044	24.7416	3.52407	17.0479	2.22965
79759	ZNF668	0.0405257	0.0129408	1.69799	0.763825	11.4315	3.34525	6.25708	1.73261
2886	GRB7	0.0405257	0.0129821	1.59019	0.669204	3.35316	1.0184	1.713	0.501936
64837	KLC2	0.0405257	0.0129897	1.30288	0.381708	63.8544	2.84	48.8717	4.39409
149473	CCDC24	0.0405257	0.0129974	1.37182	0.456096	1.60476	0.407959	0.884202	0.0296032
126526	C19orf47	0.0405257	0.0130051	1.32678	0.407928	26.291	2.42976	19.5567	1.56366
22937	SCAP	0.0405257	0.0130542	1.28518	0.361973	92.8406	5.86426	71.9915	3.9843
79625	NDNF	0.0405257	0.0130702	-1.42962	-0.51563	0.622638	0.192168	1.32855	0.367989
5589	PRKCSH	0.0405257	0.0130779	1.32819	0.409457	147.276	12.1398	110.65	9.30091
9372	ZFYVE9	0.0405257	0.0131018	-1.36622	-0.45019	4.16367	0.387661	6.07989	0.923306
26233	FBXL6	0.0405257	0.0131094	1.43463	0.520674	31.8809	4.21917	21.9589	3.46102
9143	SYNGR3	0.0405257	0.0131171	1.29792	0.376203	4.33736	0.491878	3.10198	0.111538
10873	ME3	0.0405257	0.0131248	1.22757	0.295809	7.79258	0.12757	6.16459	0.233843
29882	ANAPC2	0.0410526	0.0131743	1.50812	0.592748	35.5359	6.28285	23.2064	4.0016
26164	MTG2	0.0410526	0.0132059	1.38521	0.4701	33.1502	2.66806	23.7722	3.63953
3914	LAMB3	0.0410526	0.0132136	1.70886	0.773031	2.62977	0.783825	1.17043	0.733227
3725	JUN	0.0410526	0.0132552	1.25356	0.326034	20.9891	0.34295	16.5582	0.983768
2907	GRINA	0.0410526	0.0132629	1.25926	0.33258	42.6098	2.70263	33.5894	0.4712
150094	SIK1	0.0410526	0.0132789	1.38219	0.466951	15.487	2.35299	10.8568	0.717987
8570	KHSRP	0.0410526	0.0132865	1.2703	0.34517	416.295	26.3483	327.215	12.0142
401010	NOC2LP2	0.0410526	0.0133193	1.42703	0.513021	17.5208	2.37985	12.0064	2.00939
56262	LRRC8A	0.0410526	0.013327	1.19772	0.260296	46.4653	0.489118	38.6282	0.0843499
7090	TLE3	0.0410526	0.0133346	1.28275	0.359236	77.5022	3.95645	60.2345	4.07998
1445	CSK	0.0410526	0.0133506	1.35277	0.435917	316.861	21.4869	234.763	28.9848
9021	SOCS3	0.0410526	0.0134082	1.23442	0.303831	50.6818	0.667901	40.8883	1.7225
2051	EPHB6	0.0410526	0.0134244	1.32301	0.403827	22.3556	2.12068	16.6316	1.22884
125988	MICOS13	0.0410526	0.0134321	1.43428	0.520323	29.9723	3.54369	20.6845	3.47661
388499	LYPLA2P2	0.0410526	0.0134479	1.27603	0.351667	18.5031	1.07496	14.2836	0.825341
2109	ETFB	0.0410526	0.0134639	1.31567	0.395797	26.7559	1.73641	20.1244	1.86668
170394	PWWP2B	0.0410526	0.0134966	1.36516	0.449066	1.44555	0.358284	0.779941	0.0734658
57567	ZNF319	0.0410526	0.0135042	1.33358	0.415302	12.6067	1.59809	9.15906	0.355534
51070	NOSIP	0.0410526	0.0135202	1.395	0.480264	33.9756	4.37296	24.0476	2.83664
54491	OTULINL	0.0410526	0.0135778	-1.38681	-0.471775	9.09704	1.09122	13.0209	1.79009
156	GRK2	0.0410526	0.0136022	1.27169	0.346743	280.645	8.65332	220.755	15.2171
54466	SPIN2A	0.0410526	0.0136184	1.34664	0.42936	0.989785	0.167412	0.479691	0.158138
89891	WDR34	0.0410526	0.0136425	1.41347	0.499239	33.3467	3.34667	23.4332	4.00094
116986	AGAP2	0.0410526	0.0136502	1.29449	0.372389	52.5505	4.64542	40.2798	1.44609
100130311	C17orf107	0.0410526	0.0136986	1.29454	0.372436	2.78022	0.248167	1.92078	0.206634
6181	RPLP2	0.0410526	0.0137063	1.38478	0.469659	467.417	61.0446	336.35	33.195
29781	NCAPH2	0.0410526	0.0137139	1.25884	0.332093	104.746	4.6938	83.012	4.05354
116985	ARAP1	0.0410526	0.0137372	1.32741	0.408616	72.2767	6.09308	54.2284	4.91153
85359	DGCR6L	0.0410526	0.0137613	1.40002	0.485449	11.2842	2.15286	7.69768	0.491883
196872	LINC00638	0.0410526	0.0138182	1.34667	0.429393	1.79238	0.0722779	1.08596	0.288379
8189	SYMPK	0.0410526	0.0138675	1.30918	0.388664	119.611	7.62864	91.231	7.80011
23275	POFUT2	0.0410526	0.0138837	1.30169	0.380391	18.066	1.63272	13.6242	0.765479
84968	PNMA6A	0.0410526	0.0138913	1.47547	0.561177	1.79761	0.34336	0.911028	0.361155
5148	PDE6G	0.0410526	0.0139403	1.33218	0.413784	1.35189	0.256312	0.760392	0.104931
5439	POLR2J	0.0410526	0.013973	1.38776	0.472758	28.6838	3.57558	20.3772	2.42128
9136	RRP9	0.0410526	0.0140226	1.35081	0.43383	108.97	12.0484	80.2635	6.80448
83451	ABHD11	0.0410526	0.0140303	1.21651	0.282743	12.8337	0.336696	10.3706	0.195058
10452	TOMM40	0.0415369	0.0140802	1.26994	0.344755	180.698	7.70887	142.175	8.822
81858	SHARPIN	0.0415369	0.0140878	1.44208	0.528148	23.7441	3.90765	16.1026	2.17807
163154	PRR22	0.0415369	0.014112	1.58586	0.665264	5.32659	1.57091	2.95135	0.752608
4772	NFATC1	0.0415369	0.0141599	1.275	0.350499	53.6947	1.98006	41.954	3.15263
5050	PAFAH1B3	0.0415369	0.0141675	1.42759	0.513579	35.6993	3.795	24.8619	4.31791
51078	THAP4	0.0415369	0.0141752	1.29132	0.36885	47.8574	1.41444	36.9259	3.36437
619190	FDPSP2	0.0415369	0.014207	-1.30768	-0.387015	4.75098	0.565204	6.5002	0.309848
23396	PIP5K1C	0.0415369	0.0142147	1.32219	0.402935	33.119	3.55093	24.7328	1.37097
386724	AMIGO3	0.0415369	0.0142309	1.30001	0.37852	1.81895	0.272766	1.16215	0.062097
54958	TMEM160	0.0415369	0.0142385	1.41327	0.499041	2.78442	0.245525	1.70425	0.509749
140459	ASB6	0.0415369	0.0142462	1.24093	0.311416	38.1774	1.9566	30.5461	0.385664
51043	ZBTB7B	0.0415369	0.0142699	1.38336	0.468174	95.9147	11.1166	69.0834	8.37569
284338	PRR19	0.0415369	0.0143439	1.49237	0.577601	2.13058	0.518847	1.10225	0.405178
150468	CKAP2L	0.0423554	0.0144019	-1.61533	-0.691827	16.1503	4.75455	26.4801	6.12628
54985	HCFC1R1	0.0423554	0.0144095	1.38998	0.475069	24.7576	2.53069	17.5912	2.53819
3908	LAMA2	0.0423554	0.0144335	1.36573	0.449676	14.0707	1.53942	10.0433	1.23788
84335	AKT1S1	0.0423554	0.0144658	1.23631	0.306044	21.2611	0.945745	16.9991	0.447
58512	DLGAP3	0.0423554	0.0144899	1.38704	0.472007	1.16135	0.223122	0.562148	0.206497
8535	CBX4	0.0437882	0.0145149	1.39792	0.483286	7.88902	1.32618	5.33228	0.651157
100302240	MIR1304	0.0437882	0.0145225	-1.32794	-0.409192	1.64976	0.178654	2.52628	0.363066
10627	MYL12A	0.0437882	0.014555	-1.20357	-0.267324	184.172	3.08204	221.857	2.53383
10567	RABAC1	0.0437882	0.0145627	1.55404	0.636026	18.317	4.70649	11.247	1.69998
10561	IFI44	0.0437882	0.0145783	-1.39583	-0.48112	2.16403	0.217063	3.45161	0.771988
2648	KAT2A	0.0437882	0.0145859	1.22863	0.297053	114.979	0.0817649	93.4538	3.99447
79174	CRELD2	0.0437882	0.014602	1.35706	0.440488	40.0273	4.97214	29.1433	2.43996
92595	ZNF764	0.0437882	0.0146096	1.3994	0.484807	15.9414	2.77937	11.0282	1.004
84315	MON1A	0.0437882	0.0146173	1.33514	0.416988	15.7814	0.861154	11.6212	1.57753
3508	IGHMBP2	0.0437882	0.014625	1.33499	0.416828	30.9495	3.12348	22.9153	2.12146
23031	MAST3	0.0437882	0.0146326	1.24618	0.317517	22.8169	0.537178	18.1269	1.01979
54072	LINC00158	0.0437882	0.0146403	1.31679	0.39702	7.5838	0.865093	5.50246	0.364671
23370	ARHGEF18	0.0437882	0.014648	1.27412	0.349496	53.2333	3.84329	41.5164	1.70261
8764	TNFRSF14	0.0437882	0.0146721	1.56652	0.647564	57.0922	10.5051	36.309	8.20477
89958	SAPCD2	0.0445795	0.0147054	1.51667	0.600903	7.35964	1.98361	4.45181	0.805808
1819	DRG2	0.0445795	0.014721	1.22158	0.288745	51.5107	1.66804	41.9768	0.814937
93210	PGAP3	0.0445795	0.0147286	1.39131	0.476442	11.2117	0.916563	7.83449	1.37267
727800	RNF208	0.0445795	0.0147447	1.51225	0.596699	3.20162	0.54867	1.81476	0.656859
26528	DAZAP1	0.0445795	0.0147609	1.28178	0.35815	224.189	16.8432	174.485	8.36005
1329	COX5B	0.0446872	0.0148257	1.32246	0.403227	49.7358	6.09062	37.1861	0.886333
85301	COL27A1	0.0446872	0.0148668	1.43113	0.517151	5.17505	0.310044	3.37192	0.914978
84033	OBSCN	0.0446872	0.0148909	1.39095	0.476066	29.7598	3.43726	21.1566	3.10273
9400	RECQL5	0.0446872	0.0148986	1.25233	0.324612	19.5068	1.17156	15.3615	0.472174
91227	GGTLC2	0.0446872	0.0149223	1.37584	0.460314	7.15954	0.929989	4.93253	0.723833
10296	MAEA	0.0446872	0.0149467	1.28167	0.358027	65.001	5.16511	50.4228	2.20633
57521	RPTOR	0.0446872	0.0149709	1.40431	0.48986	181.798	24.8233	129.055	16.2705
374887	YJEFN3	0.0446872	0.0149868	1.3864	0.471339	4.00129	0.700069	2.59446	0.361382
22845	DOLK	0.0446872	0.0149945	1.2566	0.329526	18.5347	1.01278	14.5422	0.696334
7517	XRCC3	0.0446872	0.0150022	1.30894	0.388398	42.6066	4.09592	32.2504	1.9163
81544	GDPD5	0.0446872	0.0150098	1.27386	0.349208	5.5723	0.292607	4.16436	0.356059
5990	RFX2	0.0446872	0.0150261	1.26269	0.336503	13.68	0.813704	10.6232	0.565946
56949	XAB2	0.0446872	0.0150667	1.37819	0.462777	60.807	7.76955	43.7664	4.68224
57617	VPS18	0.0446872	0.0150743	1.24353	0.314444	28.8623	1.5919	22.9948	0.499351
339229	OXLD1	0.0446872	0.0150905	1.51221	0.596658	15.4399	3.16265	9.84325	1.93509
282969	FUOM	0.0446872	0.0151061	1.36207	0.445796	13.8272	1.52141	9.90191	1.34746
24142	NAA80	0.0446872	0.0151298	1.38525	0.470146	12.6834	1.04752	8.93898	1.49511
9112	MTA1	0.0446872	0.0151375	1.30295	0.381782	88.6239	8.39587	67.6567	3.81153
348926	FAM86EP	0.0446872	0.0151451	1.28794	0.365061	6.80955	0.631539	5.05484	0.29838
50855	PARD6A	0.0446872	0.0151767	1.36224	0.445983	10.0376	1.18086	7.1092	0.952022
221908	PPP1R35	0.0453202	0.0152176	1.47659	0.562271	10.7749	2.117	6.94978	1.21201
3614	IMPDH1	0.0453202	0.015242	1.28078	0.357028	54.3343	1.90286	42.2884	3.68306
285093	RTP5	0.0453202	0.0152496	1.65447	0.726369	3.70705	1.3164	1.80097	0.545621
57106	NAT14	0.0453202	0.0152895	1.26793	0.342479	15.4863	0.943153	12.0016	0.713005
51460	SFMBT1	0.0453202	0.0153128	-1.21125	-0.2765	31.0784	0.325619	37.8638	1.07886
100137047	JMJD7	0.0453202	0.0153204	1.209	0.273818	5.19207	0.156957	4.12076	0.0574054
30812	SOX8	0.0453202	0.0153446	1.36251	0.446266	1.37828	0.169928	0.754381	0.255755
402483	LINC01000	0.0453202	0.0153608	1.23637	0.306112	20.3066	1.0314	16.2214	0.312416
84958	SYTL1	0.0460784	0.0153936	1.64784	0.720574	3.3278	0.558851	1.70774	0.825897
6277	S100A6	0.0460784	0.0154013	1.26698	0.341399	148.299	9.0589	116.788	5.87838
3265	HRAS	0.0460784	0.0154168	1.28717	0.364205	33.542	3.34204	25.7584	0.548424
7673	ZNF222	0.0460784	0.0154245	-1.40127	-0.486738	1.34526	0.260949	2.29796	0.488957
65220	NADK	0.0460784	0.0154486	1.26529	0.339464	92.778	6.45063	73.0243	2.52218
57719	ANO8	0.0468451	0.0154814	1.42289	0.50882	8.8211	1.36466	5.91349	1.07781
163033	ZNF579	0.0468451	0.015497	1.43067	0.516694	4.07371	0.781335	2.54233	0.512195
4146	MATN1	0.0468451	0.0155383	1.2651	0.339249	1.38485	0.149299	0.883951	0.0858681
7186	TRAF2	0.0468451	0.015546	1.3393	0.421474	59.0965	4.16078	44.0178	5.36531
8986	RPS6KA4	0.0468451	0.0155537	1.33648	0.418443	53.0431	4.98327	39.4615	4.14903
7040	TGFB1	0.0468451	0.0155613	1.31664	0.396861	169.356	17.0648	128.13	8.41666
260294	NSUN5P2	0.0468451	0.015569	1.29023	0.367627	9.11017	0.871002	6.82473	0.423763
55734	ZFP64	0.0468451	0.0155852	1.30229	0.381047	16.5952	1.41357	12.5064	0.987785
170371	TMEM273	0.0468451	0.0156424	-1.3458	-0.428465	5.27873	0.686666	7.44477	0.855778
51490	SPOUT1	0.0468451	0.0156501	1.26643	0.340769	82.0294	2.71467	64.6524	4.6791
728643	HNRNPA1P33	0.0468451	0.0156578	1.27379	0.349126	66.7207	2.84588	52.2329	3.9177
10608	MXD4	0.0468451	0.0156817	1.34018	0.422429	3.38339	0.541081	2.25888	0.21893
155061	ZNF746	0.0468451	0.0157298	1.30109	0.379723	26.0018	1.67676	19.7818	1.87558
3983	ABLIM1	0.0468451	0.015769	-1.20711	-0.271552	206.671	3.46614	249.696	5.40743
9772	TMEM94	0.0468451	0.0157766	1.36581	0.449757	55.6625	5.3455	40.6053	5.49319
55111	PLEKHJ1	0.0468451	0.0157843	1.32757	0.408785	37.6076	3.89869	28.0494	2.47387
80700	UBXN6	0.0468451	0.0157999	1.62283	0.698513	37.0839	7.14731	22.8202	6.58441
3177	SLC29A2	0.0468451	0.0158157	1.285	0.361773	41.3649	1.38483	32.0468	2.96153
27352	SGSM3	0.0468451	0.0158233	1.27648	0.352172	27.396	1.61282	21.2564	1.50009
23774	BRD1	0.0468451	0.0158389	1.29393	0.371759	38.3868	3.0654	29.4212	2.00971
145864	HAPLN3	0.0468451	0.0158631	1.38952	0.47459	35.2634	4.3342	25.1311	3.64585
27434	POLM	0.0468451	0.0158793	1.26357	0.337504	31.6402	1.26682	24.8577	1.74142
4924	NUCB1	0.0468451	0.0158869	1.36217	0.445907	97.1298	9.9167	71.138	8.64458
10723	SLC12A7	0.0468451	0.0158946	1.48321	0.568722	32.3723	4.51127	21.6874	4.53056
613	BCR	0.0468451	0.0159846	1.25654	0.329458	66.8849	3.9765	52.9924	2.21332
80178	TEDC2	0.0468451	0.0159923	1.26784	0.342374	16.9439	1.39425	13.1269	0.337565
51295	ECSIT	0.0476644	0.0160086	1.30856	0.387983	29.1887	1.62412	22.1288	2.34103
1537	CYC1	0.0476644	0.0160327	1.27108	0.346054	128.076	7.39586	100.573	6.33769
4795	NFKBIL1	0.0476644	0.0160404	1.38987	0.474951	7.70743	1.19855	5.25132	0.718962
9704	DHX34	0.0480226	0.0161221	1.35988	0.44348	51.2165	7.70531	37.1606	2.26788
64787	EPS8L2	0.0480226	0.0161384	1.24423	0.315257	3.09957	0.0472985	2.29873	0.197109
283104	SBF2-AS1	0.0480226	0.0161704	-1.32042	-0.400992	9.15092	0.315212	12.4688	1.69658
3014	H2AFX	0.0480226	0.0161781	1.25777	0.330872	42.4875	2.52928	33.5616	1.59773
2950	GSTP1	0.0480226	0.0161857	1.32025	0.400808	170.406	13.8499	128.981	12.6579
401115	C4orf48	0.0480226	0.016218	1.52817	0.611807	1.19285	0.431882	0.435084	0.304079
51301	GCNT4	0.0480226	0.0162257	-1.22214	-0.289413	1.57113	0.0856302	2.14183	0.0820363
80154	GOLGA2P10	0.0480226	0.0162334	1.43686	0.522917	4.59953	0.991125	2.87289	0.483071
57178	ZMIZ1	0.0480226	0.016241	1.22292	0.290326	136.208	5.27502	111.158	2.29369
91252	SLC39A13	0.0480226	0.0162573	1.58095	0.660793	17.5629	2.82153	10.9675	3.318
5467	PPARD	0.0480226	0.0162735	1.25869	0.33192	43.9812	2.49863	34.7322	1.82752
4717	NDUFC1	0.0480226	0.0163066	1.23726	0.307146	28.4466	0.790465	22.8141	1.20387
51564	HDAC7	0.0480226	0.0163143	1.35265	0.435786	204.738	22.96	150.997	15.9491
10522	DEAF1	0.0481036	0.0163389	1.28945	0.366754	50.0024	3.14243	38.5946	3.25243
145483	FAM161B	0.0481036	0.0163466	-1.30488	-0.383913	1.77529	0.310303	2.60699	0.095219
160	AP2A1	0.0481036	0.0163953	1.35105	0.434081	82.5233	10.151	60.6725	5.50747
400961	PAIP2B	0.0481036	0.0164029	-1.23468	-0.304136	1.94989	0.0881004	2.64358	0.164553
7015	TERT	0.0481036	0.0164185	1.35543	0.438746	9.77063	0.706636	6.99118	1.16834
6510	SLC1A5	0.0481036	0.0164262	1.22749	0.295714	318.943	4.15956	259.821	12.2453
79171	RBM42	0.0481036	0.0164503	1.47556	0.561258	59.1935	10.4981	39.7409	6.75828
100129550	LINC02035	0.0481036	0.0164912	-1.40349	-0.489019	1.71356	0.510191	2.76113	0.0494911
602	BCL3	0.0481036	0.0164988	1.39636	0.481669	12.5426	1.75049	8.71317	1.34935
4145	MATK	0.0481036	0.0165219	1.51278	0.5972	56.6851	12.4182	36.788	5.70308
90990	KIFC2	0.0481036	0.0165375	1.39323	0.478434	11.0087	1.63132	7.6097	1.11907
5198	PFAS	0.0481036	0.0165452	1.21916	0.285887	209.41	6.45024	171.574	4.68069
9701	PPP6R2	0.0481036	0.0165941	1.26536	0.339552	64.5204	4.02273	50.7631	2.75756
974	CD79B	0.0481036	0.0166018	1.28261	0.35908	12.8447	0.727335	9.80893	0.889832
7107	GPR137B	0.0481036	0.0166095	-1.26127	-0.334879	3.73626	0.318157	4.96838	0.252857
6029	RN7SL1	0.0481036	0.0166569	2.02774	1.01987	62.0119	34.4826	28.175	9.39077
79958	DENND1C	0.0481036	0.0166723	1.27238	0.347531	60.0942	2.82738	47.0736	3.59264
10388	SYCP2	0.0481036	0.0166964	-1.37297	-0.457302	1.77979	0.115497	2.85212	0.680195
9726	ZNF646	0.0481036	0.0167041	1.28376	0.360373	37.9529	2.05587	29.3856	2.55692
65078	RTN4R	0.048758	0.0167701	1.41374	0.499519	1.44518	0.373845	0.725552	0.222044
93611	FBXO44	0.048758	0.0167946	1.27382	0.349165	9.5719	0.852591	7.2874	0.3693
100131017	ZNF316	0.048758	0.0168109	1.35339	0.436577	38.7794	4.02727	28.4413	3.65438
79922	MRM1	0.048758	0.0168271	1.21275	0.278281	22.4673	0.253589	18.3575	0.669791
197407	ZNF48	0.048758	0.0168431	1.32145	0.402126	34.7844	2.09103	26.1767	3.24169
7542	ZFPL1	0.048758	0.0168672	1.43066	0.516685	15.9648	2.11139	10.9355	2.28567
2590	GALNT2	0.0494959	0.0169	1.18795	0.248479	256.498	3.43201	215.745	0.135165
10432	RBM14	0.0494959	0.0169162	1.22879	0.297235	134.929	4.00652	109.654	4.68897
51586	MED15	0.0494959	0.0169239	1.35765	0.441107	66.6442	6.45564	48.9514	6.53405
4034	LRCH4	0.0494959	0.0169401	1.4048	0.490362	27.3767	3.9283	19.1943	2.75331
2901	GRIK5	0.0502742	0.0170045	1.40991	0.495602	4.85521	0.626194	3.17967	0.759877
10868	USP20	0.0502742	0.0170208	1.32628	0.407384	50.1789	2.33141	37.7744	4.86131
92162	TMEM88	0.0502742	0.0170284	1.44799	0.534051	2.45478	0.802504	1.34885	0.164882
57591	MRTFA	0.0510295	0.0170447	1.30106	0.37969	39.9841	3.79957	30.4601	2.1652
23211	ZC3H4	0.0510295	0.0170524	1.29202	0.369624	85.9142	6.64874	66.2584	4.92042
10212	DDX39A	0.0510295	0.0170929	1.22405	0.291662	320.62	11.3588	261.732	8.48703
84264	HAGHL	0.0510295	0.0171005	1.50648	0.591181	2.10309	0.786358	1.01478	0.140959
1312	COMT	0.0510295	0.0171405	1.37278	0.457099	46.5772	5.45403	33.6946	4.46027
10591	DNPH1	0.0510295	0.0171482	1.4098	0.495491	24.7945	5.38195	17.066	1.01121
130502	TTC32	0.0510295	0.0171637	1.31973	0.400242	3.89456	0.347637	2.71876	0.431974
80022	MYO15B	0.0510295	0.0171875	1.43732	0.523381	6.37196	1.07261	4.14531	0.871951
5822	PWP2	0.0510295	0.0172112	1.22707	0.295215	171.097	8.07138	139.169	2.87252
10362	HMG20B	0.0510295	0.0172268	1.42462	0.51058	30.1805	5.86322	20.6983	2.24083
5443	POMC	0.0510295	0.0172427	1.38192	0.466679	1.06143	0.327427	0.484201	0.147238
51545	ZNF581	0.0510295	0.0172504	1.36479	0.448678	23.9042	2.11678	17.3412	2.82756
51529	ANAPC11	0.0510295	0.0173321	1.41482	0.500621	30.6438	4.92623	21.3065	2.94815
64599	GIGYF1	0.0510295	0.0173398	1.37048	0.454686	77.4595	8.94686	56.3109	7.28114
9817	KEAP1	0.0510295	0.0173558	1.23978	0.31008	80.3663	4.30857	64.5918	2.19174
51291	GMIP	0.0510295	0.0173713	1.28878	0.366005	34.7549	2.90442	26.7323	2.03258
64926	RASAL3	0.0510295	0.017379	1.41525	0.501056	74.6592	9.34749	52.6753	8.74109
3661	IRF3	0.0510295	0.0173867	1.29801	0.376297	57.2713	3.95162	43.9517	4.17656
9814	SFI1	0.0510295	0.0174019	1.3016	0.380289	38.2239	1.4065	29.2514	3.43482
8907	AP1M1	0.0510295	0.0174343	1.25766	0.330739	85.7638	3.86881	68.0419	4.57542
26769	SNORD81	0.0510295	0.0174499	-1.31871	-0.399128	1.78167	0.131601	2.68442	0.457025
84292	WDR83	0.0510295	0.0174659	1.38137	0.466105	17.0935	3.15537	11.9994	1.01752
283989	TSEN54	0.0510295	0.0174979	1.22127	0.288377	40.7882	1.4109	33.2162	1.11738
6838	SURF6	0.0513729	0.0175472	1.36882	0.452931	72.6644	7.654	52.9638	7.49489
25864	ABHD14A	0.0513729	0.0175548	1.28848	0.365673	6.19445	0.427331	4.59194	0.507479
283991	UBALD2	0.0513729	0.0175792	1.37903	0.46365	56.1217	8.08824	40.3297	4.919
115704	EVI5L	0.0513729	0.0176512	1.47312	0.55888	12.8284	2.19051	8.44627	1.94546
147660	ZNF578	0.0513729	0.0176753	-1.3716	-0.455861	1.28541	0.377392	2.1075	0.157395
9993	DGCR2	0.0513729	0.0177074	1.34759	0.430385	45.4353	3.72565	33.5925	4.56357
10587	TXNRD2	0.0513729	0.0177317	1.39244	0.477617	14.1407	1.25561	9.95925	1.85179
6044	SNORA62	0.0513729	0.0177719	-1.35341	-0.436602	1.14639	0.0774724	1.9283	0.457635
645	BLVRB	0.0513729	0.0177796	1.34974	0.432682	7.22862	0.760375	5.11449	0.791122
10217	CTDSPL	0.0513729	0.0177872	-1.36707	-0.451085	11.8436	2.1123	16.4307	1.19144
50615	IL21R	0.0513729	0.0177949	1.26477	0.338873	154.66	8.66694	122.136	8.24014
6628	SNRPB	0.0513729	0.0178026	1.2249	0.292666	373.767	17.1996	304.788	6.6538
7638	ZNF221	0.0517998	0.0178274	1.43675	0.522814	1.09299	0.148729	0.477185	0.306681
2738	GLI4	0.0517998	0.0178438	1.45589	0.541902	2.41471	0.41874	1.37166	0.529862
140700	SAMD10	0.0517998	0.0178593	1.44357	0.529639	12.2339	1.30493	8.27558	1.89501
51341	ZBTB7A	0.0517998	0.017867	1.28687	0.363867	44.9989	1.69421	34.849	3.55356
8241	RBM10	0.0517998	0.0178986	1.26513	0.33929	105.57	3.57027	83.3896	6.78133
340390	WDR97	0.0517998	0.0179472	1.51182	0.596291	1.95659	0.677909	0.944092	0.367256
721	C4B	0.0517998	0.0179549	1.40708	0.492708	1.17607	0.317377	0.547871	0.228401
23616	SH3BP1	0.0517998	0.0179626	1.39197	0.47713	75.3533	11.0049	53.7943	7.16239
57470	LRRC47	0.0517998	0.0179784	1.25059	0.322607	55.8486	3.07605	44.4552	2.36655
782	CACNB1	0.0517998	0.0180032	1.27871	0.35469	9.01657	0.107016	6.85984	0.808367
5976	UPF1	0.0525855	0.0180278	1.25391	0.326436	182.468	8.17375	145.426	9.43884
138716	RPP25L	0.0525855	0.0180355	1.35378	0.436994	17.3232	2.27023	12.5277	1.55413
84996	URB1-AS1	0.0534151	0.0180932	1.37168	0.455945	1.72232	0.440286	0.969165	0.130228
10499	NCOA2	0.0541958	0.0181921	-1.22536	-0.293211	76.4997	3.38679	93.9337	2.85453
11322	TMC6	0.0541958	0.0182163	1.50375	0.588563	28.4019	6.73081	18.3091	2.76319
1719	DHFR	0.0556522	0.0182584	-1.4373	-0.523359	25.9451	4.44574	37.794	7.02014
23218	NBEAL2	0.0556522	0.0182743	1.26975	0.344542	84.6907	5.10178	66.5255	4.85953
338692	ANKRD13D	0.0556522	0.018282	1.35189	0.434982	34.3686	0.803664	25.4023	4.52816
54874	FNBP1L	0.0556522	0.0182982	-1.2352	-0.304747	96.1585	2.4959	119.115	6.91856
5428	POLG	0.0556522	0.0183388	1.25471	0.327349	163.395	7.49412	130.128	8.65504
1298	COL9A2	0.0556522	0.0183465	1.33935	0.421534	1.58268	0.293976	0.928063	0.216694
445328	ARHGEF35	0.0580589	0.0184055	-1.30712	-0.386393	2.41611	0.313418	3.46387	0.391254
84687	PPP1R9B	0.0580589	0.0184215	1.2905	0.367931	95.3048	6.76516	73.696	6.68744
226	ALDOA	0.0580589	0.018446	1.21017	0.275214	1419.45	35.5785	1172.9	36.6198
374666	WASH3P	0.0580589	0.0185123	1.41378	0.499559	21.216	3.68832	14.6582	2.16186
51236	HGH1	0.0588745	0.0185861	1.31603	0.396191	59.1107	6.59304	44.5915	3.70294
9046	DOK2	0.0609966	0.0186864	1.30457	0.38357	20.1279	1.57539	15.223	1.63769
388011	LINC01550	0.0609966	0.0187024	-1.2724	-0.347547	1.5423	0.124327	2.24033	0.282274
57491	AHRR	0.0609966	0.0187178	1.38569	0.470604	104.696	15.1644	75.1229	9.34148
26155	NOC2L	0.0609966	0.0187667	1.32124	0.401892	230.557	19.7407	174.552	19.4672
222255	ATXN7L1	0.0609966	0.0188152	-1.25831	-0.331484	8.48674	0.333921	10.957	0.950185
4688	NCF2	0.0609966	0.0188308	-1.24816	-0.319803	16.8589	1.03413	21.286	1.13451
649395	YWHAEP1	0.0609966	0.0188718	-1.29337	-0.371134	6.98147	0.738316	9.30918	0.71163
26027	ACOT11	0.0609966	0.0188874	1.27632	0.351988	2.02233	0.174209	1.37117	0.198707
64718	UNKL	0.0609966	0.0189194	1.31946	0.399951	25.0603	3.03483	18.696	1.47821
26088	GGA1	0.0614334	0.0189357	1.35345	0.436638	59.9221	8.55961	43.8205	3.92648
28989	NTMT1	0.0614334	0.0189686	1.25287	0.325241	49.702	2.14263	39.5104	2.84107
11253	MAN1B1	0.0614334	0.0189762	1.33009	0.411526	37.7483	4.58638	28.0773	2.65596
10899	JTB	0.0614334	0.0189839	1.24355	0.31446	156.822	6.99774	125.972	7.38891
147138	TMC8	0.0614334	0.0189916	1.24572	0.316983	49.8948	0.674943	39.9292	3.09556
158866	ZDHHC15	0.0614334	0.0190069	-1.32109	-0.401728	1.20459	0.311544	1.89447	0.0952375
3460	IFNGR2	0.0614334	0.0190146	-1.32028	-0.400844	5.94948	0.723211	8.16986	0.901065
84875	PARP10	0.0614334	0.0190394	1.69277	0.759382	12.8515	3.73646	7.25275	2.43682
10998	SLC27A5	0.0621806	0.0190807	1.28992	0.367284	6.57347	0.810601	4.85133	0.232717
84446	BRSK1	0.0621806	0.0190884	1.28273	0.359214	2.67483	0.00941609	1.87641	0.317708
1969	EPHA2	0.0629252	0.0191385	1.40887	0.494539	1.42906	0.423083	0.717286	0.235679
864	RUNX3	0.0629252	0.0191887	1.27066	0.345576	324.578	23.4222	255.159	17.4205
285193	DUSP28	0.0637213	0.019238	1.29225	0.369886	1.55811	0.232664	0.977683	0.146749
909	CD1A	0.0644614	0.0193275	1.45699	0.54299	2.67908	0.197534	1.57766	0.659294
63910	SLC17A9	0.0644614	0.0193595	1.27699	0.352744	6.59705	0.353652	4.96286	0.577079
7226	TRPM2	0.0659341	0.0194422	1.43039	0.516412	2.11106	0.354158	1.19623	0.438862
2286	FKBP2	0.0659341	0.0194499	1.23746	0.307378	24.2629	1.35471	19.4076	0.860409
23192	ATG4B	0.0659341	0.0194652	1.27403	0.349399	59.8345	2.25925	46.8785	4.71452
9592	IER2	0.0659341	0.0194808	1.30689	0.386138	52.5429	5.53649	39.9058	3.23964
84067	FAM160A2	0.0662752	0.0195447	1.3012	0.37984	21.0495	2.51646	15.8823	0.828258
283899	INO80E	0.0662752	0.0195523	1.27873	0.354706	56.4404	3.42338	43.9855	4.00496
9553	MRPL33	0.0662752	0.0195844	-1.20015	-0.263219	32.3564	1.00389	39.0234	0.591658
200185	KRTCAP2	0.0662752	0.0195921	1.2063	0.270587	49.7999	1.06989	41.1222	1.43252
10869	USP19	0.0662752	0.0196231	1.25828	0.331449	87.6263	5.93986	69.4092	4.08629
9670	IPO13	0.0662752	0.0196549	1.24114	0.31167	56.111	3.19549	45.0033	2.23433
7791	ZYX	0.0662752	0.0196711	1.46428	0.550196	128.036	23.4921	87.0757	15.5836
84542	KIAA1841	0.0662752	0.0197111	-1.32517	-0.406174	4.01942	0.72239	5.60446	0.129657
220972	2008-03-01	0.0662752	0.0197519	-1.22859	-0.297006	16.721	0.467614	20.7893	1.20503
129804	FBLN7	0.0666112	0.0198006	1.26989	0.344704	34.2701	2.31717	26.7897	2.11178
729614	FLJ37453	0.0666112	0.0198249	1.38581	0.470733	2.04033	0.562693	1.17718	0.215249
6141	RPL18	0.0666112	0.0198326	1.23866	0.308781	584.049	38.3556	470.733	12.0622
51690	LSM7	0.0666112	0.0198817	1.29983	0.378324	47.489	5.44091	36.1823	2.0816
26817	SNORD34	0.0666112	0.0198894	1.3669	0.450905	1.15375	0.330508	0.570917	0.186067
9049	AIP	0.0666112	0.0199052	1.30414	0.383094	74.8216	7.62338	57.0734	4.91514
25979	DHRS7B	0.0666112	0.0199371	1.21483	0.280753	11.6326	0.396495	9.40016	0.391915
1822	ATN1	0.0666112	0.0199526	1.30157	0.380254	112.074	6.84414	86.1456	9.69351
84326	METTL26	0.0666112	0.0199603	1.35218	0.435283	35.7262	4.58603	26.1424	3.30969
155400	NSUN5P1	0.0668317	0.0199766	1.27714	0.352914	44.0398	4.23767	34.1843	1.65306
8079	MLF2	0.0668317	0.0199922	1.25623	0.329106	171.462	14.4871	135.97	2.7852
6142	RPL18A	0.0668317	0.020008	1.39116	0.476287	119.127	20.4878	84.7649	8.82852
442075	EMC3-AS1	0.0668317	0.0200723	-1.2498	-0.321696	10.3259	0.862888	13.131	0.405792
83982	IFI27L2	0.0668317	0.02008	1.35735	0.44079	7.76551	0.838815	5.48669	0.952604
79797	ZNF408	0.0668317	0.0201281	1.44182	0.527887	11.659	2.16263	7.78409	1.53727
84153	RNASEH2C	0.0668317	0.0201433	1.29621	0.374305	40.3294	4.60057	30.7756	1.65372
374403	TBC1D10C	0.0668317	0.0201587	1.45639	0.542395	42.3993	7.58244	28.8187	5.43701
6009	RHEB	0.0668317	0.0201663	-1.25583	-0.328644	18.6537	1.4221	23.6574	1.2247
51676	ASB2	0.0668317	0.020174	1.36089	0.444545	9.41287	1.71533	6.58591	0.444648
83605	CCM2	0.0668317	0.0201983	1.23282	0.301959	49.249	1.71748	39.7894	2.38445
83547	RILP	0.067601	0.0202636	1.30922	0.388702	2.30683	0.372729	1.52104	0.203894
2316	FLNA	0.0676447	0.0202882	1.33931	0.421488	1742.63	172.268	1304.07	168.058
280	AMY2B	0.0676447	0.020312	-1.28716	-0.364186	2.33462	0.394291	3.27365	0.110893
63926	ANKEF1	0.0676447	0.0203196	-1.33109	-0.412608	2.40906	0.422228	3.53103	0.462786
653784	MZT2A	0.0676447	0.0203359	1.56957	0.650369	11.8202	3.02118	7.1806	1.94755
4043	LRPAP1	0.0676447	0.0203435	1.33732	0.419348	70.1857	7.31313	52.3121	6.56805
9252	RPS6KA5	0.0676447	0.0203595	-1.27962	-0.355712	17.1107	1.95999	22.097	0.847449
116936	SNORD139	0.0676447	0.0203672	1.40378	0.489314	1.20452	0.38679	0.560898	0.195106
338799	LINC01089	0.0676447	0.0204159	1.31885	0.399276	3.90088	0.42264	2.72402	0.429938
3241	HPCAL1	0.0676447	0.0204235	1.29214	0.369766	25.8001	1.56973	19.8018	2.3214
729603	LOC729603	0.0676447	0.0204312	1.25592	0.328749	1.92015	0.019774	1.33132	0.207614
100133091	LOC100133091	0.0676447	0.0204388	1.3078	0.387146	1.99222	0.329493	1.28344	0.187484
9829	DNAJC6	0.0676447	0.0204548	-1.33595	-0.417865	1.83726	0.421427	2.77015	0.280506
56623	INPP5E	0.0676447	0.0205194	1.35967	0.443261	21.5073	2.04779	15.6517	2.72412
23061	TBC1D9B	0.0676447	0.0205357	1.20091	0.264133	126.521	3.8123	105.174	2.42174
84243	ZDHHC18	0.0682927	0.0206585	1.20974	0.274701	91.9066	3.243	75.791	2.33794
57699	CPNE5	0.0682927	0.0207204	1.26153	0.335175	1.12827	0.0850746	0.690468	0.145231
55716	LMBR1L	0.0682927	0.0207612	1.36995	0.454127	14.0641	2.00957	10.0066	1.54074
27440	HDHD5	0.0696921	0.0208268	1.20962	0.274555	59.7741	1.45086	49.2604	2.04742
80774	LIMD2	0.0696921	0.0208345	1.39644	0.481758	93.1621	12.8399	66.6109	10.8225
64218	SEMA4A	0.0696921	0.02085	1.26766	0.342173	16.6329	1.55524	12.8871	0.747692
391	RHOG	0.0696921	0.0208577	1.26673	0.341105	144.439	7.02767	114.043	10.5984
9780	PIEZO1	0.0700483	0.0209309	1.57502	0.655366	139.569	29.2899	89.0923	23.2751
8227	AKAP17A	0.0700483	0.0209386	1.30421	0.383175	57.9934	7.23459	44.0324	2.28
5834	PYGB	0.0700483	0.0209548	1.19486	0.256841	74.9739	1.62327	62.5871	1.56835
80776	B9D2	0.0700483	0.0209706	1.36833	0.452411	1.77328	0.0569932	1.05238	0.407281
89846	FGD3	0.0700483	0.0210189	1.29514	0.37311	37.0191	2.95369	28.4012	2.96129
91039	DPP9	0.0700483	0.0210266	1.29381	0.371629	122.038	9.72131	94.1989	9.15486
54814	QPCTL	0.0700483	0.0210742	1.32014	0.40069	14.862	1.5475	11.0275	1.3354
116540	MRPL53	0.0700483	0.021099	1.37462	0.459038	24.6428	3.89573	17.6115	2.34438
5886	RAD23A	0.0707965	0.0211239	1.25455	0.327169	269.585	5.99355	215.213	19.0878
23549	DNPEP	0.0714859	0.0211484	1.24466	0.315751	91.3525	5.2351	73.2033	4.41388
30833	NT5C	0.0714859	0.0211646	1.23583	0.305478	31.5009	1.88546	25.2865	1.16318
51343	FZR1	0.0721154	0.0212213	1.40496	0.490533	32.3668	4.17083	22.9107	4.39282
10474	TADA3	0.0721154	0.021229	1.26608	0.340371	77.9709	2.5825	61.5476	6.02971
79155	TNIP2	0.0721154	0.0212444	1.26134	0.334958	86.7825	4.87221	68.6803	5.74329
92014	SLC25A51	0.0726837	0.0212767	-1.22217	-0.28944	13.8854	0.723122	17.1858	0.656297
23258	DENND5A	0.0726837	0.0213002	-1.23542	-0.305007	61.6517	1.6967	76.5025	5.20874
64852	TUT1	0.0726837	0.0213079	1.22192	0.289148	43.8046	1.29823	35.6916	1.93453
7988	ZNF212	0.0726837	0.0213155	1.22787	0.296161	27.6956	0.371066	22.4023	1.54732
10454	TAB1	0.0734238	0.0213564	1.30597	0.385127	26.3848	2.72505	19.9672	2.07643
9441	MED26	0.0741036	0.0214218	1.29771	0.375963	17.0609	0.615223	12.9881	1.75721
93145	OLFM2	0.0741036	0.0215361	1.40126	0.486721	8.42555	1.36709	5.73853	1.1178
65243	ZFP69B	0.0794281	0.0216531	-1.26799	-0.342548	7.92285	0.535447	10.3295	0.971981
2962	GTF2F1	0.0794281	0.0216773	1.22106	0.288133	100.926	6.00403	82.3851	1.36159
11344	TWF2	0.0794281	0.0216935	1.30017	0.378704	59.1276	5.21309	45.2912	4.6833
9344	TAOK2	0.0794281	0.0217012	1.32096	0.401585	70.2276	7.42388	52.9397	5.87403
51142	CHCHD2	0.0808241	0.0217422	1.20217	0.265637	149.336	5.48024	124.019	2.72431
79080	CCDC86	0.0808241	0.0217577	1.28801	0.365146	162.485	16.0425	125.733	9.20434
401409	RAB19	0.0808241	0.0217733	-1.23284	-0.301989	0.923861	0.0807244	1.37317	0.138327
5833	PCYT2	0.0815519	0.0218298	1.23604	0.305723	34.4754	2.19127	27.6821	1.2508
8933	RTL8C	0.0822785	0.0219434	1.37876	0.463373	18.7437	1.44535	13.4777	2.81415
80198	MUS81	0.0828313	0.0220164	1.3045	0.383496	36.1108	3.68292	27.4516	2.89665
79414	LRFN3	0.0828313	0.0220401	1.36884	0.452949	11.4974	1.70282	8.13198	1.26563
2022	ENG	0.0828313	0.0220559	1.29783	0.376104	24.7395	3.04276	18.7599	1.16368
55898	UNC45A	0.0828313	0.0220806	1.19334	0.255009	82.5509	2.1359	69.0108	1.59653
219899	TBCEL	0.0828313	0.0221047	-1.29371	-0.371516	15.9845	2.06053	20.8727	0.903551
10467	ZNHIT1	0.0828313	0.0221201	1.29601	0.37408	26.1595	1.37572	20.0473	2.61167
79969	ATAT1	0.0828313	0.0221769	1.26062	0.334131	11.549	0.812255	8.96055	0.758269
8111	GPR68	0.0828313	0.0222336	1.26769	0.342199	15.0942	1.03138	11.7099	1.10237
55247	NEIL3	0.0828313	0.022249	-1.74481	-0.803073	4.54301	2.56801	8.26038	2.4079
25865	PRKD2	0.0828313	0.0222566	1.35722	0.44065	40.4853	6.19862	29.4586	3.35595
7108	TM7SF2	0.0828313	0.0222643	1.30813	0.387507	21.0378	1.69296	15.9011	2.04252
145508	CEP128	0.0828313	0.022272	-1.33078	-0.412267	28.3121	4.34509	37.7511	2.32417
80331	DNAJC5	0.0828313	0.0223032	1.23943	0.309681	104.422	4.61407	84.1335	5.8149
124245	ZC3H18	0.0828313	0.0223108	1.21509	0.281066	127.646	5.51382	104.856	3.90546
23312	DMXL2	0.0828313	0.0223264	-1.27708	-0.352849	22.4639	2.4551	28.8917	1.70888
1802	DPH2	0.0828313	0.0223501	1.24	0.310338	126.865	7.52859	102.104	5.84619
4907	NT5E	0.0828313	0.0223664	-1.33151	-0.413062	24.1475	2.70961	32.5499	4.5211
83719	YPEL3	0.0828313	0.0223826	1.34057	0.422842	2.85916	0.371001	1.89097	0.43212
79154	DHRS11	0.0828313	0.0224059	1.21378	0.279504	12.0049	0.66608	9.70643	0.223166
65988	ZNF747	0.0828313	0.0224304	1.2716	0.346646	18.211	1.6507	14.0993	1.11558
136853	SSC4D	0.0828313	0.0224633	1.42252	0.508448	1.11221	0.446391	0.466915	0.162466
23151	GRAMD4	0.0828313	0.0224793	1.32023	0.40079	58.3198	8.40956	43.7192	3.38749
149603	RNF187	0.0828313	0.022487	1.25072	0.322764	126.25	6.77838	100.839	7.59116
8743	TNFSF10	0.0828313	0.0225358	-1.29535	-0.373342	18.6407	2.23724	24.3652	1.69403
9447	AIM2	0.0828313	0.02256	1.44422	0.530288	2.99314	0.049475	1.83008	0.727567
5579	PRKCB	0.0828313	0.0225676	-1.28348	-0.360066	134.777	12.8181	173.157	14.6484
3607	FOXK2	0.0828313	0.0225753	1.19105	0.252229	117.526	2.33351	98.5251	2.68573
54821	ERCC6L	0.0828313	0.0225909	-1.38716	-0.472138	25.2113	5.05598	35.1045	4.39096
6199	RPS6KB2	0.0828313	0.0225985	1.33212	0.413727	86.8415	10.2854	64.9417	7.91589
112812	FDX2	0.0828313	0.0226475	1.30773	0.387064	16.1503	0.990835	12.1808	1.80827
2582	GALE	0.0828313	0.0226552	1.18922	0.25002	44.4316	1.15642	37.1992	0.733245
7407	VARS	0.0828313	0.0227206	1.28042	0.356616	295.928	26.6077	230.778	19.0097
5585	PKN1	0.0828313	0.0227862	1.31875	0.399175	137.682	12.7477	104.413	13.0476
8625	RFXANK	0.0828313	0.0228106	1.29924	0.377671	40.7616	4.13959	31.1382	3.10187
4791	NFKB2	0.0828313	0.0228262	1.25536	0.328107	344.604	18.4919	274.683	23.2521
2769	GNA15	0.0828313	0.0228338	1.53175	0.615182	16.594	3.0615	10.6743	3.116
4648	MYO7B	0.0828313	0.0228494	-1.43534	-0.521396	0.4681	0.366515	1.07142	0.196427
80149	ZC3H12A	0.0828313	0.0229064	1.32532	0.40634	69.8747	8.83505	52.368	5.30354
997	CDC34	0.0828313	0.0229392	1.31553	0.395647	30.16	3.10976	22.7211	2.89571
2588	GALNS	0.0828313	0.0229468	1.37653	0.461037	12.2721	2.05868	8.61994	1.27037
729440	CCDC61	0.0828313	0.0230446	1.33997	0.422198	9.06371	0.753003	6.56082	1.17246
57654	UVSSA	0.0828313	0.0230685	1.25757	0.33064	24.9616	0.622045	19.707	2.03037
6641	SNTB1	0.0828313	0.0230761	-1.35162	-0.434693	18.3237	1.31405	25.3408	4.41093
92154	MTSS2	0.0828313	0.0231336	1.35061	0.433611	9.54298	1.795	6.73526	0.47893
339541	ARMH1	0.0828313	0.0231746	1.47491	0.560632	23.8633	2.7474	16.1993	4.38252
79709	COLGALT1	0.0828313	0.0231899	1.20704	0.271477	167.643	8.29608	138.611	1.97621
7579	ZSCAN20	0.0828313	0.0232141	-1.22465	-0.292365	7.59165	0.495555	9.5147	0.394486
50861	STMN3	0.0828313	0.0232217	1.38427	0.46913	17.0006	2.39205	12.0449	2.11529
51537	MTFP1	0.0828313	0.0233854	1.25798	0.331109	60.8461	2.65183	48.2754	4.61386
79587	CARS2	0.0828313	0.0233931	1.16999	0.22649	51.1418	0.689921	43.5637	0.119248
1841	DTYMK	0.0828313	0.0234093	1.19287	0.254435	54.6768	1.89484	45.6599	0.690195
8971	H1FX	0.0828313	0.0234752	1.45128	0.537323	28.1778	6.40656	18.9111	3.10639
9820	CUL7	0.0828313	0.0234912	1.24132	0.311877	59.4323	4.68199	47.6128	1.92173
28952	CCDC22	0.0828313	0.0234988	1.42686	0.512842	23.4774	3.90776	16.2133	3.1949
10960	LMAN2	0.0828313	0.0235559	1.29538	0.373376	102.33	10.9309	78.6615	6.81912
100287177	EML2-AS1	0.0828313	0.023589	1.37788	0.462452	1.89036	0.154841	1.12529	0.415915
23476	BRD4	0.0828313	0.0235966	1.26402	0.338015	118.022	9.45365	93.124	6.75902
317781	DDX51	0.0828313	0.0236043	1.28943	0.366735	45.9722	3.53356	35.5026	3.91731
284716	RIMKLA	0.0828313	0.0236205	-1.26613	-0.34043	1.43587	0.150445	2.0892	0.282137
9540	TP53I3	0.0828313	0.0236363	1.28958	0.366902	1.86572	0.284537	1.22079	0.195315
8676	STX11	0.0828313	0.023644	1.23073	0.299514	43.9904	0.813388	35.6208	2.78774
113878	DTX2	0.0828313	0.0236517	1.3318	0.413379	7.9358	1.25303	5.69319	0.715139
8870	IER3	0.0828313	0.0237002	1.28573	0.362591	290.997	31.8067	225.519	15.525
1152	CKB	0.0828313	0.0237078	1.29175	0.369327	2.07579	0.204464	1.38872	0.275755
283870	BRICD5	0.0832708	0.0237654	1.36213	0.445863	3.40486	0.171957	2.27343	0.612437
91544	UBXN11	0.0832708	0.0237731	1.33169	0.41326	12.0797	1.43912	8.8418	1.28657
177	AGER	0.0832708	0.0238051	1.25445	0.327059	6.42245	0.616262	4.91072	0.35518
81037	CLPTM1L	0.0832708	0.0238536	1.19602	0.25824	148.082	4.56508	123.644	3.57151
654483	BOLA2B	0.0832708	0.0238943	1.46748	0.553343	55.6575	9.85528	37.8997	8.64934
92714	ARRDC1	0.0842655	0.0239759	1.37016	0.454345	14.7226	2.24684	10.4838	1.75372
56606	SLC2A9	0.0842655	0.0239836	1.35092	0.433939	1.48659	0.393748	0.830072	0.177971
169714	QSOX2	0.0842655	0.0239913	1.22997	0.298625	56.9882	4.18559	46.0802	1.41978
23094	SIPA1L3	0.0842655	0.0240242	1.41386	0.499642	66.0764	11.9038	46.38	7.90549
8985	PLOD3	0.0842655	0.0240319	1.26057	0.334071	37.4393	3.92632	29.408	1.23537
3954	LETM1	0.0842655	0.0240473	1.2043	0.268195	139.414	2.34333	115.673	5.56345
1958	EGR1	0.0842655	0.0240549	1.28118	0.357469	58.0388	3.8806	45.1937	4.88857
4245	MGAT1	0.0842655	0.0240951	1.22341	0.290904	77.411	5.16912	63.0077	1.42907
55611	OTUB1	0.0850592	0.0242255	1.21444	0.280297	100.581	5.27726	82.6029	2.87023
5351	PLOD1	0.0850592	0.0242417	1.19331	0.254971	39.4717	1.48384	32.9037	0.574841
2068	ERCC2	0.0850592	0.0242888	1.37926	0.463897	32.7154	5.16344	23.4401	3.67875
10981	RAB32	0.0850592	0.024321	-1.45629	-0.542297	1.35104	0.635635	2.33983	0.19002
369	ARAF	0.0850592	0.0243695	1.27376	0.349098	86.2562	8.73505	67.3726	4.60117
54475	NLE1	0.0850592	0.0244508	1.18432	0.244057	54.7652	1.25747	46.0855	1.00501
645958	RPS18P9	0.0850592	0.0244585	1.20002	0.263056	55.5608	1.30764	46.1522	1.95091
113540	CMTM1	0.0850592	0.0245325	1.317	0.397253	1.32166	0.318098	0.75563	0.145665
3718	JAK3	0.0850592	0.0245483	1.23116	0.30002	192.741	12.8049	156.225	6.69668
643977	FLJ32255	0.0850592	0.0246073	-1.35361	-0.436813	1.0939	0.335569	1.81878	0.301499
6187	RPS2	0.0850592	0.024615	1.2393	0.309523	444.496	31.4424	358.178	18.5479
27153	ZNF777	0.0852149	0.024648	1.21496	0.28091	23.0028	1.00041	18.7595	0.9392
64403	CDH24	0.0852149	0.0246722	1.42634	0.512318	2.46629	0.925853	1.38119	0.177251
126299	ZNF428	0.0852149	0.0246798	1.35382	0.437039	13.294	1.40907	9.62518	1.74015
91056	AP5B1	0.0852149	0.0246958	1.33301	0.414692	31.3769	3.69236	23.3258	3.19907
346389	MACC1	0.0852149	0.0247535	-1.23321	-0.302422	0.959136	0.113772	1.41628	0.146861
5926	ARID4A	0.0852149	0.0247697	-1.19366	-0.255387	26.0695	0.768788	31.3135	1.01154
56997	COQ8A	0.0852149	0.0247945	1.19582	0.258005	24.1113	0.719118	20.0013	0.709248
94059	LENG9	0.0852149	0.0248022	1.25364	0.326122	2.68322	0.128402	1.94635	0.295414
23595	ORC3	0.0852149	0.0248263	-1.2226	-0.289954	59.3251	3.98745	72.6692	2.21688
59307	SIGIRR	0.0852149	0.0248836	1.41892	0.504792	7.9277	1.08619	5.37136	1.41134
84545	MRPL43	0.0852149	0.0249081	1.38551	0.470421	31.2715	4.95207	22.3359	4.04135
1820	ARID3A	0.0852149	0.0249329	1.23298	0.302153	6.5692	0.420652	5.14056	0.377036
105371397	NA	0.0852149	0.0249574	1.30261	0.381407	6.41533	0.850089	4.68492	0.549901
11129	CLASRP	0.0852149	0.0249736	1.213	0.27858	41.8694	1.44946	34.3608	1.84866
5119	CHMP1A	0.0852149	0.0250142	1.26202	0.335731	87.6333	9.98155	68.9629	1.86432
100507419	MMP25-AS1	0.0852149	0.0250389	1.42458	0.510532	1.73691	0.509563	0.922547	0.349463
57082	KNL1	0.0852149	0.0250466	-1.54012	-0.62304	25.4288	8.33836	39.0093	8.49748
5725	PTBP1	0.0852149	0.0250705	1.21729	0.283674	637.507	30.4609	523.532	25.2757
8379	MAD1L1	0.0852149	0.0250861	1.28849	0.365677	22.3803	2.40872	17.1387	1.77101
4814	NINJ1	0.0852149	0.0251181	1.31687	0.397116	33.0621	3.58477	24.9072	3.19399
23294	ANKS1A	0.0852149	0.0251343	1.20285	0.266455	31.728	1.15208	26.2115	1.06803
162	AP1B1	0.0856313	0.0251679	1.25197	0.3242	152.894	11.704	121.864	8.25544
64779	MTHFSD	0.0856313	0.0251835	1.20661	0.270957	14.9969	0.669401	12.2568	0.513571
116988	AGAP3	0.0856313	0.0252324	1.2319	0.300887	17.2836	0.107054	13.8753	1.21692
201163	FLCN	0.0856313	0.0252724	1.26826	0.342848	25.8502	1.85744	20.2046	2.11493
8666	EIF3G	0.0856313	0.0253202	1.27023	0.345085	155.693	13.4464	122.338	10.2325
4007	PRICKLE3	0.0859827	0.0253447	1.34477	0.427359	9.57187	1.51477	6.84353	0.944379
10489	LRRC41	0.0859827	0.0253524	1.32136	0.402021	87.0989	10.1864	65.706	8.06956
10043	TOM1	0.0859827	0.0253936	1.30928	0.388775	24.1525	0.767581	18.3609	2.93444
55527	FEM1A	0.0859827	0.0254092	1.21841	0.285003	82.1879	5.65813	67.169	0.544274
23558	WBP2	0.0859827	0.0254254	1.24522	0.316403	60.7164	4.58533	48.5325	3.01982
9572	NR1D1	0.0859827	0.0254662	1.29662	0.37476	19.2788	2.75848	14.5617	0.935179
9149	DYRK1B	0.0866426	0.025499	1.49438	0.579544	2.9218	0.658379	1.67515	0.796777
55501	CHST12	0.0869565	0.0255557	1.40866	0.494327	1.69069	0.624856	0.87794	0.143373
5420	PODXL	0.0869565	0.0255876	-1.3106	-0.390229	1.04556	0.324005	1.66214	0.146864
53838	C11orf24	0.0869565	0.0256031	1.19288	0.254449	40.3605	1.70659	33.6548	0.440082
28639	TRBC1	0.0869565	0.0256187	1.23872	0.308848	251.808	16.9991	203.025	12.4619
280636	SELENOH	0.0869565	0.0256508	1.32919	0.410542	63.5792	9.0973	47.4218	5.06882
9810	RNF40	0.0869565	0.0256585	1.21075	0.275899	136.721	6.70962	112.721	4.5543
165186	TOGARAM2	0.0869565	0.025674	1.34545	0.428084	1.14097	0.333682	0.583952	0.169381
55665	URGCP	0.0869565	0.0256817	1.27295	0.348177	41.9339	2.42777	32.8345	3.85968
54436	SH3TC1	0.0869565	0.0256977	1.42198	0.507896	3.89911	0.878653	2.45485	0.654666
440926	H3F3AP4	0.0869565	0.0257054	1.22667	0.294751	48.3185	0.842906	39.2807	3.06348
25970	SH2B1	0.0869565	0.0257464	1.20069	0.263868	33.8653	0.623863	28.0581	1.44358
3269	HRH1	0.0869565	0.0257699	-1.40862	-0.494278	1.0382	0.52937	1.81201	0.132195
4609	MYC	0.0869565	0.0257775	1.22192	0.289147	448.819	28.7505	366.807	14.0991
83541	FAM110A	0.0869565	0.0257931	1.33207	0.413674	8.43881	1.17519	6.09114	0.977485
51750	RTEL1	0.0869565	0.025866	1.46495	0.550849	2.98225	0.68551	1.75462	0.74719
2067	ERCC1	0.0869565	0.0258737	1.24149	0.312069	51.6408	3.76756	41.3795	2.54525
65010	SLC26A6	0.0869565	0.0258814	1.29723	0.375434	24.2509	1.6572	18.5547	2.61853
130612	TMEM198	0.0869565	0.025889	1.37797	0.462541	4.02889	1.09218	2.60699	0.337774
28974	C19orf53	0.0874822	0.0259705	1.19345	0.25514	88.0324	2.16546	73.6221	2.84698
56948	SDR39U1	0.0874822	0.0259867	1.27806	0.353952	29.3088	2.91767	22.7126	2.21187
4782	NFIC	0.0874822	0.0260584	1.24939	0.321224	26.4704	2.22077	20.9735	1.49279
25	ABL1	0.0876325	0.0260833	1.18385	0.243489	83.1544	1.7946	70.0929	1.98361
728294	D2HGDH	0.0876325	0.0262333	1.49302	0.578236	22.3079	4.54303	14.7241	3.76326
55667	DENND4C	0.0876325	0.0262491	-1.29119	-0.368703	21.7265	2.84121	28.2336	2.00562
9088	PKMYT1	0.0876325	0.0262733	1.37951	0.46416	38.7741	7.01892	27.7673	4.27578
55295	KLHL26	0.0876325	0.0262966	1.28612	0.36302	9.40026	0.684243	7.11848	1.04711
1849	DUSP7	0.0876325	0.0263381	1.18419	0.243898	46.2035	1.33609	38.857	0.867914
55558	PLXNA3	0.0876325	0.0263534	1.45282	0.53886	34.5909	5.35275	23.7944	5.75036
3315	HSPB1	0.0876325	0.0263772	1.53293	0.616293	17.0146	4.9649	10.6896	2.69462
587	BCAT2	0.0876325	0.0263927	1.22214	0.289415	44.3435	2.09289	36.1216	2.24639
126661	CCDC163	0.0881523	0.0264575	1.33236	0.413981	2.75619	0.608185	1.79873	0.221835
5296	PIK3R2	0.0881523	0.0264981	1.2694	0.344151	60.932	5.14162	47.81	4.38414
53616	ADAM22	0.0881523	0.0265141	-1.3846	-0.469468	2.73711	0.596297	4.18896	0.947143
593	BCKDHA	0.0884211	0.0266129	1.22305	0.290486	20.4023	1.28326	16.4913	0.849227
57732	ZFYVE28	0.0884211	0.0266371	1.42363	0.509574	3.82133	0.931384	2.37716	0.593742
6813	STXBP2	0.0884211	0.0266691	1.29252	0.370187	49.083	5.34642	37.7372	3.90243
285971	ZNF775	0.0884211	0.026693	1.44276	0.528835	2.35596	0.791775	1.29421	0.325919
10287	RGS19	0.0884211	0.0267083	1.40041	0.485847	41.0699	6.38795	29.163	5.54217
114984	FLYWCH2	0.0884211	0.0267401	1.4669	0.552766	9.75809	1.77241	6.41995	1.77409
27334	P2RY10	0.0884211	0.0268129	-1.25056	-0.32258	3.95331	0.324472	5.19996	0.521255
64598	MOSPD3	0.0896359	0.0269689	1.38194	0.466694	6.38559	1.54006	4.28716	0.576315
5970	RELA	0.0896359	0.0269843	1.25867	0.331895	92.2774	8.63523	73.0192	5.09662
55627	SMPD4	0.0896359	0.0270326	1.21004	0.275049	110.302	5.62277	90.9593	3.88341
51172	NAGPA	0.0901468	0.0270654	1.37583	0.460305	12.1874	1.06053	8.70864	1.95701
55010	PARPBP	0.0901468	0.0271141	-1.35941	-0.442983	20.8833	3.38943	28.7657	4.76737
3921	RPSA	0.0901468	0.0271622	1.23771	0.30767	143.509	2.68845	116.073	10.6576
317	APAF1	0.0907821	0.0272123	-1.18771	-0.248177	20.0285	0.80246	23.9659	0.415856
57664	PLEKHA4	0.0911621	0.0272286	1.27266	0.34785	1.98286	0.177109	1.35136	0.265662
387357	THEMIS	0.0911621	0.0272363	-1.18226	-0.241543	12.7941	0.148374	15.3139	0.557756
4329	ALDH6A1	0.0911621	0.0272927	-1.38196	-0.466713	4.33147	0.44364	6.47834	1.75346
10457	GPNMB	0.0911621	0.0273584	-1.44889	-0.53495	1.77165	0.679821	2.9511	0.517525
57465	TBC1D24	0.0911621	0.0273989	1.29088	0.368352	28.2124	3.20746	21.617	2.33023
2241	FER	0.0919779	0.0274401	-1.31358	-0.393506	5.54214	1.11251	7.52123	0.420479
55343	SLC35C1	0.0919779	0.0274642	1.23639	0.306134	28.2771	2.61829	22.6274	0.812269
23264	ZC3H7B	0.0919779	0.0274718	1.2499	0.321813	154.677	9.01272	123.752	11.1311
6375	XCL1	0.0919779	0.0275043	-1.55127	-0.63345	3.71959	0.829791	6.55713	2.77999
253152	EPHX4	0.0919779	0.0275535	-1.32379	-0.404674	0.705897	0.238539	1.25563	0.284671
79792	GSDMD	0.0919779	0.0275612	1.37274	0.457055	15.465	2.26492	11.0399	2.0453
3421	IDH3G	0.0919779	0.0275848	1.24409	0.315093	48.2096	4.46073	38.4683	1.73396
5214	PFKP	0.0919779	0.0276182	1.24946	0.321299	251.794	21.5314	201.146	13.4472
253980	KCTD13	0.0919779	0.0276511	1.31187	0.391627	14.8885	1.46624	11.1582	1.68533
2686	GGT7	0.0923501	0.0276758	1.28219	0.358607	18.068	1.29298	13.9287	1.93011
8398	PLA2G6	0.0923501	0.027692	1.2744	0.349818	8.34572	0.965112	6.32224	0.59401
81502	HM13	0.0923501	0.0276996	1.17753	0.235764	108.908	2.18092	92.344	2.29374
8692	HYAL2	0.0923501	0.0277642	1.26994	0.344762	19.5619	2.09974	15.1637	1.21252
10614	HEXIM1	0.0923501	0.0277719	1.17572	0.23355	78.1488	1.39869	66.3252	1.61989
25915	NDUFAF3	0.0929112	0.0277882	1.33724	0.419256	43.4928	6.49479	32.1853	3.97226
729218	LOC729218	0.0929112	0.0278044	1.36968	0.453834	12.6779	2.59615	8.92951	1.34737
2217	FCGRT	0.0934708	0.0279101	1.48052	0.566108	9.03851	1.47915	5.90918	1.82425
3300	DNAJB2	0.0934708	0.0279261	1.24309	0.313933	37.7243	2.03743	30.2037	2.6935
402415	XKRX	0.0936432	0.0279752	-1.19004	-0.251009	110.746	3.13404	132.005	4.81151
79735	TBC1D17	0.0936432	0.0280328	1.32632	0.407429	33.6332	6.10049	24.8827	1.68755
150726	FBXO41	0.0936432	0.0280654	1.2006	0.263752	53.1487	2.7469	44.0735	1.22385
171220	DSTNP2	0.0936432	0.0280731	1.30697	0.386224	3.44689	0.662352	2.38243	0.244084
10444	ZER1	0.0936432	0.0280808	1.33098	0.412484	26.3741	3.07008	19.6504	3.12915
9883	POM121	0.0936432	0.0281047	1.16616	0.221763	333.63	4.23958	285.959	4.45372
3748	KCNC3	0.0936432	0.02812	1.32462	0.405579	4.10322	0.296073	2.88993	0.717481
55072	RNF31	0.0936432	0.0281277	1.23463	0.30408	60.484	4.35159	48.7754	3.02635
100507303	SNHG19	0.0949454	0.0281608	1.32572	0.406779	3.69842	0.661681	2.53833	0.438
3993	LLGL2	0.095498	0.0282013	1.4494	0.535458	6.72659	1.44257	4.37236	1.21673
57456	KIAA1143	0.095498	0.0282089	-1.20151	-0.264854	39.8114	1.92401	48.0185	1.71799
2841	GPR18	0.0961145	0.0282421	-1.42027	-0.506162	1.11628	0.27072	2.05237	0.781583
9047	SH2D2A	0.0978261	0.0283405	1.18091	0.239897	155.799	4.37397	131.77	3.21093
51547	SIRT7	0.0978261	0.0283882	1.20731	0.271793	22.7705	1.17482	18.6848	0.841863
79925	SPEF2	0.0978261	0.0284202	-1.26908	-0.343783	4.92418	0.654852	6.49993	0.520042
8677	STX10	0.0978261	0.0284446	1.23828	0.308341	32.3946	2.09683	25.9839	2.01295
23514	SPIDR	0.0978261	0.0284523	-1.18164	-0.240791	37.303	1.22483	44.2517	0.949346
6483	ST3GAL2	0.0980392	0.0284686	1.26992	0.344733	30.5463	3.15118	23.812	2.07506
3749	KCNC4	0.0980392	0.0284921	1.23822	0.308268	15.1591	1.51827	12.0124	0.278848
100506606	LOC100506606	0.0980392	0.028532	-1.2348	-0.304283	2.00561	0.271579	2.70248	0.116566
439994	LINC00863	0.0980392	0.0286299	1.29256	0.370232	2.23609	0.314844	1.5075	0.292382
27303	RBMS3	0.0980392	0.0286779	-1.3868	-0.471756	2.7978	0.583658	4.28815	1.05023
2639	GCDH	0.0980392	0.0286855	1.20551	0.269641	32.2715	0.654678	26.6309	1.68738
951	CD37	0.0980392	0.0286932	1.29282	0.37052	62.259	7.12227	47.8982	5.02185
375133	PI4KAP2	0.0984491	0.0287745	1.22308	0.290522	11.6718	0.858344	9.35305	0.510981
60314	C12orf10	0.0984491	0.0287907	1.21151	0.276801	51.145	1.34647	42.0952	2.8387
80325	ABTB1	0.0984491	0.0288145	1.43576	0.521817	3.12147	1.01134	1.82529	0.380481
79187	FSD1	0.0984491	0.0288221	1.25149	0.323652	19.5035	2.23563	15.3292	0.657038
55929	DMAP1	0.0986102	0.028854	1.24429	0.315323	26.9068	1.12535	21.4882	2.20407
79178	THTPA	0.0986102	0.0288703	1.19229	0.253737	17.5076	0.756407	14.5184	0.453649
23067	SETD1B	0.0986102	0.0288779	1.3175	0.397808	56.3475	8.21587	42.3619	4.33772
27433	TOR2A	0.0986102	0.0289924	1.2996	0.378071	14.9187	1.11207	11.3164	1.76932
64782	AEN	0.0986102	0.029057	1.18786	0.248367	116.423	2.62461	97.8906	4.05439
7187	TRAF3	0.0986102	0.029073	1.19465	0.25659	109.388	3.39019	91.4344	4.13601
4946	OAZ1	0.0986102	0.0290886	1.22092	0.287964	608.063	38.96	497.624	26.0915
144404	TMEM120B	0.0986102	0.0291621	1.22477	0.292516	29.6455	2.41296	23.9847	1.02022
22913	RALY	0.0986102	0.0291858	1.20445	0.268375	152.171	7.29716	126.154	5.50551
85441	HELZ2	0.0986102	0.0292097	1.26976	0.344556	2.2021	0.430843	1.50776	0.0722518
407835	LOC407835	0.0986102	0.0292253	1.2499	0.321808	19.8738	2.02082	15.6635	0.925391
55311	ZNF444	0.0986102	0.029233	1.3002	0.378733	17.28	2.55073	13.0051	1.22719
9040	UBE2M	0.0986102	0.0292573	1.19654	0.258867	95.7152	4.91908	79.7762	2.02464
23623	RUSC1	0.0986102	0.0292736	1.20474	0.268716	40.7216	2.21206	33.6152	1.32737
474383	F8A2	0.0986102	0.0292898	1.27165	0.3467	9.051	0.449279	6.94306	1.0263
10336	PCGF3	0.0986102	0.0292975	1.19838	0.261085	44.1934	2.09193	36.7026	1.38512
29108	PYCARD	0.0986102	0.0293619	1.33477	0.416586	0.92471	0.348081	0.427816	0.100386
100131096	TNRC6C-AS1	0.0986102	0.0294028	1.27717	0.352946	3.16099	0.28523	2.26989	0.398482
57473	ZNF512B	0.0986102	0.0294509	1.41362	0.499396	41.5924	8.0006	29.1099	5.48486
8878	SQSTM1	0.0986102	0.0294585	1.18903	0.24978	82.9613	4.14443	69.5572	0.0729765
6919	TCEA2	0.0986102	0.0294741	1.21315	0.278759	5.44501	0.445097	4.30573	0.157645
81553	FAM49A	0.0986102	0.0294903	-1.42908	-0.515085	7.99062	2.59485	11.5706	1.35504
100996573	NA	0.0986102	0.029498	1.53568	0.618882	3.42273	1.4095	1.80047	0.469449
376412	RNF126P1	0.0986102	0.0295625	1.45959	0.545563	1.42383	0.387528	0.684968	0.429518
10938	EHD1	0.0986102	0.0295865	1.3363	0.418242	67.1166	10.2519	49.9149	6.78685
56675	NRIP3	0.0986102	0.0296106	-1.3436	-0.426104	8.31002	1.77654	11.4034	1.23932
6583	SLC22A4	0.0986102	0.0296344	-1.21722	-0.28359	2.83781	0.298836	3.66262	0.0911359
9811	CTIF	0.0986102	0.029675	1.28619	0.363101	8.55084	0.844564	6.44531	0.952622
8574	AKR7A2	0.0988867	0.0297586	1.20333	0.267027	22.5677	0.35068	18.6104	1.23677
146760	RTN4RL1	0.0988867	0.029791	1.50953	0.594102	1.36933	0.817555	0.5218	0.231106
5864	RAB3A	0.0988867	0.0298397	1.33838	0.420486	4.30051	0.67458	2.97316	0.641825
57592	ZNF687	0.0988867	0.0298552	1.27932	0.355375	37.0178	3.65458	28.7519	3.40873
8514	KCNAB2	0.0988867	0.0298794	1.20317	0.266839	309.119	8.1062	257.002	15.3489
51647	CIAO2B	0.0988867	0.029887	1.24092	0.311404	67.3541	6.78143	53.912	1.65049
1947	EFNB1	0.0988867	0.0299105	1.30798	0.387336	12.3388	1.78825	9.18335	1.16296
10400	PEMT	0.0988867	0.0299182	1.3475	0.43029	16.0169	3.25246	11.5004	1.07228
114548	NLRP3	0.0988867	0.0299342	-1.29444	-0.372328	16.1996	1.70065	21.3078	2.81301
79169	C1orf35	0.0988867	0.0299418	1.27378	0.349121	18.0299	2.35011	13.8901	1.07743
79791	FBXO31	0.0988867	0.02999	1.24769	0.319263	57.4105	5.12317	45.7726	3.31574
959	CD40LG	0.0988867	0.0299976	-1.24675	-0.318173	210.273	14.209	262.745	23.6361
3956	LGALS1	0.0988867	0.0300053	1.34822	0.431059	14.5566	2.00959	10.5949	2.00366
89953	KLC4	0.0988867	0.0300209	1.23892	0.309086	8.70495	0.628328	6.84002	0.640211
56904	SH3GLB2	0.0988867	0.0301858	1.23308	0.302264	37.3357	1.94536	30.1385	2.68142
5091	PC	0.0988867	0.030202	1.25843	0.331621	14.8183	0.621592	11.6255	1.56286
4221	MEN1	0.0994114	0.0302432	1.2852	0.361995	83.7127	6.97564	65.1408	8.39047
101928422	NA	0.0994114	0.0302591	1.26893	0.343608	6.73206	0.410596	5.12098	0.793343

## Sheet: FDR 0.1_24h_DoubleKD
entrezid	symbol	fdr	pvalue	fc	log2fc	KD_24h_DoubleKD_meanExpression	KD_24h_DoubleKD_sdExpression	KD_24h_Scr_meanExpression	KD_24h_Scr_sdExpression
4907	NT5E	0	7.65e-06	-4.81396	-2.26723	5.97918	1.04291	32.5499	4.5211
22979	EFR3B	0	1.53e-05	-2.13037	-1.0911	2.62124	0.0516007	6.7245	0.494992
8784	TNFRSF18	0	2.29e-05	2.35163	1.23366	35.5121	3.75066	14.4868	0.775845
80757	TMEM121	0	3.06e-05	2.07084	1.05022	2.87052	0.269484	0.866657	0.0555402
23258	DENND5A	0	3.82e-05	-2.07791	-1.05513	36.2855	2.26361	76.5025	5.20874
3575	IL7R	0	4.59e-05	-2.41109	-1.26969	34.0984	5.42511	82.9631	0.290661
23603	CORO1C	0	5.35e-05	-1.78338	-0.834615	84.2428	4.09409	150.909	1.25286
3594	IL12RB1	0	6.12e-05	1.84386	0.882728	15.5262	1.12503	7.95029	0.166421
3004	GZMM	0	6.88e-05	2.39308	1.25887	18.9822	2.15695	7.38466	1.30771
5577	PRKAR2B	0	7.65e-05	1.89239	0.920207	5.40971	0.381885	2.38719	0.202685
23513	SCRIB	0	8.41e-05	2.18749	1.12928	90.2219	10.2278	40.6878	4.49206
140862	ISM1	0	9.18e-05	-2.29987	-1.20155	3.81279	0.739164	10.0016	0.929659
84310	C7orf50	0	9.94e-05	1.74084	0.799782	25.2286	0.535755	14.0798	0.829922
924	CD7	0	0.000107053	2.10461	1.07355	107.561	1.10842	50.9688	7.63441
375790	AGRN	0	0.000114699	2.41136	1.26985	27.5615	2.39134	10.968	2.23563
4502	MT2A	0	0.000122346	2.06756	1.04793	55.1179	3.85267	26.2492	3.40234
126119	JOSD2	0	0.000129993	2.12958	1.09057	9.50038	1.42629	3.91099	0.410369
10743	RAI1	0	0.000137639	1.71918	0.781718	36.8742	0.512763	21.0607	1.45411
126003	TRAPPC5	0	0.000145286	1.83016	0.871967	9.64743	0.987453	4.80471	0.233886
8698	S1PR4	0	0.000152933	1.88796	0.916825	8.1873	0.792547	3.86236	0.348325
2817	GPC1	0	0.000160579	1.8398	0.879552	4.25696	0.476378	1.85111	0.126079
374291	NDUFS7	0	0.000176361	2.58	1.36737	23.4909	5.09921	8.42422	1.51934
84937	ZNRF1	0	0.000184007	1.73091	0.791533	43.7954	2.05327	24.9	1.75329
51225	ABI3	0	0.000191654	1.76464	0.819374	31.6372	1.56992	17.5197	1.48707
1604	CD55	0	0.0001993	-1.78886	-0.839043	81.1362	8.10073	145.469	2.00069
57666	FBRSL1	0	0.000206947	1.76582	0.82034	53.3619	1.73346	29.8548	2.75344
5662	PSD	0	0.000214594	1.76959	0.823412	16.6835	1.61166	8.96507	0.146986
10591	DNPH1	0	0.00022224	1.70156	0.766856	29.7384	1.66396	17.066	1.01121
9091	PIGQ	0	0.000229887	1.97139	0.979212	22.6046	0.707519	11.0611	1.86416
78999	LRFN4	0	0.000237534	1.85972	0.895088	21.7141	0.864593	11.2635	1.44366
3717	JAK2	0	0.00024518	-1.58774	-0.666973	66.7622	1.64242	106.612	3.773
53615	MBD3	0	0.000252827	2.10497	1.0738	102.406	8.12387	48.4963	8.62874
3726	JUNB	0	0.000260473	2.31614	1.21172	148.467	23.0316	63.6261	10.9886
114822	RHPN1	0	0.000276662	2.42697	1.27916	13.2194	2.5518	4.85281	1.00513
2529	FUT7	0	0.000284308	2.64982	1.4059	15.5426	3.2693	5.27484	1.45102
56928	SPPL2B	0	0.000291955	1.60212	0.679981	9.71906	0.190754	5.69517	0.329817
597	BCL2A1	0	0.000299601	-1.69051	-0.757461	55.093	0.346557	94.0447	7.90391
6580	SLC22A1	0	0.000307248	-2.84324	-1.50754	2.88511	1.05727	9.99032	2.45708
10572	SIVA1	0	0.000314895	1.95313	0.965788	35.668	3.04982	17.8449	2.5687
10101	NUBP2	0	0.000322541	1.88889	0.917537	39.7097	3.41418	20.5998	2.46332
8061	FOSL1	0	0.000330188	-1.62771	-0.702843	22.3915	0.309818	37.125	2.42774
9409	PEX16	0	0.000337835	1.65759	0.729086	16.2091	1.09804	9.37434	0.445089
11098	PRSS23	0	0.000345481	1.73814	0.797544	52.1501	4.05584	29.5637	2.05299
2584	GALK1	0	0.000361669	1.57312	0.653633	10.2324	0.246454	6.14354	0.308258
3304	HSPA1B	0	0.000369316	1.65398	0.725944	46.0777	1.7947	27.4895	1.8288
58526	MID1IP1	0	0.000376962	1.53451	0.617775	121.207	4.08123	78.6153	1.1658
22891	ZNF365	0	0.000384609	-1.95785	-0.969269	1.61335	0.18121	4.14681	0.749732
2770	GNAI1	0	0.000392256	-2.11742	-1.0823	3.59973	0.136705	8.88193	2.11192
944	TNFSF8	0	0.000399902	-1.96857	-0.977148	19.4158	2.5963	39.1333	4.43948
3507	IGHM	0	0.000407549	2.67134	1.41756	5.3905	2.29872	1.30124	0.111397
3727	JUND	0	0.000415196	1.59737	0.6757	93.9738	5.90803	58.3814	0.679887
56654	NPDC1	0	0.000422842	2.09244	1.06518	9.5223	1.89734	3.99772	0.573134
4846	NOS3	0	0.000430489	1.68837	0.755631	7.15372	0.529561	3.83029	0.33603
10312	TCIRG1	0	0.000438136	1.6839	0.75181	43.4821	0.8861	25.4857	2.39078
7293	TNFRSF4	0	0.000445782	3.01183	1.59064	99.0483	22.6171	32.7835	10.4813
9600	PITPNM1	0	0.000453429	1.7938	0.843018	52.2001	3.31566	28.7438	3.32914
3303	HSPA1A	0	0.000461075	1.67851	0.747183	103.879	2.88961	61.6299	5.45486
5937	RBMS1	0	0.000477019	-1.59889	-0.67707	92.0487	2.13426	147.947	9.48948
513	ATP5F1D	0	0.000484666	2.19021	1.13107	37.2046	5.67166	16.5016	3.11904
55605	KIF21A	0	0.000492313	-1.65099	-0.723329	7.77761	0.426918	13.5031	0.987241
29952	DPP7	0	0.000508501	1.94394	0.958985	92.8953	6.44835	47.6463	7.79174
5045	FURIN	0	0.000516147	1.83146	0.872993	706.019	28.9698	387.235	52.1192
9123	SLC16A3	0	0.000523794	1.57853	0.658581	8.06229	0.262762	4.74507	0.316449
79095	C9orf16	0	0.000531441	2.05768	1.04102	17.5024	2.6937	7.98612	1.25625
53836	GPR87	0	0.000539087	-2.07811	-1.05527	1.98501	0.631404	5.12728	0.465815
23149	FCHO1	0	0.000555031	1.50228	0.587158	33.8914	0.281813	22.2349	0.82984
84331	MCRIP2	0	0.000562678	1.92971	0.948382	9.46031	1.80616	4.37088	0.241951
93100	NAPRT	0	0.000570325	1.8067	0.853355	13.8949	1.11685	7.26759	0.983488
10148	EBI3	0	0.000577971	1.77476	0.827625	19.9125	2.18693	10.7673	0.962902
643988	FNDC10	0	0.000585618	1.75603	0.812318	8.65507	0.963194	4.49142	0.440432
645683	RPL13AP3	0	0.000593264	1.69074	0.757656	24.6333	1.07121	14.2016	1.52743
56342	PPAN	0	0.000600911	2.34779	1.2313	12.0688	2.34773	4.60547	1.32633
29079	MED4	0	0.000608558	-1.59226	-0.671073	52.9002	3.67217	84.7085	2.18673
64410	KLHL25	0	0.000616204	1.79496	0.843955	25.3776	3.41945	13.6262	0.791318
84445	LZTS2	0	0.000623851	1.6415	0.715014	12.5708	0.628576	7.27863	0.665272
100422872	MIR1244-3	0	0.000631498	1.57263	0.653175	14.6541	0.771829	8.95306	0.454708
57580	PREX1	0	0.000639144	1.54872	0.631073	125.063	4.35766	80.4305	3.94065
124402	UBALD1	0	0.000646791	1.65102	0.723354	5.10225	0.269856	2.70298	0.326194
23646	PLD3	0	0.000654437	1.50077	0.585702	27.3235	0.523164	17.8798	0.71943
93185	IGSF8	0	0.000662084	1.66831	0.738384	45.091	1.24242	26.7158	2.84731
115098	CCDC124	0	0.000669731	1.79346	0.842743	67.7259	5.40972	37.4327	4.79015
1803	DPP4	0	0.000677377	-1.60695	-0.684322	8.37925	0.362891	14.0924	1.13043
606724	LOC606724	0	0.000685024	1.97327	0.980592	6.48117	0.806699	2.81477	0.666823
55009	C19orf24	0	0.000692671	2.01059	1.00762	33.0793	4.69565	16.0094	2.98013
80097	MZT2B	0	0.000700317	1.79481	0.843832	37.2213	3.17575	20.3602	2.77127
145508	CEP128	0	0.000707964	-1.81	-0.85599	20.5367	3.18515	37.7511	2.32417
4282	MIF	0	0.000715611	2.03139	1.02246	133.875	19.673	65.5366	11.3721
84885	ZDHHC12	0	0.000723257	1.64003	0.713725	27.2619	1.15666	16.2743	1.65805
5133	PDCD1	0	0.000730904	1.82935	0.871331	206.128	16.9323	112.769	16.6994
55679	LIMS2	0	0.00073855	1.62306	0.698717	14.291	1.41319	8.39416	0.153074
79798	ARMC5	0	0.000746197	1.61358	0.690264	9.75943	0.670293	5.67037	0.465211
22994	CEP131	0	0.000753844	1.84508	0.883685	16.1927	1.35477	8.37285	1.48535
3562	IL3	0	0.000769625	-2.32806	-1.21913	13.1642	2.88264	32.0756	7.17081
57569	ARHGAP20	0	0.000777272	-1.70802	-0.772323	0.326671	0.14764	1.25963	0.146251
3589	IL11	0	0.000784918	-2.01191	-1.00856	0.160918	0.0938731	1.36541	0.488608
113000	RPUSD1	0	0.000792565	1.88319	0.913181	44.3098	3.39661	23.2489	4.11187
602	BCL3	0	0.000808102	1.81868	0.862888	16.5843	1.44806	8.71317	1.34935
284889	MIF-AS1	0.0052356	0.000824372	1.61959	0.695632	2.37013	0.313385	1.07543	0.0653844
1877	E4F1	0.0052356	0.000832018	1.90242	0.927833	23.3672	3.02478	11.8402	1.92047
23031	MAST3	0.0052356	0.000856341	1.50278	0.587638	27.7214	0.670535	18.1269	1.01979
11174	ADAMTS6	0.0052356	0.000863988	-1.83343	-0.874543	3.53725	0.758012	7.26083	0.634728
126133	ALDH16A1	0.0052356	0.000871634	1.68668	0.754187	24.0719	2.30509	13.8663	1.34994
11054	OGFR	0.0052356	0.000879281	1.65635	0.728005	28.9042	3.1762	16.9971	0.834521
9612	NCOR2	0.0052356	0.000886928	1.7226	0.784586	127.681	13.8895	73.6325	6.8692
4061	LY6E	0.0052356	0.000894574	1.5568	0.638587	62.0713	0.930344	39.5948	3.15527
26086	GPSM1	0.0052356	0.000902221	1.63053	0.705342	20.2937	1.40417	12.0756	1.17467
51222	ZNF219	0.0052356	0.000909867	1.75902	0.814773	7.84407	1.01842	4.02727	0.548975
100133234	SBF1P1	0.0052356	0.000917514	1.78527	0.836139	2.46257	0.490708	0.930066	0.158611
89958	SAPCD2	0.0052356	0.000925161	1.78764	0.838058	8.70331	0.877709	4.45181	0.805808
221927	BRAT1	0.0052356	0.000932807	1.8029	0.85032	40.9616	2.42798	22.4609	3.88656
80727	TTYH3	0.0052356	0.000940454	1.68213	0.750293	34.9265	2.20456	20.4275	2.49048
55367	PIDD1	0.0052356	0.000955991	1.6999	0.765447	14.1498	1.93348	7.87111	0.453047
283643	TEDC1	0.0052356	0.000963638	2.02243	1.01609	14.8126	2.7493	6.81774	1.41155
83541	FAM110A	0.0052356	0.000971284	1.7751	0.827903	11.5542	1.25415	6.09114	0.977485
6650	CAPN15	0.0052356	0.000978931	1.78175	0.833298	81.6514	7.44568	45.5839	6.54319
4041	LRP5	0.0052356	0.000995119	1.7545	0.81106	25.2303	2.15259	14.0157	2.15731
11067	DEPP1	0.0052356	0.00100277	2.15962	1.11078	4.28771	1.50129	1.39046	0.201193
26173	INTS1	0.0052356	0.00101041	1.68114	0.749442	105.741	8.80232	62.5752	6.52825
112744	IL17F	0.0052356	0.00101806	2.48383	1.31257	2.74805	0.933005	0.50951	0.400371
6753	SSTR3	0.0052356	0.00102571	1.66264	0.733478	8.34452	1.21515	4.59018	0.0965539
5569	PKIA	0.0052356	0.00103335	-1.54718	-0.629642	33.2934	1.48906	52.1133	3.81439
81620	CDT1	0.0052356	0.001041	1.65673	0.728341	48.1242	3.60972	28.7002	3.09402
80233	FAAP100	0.0052356	0.00104865	1.84318	0.882198	51.8457	6.35123	27.7551	4.37111
23541	SEC14L2	0.0052356	0.00105629	-1.5318	-0.615229	12.5651	0.81363	19.772	1.05075
6774	STAT3	0.0052356	0.00106394	1.4367	0.522759	369.999	13.0714	257.137	3.24584
56675	NRIP3	0.0052356	0.00107158	-2.34257	-1.2281	4.48348	1.92414	11.4034	1.23932
1455	CSNK1G2	0.0052356	0.00108777	1.76833	0.822387	63.6439	6.10677	35.6886	5.20852
6573	SLC19A1	0.0052356	0.00109542	1.57064	0.651351	50.7916	2.9662	31.9995	2.49801
158056	MAMDC4	0.0052356	0.00110307	1.8801	0.910809	6.8796	1.23561	3.18667	0.578087
728489	DNLZ	0.0052356	0.00111925	1.61228	0.689103	9.52782	1.17228	5.50496	0.161919
115123	2003-03-01	0.0052356	0.0011269	1.66899	0.738979	11.1359	0.850678	6.29119	0.85415
10227	MFSD10	0.0052356	0.00113455	1.73537	0.795241	46.7512	5.66506	26.5055	3.09408
283638	CEP170B	0.0052356	0.00114219	1.68057	0.748947	13.295	1.69022	7.48362	0.640061
2869	GRK5	0.0052356	0.00114984	-1.74485	-0.803104	21.281	2.78275	37.8164	4.15619
55766	H2AFJ	0.0052356	0.00115749	1.5419	0.624713	4.06149	0.0827048	2.2902	0.283052
170463	SSBP4	0.0052356	0.00116514	1.78381	0.834959	37.2854	5.25004	20.4043	2.35308
23439	ATP1B4	0.0052356	0.00117278	-1.91179	-0.934928	0.446319	0.186298	1.7797	0.500959
399668	SMIM10L2A	0.0052356	0.00118043	1.88196	0.912232	8.22206	1.8714	3.84107	0.332495
55615	PRR5	0.0052356	0.00118808	1.77154	0.825005	10.922	1.10535	5.76285	1.04468
1609	DGKQ	0.0052356	0.00119572	1.71243	0.776047	20.6143	2.28766	11.623	1.40122
4832	NME3	0.0052356	0.00120337	1.99764	0.998294	6.14027	0.349887	2.64483	0.886443
80128	TRIM46	0.0052356	0.00121101	1.69899	0.764675	7.8003	0.640006	4.19945	0.655449
3714	JAG2	0.0052356	0.00121866	1.63025	0.705096	15.9629	1.07536	9.42796	1.05477
79874	RABEP2	0.0052356	0.00122631	1.73202	0.792454	11.149	1.71997	5.97437	0.449326
4296	MAP3K11	0.0052356	0.00123395	1.7124	0.776024	62.5858	6.91279	36.1177	3.92233
51282	SCAND1	0.0052356	0.0012416	2.28621	1.19296	8.14615	2.27437	2.96412	0.812588
6794	STK11	0.0052356	0.00124925	1.43099	0.517011	35.52	1.27938	24.5128	0.441167
8879	SGPL1	0.0052356	0.00125689	-1.4584	-0.544383	96.5762	4.31735	141.247	3.87452
286257	PAXX	0.0052356	0.00126454	1.68265	0.750733	37.8185	4.26204	22.0326	2.00108
55643	BTBD2	0.0052356	0.00127219	1.78338	0.834612	21.8004	2.82988	11.7939	1.71155
2987	GUK1	0.0052356	0.00127983	1.6432	0.716511	80.7631	7.75916	48.7383	4.32524
84878	ZBTB45	0.0052356	0.00128748	1.8391	0.878996	12.2442	1.88645	6.19718	1.02157
56926	NCLN	0.0052356	0.00129513	1.71209	0.775755	119.896	12.1846	69.738	8.90874
165186	TOGARAM2	0.0052356	0.00130277	1.70133	0.766662	1.69432	0.286721	0.583952	0.169381
7942	TFEB	0.0052356	0.00131042	1.62047	0.696409	16.3464	1.39955	9.71117	0.966757
26145	IRF2BP1	0.0052356	0.00131807	1.62943	0.704366	18.2138	2.41256	10.7332	0.25941
2331	FMOD	0.0052356	0.00132571	1.51675	0.600981	1.39898	0.167339	0.579945	0.0613599
338440	ANO9	0.0052356	0.00133336	1.55122	0.6334	11.6785	0.570884	7.18563	0.656012
2120	ETV6	0.0052356	0.00134101	1.68376	0.751684	58.7089	4.1358	34.6093	4.76773
2876	GPX1	0.0052356	0.00134865	1.78945	0.839516	44.8229	6.36399	24.5809	3.13644
29801	ZDHHC8	0.0052356	0.0013563	1.85021	0.887686	50.9922	6.1033	27.2677	5.10132
100233209	PCED1B-AS1	0.0052356	0.00136395	-1.86353	-0.898035	15.4295	2.65371	29.5457	4.34824
147138	TMC8	0.0052356	0.00137159	1.5071	0.591775	60.5743	0.895116	39.9292	3.09556
26249	KLHL3	0.0052356	0.00137924	-1.79435	-0.843464	4.50938	0.482447	8.95325	1.61627
57655	GRAMD1A	0.0052356	0.00139543	1.49138	0.576644	101.04	4.5122	67.4417	3.63873
126259	TMIGD2	0.0052356	0.00140307	1.83023	0.872027	8.20301	1.50432	4.0002	0.556553
1612	DAPK1	0.0052356	0.00141926	-1.58163	-0.66141	44.9993	4.38576	71.5771	3.40867
197335	WDR90	0.0052356	0.00142691	1.76085	0.816273	24.9721	4.06595	13.6513	1.11872
11132	CAPN10	0.0052356	0.00143456	1.82221	0.865688	16.7035	2.19582	8.7473	1.58562
64403	CDH24	0.0052356	0.0014422	1.58209	0.661831	2.76784	0.295767	1.38119	0.177251
79144	PPDPF	0.0052356	0.00144985	1.70475	0.769562	37.2257	3.47582	21.4784	2.76872
83642	SELENOO	0.0052356	0.0014575	1.71968	0.782142	13.5023	1.42151	7.45203	1.08447
9894	TELO2	0.0052356	0.00146514	1.73199	0.792427	63.6061	8.04979	36.2813	4.43945
3164	NR4A1	0.0052356	0.00147279	1.68482	0.752598	89.1614	11.2785	52.3799	4.77883
3385	ICAM3	0.0052356	0.00148044	1.47747	0.563133	53.6044	3.47055	35.9142	0.732383
55620	STAP2	0.0052356	0.00148808	1.61621	0.692614	8.42226	0.815574	4.82977	0.513405
11007	CCDC85B	0.0052356	0.00149573	2.15983	1.11092	12.1866	2.73536	5.10694	1.2766
6273	S100A2	0.0052356	0.00150338	-1.50655	-0.591253	1.22777	0.132383	2.35511	0.172123
8225	GTPBP6	0.0052356	0.00151102	1.74568	0.803793	71.9341	4.58058	41.1008	6.79786
3417	IDH1	0.0052356	0.00151867	-1.72666	-0.787984	22.1131	3.60072	38.5888	1.70666
339105	PRSS53	0.0052356	0.00152632	1.64344	0.716718	3.88804	0.579574	1.9664	0.22399
11033	ADAP1	0.0052356	0.00154226	1.67617	0.745167	57.6766	8.77302	33.7568	0.916006
55544	RBM38	0.0052356	0.00156675	1.61609	0.692507	129.139	11.9756	79.5133	7.27908
7466	WFS1	0.0052356	0.00157439	1.61878	0.694906	5.96333	0.848816	3.28493	0.220682
6855	SYP	0.0052356	0.00159058	-1.59546	-0.67397	52.2549	6.14863	83.6522	3.51469
1396	CRIP1	0.0052356	0.00159823	1.61524	0.69175	40.0078	4.27846	24.3363	1.79265
6929	TCF3	0.0052356	0.00160587	1.58682	0.666139	106.501	6.93371	66.8561	6.40738
10555	AGPAT2	0.0052356	0.00161352	1.71813	0.780843	8.4351	0.987553	4.50498	0.758275
56288	PARD3	0.0052356	0.00162117	-1.51805	-0.602218	25.8213	1.65848	39.7122	2.43132
81553	FAM49A	0.0052356	0.00162881	-2.14103	-1.0983	5.02151	1.73619	11.5706	1.35504
54541	DDIT4	0.0052356	0.00163646	1.46933	0.555154	251.498	9.28311	170.94	9.28893
54776	PPP1R12C	0.00900901	0.00165273	1.69442	0.760789	57.8632	5.29779	33.8532	4.59671
92154	MTSS2	0.00900901	0.00166038	1.62847	0.703515	11.6415	1.48783	6.73526	0.47893
11151	CORO1A	0.00900901	0.00166802	1.62732	0.702495	702.279	48.3835	432.379	49.4302
124565	SLC38A10	0.00900901	0.00167567	1.54753	0.629966	47.3365	3.86844	30.2052	1.92117
65989	DLK2	0.00900901	0.00168332	1.74599	0.804048	3.87653	0.618195	1.79195	0.344116
84940	CORO6	0.00900901	0.00169096	1.72932	0.790205	17.3356	3.02117	9.51145	0.505313
2833	CXCR3	0.00900901	0.00169861	1.5468	0.629286	84.5601	3.77668	54.4332	5.00549
54998	AURKAIP1	0.00900901	0.00170626	1.54322	0.625943	54.5813	3.51345	35.0445	2.87898
4501	MT1X	0.00900901	0.0017139	1.46489	0.55079	11.503	0.636314	7.53276	0.352466
5443	POMC	0.00900901	0.00172155	1.6207	0.696621	1.40417	0.212893	0.484201	0.147238
7975	MAFK	0.00900901	0.00172919	1.49729	0.582351	49.8454	1.95325	32.9974	2.37359
199990	FAAP20	0.00900901	0.00173684	1.64594	0.718912	20.8682	2.9503	12.2134	0.6097
54929	TMEM161A	0.00900901	0.00175238	1.65609	0.727782	23.9155	1.04079	14.1364	2.08363
100507290	ZNF865	0.00900901	0.00176003	1.73512	0.795034	13.1267	1.34344	7.18235	1.25235
83786	FRMD8	0.00900901	0.00176767	1.54302	0.625759	53.1067	3.78422	34.0663	2.48722
909	CD1A	0.00900901	0.00177532	1.95071	0.964003	3.9264	0.281828	1.57766	0.659294
6176	RPLP1	0.00900901	0.00178297	1.57696	0.657145	397.735	30.5912	251.972	21.9728
5989	RFX1	0.00900901	0.00179061	1.63808	0.712005	14.1512	0.838703	8.2939	1.24537
6097	RORC	0.00900901	0.00179826	1.53804	0.621097	43.7332	4.31616	28.0018	0.794144
89941	RHOT2	0.00900901	0.00180591	1.60131	0.679254	85.7446	6.25836	53.2668	5.48307
23305	ACSL6	0.00900901	0.00183812	-1.93373	-0.951383	5.759	1.04881	12.1654	2.8818
84876	ORAI1	0.00900901	0.0018539	1.65364	0.725643	46.6701	5.11276	27.8104	2.85926
6455	SH3GL1	0.00900901	0.00186155	1.52229	0.606244	46.2822	3.40712	30.0473	1.9641
57418	WDR18	0.00900901	0.00186919	1.66787	0.738005	54.1688	8.0221	31.9035	2.26199
4054	LTBP3	0.00900901	0.00188498	1.72837	0.78941	12.2704	1.64709	6.68012	0.964405
84895	MIGA2	0.00900901	0.00189262	1.39377	0.478991	28.0755	0.996789	19.8529	0.0871894
8106	PABPN1	0.00900901	0.00190027	2.3157	1.21145	2.90274	1.33726	0.645099	0.306844
1509	CTSD	0.00900901	0.0019156	1.64072	0.714333	87.7333	5.41072	53.3286	6.9623
84948	TIGD5	0.00900901	0.00193179	1.69655	0.762604	5.99174	0.841596	3.12027	0.49381
8733	GPAA1	0.00900901	0.00193944	1.67002	0.739869	78.8768	4.36182	47.1479	7.40093
1632	ECI1	0.00900901	0.00195522	1.69459	0.760936	9.66132	1.44119	5.27062	0.598966
8459	TPST2	0.0114504	0.00197149	1.4045	0.490054	22.7066	0.65555	15.8803	0.526883
28557	TRBV30	0.0114504	0.00197913	-1.58129	-0.6611	1.14272	0.148618	2.39422	0.34427
125950	RAVER1	0.0114504	0.00198678	1.51929	0.6034	150.885	7.83119	99.0939	7.91735
20	ABCA2	0.0114504	0.00200297	1.65423	0.72616	40.234	3.4309	24.0107	3.18595
55695	NSUN5	0.0114504	0.00201062	1.4524	0.538437	29.7267	0.811909	20.1767	1.29346
4713	NDUFB7	0.0114504	0.00201826	1.92859	0.947544	34.4208	5.17683	17.4953	3.77957
25780	RASGRP3	0.0114504	0.00202591	-1.64859	-0.721231	8.03789	0.594104	13.9758	2.11456
58509	CACTIN	0.0114504	0.00203356	1.79056	0.840409	33.4055	4.80547	18.2421	2.88308
1855	DVL1	0.0114504	0.0020412	1.71851	0.781161	37.8103	2.69173	21.7629	3.81998
203062	TSNARE1	0.0114504	0.00204885	1.52409	0.607946	7.50787	0.799095	4.56638	0.132223
970	CD70	0.0114504	0.00206439	1.82672	0.869256	10.6404	1.76333	5.38843	1.10334
6402	SELL	0.0114504	0.00207203	-1.51274	-0.597162	109.792	8.22737	166.502	10.0976
10095	ARPC1B	0.0114504	0.00207968	1.51375	0.598126	208.457	15.0374	137.298	8.4111
393	ARHGAP4	0.0114504	0.00208733	1.61264	0.689422	74.5456	5.23014	46.0068	5.87405
64423	INF2	0.0114504	0.00209497	1.63637	0.710502	57.8451	5.90158	34.9951	3.98668
79817	MOB3B	0.0114504	0.00211116	-2.26487	-1.17943	5.38946	2.30581	13.0115	2.11782
57189	KIAA1147	0.0114504	0.00211881	-1.41619	-0.502017	65.2391	1.77425	92.8396	3.9432
9636	ISG15	0.0114504	0.002135	2.2523	1.1714	9.03771	2.42276	3.45783	1.08562
7850	IL1R2	0.0114504	0.00215118	-1.50923	-0.593812	7.31249	0.377855	11.565	1.0265
6159	RPL29	0.0114504	0.00215883	1.63834	0.712234	205.141	23.4225	124.658	12.3778
10534	ZNRD2	0.0114504	0.00217502	1.62139	0.697233	28.9487	3.6582	17.4046	1.30005
285093	RTP5	0.0114504	0.00218266	2.12992	1.0908	5.02141	1.58942	1.80097	0.545621
1890	TYMP	0.0114504	0.00219031	1.74699	0.804872	25.1874	4.63235	13.8578	1.14789
2194	FASN	0.0114504	0.00219796	1.70032	0.765806	743.742	62.1	439.569	66.6802
115939	TSR3	0.0114504	0.0022056	1.6251	0.700531	48.9453	6.15493	29.6393	2.35643
80829	ZFP91	0.0114504	0.00221325	-1.51304	-0.597452	117.43	8.78935	178.091	11.1731
26229	B3GAT3	0.0114504	0.0022209	1.55818	0.639866	46.7347	2.21315	29.733	3.25423
54991	C1orf159	0.0114504	0.00223668	1.61649	0.692862	15.3532	0.867007	9.16933	1.38826
161882	ZFPM1	0.0114504	0.00225287	1.91434	0.936848	5.44001	1.33436	2.3333	0.455376
9746	CLSTN3	0.0114504	0.00227695	1.58672	0.66605	34.57	1.54156	21.5228	2.87854
131583	FAM43A	0.0114504	0.00228459	1.50349	0.588313	16.2857	1.22008	10.4939	0.743169
4925	NUCB2	0.0114504	0.00229224	-1.64115	-0.714703	17.6421	2.05704	29.586	3.38124
23277	CLUH	0.0114504	0.00229989	1.56448	0.645683	228.762	21.1114	145.783	12.0039
65078	RTN4R	0.0114504	0.00231583	1.60571	0.683215	1.75658	0.129107	0.725552	0.222044
91289	LMF2	0.0114504	0.00232348	1.60401	0.681683	45.8378	4.89004	28.1925	2.92525
65990	FAM173A	0.0114504	0.00233112	1.9628	0.972913	7.05076	1.4443	3.1303	0.973808
6050	RNH1	0.0114504	0.00233877	1.71826	0.780946	112.854	12.283	65.5168	10.0791
1958	EGR1	0.0114504	0.00235496	1.53687	0.619998	69.7289	1.54235	45.1937	4.88857
6549	SLC9A2	0.0114504	0.00237115	-1.89407	-0.92149	0.418342	0.0728371	1.74461	0.732602
5971	RELB	0.0114504	0.00239502	1.64052	0.714152	61.5807	7.75038	37.0479	3.42517
6494	SIPA1	0.0136519	0.00241983	1.46132	0.547271	55.8941	4.22046	37.8625	0.559915
128308	MRPL55	0.0136519	0.00242748	1.61215	0.688988	25.9954	3.08694	15.7246	1.56275
2672	GFI1	0.0136519	0.00243513	-1.74412	-0.802498	18.1853	2.62779	32.5031	4.90438
64223	MLST8	0.0136519	0.00245131	1.53281	0.616174	78.2255	5.46282	50.7335	4.43992
2972	BRF1	0.0136519	0.00245896	1.50225	0.587129	28.8159	2.8064	18.7885	0.286589
105369174	NA	0.0136519	0.00246661	1.57057	0.651287	32.232	2.60673	20.1877	2.12224
118881	COMTD1	0.0136519	0.00247425	1.5005	0.58544	2.57666	0.306416	1.37969	0.112635
1306	COL15A1	0.0136519	0.0024819	1.8915	0.919533	4.13012	0.641755	1.74558	0.634951
901	CCNG2	0.0136519	0.00248955	1.3991	0.484503	1.15337	0.0802258	0.538843	0.0453878
80148	PQLC1	0.0136519	0.00249719	1.64034	0.713994	29.4979	2.92669	17.6362	2.35453
5358	PLS3	0.0136519	0.00250484	-2.79888	-1.48485	7.26918	2.38405	22.9003	10.4248
11194	ABCB8	0.0136519	0.00251249	1.4208	0.506708	45.7885	1.3425	31.9513	1.71444
9527	GOSR1	0.0136519	0.00252868	-1.43108	-0.517103	57.6226	3.67622	82.7947	1.49813
4851	NOTCH1	0.0136519	0.00253632	1.77061	0.824249	248.687	37.699	139.967	20.6723
30846	EHD2	0.0136519	0.00255251	-1.45694	-0.542939	0.546496	0.114668	1.24911	0.0384075
399909	PCNX3	0.0136519	0.00256016	1.56866	0.649532	87.0929	5.16662	55.3515	6.6307
91582	RPS19BP1	0.0136519	0.0025678	1.42043	0.506325	76.8084	2.08544	53.8169	2.90564
219790	RTKN2	0.0136519	0.00257545	-1.66998	-0.739834	11.0723	1.29752	19.2233	2.96795
5101	PCDH9	0.0136519	0.0025831	-1.63537	-0.709613	1.75506	0.294555	3.50797	0.515781
54976	C20orf27	0.0136519	0.00259928	1.54757	0.630007	48.7876	2.91393	31.2571	3.48718
23625	FAM89B	0.0136519	0.00260693	1.84387	0.882737	22.9452	3.00296	12.1008	2.60352
90326	THAP3	0.0136519	0.00261458	1.45944	0.545417	10.3018	0.749784	6.73704	0.329383
55234	SMU1	0.0136519	0.00262222	-1.40867	-0.49433	98.9976	5.38762	139.73	1.31458
142678	MIB2	0.0136519	0.00263841	1.96537	0.974801	4.23256	1.12977	1.64659	0.46123
64207	IRF2BPL	0.0136519	0.00264606	1.69581	0.761972	32.4354	1.29388	18.9235	3.4695
9230	RAB11B	0.0136519	0.00265371	1.66725	0.73747	36.7423	4.41065	21.6557	2.93229
55201	MAP1S	0.0136519	0.00266135	1.6455	0.718528	24.2312	2.8325	14.3382	1.78578
22856	CHSY1	0.0136519	0.002669	-1.4217	-0.507616	93.3583	3.74621	133.177	6.39844
5187	PER1	0.0136519	0.00267665	1.47613	0.561819	47.8995	2.01345	32.1779	2.63638
10499	NCOA2	0.0136519	0.00268429	-1.40865	-0.494315	66.4215	3.10853	93.9337	2.85453
259307	IL4I1	0.0136519	0.00270007	2.06715	1.04764	10.4881	3.26744	4.40421	0.533925
10908	PNPLA6	0.0168919	0.00272488	1.66443	0.735028	69.7964	9.70296	41.4321	4.56209
64772	ENGASE	0.0168919	0.00273253	1.47752	0.563179	25.4259	0.258056	16.9339	1.64609
116412	ZNF837	0.0168919	0.00274018	1.53041	0.613915	0.959643	0.189075	0.277943	0.0781139
5790	PTPRCAP	0.0176322	0.00276499	1.8982	0.92463	37.9157	8.08441	19.3494	3.26133
118429	ANTXR2	0.0176322	0.00277263	-2.27151	-1.18365	5.10866	1.87128	12.6676	3.11067
10216	PRG4	0.0176322	0.00278028	1.73943	0.798613	7.20721	0.743744	3.76139	0.888568
27037	TRMT2A	0.0176322	0.00278793	1.46626	0.552142	78.7913	2.80502	53.5115	4.41949
9150	CTDP1	0.0176322	0.00279557	1.47101	0.55681	33.9872	1.97001	22.7965	1.61219
79180	EFHD2	0.0176322	0.00281176	1.4159	0.50172	66.8136	2.633	46.9084	2.35055
1201	CLN3	0.0176322	0.00281941	1.395	0.480261	32.6681	1.60334	23.1193	0.437275
56848	SPHK2	0.0176322	0.00284414	1.62679	0.70203	27.473	2.25448	16.5891	2.62837
2241	FER	0.0176322	0.00285179	-1.48732	-0.572717	4.73919	0.508581	7.52123	0.420479
2022	ENG	0.0176322	0.00287595	1.48483	0.570301	28.3661	2.29212	18.7599	1.16368
356	FASLG	0.0176322	0.00288359	-1.82675	-0.869281	4.67477	1.36691	9.18285	0.720892
64131	XYLT1	0.0176322	0.00289978	1.54113	0.623992	23.4237	2.71058	14.8026	0.960262
138428	PTRH1	0.0176322	0.00290743	1.83549	0.876162	8.53596	0.741469	4.29018	1.30516
64975	MRPL41	0.0176322	0.00291507	1.71583	0.778904	19.6829	2.87292	11.0598	1.71576
57616	TSHZ3	0.0176322	0.00293126	1.5197	0.603791	1.04254	0.0611392	0.349367	0.151881
1380	CR2	0.0176322	0.00293891	-1.6218	-0.6976	4.05751	0.458757	7.23148	1.16525
25851	TECPR1	0.0176322	0.00294656	1.46182	0.547761	34.0089	1.96383	22.9622	1.63205
5605	MAP2K2	0.0176322	0.0029542	1.48921	0.574546	53.567	2.62589	35.7134	3.34063
10865	ARID5A	0.0176322	0.00296185	1.67289	0.742345	93.3726	9.40057	55.68	8.56594
541471	MIR4435-2HG	0.0176322	0.00296949	-1.85374	-0.890437	2.9904	0.863281	6.31724	1.00278
79903	NAA60	0.0176322	0.00297714	1.411	0.496716	38.9702	1.33536	27.3444	1.53168
3315	HSPB1	0.0176322	0.00298479	1.91176	0.934898	21.0823	3.29096	10.6896	2.69462
1235	CCR6	0.0176322	0.00299243	1.71175	0.775473	5.75268	1.27576	2.89947	0.231433
1059	CENPB	0.0176322	0.00300008	1.39392	0.479143	103.002	3.67202	73.6239	3.15384
79087	ALG12	0.0176322	0.00300773	1.35758	0.441041	18.5042	0.204824	13.3718	0.483062
51073	MRPL4	0.0176322	0.00302351	1.60351	0.681229	94.4229	9.71301	58.6044	7.27487
79050	NOC4L	0.0176322	0.00303116	1.60002	0.678088	39.1978	5.51234	24.0286	2.088
55715	DOK4	0.0176322	0.0030388	1.53499	0.618225	5.95147	0.471754	3.53982	0.504585
284004	HEXD	0.0176322	0.00305475	1.7141	0.777454	8.36666	0.867453	4.51374	1.05967
9902	MRC2	0.0176322	0.00307069	1.95423	0.966602	37.402	5.50974	18.9799	5.08868
160365	CLECL1	0.0176322	0.00307834	-1.54143	-0.624272	0.76932	0.163911	1.72755	0.260109
8857	FCGBP	0.0176322	0.00309452	1.75287	0.809717	9.18437	1.74596	4.80118	0.920712
5211	PFKL	0.0176322	0.00310217	1.51124	0.595733	108.145	3.04507	71.5067	7.95644
79156	PLEKHF1	0.0176322	0.00310982	1.54576	0.628315	12.5889	1.72844	7.75181	0.423272
29894	CPSF1	0.0176322	0.00313455	1.52185	0.605823	136.518	9.72788	89.515	8.94171
3991	LIPE	0.0176322	0.00314219	1.70225	0.76744	8.29799	1.6985	4.40521	0.374891
55658	RNF126	0.0176322	0.00316603	1.56504	0.646201	52.8177	6.62109	33.2967	2.8319
84971	ATG4D	0.0176322	0.00317368	1.48614	0.571572	15.3204	1.31618	9.97482	0.738148
25841	ABTB2	0.0176322	0.00318132	-1.75618	-0.812438	10.5643	2.62246	18.9983	1.25205
80178	TEDC2	0.0176322	0.00319727	1.34115	0.423471	17.9444	0.302572	13.1269	0.337565
6659	SOX4	0.0176322	0.00320491	1.59334	0.672052	29.5292	1.20222	18.2988	2.86152
7535	ZAP70	0.0176322	0.00321256	1.61669	0.693042	128.898	12.7108	79.6069	11.1896
80305	TRABD	0.0176322	0.00322021	1.63551	0.709736	45.4023	2.70163	27.6042	4.62758
10523	CHERP	0.0176322	0.00322785	1.44415	0.530218	118.99	2.07751	82.2721	6.99029
100131096	TNRC6C-AS1	0.0176322	0.0032438	1.53354	0.616862	3.99046	0.167477	2.26989	0.398482
682	BSG	0.0176322	0.00325144	1.41955	0.505431	207.799	7.41214	146.22	9.25316
23144	ZC3H3	0.0176322	0.00325909	1.62889	0.703889	17.1596	2.41983	10.1337	1.26079
8971	H1FX	0.0176322	0.00326674	1.66344	0.734172	32.0146	3.97472	18.9111	3.10639
8192	CLPP	0.0176322	0.00327438	1.45085	0.536903	72.9937	3.91254	50.0386	3.67388
755	CFAP410	0.0176322	0.00329033	1.5511	0.63329	9.83708	0.82371	6.00545	0.827069
23246	BOP1	0.0176322	0.00329797	1.64869	0.721316	149.365	16.0694	90.5825	14.0562
9351	SLC9A3R2	0.0176322	0.00330562	1.68373	0.751663	1.46084	0.340827	0.4629	0.212214
26517	TIMM13	0.0176322	0.00331327	1.53152	0.614964	69.3983	6.86081	44.9241	3.82103
2247	FGF2	0.0176322	0.00332946	1.71915	0.781699	8.26686	1.36865	4.39166	0.818662
1535	CYBA	0.0176322	0.0033371	1.57364	0.654104	20.5465	0.196792	12.7979	2.11098
6448	SGSH	0.0176322	0.00334475	1.42054	0.506442	11.6204	0.427129	7.89364	0.582717
51634	RBMX2	0.0176322	0.00336858	-1.57896	-0.658978	19.3763	2.64629	31.0446	2.4511
6923	ELOB	0.0176322	0.00338477	1.69596	0.762098	71.9877	6.25949	42.4499	8.25955
7704	ZBTB16	0.0176322	0.00339242	1.48469	0.570164	2.26476	0.338332	1.19247	0.0866435
647310	TEX22	0.0176322	0.00340006	1.54539	0.627975	1.17916	0.0551265	0.418788	0.199194
9905	SGSM2	0.0176322	0.00341625	1.36531	0.449224	34.6189	1.39606	25.0799	0.595265
54778	RNF111	0.0176322	0.0034239	-1.38015	-0.464826	34.4593	1.07359	47.9551	2.12484
10903	MTMR11	0.0176322	0.00343155	-1.38906	-0.474108	1.55775	0.136523	2.5501	0.082212
55210	ATAD3A	0.0176322	0.00343919	1.66214	0.733045	105.944	17.6684	63.0326	6.97232
54584	GNB1L	0.0176322	0.00344684	1.91518	0.937478	9.88108	1.85859	4.73602	1.31489
2041	EPHA1	0.0176322	0.00345449	1.84383	0.882703	7.74013	1.34275	3.78089	1.04602
27158	NDOR1	0.0176322	0.00347043	1.6211	0.69697	51.1526	4.10793	31.363	4.90697
1186	CLCN7	0.0176322	0.00350228	1.5211	0.605116	36.9769	2.43087	24.0339	2.70206
79415	CYBC1	0.0176322	0.00350992	1.40147	0.486936	92.6557	1.54697	65.9129	4.32519
5424	POLD1	0.0176322	0.00352546	1.51999	0.604059	101.415	8.0143	66.4741	6.96756
84988	PPP1R16A	0.0176322	0.00354995	1.77147	0.82495	13.1693	2.21627	7.03424	1.47309
83590	TMUB1	0.0176322	0.00356613	1.6237	0.699288	31.4634	4.787	18.9339	2.15174
8412	BCAR3	0.0176322	0.00357378	1.5663	0.64736	16.0589	1.97354	9.88364	1.1492
5300	PIN1	0.0176322	0.00358143	1.45203	0.538075	36.014	2.32119	24.4983	1.74945
84206	MEX3B	0.0176322	0.00359721	1.44265	0.528721	3.60493	0.32823	2.18996	0.175526
339451	KLHL17	0.0176322	0.00360486	1.61303	0.689771	15.7587	1.64013	9.4302	1.46366
50855	PARD6A	0.0176322	0.00362039	1.49693	0.582007	11.0849	0.211512	7.1092	0.952022
8847	DLEU2	0.0176322	0.00363658	-1.87901	-0.909976	4.20461	1.16081	8.76337	2.06609
56834	GPR137	0.0176322	0.00366066	1.46752	0.553382	23.2635	1.93509	15.5204	1.05091
54472	TOLLIP	0.0176322	0.00366831	1.39139	0.476523	39.4501	0.772295	28.1029	1.74455
26240	FAM50B	0.0176322	0.00367595	1.62648	0.701752	7.92833	1.16514	4.48669	0.68817
148022	TICAM1	0.0176322	0.0036836	1.47591	0.561605	30.1165	1.45909	20.1351	2.11206
5441	POLR2L	0.0176322	0.00369125	1.61302	0.689769	47.5334	6.17682	29.0536	3.4613
10078	TSSC4	0.0176322	0.00369889	1.63371	0.708154	32.5686	4.16549	19.5612	2.77875
11156	PTP4A3	0.0176322	0.00370654	1.43358	0.519619	25.6898	1.11243	17.6419	1.37847
127687	C1orf122	0.0176322	0.00371419	1.43377	0.519815	15.9368	0.897602	10.82	0.793484
124790	HEXIM2	0.0176322	0.00372972	1.41129	0.497018	3.39933	0.258788	2.11552	0.134425
23464	GCAT	0.0176322	0.00373737	1.68435	0.752188	10.7866	1.96477	5.96132	0.841346
6305	SBF1	0.0176322	0.00374502	1.65704	0.728612	179.802	18.9039	108.738	17.716
4794	NFKBIE	0.0176322	0.00376121	1.42076	0.506666	29.8622	1.28615	20.7434	1.48364
50861	STMN3	0.0176322	0.00376885	1.66491	0.735444	20.5969	2.25232	12.0449	2.11529
25987	TSKU	0.0176322	0.0037765	1.61531	0.691807	1.39231	0.409487	0.469422	0.0972806
57455	REXO1	0.0176322	0.00381733	1.51723	0.601436	47.9316	5.67044	31.1318	1.74322
9463	PICK1	0.0176322	0.00382498	1.39403	0.479258	16.0423	0.320857	11.24	0.763343
84619	ZGPAT	0.0176322	0.00383263	1.57781	0.657922	22.5056	2.26863	13.9319	1.93914
55684	RABL6	0.0176322	0.00385646	1.38679	0.471748	108.654	4.51337	78.0844	3.69983
84809	CROCCP2	0.0176322	0.00386411	1.39239	0.477565	9.41007	0.550027	6.47287	0.280692
6720	SREBF1	0.0176322	0.00387176	1.92397	0.944085	41.9534	9.84138	21.3222	4.85678
10567	RABAC1	0.0176322	0.00389624	1.61505	0.69158	18.7285	2.15935	11.247	1.69998
3748	KCNC3	0.0176322	0.00390389	1.73969	0.798828	5.75504	1.13107	2.88993	0.717481
11332	ACOT7	0.0176322	0.00392797	1.43735	0.523416	91.0416	5.59702	63.0518	4.37171
85378	TUBGCP6	0.0196078	0.00395278	1.51867	0.602806	62.4932	6.73766	40.759	3.62197
54849	DEF8	0.0196078	0.00396897	1.37305	0.457386	26.7139	1.48798	19.167	0.340323
10636	RGS14	0.0196078	0.00397661	1.77491	0.827749	26.1072	3.76162	14.4034	3.31964
2896	GRN	0.0196078	0.00400134	1.53771	0.620784	34.1813	1.92397	21.9887	2.94809
9524	TECR	0.0196078	0.00400899	1.34412	0.426662	49.1487	1.97512	36.2911	0.215961
63922	CHTF18	0.0196078	0.00401664	1.67018	0.740004	55.9358	6.18757	33.3137	6.29363
85395	FAM207A	0.0196078	0.00402428	1.49101	0.576292	17.658	2.24133	11.4598	0.3865
124997	WDR81	0.0196078	0.00403193	1.51401	0.598376	40.1162	2.95515	26.2238	3.0411
741	ZNHIT2	0.0196078	0.00403958	1.94888	0.962644	4.60525	0.902955	1.92853	0.783571
81890	QTRT1	0.0196078	0.00404722	1.68022	0.748648	38.6813	6.06	22.5827	3.33519
84875	PARP10	0.0196078	0.00405487	2.03645	1.02606	15.3833	2.6168	7.25275	2.43682
81628	TSC22D4	0.0208768	0.00407944	1.79973	0.847784	42.2354	7.32534	23.104	4.6804
51005	AMDHD2	0.0208768	0.00408708	1.51898	0.603105	10.2912	1.3198	6.41173	0.512913
5609	MAP2K7	0.0208768	0.00409473	1.46379	0.549712	42.0321	4.292	28.3047	0.868881
645	BLVRB	0.0208768	0.00411027	1.54151	0.624342	8.3852	0.634709	5.11449	0.791122
29924	EPN1	0.0208768	0.00411791	1.57507	0.655415	25.843	3.56005	16.0078	1.72416
23324	MAN2B2	0.0208768	0.00415029	1.376	0.460481	24.5971	0.515173	17.6196	1.05782
84256	FLYWCH1	0.0208768	0.00416656	1.50024	0.585196	25.776	0.927419	16.9296	2.14826
10848	PPP1R13L	0.0208768	0.00417421	1.39238	0.477552	2.02466	0.13348	1.17292	0.115052
23349	PHF24	0.0208768	0.00418185	1.84454	0.88326	1.89732	0.734496	0.539094	0.157594
284467	TAFA3	0.0208768	0.0041895	-1.59214	-0.670967	0.211007	0.0502633	0.945098	0.315066
374875	HSD11B1L	0.0208768	0.00419715	1.46224	0.548182	1.34375	0.222052	0.599746	0.0865247
79934	COQ8B	0.0208768	0.00420479	1.54114	0.623998	19.4709	0.266378	12.3843	2.08011
653583	PHLDB3	0.0208768	0.00422098	1.7273	0.788521	13.401	2.12006	7.38741	1.70389
123606	NIPA1	0.0208768	0.00422863	-1.53306	-0.616415	26.3206	3.01183	40.8561	4.04136
165904	XIRP1	0.0208768	0.00424481	-1.76918	-0.823084	19.9726	4.334	35.7542	5.09791
9537	TP53I11	0.0208768	0.00429387	1.55046	0.632701	22.749	1.89813	14.3805	2.144
6183	MRPS12	0.0208768	0.00430151	1.37102	0.45525	46.7323	2.65268	33.7844	0.686677
79751	SLC25A22	0.0208768	0.0043177	1.59924	0.677384	74.4997	5.21908	46.5666	7.6407
388228	SBK1	0.0208768	0.00438339	1.54981	0.632088	13.1378	1.58757	8.12172	1.01868
79143	MBOAT7	0.0208768	0.00439104	1.33574	0.41764	43.254	0.609366	32.143	1.20267
23236	PLCB1	0.0208768	0.00440682	-2.27047	-1.18299	2.29843	1.13904	6.37769	2.11192
7376	NR1H2	0.0208768	0.00441446	1.58597	0.665365	60.5855	6.15043	37.9612	5.42311
83858	ATAD3B	0.0208768	0.00442211	1.69185	0.758601	90.0807	13.0946	53.0594	9.95157
5310	PKD1	0.0208768	0.00442976	1.81936	0.863428	38.707	6.62735	21.0075	4.94883
8045	RASSF7	0.0208768	0.0044374	1.78849	0.838745	9.74608	1.51971	5.07438	1.39966
6242	RTKN	0.0208768	0.00446148	1.38266	0.467442	6.88014	0.22698	4.70446	0.33666
57661	PHRF1	0.0208768	0.00446913	1.45937	0.545345	112.866	7.21053	77.1378	7.17574
8175	SF3A2	0.0208768	0.00448507	1.52336	0.607256	97.6182	9.28115	63.8252	7.4392
93343	MVB12A	0.0208768	0.00450126	1.50363	0.588448	19.177	1.66426	12.4352	1.36563
90480	GADD45GIP1	0.0208768	0.00451704	1.51306	0.597466	42.3783	4.14099	27.6754	2.91775
9138	ARHGEF1	0.0208768	0.00452469	1.5064	0.591106	188.597	17.5007	124.95	12.8539
10139	ARFRP1	0.0208768	0.00453234	1.45641	0.54242	30.8015	1.16478	20.9008	2.18196
84316	NAA38	0.0208768	0.00453998	1.43424	0.520287	16.5662	1.26592	11.242	0.766738
57609	DIP2B	0.0208768	0.00455593	-1.37663	-0.461136	145.799	0.967838	201.355	12.6471
22904	SBNO2	0.0208768	0.00458	1.56677	0.647792	92.2128	10.5883	58.5296	7.12288
286262	TPRN	0.0208768	0.00458765	1.53842	0.621453	9.90338	0.989038	6.10494	0.867865
421	ARVCF	0.0208768	0.00461173	1.44441	0.530476	2.64555	0.0865347	1.53207	0.26061
219293	ATAD3C	0.0208768	0.00462767	1.57396	0.654401	12.944	1.71355	7.85985	1.06926
283234	CCDC88B	0.0208768	0.00464386	1.58936	0.668445	61.062	8.35138	37.9725	4.42284
23753	SDF2L1	0.0208768	0.00465151	1.46175	0.5477	22.7907	1.70018	15.2873	1.38363
64118	DUS1L	0.0208768	0.00465916	1.51689	0.601113	142.767	16.5865	93.5943	8.26484
221491	SMIM29	0.0208768	0.0046668	1.44984	0.535896	8.70846	0.950804	5.6804	0.320043
8220	ESS2	0.0208768	0.00470691	1.40427	0.489817	28.2479	1.53429	19.8356	1.31659
119437	CTAGE7P	0.0208768	0.00472269	-1.47795	-0.563595	0.518878	0.162459	1.23808	0.121444
10188	TNK2	0.0208768	0.00473847	1.77282	0.826049	49.103	7.50017	27.4773	5.85734
4298	MLLT1	0.0208768	0.00474612	1.40371	0.489247	125.607	6.5278	89.2329	5.64517
6209	RPS15	0.0208768	0.00475376	1.4808	0.566374	307.659	28.3653	207.32	17.3027
5442	POLRMT	0.0208768	0.00476141	1.56531	0.646447	53.7677	6.31733	34.0214	4.27994
54461	FBXW5	0.0208768	0.00477735	1.7495	0.806945	55.5509	8.81179	31.4883	6.24441
4582	MUC1	0.0208768	0.004785	1.47013	0.555946	9.75626	0.986967	6.30872	0.54957
26063	DECR2	0.0208768	0.00479265	1.6267	0.701945	7.60667	1.72644	4.22277	0.171658
7064	THOP1	0.0208768	0.00481697	1.37394	0.458315	88.6483	2.87602	64.2986	3.77598
54438	GFOD1	0.0208768	0.00482462	-1.46055	-0.546509	53.8044	6.02859	78.7218	1.66931
5575	PRKAR1B	0.0208768	0.00483226	1.43521	0.521265	53.0525	4.39662	36.6167	2.17196
5327	PLAT	0.0208768	0.00483991	1.59795	0.676227	2.87857	0.703483	1.40099	0.0824815
7089	TLE2	0.0208768	0.00484756	1.55316	0.635205	6.3429	0.779372	3.73556	0.617502
694	BTG1	0.0208768	0.0048552	-1.4254	-0.511369	74.9017	6.32988	106.997	4.65363
80325	ABTB1	0.0208768	0.00486285	1.54673	0.629222	3.3556	0.38722	1.82529	0.380481
7994	KAT6A	0.0208768	0.00487049	-1.37055	-0.454753	135.615	3.13886	186.429	11.3756
8718	TNFRSF25	0.0208768	0.00488644	1.65348	0.725505	93.6292	11.1744	56.5604	9.853
5784	PTPN14	0.0208768	0.00490198	-1.93985	-0.955948	21.0595	6.07356	41.1961	8.17928
27075	TSPAN13	0.0208768	0.00490962	-2.10632	-1.07473	2.42859	0.808341	6.37093	2.56537
57175	CORO1B	0.0208768	0.00491727	1.53051	0.614014	47.3444	4.769	30.6204	3.56923
10228	STX6	0.0208768	0.00493346	-1.31266	-0.392488	72.6373	1.53487	95.6612	2.05477
55312	RFK	0.0208768	0.00494111	-1.52163	-0.60562	18.8245	2.29797	29.1309	2.98491
79071	ELOVL6	0.0208768	0.00494875	-1.88314	-0.913144	30.4254	8.77171	57.4662	11.1289
8398	PLA2G6	0.0208768	0.00496494	1.46242	0.548361	9.711	0.906189	6.32224	0.59401
115703	ARHGAP33	0.0208768	0.00498967	1.4086	0.49426	6.48458	0.526061	4.30998	0.282005
51337	THEM6	0.0208768	0.00499732	1.59549	0.674001	30.8066	2.94228	19.066	3.42237
4795	NFKBIL1	0.0208768	0.0050135	1.47843	0.564068	8.20982	0.491478	5.25132	0.718962
3425	IDUA	0.0208768	0.00502945	1.63704	0.711086	4.0944	0.725651	2.11901	0.518342
57701	NCKAP5L	0.022541	0.00507834	1.44463	0.530699	15.2051	1.52977	10.1929	0.569294
9592	IER2	0.022541	0.00509452	1.4243	0.510254	57.1996	3.28392	39.9058	3.23964
55049	REX1BD	0.022541	0.00511071	1.69087	0.757765	12.1875	1.63516	6.86986	1.66734
25900	IFFO1	0.022541	0.00511836	1.40534	0.490918	10.1078	0.744209	6.89995	0.430767
26509	MYOF	0.022541	0.00514179	-1.61524	-0.691749	144.608	25.3596	232.975	27.3934
7205	TRIP6	0.022541	0.00514943	1.4263	0.512279	39.442	1.27286	27.4316	2.76284
197342	EME2	0.022541	0.00516562	1.78615	0.836851	2.77768	0.675112	1.12857	0.465144
23295	MGRN1	0.022541	0.00517327	1.39779	0.483147	60.0715	2.16078	42.7565	3.33163
140823	ROMO1	0.022541	0.00518092	1.45295	0.53898	20.532	1.11955	13.8595	1.54629
51548	SIRT6	0.0229446	0.00522216	1.70989	0.773902	14.4328	1.25314	8.17862	2.25361
79585	CORO7	0.0229446	0.00522981	1.4906	0.575889	11.0474	0.528083	7.12197	1.03831
7262	PHLDA2	0.0229446	0.00524534	1.52987	0.613405	1.71688	0.381354	0.768917	0.149799
79925	SPEF2	0.0229446	0.00525299	-1.41258	-0.49833	4.30746	0.330729	6.49993	0.520042
283149	BCL9L	0.0229446	0.00526064	1.48402	0.569511	72.2821	5.01043	48.5147	5.49922
10370	CITED2	0.0229446	0.00526828	1.46669	0.552562	10.2506	0.880188	6.6794	0.73244
408	ARRB1	0.0229446	0.00528362	-1.58732	-0.666591	41.3319	6.08907	65.9953	7.55218
56957	OTUD7B	0.0229446	0.00534995	-1.40647	-0.492078	63.0435	5.64824	88.8698	2.43923
148223	C19orf25	0.0229446	0.0053576	1.67501	0.744168	13.9717	1.89913	7.9999	1.69189
8517	IKBKG	0.0229446	0.00537355	1.38629	0.471232	37.2555	1.55427	26.6222	1.84788
25829	TMEM184B	0.0229446	0.00538119	1.34553	0.42817	47.972	2.32791	35.3761	0.914717
1298	COL9A2	0.0229446	0.00538884	1.53086	0.614343	1.95367	0.358687	0.928063	0.216694
84444	DOT1L	0.0229446	0.00539649	1.39374	0.478959	109.229	5.52963	78.1413	5.36346
51181	DCXR	0.0229446	0.00541243	1.30879	0.388239	23.6468	0.335115	17.8357	0.540749
90850	ZNF598	0.0229446	0.00542008	1.51623	0.600485	61.9019	5.35192	40.6138	5.18667
1760	DMPK	0.0229446	0.00544481	1.55931	0.640911	5.55729	0.380194	3.24005	0.714907
3485	IGFBP2	0.0229446	0.00545245	1.60297	0.680746	15.6367	2.81447	9.33177	1.19163
253982	ASPHD1	0.0229446	0.0054601	1.69664	0.76268	1.477	0.436703	0.460401	0.265883
27245	AHDC1	0.0229446	0.00546775	1.8707	0.90358	20.2736	4.30042	10.4314	2.63464
29985	SLC39A3	0.0229446	0.00547539	1.37853	0.463133	28.3121	1.12976	20.282	1.36049
9021	SOCS3	0.0229446	0.00549134	1.3859	0.470826	57.1137	4.06424	40.8883	1.7225
81544	GDPD5	0.0229446	0.00549898	1.476	0.561691	6.64241	0.863322	4.16436	0.356059
147807	ZNF524	0.0229446	0.00550663	1.66496	0.73549	6.14998	1.56847	3.23881	0.370201
10045	SH2D3A	0.0229446	0.00552282	1.71465	0.777911	11.2424	0.745632	6.27358	1.67516
25903	OLFML2B	0.0229446	0.00555357	-1.81128	-0.857013	0.593585	0.419337	1.84935	0.47687
114548	NLRP3	0.0229446	0.00558635	-1.49812	-0.58315	13.8363	1.05012	21.3078	2.81301
25873	RPL36	0.0229446	0.005594	1.4545	0.54052	346.445	30.6858	237.752	19.018
3339	HSPG2	0.0229446	0.00561019	1.55998	0.641526	2.06262	0.107733	0.983191	0.353601
6449	SGTA	0.0229446	0.00561783	1.42446	0.510411	109.192	5.5963	76.5064	7.1811
974	CD79B	0.0229446	0.00563402	1.42796	0.51396	14.4228	1.02298	9.80893	0.889832
9907	AP5Z1	0.0229446	0.00564167	1.83929	0.879147	27.2716	4.1859	14.6392	4.14721
11047	ADRM1	0.0229446	0.00564931	1.45397	0.539999	148.292	13.6003	101.592	7.93821
80139	ZNF703	0.0229446	0.00565696	-1.46336	-0.54928	0.824914	0.221514	1.65763	0.0747314
4335	MNT	0.0229446	0.00566461	1.43066	0.516678	25.6353	2.74793	17.5535	0.492084
23154	NCDN	0.0229446	0.00568079	1.42945	0.515464	57.8979	2.69299	40.3099	4.14699
5008	OSM	0.0240137	0.00569706	1.61772	0.693964	39.9375	5.92873	24.3613	4.22747
2783	GNB2	0.0240137	0.00570471	1.41791	0.503767	151.587	7.74248	106.802	9.39142
23354	HAUS5	0.0240137	0.00571236	1.35299	0.436146	50.4904	2.56462	37.043	1.43079
115950	ZNF653	0.0240137	0.00572	1.61154	0.688436	5.12189	1.01665	2.77918	0.435336
5600	MAPK11	0.0240137	0.00572765	1.51606	0.600324	17.7252	1.2877	11.4192	1.84942
79778	MICALL2	0.0240137	0.0057353	1.43522	0.521269	1.25019	0.211624	0.564906	0.0926451
11018	TMED1	0.0240137	0.00574294	1.36515	0.449061	12.2262	0.53202	8.6944	0.570088
5371	PML	0.0240137	0.00575059	1.42156	0.50748	29.989	2.23346	20.805	1.66494
7297	TYK2	0.0240137	0.0057754	1.44878	0.534837	119.992	10.4972	82.4981	6.89578
89887	ZNF628	0.0240137	0.00579159	2.03298	1.0236	4.15079	1.1328	1.59095	0.832424
147906	DACT3	0.0240137	0.00579923	-1.45602	-0.542034	0.888968	0.204332	1.74259	0.16348
3297	HSF1	0.0240137	0.00582331	1.48856	0.573918	66.8798	6.28831	44.6591	4.9563
51339	DACT1	0.0240137	0.00583926	1.49527	0.580404	9.44824	0.7099	6.0195	0.967762
83933	HDAC10	0.0240137	0.00584691	1.66058	0.731691	16.9603	3.25269	9.79612	1.68808
274	BIN1	0.0240137	0.00587163	1.40476	0.490324	44.0079	2.47853	31.0743	2.50828
79581	SLC52A2	0.0240137	0.00588782	1.64186	0.715333	37.8039	5.40348	22.713	3.99076
51564	HDAC7	0.0240137	0.00589547	1.52291	0.606828	230.909	29.9461	150.997	15.9491
64760	FAM160B2	0.0240137	0.00590312	1.40197	0.487457	36.5176	1.32826	25.82	2.41425
10418	SPON1	0.0240137	0.00591076	-2.03058	-1.02189	5.8876	1.5574	13.2574	4.53721
6775	STAT4	0.0240137	0.00591841	-1.8099	-0.855912	24.8246	7.16434	45.0304	7.62555
7469	NELFA	0.0240137	0.00592606	1.50611	0.590831	39.7626	5.4272	25.9809	2.3567
7057	THBS1	0.0240137	0.0059337	2.01791	1.01286	475.993	173.457	228.045	41.1396
83637	ZMIZ2	0.0240137	0.00594135	1.49591	0.581027	111.793	9.9296	74.5888	9.05696
8636	SSNA1	0.0240137	0.005949	1.44924	0.535299	58.5297	5.15056	40.0785	3.58407
112939	NACC1	0.0240137	0.00595664	1.40625	0.491851	108.73	8.38587	76.9895	5.04463
9712	USP6NL	0.0240137	0.00596429	-1.62578	-0.70113	4.74384	0.882841	8.34031	1.50447
23400	ATP13A2	0.0240137	0.00597194	1.53303	0.61639	47.3258	3.94037	30.6833	4.56702
2678	GGT1	0.0240137	0.00597958	1.46284	0.548773	33.7679	4.16881	22.6684	1.16044
203328	SUSD3	0.0240137	0.00598723	1.41381	0.499586	13.4943	0.710086	9.27258	0.938289
9252	RPS6KA5	0.0240137	0.00602815	-1.33866	-0.420785	16.2576	0.764528	22.097	0.847449
3554	IL1R1	0.0240137	0.00603579	-1.5555	-0.637375	120.388	20.8913	186.51	15.6633
8742	TNFSF12	0.0240137	0.00605133	1.6723	0.741833	9.29461	1.55073	5.18514	1.1415
2767	GNA11	0.0240137	0.00605898	1.44254	0.528609	32.2321	3.80837	21.9369	0.610278
284361	EMC10	0.0240137	0.00607517	1.44194	0.52801	88.8338	7.06333	61.3419	5.61869
115708	TRMT61A	0.0240137	0.00608281	1.57576	0.656049	36.5768	5.67336	22.7649	2.74027
29781	NCAPH2	0.0240137	0.00609046	1.32709	0.408268	110.418	1.92288	83.012	4.05354
1756	DMD	0.0240137	0.00610624	1.79941	0.847525	8.47531	1.83743	4.28689	1.19216
6375	XCL1	0.0240137	0.00611389	-2.0295	-1.02112	2.63651	0.875272	6.55713	2.77999
54512	EXOSC4	0.0240137	0.00612942	1.42276	0.508694	26.0034	1.94151	17.9928	1.6024
58525	WIZ	0.0240137	0.00615415	1.54792	0.630332	55.2396	6.0646	35.4372	5.16214
84954	MPND	0.0240137	0.0061701	1.47066	0.556459	14.536	1.04799	9.59862	1.25176
54815	GATAD2A	0.0240137	0.00619458	1.34333	0.425811	152.871	6.71646	113.541	4.91013
729683	LOC729683	0.0240137	0.00620223	1.41384	0.499624	7.75795	0.833972	5.1794	0.273976
23774	BRD1	0.0240137	0.00625218	1.35151	0.434572	40.0549	0.364037	29.4212	2.00971
84219	WDR24	0.0240137	0.00630163	1.43103	0.517056	21.5445	1.74641	14.7602	1.33199
54436	SH3TC1	0.0240137	0.00630928	1.69384	0.760301	4.83211	1.02076	2.45485	0.654666
9051	PSTPIP1	0.0240137	0.00631693	1.53479	0.618042	39.9604	4.49187	25.7532	3.7161
285386	TPRG1	0.0240137	0.00632457	-2.27808	-1.18782	1.80901	1.00204	5.39375	2.30747
84968	PNMA6A	0.0240137	0.00633222	1.60921	0.686356	2.04351	0.263516	0.911028	0.361155
11140	CDC37	0.0240137	0.00633987	1.30124	0.379892	215.71	7.1936	165.489	2.09885
23152	CIC	0.0240137	0.00634751	1.55588	0.637731	122.162	12.0105	78.573	12.3151
288	ANK3	0.0240137	0.00635516	-1.65641	-0.72806	37.7686	4.76563	63.8289	13.9645
81603	TRIM8	0.0240137	0.00636281	1.3625	0.446252	31.4869	2.14211	22.8201	0.869205
10856	RUVBL2	0.0240137	0.00637045	1.39534	0.480613	115.917	5.91087	82.9117	7.03053
23162	MAPK8IP3	0.0240137	0.00639392	1.54126	0.624113	33.6024	3.34978	21.5539	3.43795
10170	DHRS9	0.0240137	0.00640987	-2.19775	-1.13603	0.980421	0.741777	3.32932	1.51747
84243	ZDHHC18	0.0240137	0.00641751	1.32211	0.402842	100.546	3.99288	75.791	2.33794
550631	CCDC157	0.0240137	0.00642516	1.43768	0.523746	1.88321	0.300146	1.00124	0.132673
58506	SCAF1	0.0240137	0.00644094	1.53977	0.622714	57.2493	7.07773	36.8467	4.83539
414241	SHLD2P1	0.0240137	0.00644859	-1.32357	-0.404438	1.1066	0.0828241	1.7877	0.0880156
84167	C19orf44	0.0245776	0.00647299	1.42039	0.506291	7.38723	0.868652	4.88917	0.293119
4553	TRNA	0.0245776	0.00648853	-1.55598	-0.637821	1.52794	0.429771	2.90147	0.299741
79575	ABHD8	0.0245776	0.00649618	1.63586	0.710047	3.49315	0.697099	1.7511	0.457371
10602	CDC42EP3	0.0245776	0.00651236	-1.53458	-0.617848	38.3137	5.31296	59.2737	7.55152
9013	TAF1C	0.0245776	0.00652001	1.46599	0.551879	52.7779	4.60428	35.7424	3.96671
80228	ORAI2	0.0245776	0.00652766	1.42714	0.513125	80.1647	6.37583	55.8881	4.74952
29998	BICRA	0.0245776	0.0065353	1.62678	0.702016	8.64212	1.74201	4.9092	0.854446
3749	KCNC4	0.0245776	0.00655084	1.38975	0.474821	17.1332	1.70886	12.0124	0.278848
80324	PUS1	0.0245776	0.00655849	1.38016	0.464836	65.1166	4.08377	46.9053	3.02324
2580	GAK	0.0245776	0.00656613	1.3943	0.479538	86.9981	3.24751	62.2536	5.56575
55738	ARFGAP1	0.0245776	0.00657378	1.48147	0.567033	74.4971	7.01929	50.0604	6.25074
100130331	LOC100130331	0.0245776	0.00658143	1.45556	0.541573	15.7129	1.3144	10.5041	1.23866
28984	RGCC	0.0245776	0.00659697	1.30948	0.388989	155.404	4.50982	118.448	3.85519
951	CD37	0.0245776	0.00661291	1.47432	0.560049	71.0689	7.11664	47.8982	5.02185
114790	STK11IP	0.0245776	0.00662056	1.35227	0.435388	25.7693	1.57589	18.7828	0.77681
56937	PMEPA1	0.0245776	0.0066282	1.29567	0.373693	46.3229	1.41229	35.5164	0.595637
402	ARL2	0.0245776	0.00663585	1.46983	0.555649	16.6973	1.38172	11.0766	1.47953
199953	TMEM201	0.0245776	0.00665204	1.5049	0.589667	44.326	5.05548	29.1256	3.44915
79586	CHPF	0.0245776	0.00666782	1.62112	0.69699	30.0816	4.64351	18.2187	3.36111
3558	IL2	0.0245776	0.00667547	-1.55294	-0.635002	1194.48	121.548	1865.6	292.831
7023	TFAP4	0.0245776	0.00668311	1.37111	0.455349	37.5115	3.17409	27.023	0.196946
1487	CTBP1	0.0245776	0.00669076	1.42456	0.510521	121.749	11.8664	85.0199	5.62759
23403	FBXO46	0.0245776	0.00670695	1.44359	0.529658	18.802	1.59943	12.7354	1.37454
84996	URB1-AS1	0.0245776	0.00671459	1.41798	0.503841	1.79633	0.261641	0.969165	0.130228
22838	RNF44	0.0245776	0.00672224	1.47429	0.560023	46.6612	3.36702	31.4603	4.31263
83463	MXD3	0.0245776	0.00672989	1.36545	0.449373	2.75275	0.274234	1.7446	0.0952806
2242	FES	0.0245776	0.00674616	1.75033	0.80763	1.63703	0.661695	0.490464	0.260426
54935	DUSP23	0.0245776	0.0067538	1.31936	0.399837	8.33735	0.107895	6.08264	0.347254
51608	GET4	0.0245776	0.00676999	1.39457	0.479818	37.2429	2.41876	26.4399	2.13335
10607	TBL3	0.0245776	0.00677764	1.60923	0.686368	97.2714	13.1835	60.3063	10.4876
149473	CCDC24	0.0245776	0.00678528	1.37104	0.455268	1.58899	0.210721	0.884202	0.0296032
84629	TNRC18	0.0245776	0.00679293	1.51468	0.599015	43.5096	3.5085	28.5447	4.31109
5361	PLXNA1	0.0245776	0.00680058	1.48678	0.572186	79.0106	7.44511	52.9532	6.80311
79969	ATAT1	0.0245776	0.00680822	1.37095	0.455173	12.6337	0.477039	8.96055	0.758269
5364	PLXNB1	0.0245776	0.00681587	1.54423	0.626887	13.3547	2.60244	8.21595	0.672288
10300	KATNB1	0.0245776	0.00682352	1.36434	0.448206	46.3504	2.64776	33.7105	2.07493
79899	PRR5L	0.0245776	0.00683971	1.60876	0.685947	15.7114	2.32725	9.42021	1.73197
115992	RNF166	0.0245776	0.00684735	1.40851	0.494171	15.2639	0.204739	10.5911	1.23605
54958	TMEM160	0.0245776	0.006855	1.6458	0.718788	3.44087	0.704626	1.70425	0.509749
284352	PPP1R37	0.0245776	0.00686264	1.49724	0.582306	11.4072	2.0586	7.21823	0.286599
645455	CEP170P1	0.0245776	0.00688656	-1.33088	-0.412384	19.2055	0.997607	25.88	0.911527
64866	CDCP1	0.0245776	0.0069025	-1.92889	-0.94777	0.505225	0.274858	1.97665	0.902339
643	CXCR5	0.0245776	0.00691015	1.52737	0.611046	80.2726	12.5485	51.8929	4.36528
2197	FAU	0.0245776	0.0069178	1.35253	0.435664	263.743	12.6309	194.8	11.1381
79039	DDX54	0.0245776	0.00693399	1.49879	0.583802	142.372	15.4336	94.7594	11.7626
7760	ZNF213	0.0245776	0.00695807	1.46364	0.549564	10.695	1.38626	6.96808	0.619075
91304	TMEM259	0.0245776	0.00698129	1.49634	0.58144	88.8333	11.714	58.9292	6.37521
154214	RNF217	0.0245776	0.00698894	-1.70162	-0.766909	1.59455	0.316297	3.48494	1.1492
10494	STK25	0.0245776	0.00699658	1.34225	0.42465	68.499	2.40982	50.816	3.04516
8650	NUMB	0.0245776	0.00700423	-1.2933	-0.371054	47.5472	1.47986	61.7723	1.0659
79856	SNX22	0.0245776	0.00702017	1.47356	0.559307	3.74195	0.692338	2.19647	0.112582
51631	LUC7L2	0.0245776	0.00702782	1.53068	0.614175	5.34212	1.0608	3.11676	0.357146
205251	MTLN	0.0245776	0.00705104	1.56782	0.648761	13.5645	1.65035	8.34678	1.6676
23526	ARHGAP45	0.0245776	0.00705869	1.82839	0.870571	78.2775	16.7022	42.6209	10.4792
54555	DDX49	0.0245776	0.00707464	1.40476	0.490321	87.8875	7.10459	62.254	4.60196
84304	NUDT22	0.0245776	0.00708228	1.48055	0.566136	22.7549	2.09129	15.0853	1.96087
26093	CCDC9	0.0245776	0.00708993	1.39272	0.477905	17.6978	1.27508	12.4294	0.988432
23138	N4BP3	0.0245776	0.00711425	1.43668	0.522738	15.4567	1.99648	10.4057	0.491435
57130	ATP13A1	0.0245776	0.00712959	1.43757	0.523633	90.7435	8.0318	62.8463	6.18854
85463	ZC3H12C	0.0245776	0.00713723	-2.24243	-1.16506	4.84188	2.15457	12.1518	5.01466
81490	PTDSS2	0.0245776	0.00714488	1.3556	0.438932	21.5281	1.48685	15.6028	0.665395
11117	EMILIN1	0.0245776	0.00715253	1.59944	0.677565	1.12871	0.320471	0.334336	0.231689
407835	LOC407835	0.0245776	0.00717677	1.32646	0.407578	21.0835	0.435068	15.6635	0.925391
146206	CARMIL2	0.0245776	0.00721004	1.46004	0.546009	111.644	5.73564	76.5571	10.5536
126328	NDUFA11	0.0245776	0.00722623	1.52318	0.607088	52.7018	5.13675	34.4151	5.23291
83982	IFI27L2	0.0245776	0.00724217	1.49598	0.581093	8.64563	0.646846	5.48669	0.952604
51293	CD320	0.0245776	0.00724982	1.45375	0.539775	65.127	5.20044	44.5932	5.18285
126321	MFSD12	0.0245776	0.00727349	1.42744	0.513427	65.0012	3.93406	45.3713	5.23406
11322	TMC6	0.0260337	0.0073308	1.55922	0.640821	29.0974	4.13085	18.3091	2.76319
54938	SARS2	0.0260337	0.00733844	1.41929	0.505169	29.0793	2.36038	20.2063	1.94977
7866	IFRD2	0.0271084	0.00735471	1.33807	0.420158	170.097	8.974	126.831	5.50294
54674	LRRN3	0.0271084	0.00737025	-1.52381	-0.60768	18.2849	1.26198	28.6457	5.31392
5119	CHMP1A	0.0271084	0.00741129	1.27813	0.354035	88.4019	0.623943	68.9629	1.86432
10025	MED16	0.0271084	0.00741894	1.72409	0.785838	41.6173	6.53552	24.0114	5.76659
2077	ERF	0.0271084	0.00742658	1.466	0.551886	64.4429	7.04211	43.6135	4.43072
57140	RNPEPL1	0.0271084	0.00743423	1.58377	0.663362	52.1074	7.42155	32.6011	5.51552
80764	THAP7	0.0271084	0.00744188	1.39062	0.475726	24.6802	2.0523	17.453	1.18469
10755	GIPC1	0.0271084	0.00745807	1.62833	0.70339	43.9514	6.36786	26.747	5.13075
7226	TRPM2	0.0271084	0.0074828	1.65554	0.727301	2.614	0.568561	1.19623	0.438862
84329	HVCN1	0.0271084	0.00749044	1.61743	0.693705	32.3518	6.08058	19.5878	3.4413
90139	TSPAN18	0.0271084	0.00749809	1.62697	0.702184	7.75684	1.42538	4.38791	0.945869
1762	DMWD	0.0284006	0.00751436	1.40445	0.490004	17.909	0.952731	12.4978	1.35659
83706	FERMT3	0.0284006	0.00753055	1.36765	0.451694	251.47	12.5718	183.773	13.3398
9696	CROCC	0.0284006	0.00755462	1.76283	0.817892	14.765	3.20523	7.98058	1.99797
215	ABCD1	0.0284006	0.00756227	1.61165	0.688542	6.43758	0.714503	3.67566	1.06557
2872	MKNK2	0.0284006	0.00756992	1.50098	0.585902	125.713	10.5247	83.8536	12.2929
51043	ZBTB7B	0.0284939	0.00759408	1.43459	0.520637	99.146	5.37078	69.0834	8.37569
83475	DOHH	0.0284939	0.00760173	1.66117	0.732199	19.7749	4.27657	11.4013	1.76191
1397	CRIP2	0.0284939	0.00761791	1.73349	0.79368	1.32835	0.597897	0.317544	0.160306
85359	DGCR6L	0.0284939	0.00762556	1.33922	0.421392	10.6434	0.514509	7.69768	0.491883
10331	B3GNT3	0.0284939	0.00763321	-1.51453	-0.598874	0.575637	0.270158	1.36815	0.177553
255043	TMEM86B	0.0284939	0.00765663	1.4143	0.500087	4.36794	0.50203	2.79121	0.286501
10897	YIF1A	0.0284939	0.00766428	1.35388	0.437095	57.248	4.16934	41.9703	1.66985
25796	PGLS	0.0284939	0.00769625	1.39507	0.480342	25.0316	1.30333	17.7011	1.7654
4350	MPG	0.0284939	0.0077039	1.55399	0.635974	17.6693	2.1774	11.0773	2.06558
1954	MEGF8	0.0284939	0.00771943	1.36144	0.445135	19.5558	0.412084	14.1334	1.31281
1445	CSK	0.0284939	0.00772708	1.47007	0.555884	345.016	33.8391	234.763	28.9848
57085	AGTRAP	0.0284939	0.00773473	1.44702	0.533087	5.65143	0.903431	3.56914	0.14545
57538	ALPK3	0.0284939	0.00774237	1.32592	0.406996	1.27419	0.109285	0.714779	0.069917
123228	SENP8	0.0284939	0.00777459	-1.33103	-0.412545	2.46547	0.161459	3.613	0.2221
440193	CCDC88C	0.0284939	0.00778223	1.3202	0.400752	41.7992	1.88007	31.4153	1.31226
126208	ZNF787	0.0284939	0.00778988	1.48047	0.566056	16.1867	2.0802	10.5946	1.26378
64428	CIAO3	0.0284939	0.00780582	1.53868	0.621693	22.4343	1.88986	14.3627	2.76939
23207	PLEKHM2	0.0284939	0.00785512	1.4731	0.558851	83.9094	8.40777	56.7382	7.07987
9146	HGS	0.0284939	0.0078875	1.346	0.428674	72.5501	5.20306	53.5704	1.78425
56996	SLC12A9	0.0284939	0.00789514	1.65647	0.728111	30.3874	2.2828	18.3213	4.71047
79058	ASPSCR1	0.0284939	0.00791141	1.43321	0.519247	13.3672	1.92313	8.97283	0.409443
340390	WDR97	0.0284939	0.00794428	1.55853	0.640183	2.00702	0.320801	0.944092	0.367256
54620	FBXL19	0.0284939	0.00795192	1.43663	0.522687	35.7808	2.76353	24.6653	2.93546
79759	ZNF668	0.0284939	0.00795957	1.68619	0.753764	11.1251	2.05059	6.25708	1.73261
339344	MYPOP	0.0284939	0.00797511	1.42897	0.514977	4.84881	0.455198	3.10098	0.451946
83596	BCL2L12	0.0284939	0.0079913	1.44156	0.527636	23.2872	3.11093	15.7768	1.01323
390937	LOC390937	0.0284939	0.00799894	1.46721	0.553073	1.74807	0.230866	0.879433	0.250099
79713	IGFLR1	0.0284939	0.00801489	1.54724	0.629695	7.85671	1.37552	4.70924	0.750378
94059	LENG9	0.0284939	0.00802253	1.38034	0.465023	3.05507	0.122878	1.94635	0.295414
23130	ATG2A	0.0284939	0.00803018	1.51701	0.60123	31.6592	4.87419	20.4394	2.20977
387357	THEMIS	0.0284939	0.00803783	-1.32199	-0.402706	11.3472	0.653949	15.3139	0.557756
79720	VPS37B	0.0284939	0.00804547	1.44324	0.529308	15.5034	1.24478	10.4696	1.4147
51294	PCDH12	0.0284939	0.00805312	1.5407	0.623588	2.4033	0.312599	1.22655	0.382893
1351	COX8A	0.0284939	0.00807659	1.3861	0.471035	84.887	4.79532	61.0655	5.51648
84861	KLHL22	0.0284939	0.00808424	1.45039	0.536438	9.71382	1.48032	6.34304	0.316155
148823	GCSAML	0.0284939	0.00809188	-1.6707	-0.74045	1.08224	0.446046	2.4541	0.562208
54896	PQLC2	0.0284939	0.00809953	1.37767	0.462231	5.32601	0.525664	3.58694	0.271455
55630	SLC39A4	0.0284939	0.0081232	1.55176	0.63391	7.53655	1.29912	4.49343	0.774558
642475	MROH6	0.0284939	0.00813085	1.5341	0.617389	1.31572	0.399474	0.49774	0.135741
6621	SNAPC4	0.0284939	0.00816412	1.52213	0.606093	57.71	8.10546	37.5859	5.53167
79767	ELMO3	0.0284939	0.00817176	1.37323	0.457573	4.30226	0.43585	2.85662	0.218647
353	APRT	0.0284939	0.00817941	1.43193	0.517965	165.806	15.7531	115.514	11.279
51130	ASB3	0.0284939	0.00818706	1.43588	0.521939	1.61294	0.334193	0.812526	0.114578
60343	FAM3A	0.0284939	0.0081947	1.45664	0.542643	16.4051	2.03318	10.9272	1.12858
374654	KIF7	0.0284939	0.00820235	1.40018	0.485612	8.17097	0.524355	5.56487	0.654872
57664	PLEKHA4	0.0284939	0.00821	1.44093	0.527002	2.38109	0.281126	1.35136	0.265662
85451	UNK	0.0284939	0.00821764	1.30548	0.384586	38.4488	1.02504	29.2318	1.3815
164091	PAQR7	0.0284939	0.00822529	1.31565	0.395779	15.4098	0.848717	11.4651	0.36475
8440	NCK2	0.0284939	0.00824123	1.3488	0.431676	58.363	4.73717	42.9279	1.06138
196740	VSTM4	0.0284939	0.00824888	-1.49443	-0.579594	0.988832	0.327624	1.95111	0.209392
4493	MT1E	0.0284939	0.00825653	1.40158	0.487049	1.13054	0.241513	0.514783	0.0655613
913	CD1E	0.0284939	0.00826418	2.02288	1.01641	3.29668	1.66222	1.0258	0.3357
4668	NAGA	0.0284939	0.00827182	1.29038	0.367796	49.4758	1.37566	38.1209	1.26456
3959	LGALS3BP	0.0284939	0.0082876	1.608	0.685269	39.5653	7.08244	24.1666	3.91592
79643	CHMP6	0.0284939	0.00829525	1.46412	0.550036	25.0902	3.42766	16.7504	1.44854
374403	TBC1D10C	0.0284939	0.00831144	1.5858	0.665215	46.0211	6.11634	28.8187	5.43701
11078	TRIOBP	0.0284939	0.00831908	1.37672	0.461233	27.626	1.17957	19.8421	1.94752
90378	SAMD1	0.0284939	0.00835943	1.42282	0.508755	47.2598	4.28165	32.9368	3.39776
8525	DGKZ	0.0284939	0.00836708	1.4576	0.543598	61.7664	6.68515	42.0815	4.93355
55106	SLFN12	0.0284939	0.00837472	1.45724	0.543234	4.09363	0.6375	2.48443	0.28994
64926	RASAL3	0.0284939	0.00838237	1.51691	0.601138	79.8783	7.24003	52.6753	8.74109
79625	NDNF	0.0284939	0.00839856	-1.54443	-0.627076	0.504913	0.212221	1.32855	0.367989
11182	SLC2A6	0.0284939	0.00840621	1.44557	0.531643	12.6373	1.26851	8.44776	1.10817
26528	DAZAP1	0.0284939	0.00841385	1.33623	0.418172	233.588	13.9697	174.485	8.36005
9401	RECQL4	0.0284939	0.0084215	1.4997	0.584677	56.266	8.96462	36.9453	3.10156
4913	NTHL1	0.0284939	0.00842915	1.59496	0.673522	17.7086	2.66966	10.7904	2.32836
440804	RIMBP3B	0.0284939	0.00844546	1.3297	0.411097	3.49956	0.0656787	2.38919	0.238218
81926	ABHD17A	0.0284939	0.0084531	1.50922	0.593803	43.049	4.96539	28.2949	4.52435
6009	RHEB	0.0286458	0.00847726	-1.32115	-0.401791	17.6603	0.82008	23.6574	1.2247
3241	HPCAL1	0.0286458	0.00851883	1.43011	0.516131	28.7034	2.6234	19.8018	2.3214
6237	RRAS	0.0286458	0.00854356	1.41655	0.502386	4.39989	0.649709	2.79847	0.219345
29114	TAGLN3	0.0286458	0.00855121	-1.32421	-0.405128	0.911079	0.103449	1.52956	0.103505
116985	ARAP1	0.0286458	0.00855886	1.39131	0.476441	75.7549	5.25351	54.2284	4.91153
92595	ZNF764	0.0286458	0.0085665	1.37956	0.464212	15.5767	1.05143	11.0282	1.004
5091	PC	0.0286458	0.00861515	1.43939	0.525457	17.1263	1.54576	11.6255	1.56286
5768	QSOX1	0.0286458	0.00862279	1.32656	0.407692	48.0573	1.29211	36.025	2.42645
162989	DEDD2	0.0286458	0.00863044	1.42094	0.506848	20.6799	1.74362	14.28	1.58216
126789	PUSL1	0.0286458	0.00866318	1.49839	0.583412	15.9235	0.85776	10.3996	1.91623
6339	SCNN1D	0.0286458	0.00867083	1.5757	0.655989	2.61049	0.680855	1.27793	0.312572
1936	EEF1D	0.0286458	0.00867848	1.34391	0.426434	251.711	15.1447	187.023	10.9276
90120	TMEM250	0.0286458	0.00868612	1.4331	0.519143	62.0565	6.20514	43.0069	4.58427
30827	CXXC1	0.0286458	0.00870129	1.29622	0.374313	72.6153	2.58224	55.7919	1.99444
339230	CCDC137	0.0286458	0.00872537	1.29903	0.37743	79.992	2.62715	61.3603	2.52814
92714	ARRDC1	0.0286458	0.00875673	1.45699	0.542988	15.6136	0.747967	10.4838	1.75372
113026	PLCD3	0.0286458	0.00879684	1.46138	0.547335	1.86446	0.444871	0.945106	0.0766303
23415	KCNH4	0.0286458	0.00880448	1.48018	0.565776	3.52157	0.718967	2.03582	0.237734
4728	NDUFS8	0.0286458	0.00881213	1.46954	0.555365	35.4478	3.26015	23.8998	3.58874
53347	UBASH3A	0.0286458	0.00885264	1.78553	0.836355	10.6453	3.43535	5.40374	1.17444
10616	RBCK1	0.0286458	0.00889173	1.47722	0.562882	52.017	5.95499	34.9646	4.99324
396	ARHGDIA	0.0286458	0.00889937	1.5216	0.605588	468.238	57.2553	308.223	46.4054
360	AQP3	0.0286458	0.00890702	1.44662	0.532685	23.6442	2.26919	16.0797	2.195
58986	TMEM8A	0.0286458	0.00891467	1.54772	0.630148	49.7696	5.60393	32.0424	5.90475
2589	GALNT1	0.0286458	0.00893797	-1.54833	-0.630715	90.5147	17.219	139.63	15.9279
65249	ZSWIM4	0.0286458	0.00895416	1.48755	0.572936	4.73502	0.850292	2.84459	0.43701
4357	MPST	0.0286458	0.00896181	1.53315	0.616498	3.89269	0.791043	2.18194	0.433043
2539	G6PD	0.0286458	0.00896945	1.29629	0.374384	90.1757	4.01462	69.3076	1.91784
440563	HNRNPCL2	0.0286458	0.0089771	-1.36741	-0.451444	9.22358	0.834805	12.9681	0.890685
28964	GIT1	0.0286458	0.00898475	1.36274	0.446512	160.708	11.8513	117.619	7.83489
7086	TKT	0.0286458	0.00899239	1.30766	0.386988	402.905	15.0788	307.971	14.9297
51150	SDF4	0.0289308	0.00904259	1.38868	0.47371	125.862	9.90596	90.3872	7.78405
3728	JUP	0.0289308	0.00905023	1.60918	0.686325	1.93782	0.377343	0.84284	0.374589
124044	SPATA2L	0.0289308	0.0090988	1.73472	0.794699	7.7792	2.30437	4.01676	1.05463
27250	PDCD4	0.0289308	0.00910644	-1.31814	-0.398503	71.6572	4.50994	94.6695	2.55419
64132	XYLT2	0.0289308	0.00913011	1.37239	0.456688	25.6071	0.0742505	18.4627	2.13878
2907	GRINA	0.0289308	0.00914565	1.30357	0.382464	44.1349	2.53484	33.5894	0.4712
27433	TOR2A	0.0289308	0.0091533	1.43534	0.521388	16.5542	0.346415	11.3164	1.76932
256281	NUDT14	0.0289308	0.00916949	1.57926	0.659252	2.84061	0.81625	1.39949	0.215069
113730	KLHDC7B	0.0289308	0.00917713	1.53847	0.621498	4.34918	0.856285	2.46664	0.458031
9300	SNORD28	0.0289308	0.00918478	-1.31523	-0.395316	1.91566	0.135961	2.83506	0.185896
246330	PELI3	0.0289308	0.00919243	1.53566	0.618855	8.18891	1.46004	4.98065	0.916386
163033	ZNF579	0.0289308	0.00920007	1.44999	0.536039	4.10858	0.350951	2.54233	0.512195
84717	HDGFL2	0.0289308	0.0092331	1.36638	0.450354	45.5857	4.24453	33.0237	1.58062
388569	ZNF324B	0.0289308	0.00924929	1.32768	0.408902	13.1096	0.0554482	9.64751	0.793793
4924	NUCB1	0.0289308	0.00925694	1.44675	0.532818	103.199	10.4754	71.138	8.64458
1534	CYB561	0.0289308	0.00926458	1.47995	0.56555	3.78236	0.747308	2.21652	0.313932
527	ATP6V0C	0.0289308	0.00927223	1.37341	0.457762	70.495	4.39863	51.1276	4.70992
23396	PIP5K1C	0.0289308	0.00928842	1.32114	0.40178	32.9904	1.65626	24.7328	1.37097
201294	UNC13D	0.0289308	0.00929606	1.41419	0.499977	112.633	9.06286	79.5197	9.12053
23531	MMD	0.0289308	0.0093116	-1.43129	-0.517319	17.3226	2.6965	25.0612	1.13844
348180	CTU2	0.0289308	0.00931925	1.5933	0.672021	33.516	6.8426	20.5346	3.19276
84221	SPATC1L	0.0289308	0.00932689	1.62761	0.702756	5.11938	0.896614	2.79473	0.827705
157285	PRAG1	0.0289308	0.00935162	1.46238	0.548317	74.6103	11.8507	50.2771	1.96826
8270	LAGE3	0.0289308	0.009384	1.39941	0.484815	29.9913	3.29186	21.1005	1.56332
572	BAD	0.0289308	0.00939978	1.593	0.671746	11.8428	1.80215	7.12018	1.70016
59	ACTA2	0.0289308	0.00942451	1.41424	0.500028	1.92927	0.41677	1.05788	0.0125228
5290	PIK3CA	0.0289308	0.00944005	-1.2752	-0.350719	42.6376	1.28831	54.6431	1.4624
9112	MTA1	0.0293399	0.00946486	1.32857	0.409878	90.2175	5.14694	67.6567	3.81153
64978	MRPL38	0.0293399	0.00948019	1.41765	0.503498	67.9357	7.35603	47.5709	4.33524
4717	NDUFC1	0.0293399	0.00949573	1.33202	0.41362	30.7391	2.07287	22.8141	1.20387
4916	NTRK3	0.0293399	0.00953628	1.82351	0.866715	6.14621	2.03551	2.91548	1.09156
84303	CHCHD6	0.0293399	0.00954393	1.34602	0.428697	11.7824	0.661419	8.50619	0.73443
6748	SSR4	0.0293399	0.00956012	1.27175	0.346815	97.9976	1.99916	76.8601	2.52028
6398	SECTM1	0.0293399	0.00956776	1.4944	0.57957	1.30028	0.192004	0.551116	0.274347
2308	FOXO1	0.0293399	0.00958395	-1.28957	-0.366889	202.187	2.06402	261.239	13.3283
440345	NPIPB4	0.0293399	0.0095916	1.33708	0.419086	5.02928	0.459921	3.50347	0.192661
3783	KCNN4	0.0293399	0.00959924	1.30315	0.382005	92.2328	5.41511	70.4695	1.27355
7076	TIMP1	0.0293399	0.00960689	1.61289	0.689649	14.4808	3.5334	8.52093	1.5279
114884	OSBPL10	0.0293399	0.00961454	1.62468	0.70016	12.7178	2.80104	7.42779	1.61932
29997	NOP53	0.0293399	0.00962218	1.46124	0.547193	74.521	6.55748	50.9086	7.26551
841	CASP8	0.0293399	0.00963837	-1.25533	-0.328064	18.2611	0.491931	23.174	0.133254
84798	C19orf48	0.0293399	0.00965432	1.31858	0.398988	129.43	8.21024	97.8384	3.87125
50807	ASAP1	0.0293399	0.00966985	-1.35269	-0.435833	74.4692	5.39141	101.055	6.76455
113246	C12orf57	0.0293399	0.00969393	1.46006	0.54603	49.0275	2.13671	33.5573	5.72422
11316	COPE	0.0293399	0.00970158	1.60116	0.679121	91.9382	15.427	57.2113	10.8674
100506990	LOC100506990	0.0293399	0.00971752	-1.47041	-0.55622	3.33044	0.372747	5.40273	0.972463
84848	MIR503HG	0.0293399	0.00972517	-1.4617	-0.54765	0.577425	0.0740975	1.3258	0.396528
51291	GMIP	0.0293399	0.00978964	1.34945	0.432367	36.409	2.38718	26.7323	2.03258
968	CD68	0.0293399	0.00981372	-1.55137	-0.633547	14.2397	1.55211	22.9167	5.21662
2859	GPR35	0.0293399	0.0098299	1.48616	0.571589	1.79342	0.405138	0.873422	0.206335
112869	SGF29	0.0304136	0.00987066	1.40807	0.493714	17.7706	2.45667	12.2706	0.716147
222229	LRWD1	0.0304136	0.00989498	1.47887	0.56449	41.8509	5.94462	27.9067	3.3711
100130311	C17orf107	0.0304136	0.00990263	1.42495	0.510916	3.17946	0.549654	1.92078	0.206634
65108	MARCKSL1	0.0304136	0.00991027	1.34922	0.432131	51.9768	3.29377	38.29	3.00704
760	CA2	0.0309498	0.00994273	-1.49257	-0.577794	3.28461	0.707909	5.35685	0.643239
27338	UBE2S	0.0309498	0.00996657	1.46535	0.551244	10.4539	1.00617	6.86085	1.26042
50614	GALNT9	0.0309498	0.00997421	1.4225	0.508426	1.48036	0.248657	0.745101	0.188188
25865	PRKD2	0.0309498	0.00998186	1.50132	0.586231	44.9461	7.38582	29.4586	3.35595
641700	ECSCR	0.0309498	0.00999784	-1.4112	-0.496926	0.961167	0.147433	1.77542	0.337078
57210	SLC45A4	0.0309498	0.0100055	1.38297	0.467771	25.2059	1.30939	18.0126	2.16221
80194	TMEM134	0.0309498	0.0100303	1.37942	0.464063	15.3805	0.621164	10.9207	1.38055
78994	PRR14	0.0309498	0.0100379	1.34405	0.426589	48.6117	2.43284	35.9595	2.88896
8227	AKAP17A	0.0309498	0.0100628	1.32748	0.408687	58.8144	3.95764	44.0324	2.28
18	ABAT	0.0309498	0.0100869	1.3838	0.468638	17.603	1.87048	12.4237	1.0006
3269	HRH1	0.0309498	0.0100945	-1.60277	-0.680566	0.793314	0.465528	1.81201	0.132195
116983	ACAP3	0.0309498	0.0101182	1.47363	0.559372	32.7079	2.73452	22.0339	3.933
57106	NAT14	0.0309498	0.0101258	1.31445	0.394458	16.0853	0.802143	12.0016	0.713005
26286	ARFGAP3	0.0309498	0.0101501	-1.3167	-0.396926	71.0685	3.78692	93.8981	5.19133
26088	GGA1	0.0309498	0.0101578	1.35671	0.440112	59.7038	3.17935	43.8205	3.92648
125476	INO80C	0.0309498	0.0101823	-1.34127	-0.423598	29.3914	2.71211	39.655	0.7145
23616	SH3BP1	0.0309498	0.0102066	1.43139	0.517416	77.1354	6.14461	53.7943	7.16239
64759	TNS3	0.0309498	0.0102142	-2.05084	-1.03622	72.3647	31.4596	146.274	49.4291
3955	LFNG	0.0309498	0.0102298	1.6109	0.687867	31.3496	6.29292	19.0045	3.32926
4242	MFNG	0.0309498	0.0102374	1.29476	0.372689	171.443	8.6021	132.122	4.34182
65993	MRPS34	0.0309498	0.0102701	1.32474	0.405706	72.7023	2.43408	54.7203	4.2481
256236	NAPSB	0.0309498	0.0102778	1.46874	0.554583	1.54007	0.42279	0.717034	0.131969
9144	SYNGR2	0.0309498	0.0102854	1.33854	0.420662	124.789	4.24569	93.1728	8.25056
9249	DHRS3	0.0309498	0.0102931	1.38262	0.467404	73.0354	8.77754	52.2917	0.941005
5914	RARA	0.0309498	0.0103007	1.57133	0.65199	50.7493	8.5589	31.9472	5.57277
2050	EPHB4	0.0309498	0.0103165	1.41737	0.503218	4.54751	0.494552	2.92101	0.462838
4050	LTB	0.0309498	0.0103241	1.81045	0.856352	148.782	36.3368	81.9784	21.3333
9546	APBA3	0.0309498	0.0103403	1.55771	0.639424	19.7388	1.77984	12.4986	2.83873
60672	MIIP	0.0309498	0.010365	1.43261	0.518648	15.5877	1.58976	10.6001	1.39753
146760	RTN4RL1	0.0309498	0.0103727	1.58768	0.666921	1.43353	0.48566	0.5218	0.231106
23370	ARHGEF18	0.0309498	0.0103889	1.28984	0.367197	53.8384	2.15855	41.5164	1.70261
587	BCAT2	0.0309498	0.0104048	1.33989	0.422117	48.7628	3.60867	36.1216	2.24639
80162	PGGHG	0.0309498	0.0104125	1.58813	0.667326	53.6318	7.13258	33.8215	8.26038
648	BMI1	0.0309498	0.0104201	1.36611	0.450075	1.81916	0.186563	1.06666	0.195428
144699	FBXL14	0.0309498	0.0104357	1.53881	0.621812	10.415	1.05583	6.50341	1.48373
57647	DHX37	0.0309498	0.0104684	1.41297	0.498727	104.621	12.1173	73.5985	6.42773
1329	COX5B	0.0309498	0.0104761	1.34244	0.424858	50.4002	4.68579	37.1861	0.886333
5439	POLR2J	0.0309498	0.0104919	1.38128	0.466004	28.4149	1.25912	20.3772	2.42128
27090	ST6GALNAC4	0.0309498	0.0105162	1.48512	0.570577	9.54619	1.47002	6.09344	0.943342
64342	HS1BP3	0.0309498	0.0105321	1.35316	0.436329	8.89209	0.846664	6.30219	0.446539
283130	SLC25A45	0.0309498	0.0105483	1.41095	0.496662	9.93167	1.50015	6.71071	0.461226
85301	COL27A1	0.0309498	0.0105641	1.49529	0.580426	5.44651	0.0466361	3.37192	0.914978
51006	SLC35C2	0.0309498	0.0105717	1.26815	0.34273	42.5282	1.75551	33.3054	0.172643
54020	SLC37A1	0.0309498	0.0105877	1.37501	0.459447	25.9944	2.61415	18.601	1.34409
4597	MVD	0.0309498	0.0105953	1.63672	0.710803	75.2829	13.3284	45.8805	9.92736
84440	RAB11FIP4	0.0309498	0.010603	1.45312	0.539158	19.5473	3.16482	13.074	1.28533
5090	PBX3	0.0309498	0.0106192	-1.39504	-0.480304	11.0703	0.857391	15.8849	1.98057
116986	AGAP2	0.0309498	0.0106603	1.33839	0.420496	54.3674	4.85684	40.2798	1.44609
57513	CASKIN2	0.0309498	0.010668	1.38763	0.472621	10.9441	1.32651	7.58588	0.579549
57449	PLEKHG5	0.0309498	0.0106756	1.62417	0.699704	1.41621	0.584446	0.460645	0.151615
26873	OPLAH	0.0309498	0.0107247	1.60223	0.680079	4.46837	1.29891	2.37892	0.493598
765	CA6	0.0309498	0.01074	1.4859	0.571336	2.08021	0.407219	1.07467	0.306948
84626	KRBA1	0.0309498	0.0107562	1.5596	0.641176	16.0753	3.18318	9.88433	1.50404
91300	R3HDM4	0.0309498	0.0107721	1.34529	0.427917	69.8552	4.75527	51.6862	3.89908
57799	RAB40C	0.0309498	0.0107798	1.50113	0.586048	12.1259	2.39224	7.67183	0.818249
55343	SLC35C1	0.0309498	0.0107874	1.27182	0.346892	29.0465	0.870225	22.6274	0.812269
8427	ZNF282	0.0309498	0.0107951	1.31322	0.393106	39.4443	2.61776	29.7702	1.21851
10514	MYBBP1A	0.0309498	0.0108027	1.31914	0.399594	214.366	13.3398	162.215	8.70058
150709	ANKAR	0.0309498	0.0108183	-1.40604	-0.491639	1.14308	0.201849	2.01552	0.322874
84330	ZNF414	0.0309498	0.0108338	1.3854	0.470304	3.79887	0.323924	2.47265	0.385336
84033	OBSCN	0.0309498	0.0108576	1.41693	0.502769	30.2482	2.17653	21.1566	3.10273
10795	ZNF268	0.0309498	0.0108653	-1.33241	-0.414037	26.1687	0.318604	35.2988	3.34361
29903	CCDC106	0.0309498	0.0108815	1.39924	0.484643	6.8326	0.956322	4.57664	0.35281
55013	MCUB	0.0309498	0.0108977	-1.3921	-0.477267	79.0811	8.75555	110.305	9.31134
25771	TBC1D22A	0.0309498	0.0109139	1.33484	0.416662	37.0858	1.46919	27.5864	2.39987
132014	IL17RE	0.0309498	0.0109215	1.44027	0.526341	1.45538	0.381979	0.692723	0.0989379
3665	IRF7	0.0309498	0.0109291	1.91605	0.938134	4.09107	1.50279	1.64608	0.749668
2870	GRK6	0.0309498	0.0109447	1.36535	0.449269	82.0188	4.28825	59.9698	6.44966
9064	MAP3K6	0.0309498	0.0109523	1.50185	0.586739	4.06831	0.972431	2.3476	0.336014
339456	TMEM52	0.0309498	0.01096	1.35947	0.443043	1.40932	0.144533	0.77518	0.161873
4303	FOXO4	0.0309498	0.0109676	1.39775	0.48311	5.76794	0.481089	3.85709	0.589004
2950	GSTP1	0.0309498	0.0110476	1.38273	0.46752	178.534	14.4714	128.981	12.6579
23373	CRTC1	0.0309498	0.0110553	1.39827	0.483641	6.23189	0.606839	4.18115	0.571525
50486	G0S2	0.0309498	0.0110629	1.98458	0.988831	29.7941	11.184	14.4395	5.26666
57670	KIAA1549	0.0309498	0.0111106	1.58657	0.66591	5.55344	1.58474	3.05586	0.338943
5681	PSKH1	0.0309498	0.0111182	1.26443	0.338492	17.3902	0.424191	13.5472	0.49442
1181	CLCN2	0.0309498	0.0111258	1.26188	0.335572	4.94679	0.0250689	3.715	0.184593
10938	EHD1	0.0309498	0.0111491	1.44312	0.529188	72.267	7.28467	49.9149	6.78685
7325	UBE2E2	0.0309498	0.0111736	-1.33313	-0.414821	8.57996	0.374744	11.7964	1.10924
2901	GRIK5	0.0309498	0.0111812	1.59682	0.675201	5.69927	1.31851	3.17967	0.759877
196527	ANO6	0.0309498	0.0112125	-1.25123	-0.323347	109.457	1.76913	137.228	3.70469
115825	WDFY2	0.0309498	0.0112202	-1.3495	-0.432422	25.2844	2.12742	34.451	2.43715
339541	ARMH1	0.0309498	0.0112364	1.64916	0.721732	26.8431	3.53418	16.1993	4.38252
90231	KIAA2013	0.0309498	0.011244	1.25979	0.333185	24.2532	0.882748	19.0387	0.284057
6142	RPL18A	0.0309498	0.0112595	1.41977	0.505655	120.872	14.2045	84.7649	8.82852
53344	CHIC1	0.0309498	0.0112994	-1.26346	-0.337381	23.636	0.983797	30.1105	0.238335
84433	CARD11	0.0309498	0.011307	1.45145	0.537495	243.738	34.0094	167.105	17.6279
10998	SLC27A5	0.0309498	0.0113226	1.27456	0.349997	6.45624	0.224768	4.85133	0.232717
25930	PTPN23	0.0309498	0.0113302	1.35529	0.438601	48.5727	1.7835	35.6956	3.83098
286077	FAM83H	0.0309498	0.011371	1.42436	0.510315	9.81692	1.56304	6.55959	0.610976
1843	DUSP1	0.0309498	0.0113865	1.52072	0.604751	5.41974	0.715267	3.25612	0.81397
100287482	SMKR1	0.0309498	0.0113942	1.28703	0.364046	3.49253	0.216375	2.48945	0.124695
54923	LIME1	0.0309498	0.0114343	1.90415	0.929149	3.17189	1.42521	1.13908	0.531058
9744	ACAP1	0.0309498	0.0114498	1.3906	0.475704	67.7382	6.18867	48.4683	4.95121
90379	DCAF15	0.0309498	0.0114824	1.35668	0.440084	46.1837	2.62512	33.8545	3.34356
5184	PEPD	0.0309498	0.0114984	1.34743	0.430208	35.4231	3.71463	25.9501	0.926458
9469	CHST3	0.0309498	0.011506	-1.50091	-0.585837	18.4504	3.25775	28.1214	4.10998
90423	ATP6V1E2	0.0309498	0.0115218	1.36447	0.448339	3.50797	0.441263	2.29847	0.222367
29882	ANAPC2	0.0309498	0.0115617	1.52448	0.608314	35.8149	5.50859	23.2064	4.0016
92002	CCNQ	0.0309498	0.0115694	1.27224	0.347369	24.0948	1.06753	18.7166	0.464092
90313	TP53I13	0.0309498	0.011577	1.60376	0.681456	13.0704	1.40777	7.93797	2.15369
1850	DUSP8	0.0309498	0.0115847	1.4266	0.512585	1.95729	0.0595149	1.09096	0.33876
8660	IRS2	0.0309498	0.0115923	1.46817	0.554018	4.24044	0.919837	2.54533	0.338352
752	FMNL1	0.0309498	0.0116	1.39097	0.47609	187.743	17.2301	134.767	13.4578
5833	PCYT2	0.0309498	0.0116076	1.34235	0.424761	37.5882	3.56163	27.6821	1.2508
23770	FKBP8	0.0309498	0.0116238	1.55255	0.634638	121.23	16.7607	78.2544	15.2759
282969	FUOM	0.0309498	0.0116315	1.3736	0.457963	13.9091	0.570652	9.90191	1.34746
117289	TAGAP	0.0309498	0.0116472	1.37543	0.45988	297.474	33.7776	215.246	11.2547
79187	FSD1	0.0309498	0.0116626	1.28497	0.361737	19.9843	0.92102	15.3292	0.657038
85302	FBF1	0.0309498	0.0116702	1.33514	0.41699	10.0516	0.668735	7.2829	0.616656
79958	DENND1C	0.0309498	0.0116779	1.31474	0.394783	62.1048	1.99512	47.0736	3.59264
83855	KLF16	0.0309498	0.0116855	1.28894	0.366184	54.7904	1.91348	42.3076	2.30605
23218	NBEAL2	0.0309498	0.0117185	1.37218	0.456474	91.8138	9.30232	66.5255	4.85953
8570	KHSRP	0.0309498	0.0117262	1.28337	0.359936	420.336	19.6628	327.215	12.0142
26119	LDLRAP1	0.0309498	0.0117507	1.38114	0.465862	26.868	3.14466	19.1321	1.49037
83985	SPNS1	0.0313808	0.0117841	1.49594	0.581048	32.4484	3.42321	21.5265	3.94477
84002	B3GNT5	0.0313808	0.0118001	-2.23983	-1.16339	32.5076	15.2578	68.9153	16.7198
348262	MCRIP1	0.0313808	0.0118077	1.87658	0.908105	40.4596	10.3449	21.4105	7.15115
90864	SPSB3	0.0313808	0.0118237	1.40264	0.488144	7.42918	0.602356	5.03301	0.759661
27303	RBMS3	0.0313808	0.0118392	-1.55235	-0.634455	2.39586	0.580681	4.28815	1.05023
55697	VAC14	0.0313808	0.0118716	1.26845	0.343066	69.9319	3.36733	54.8802	0.475093
10014	HDAC5	0.0313808	0.0118793	1.32574	0.406802	22.843	1.9258	16.9545	0.747546
84823	LMNB2	0.0313808	0.0118955	1.25211	0.324365	171.128	1.72678	136.516	4.57572
91373	UAP1L1	0.0313808	0.0119031	1.32878	0.410105	16.0426	1.23435	11.8182	0.770232
2873	GPS1	0.0313808	0.0119193	1.37606	0.460543	95.5948	5.04332	69.4608	8.14017
9143	SYNGR3	0.0313808	0.011927	1.37168	0.455939	4.65365	0.681925	3.10198	0.111538
442578	STAG3L3	0.0313808	0.0119513	-1.33226	-0.413873	0.859155	0.14445	1.47467	0.146555
4938	OAS1	0.0313808	0.0119839	1.35109	0.434122	4.27876	0.601308	2.8912	0.0679415
93436	ARMC6	0.0313808	0.0119998	1.3888	0.473843	89.6797	6.44772	64.5131	8.15979
160	AP2A1	0.0313808	0.012016	1.33527	0.417136	81.1758	3.50875	60.6725	5.50747
3394	IRF8	0.0313808	0.0120316	-1.5623	-0.643673	220.465	45.4441	342.322	48.5611
3257	HPS1	0.0313808	0.0120392	1.33818	0.420274	36.8197	3.84638	27.1754	0.785072
56949	XAB2	0.0313808	0.0120552	1.37543	0.459888	60.4566	4.62335	43.7664	4.68224
9274	BCL7C	0.0313808	0.0120628	1.57707	0.657243	23.8698	3.16162	14.9574	3.47667
8408	ULK1	0.0320911	0.012176	1.51605	0.600317	13.9383	1.01072	8.99135	2.0476
81858	SHARPIN	0.0320911	0.0121837	1.37651	0.461016	22.412	0.437984	16.1026	2.17807
10066	SCAMP2	0.0320911	0.0121913	1.36399	0.447836	122.722	7.78335	89.9262	9.70154
65057	ACD	0.0320911	0.012199	1.30013	0.378657	49.922	3.38317	38.1219	1.27021
158586	ZXDB	0.0320911	0.0122066	-1.30083	-0.379432	14.4869	0.646968	19.1612	1.29343
64981	MRPL34	0.0320911	0.0122143	1.31767	0.397992	35.8789	1.80792	27.0178	2.09841
126308	MOB3A	0.0320911	0.0122219	1.28826	0.365425	146.086	5.95865	113.213	5.98493
2615	LRRC32	0.0320911	0.0122377	1.60149	0.679414	8.72261	1.77927	5.10593	1.39326
56915	EXOSC5	0.0320911	0.0122453	1.41732	0.503164	30.0693	0.515194	21.1178	3.72691
57414	RHBDD2	0.0320911	0.012253	1.40197	0.487455	30.0495	3.19064	21.1612	2.53796
9559	VPS26A	0.032381	0.0122693	-1.28245	-0.358903	50.7738	2.82808	65.3518	1.98081
6723	SRM	0.032381	0.0122769	1.31544	0.395548	311.737	14.2639	237.015	17.7372
89848	FCHSD1	0.032381	0.012326	1.406	0.491594	11.7911	0.795497	8.14931	1.34836
9859	CEP170	0.032381	0.0123336	-1.32266	-0.403441	64.5491	5.98612	85.4884	2.41881
27113	BBC3	0.032381	0.0123495	1.75339	0.81015	2.45615	1.24996	0.897741	0.237229
64319	FBRS	0.032381	0.0123743	1.44947	0.53553	127.018	12.7292	87.7393	13.5916
285704	RGMB	0.032381	0.0123898	1.32912	0.410468	19.8763	0.799256	14.7424	1.41142
9618	TRAF4	0.032381	0.0124058	1.25785	0.330963	176.316	3.6617	140.013	5.29223
2101	ESRRA	0.032381	0.0124134	1.31542	0.39552	35.9669	2.45666	27.0955	1.67405
283551	LINC01588	0.032381	0.0124296	-1.45026	-0.53631	3.28717	0.777314	5.15634	0.330235
80772	CPTP	0.032381	0.0124373	1.53125	0.614711	11.1992	1.41123	7.05231	1.76457
3268	AGFG2	0.032381	0.0124449	1.29051	0.367938	50.1222	2.85379	38.5926	1.57109
51310	SLC22A17	0.032381	0.0124767	1.32823	0.409509	1.77426	0.246626	1.08395	0.0768355
26012	NSMF	0.032381	0.0124843	1.37222	0.45651	74.6043	8.70294	53.9382	3.61201
81576	CCDC130	0.032381	0.0125084	1.35709	0.440516	16.6834	0.527392	12.0848	1.47795
8178	ELL	0.032381	0.0125327	1.44906	0.535121	25.7578	3.69145	17.4597	2.50058
3965	LGALS9	0.032381	0.0125984	1.51078	0.595297	12.3362	2.30032	7.79464	1.22207
2645	GCK	0.032381	0.012606	1.52642	0.610155	3.34518	0.964122	1.80724	0.249908
84266	ALKBH7	0.032381	0.0126299	1.69506	0.761332	4.96897	1.80297	2.41576	0.369386
10235	RASGRP2	0.032381	0.0126376	1.57325	0.653749	1.91629	0.640861	0.83833	0.279923
83931	STK40	0.032381	0.0126612	1.30376	0.382682	137.587	4.05795	105.465	7.89543
3673	ITGA2	0.032381	0.012686	-1.41959	-0.505473	6.49349	0.890062	9.63127	1.211
400	ARL1	0.032381	0.012702	-1.24853	-0.320233	94.4029	3.46332	118.063	0.470048
64718	UNKL	0.032381	0.0127342	1.30834	0.387742	24.7311	0.927548	18.696	1.47821
10298	PAK4	0.032381	0.0127587	1.55139	0.633566	11.9599	2.02109	7.39163	1.62444
146705	TEPSIN	0.032381	0.0127743	1.47607	0.561764	12.6399	0.856719	8.35078	1.85445
23135	KDM6B	0.032381	0.0128062	1.45547	0.541489	193.266	22.8856	132.853	19.6382
90557	CCDC74A	0.032381	0.0128139	1.57607	0.656335	5.83421	1.87086	3.23907	0.301371
255783	INAFM1	0.032381	0.0128215	1.41455	0.500338	1.78303	0.379	0.962149	0.196176
283899	INO80E	0.032381	0.0128377	1.32109	0.401725	58.2938	1.9698	43.9855	4.00496
5986	RFNG	0.032381	0.0128454	1.61148	0.688391	14.8694	2.52447	8.9638	2.43619
51629	SLC25A39	0.032381	0.0128615	1.29212	0.369736	165.493	5.41224	127.989	8.31689
440823	MIAT	0.032381	0.0128692	1.4094	0.49508	36.5174	4.75527	25.5725	2.78253
94235	GNG8	0.032381	0.0128937	-1.61614	-0.692552	2.36633	0.80132	4.41676	1.12302
55750	AGK	0.032381	0.0129261	-1.30274	-0.381554	66.0715	5.1646	86.2245	2.30168
84326	METTL26	0.032381	0.0129415	1.3616	0.445306	35.8083	1.70394	26.1424	3.30969
80774	LIMD2	0.032381	0.0129491	1.51337	0.597763	101.305	16.1664	66.6109	10.8225
132158	GLYCTK	0.032381	0.0129568	1.29506	0.373017	6.7133	0.572482	4.94606	0.116511
9709	HERPUD1	0.032381	0.0129644	1.35273	0.435878	131.685	13.1769	96.9438	7.05727
57787	MARK4	0.032381	0.0129721	1.25988	0.333284	19.7119	0.967771	15.4277	0.0554862
973	CD79A	0.032381	0.012988	1.58352	0.663131	3.75285	0.986933	2.00047	0.573442
7434	VIPR2	0.032381	0.0129956	1.64593	0.718901	2.91856	0.684468	1.41554	0.610851
10155	TRIM28	0.032381	0.0130118	1.3042	0.383162	594.599	30.1064	455.972	30.6859
93145	OLFM2	0.032381	0.0130195	1.46464	0.550546	8.82288	1.16657	5.73853	1.1178
80142	PTGES2	0.032381	0.0130442	1.47741	0.563068	55.2884	6.75864	37.3048	6.64244
26301	GBGT1	0.032381	0.0130519	1.6208	0.696707	6.32821	1.71595	3.47839	0.825719
7517	XRCC3	0.032381	0.0130678	1.31855	0.398955	42.873	3.19525	32.2504	1.9163
10043	TOM1	0.032381	0.0130754	1.44718	0.533246	26.8996	2.95554	18.3609	2.93444
5818	NECTIN1	0.032381	0.0130831	1.26151	0.335152	11.8144	0.256608	9.16333	0.452295
2962	GTF2F1	0.032381	0.0130993	1.30301	0.381844	107.88	8.90706	82.3851	1.36159
54862	CC2D1A	0.032381	0.0131069	1.40273	0.488234	44.4537	4.63344	31.4403	3.84692
29888	STRN4	0.032381	0.0131146	1.36342	0.447233	76.391	7.16808	55.7603	5.10625
80024	SLC8B1	0.032381	0.0131222	1.30964	0.389171	17.773	0.913549	13.3482	1.04732
593	BCKDHA	0.032381	0.0131382	1.33232	0.413945	22.3559	2.24762	16.4913	0.849227
55619	DOCK10	0.032381	0.0131539	-1.35495	-0.43824	218.74	14.6422	297.394	31.6722
9046	DOK2	0.032381	0.0131616	1.39918	0.484581	21.7254	2.74989	15.223	1.63769
56731	SLC2A4RG	0.032381	0.0131775	1.47068	0.556481	19.2514	1.27557	12.9314	2.687
1938	EEF2	0.032381	0.0132435	1.31473	0.394765	2116.47	125.871	1610.45	115.591
59307	SIGIRR	0.032381	0.0132512	1.54499	0.627598	8.7228	1.18932	5.37136	1.41134
440926	H3F3AP4	0.032381	0.0132588	1.30376	0.382674	51.4321	1.76685	39.2807	3.06348
79763	ISOC2	0.032381	0.0132665	1.4962	0.581302	23.3972	4.46163	15.1896	1.96183
57162	PELI1	0.032381	0.0132822	-1.33257	-0.41421	19.5813	1.85219	26.3775	1.52276
79724	ZNF768	0.032381	0.0132899	1.34923	0.432132	12.9114	0.530692	9.34951	1.14035
2650	GCNT1	0.032381	0.0133144	-1.57457	-0.654961	18.6225	5.00703	29.4923	4.38552
56931	DUS3L	0.032381	0.0133306	1.56724	0.648226	45.5425	8.85226	28.7014	5.62614
10423	CDIPT	0.032381	0.0133465	1.32601	0.407092	45.7419	4.59633	34.1528	1.20428
116988	AGAP3	0.032381	0.0133541	1.33579	0.417698	18.86	1.41621	13.8753	1.21692
79651	RHBDF2	0.032381	0.0133699	1.35928	0.442845	20.886	0.7165	15.1802	2.07496
51477	ISYNA1	0.032381	0.0133776	1.47942	0.565032	4.00244	0.969882	2.34459	0.272619
399715	LINC02649	0.032381	0.0133931	1.37156	0.455816	1.37436	0.195499	0.733826	0.183201
9253	NUMBL	0.032381	0.0134008	1.38067	0.465369	11.5807	0.658575	8.16079	1.28334
55954	ZMAT5	0.032381	0.0134248	1.41644	0.502269	13.8488	1.61321	9.50239	1.34826
22859	ADGRL1	0.032381	0.013441	1.31593	0.396082	63.4351	5.07887	47.9124	2.65195
197258	FCSK	0.032381	0.0134572	1.47542	0.561129	14.7297	1.15419	9.78731	2.1942
283991	UBALD2	0.032381	0.0134815	1.40488	0.49045	57.0566	6.80152	40.3297	4.919
123775	C16orf46	0.032381	0.0134891	1.31221	0.392002	1.27271	0.175323	0.729819	0.0845532
4884	NPTX1	0.032381	0.0135215	-1.52445	-0.608291	69.0684	12.5701	105.902	20.0562
4034	LRCH4	0.032381	0.0135292	1.40196	0.487448	27.1869	2.1946	19.1943	2.75331
10522	DEAF1	0.032381	0.0135368	1.31496	0.39502	50.9832	2.35669	38.5946	3.25243
11344	TWF2	0.032381	0.0135445	1.35314	0.436314	61.5142	4.27067	45.2912	4.6833
54344	DPM3	0.032381	0.01356	1.59337	0.672085	4.21493	1.10105	2.26941	0.697246
8807	IL18RAP	0.032381	0.013592	-1.46386	-0.549781	4.62326	0.900955	7.21901	1.17911
54531	MIER2	0.032381	0.0135996	1.33774	0.419795	24.4523	1.83296	18.0434	1.67516
93643	TJAP1	0.032381	0.0136649	1.32227	0.403012	40.9531	3.66285	30.6731	1.5746
79735	TBC1D17	0.0329257	0.0136803	1.30407	0.383025	32.7404	1.9129	24.8827	1.68755
5467	PPARD	0.0329257	0.0137299	1.30313	0.381985	45.5985	3.28955	34.7322	1.82752
147965	FAM98C	0.0329257	0.0137376	1.36043	0.444061	13.6129	0.35159	9.79862	1.35642
5699	PSMB10	0.0329257	0.0137452	1.50451	0.589298	68.1748	12.8845	44.6736	5.88506
64743	WDR13	0.0329257	0.0137614	1.37881	0.463424	19.9702	1.81325	14.242	1.8019
4255	MGMT	0.0329257	0.0137848	1.43944	0.525503	11.902	0.984055	8.03781	1.54105
81796	SLCO5A1	0.0329257	0.0137925	-1.45866	-0.544643	0.375284	0.221312	0.999747	0.249123
3956	LGALS1	0.0329257	0.0138247	1.48477	0.570244	16.1475	2.30702	10.5949	2.00366
113655	MFSD3	0.0329257	0.0138323	1.45382	0.539847	7.11365	1.15417	4.58439	0.832966
57591	MRTFA	0.0329257	0.01384	1.31349	0.393404	40.3155	2.6751	30.4601	2.1652
8764	TNFRSF14	0.0329257	0.0138476	1.59825	0.676489	58.237	10.5352	36.309	8.20477
2232	FDXR	0.0329257	0.0138553	1.52951	0.613074	7.3208	2.09445	4.34606	0.470831
89891	WDR34	0.0329257	0.0138716	1.48133	0.566894	35.1773	5.82555	23.4332	4.00094
943	TNFRSF8	0.0332103	0.0139198	1.6314	0.706111	12.9061	4.68048	7.2538	0.701612
8605	PLA2G4C	0.0332103	0.0139274	1.38899	0.474038	2.76994	0.535531	1.69673	0.123429
3908	LAMA2	0.0332103	0.0139756	1.36109	0.444759	13.9892	1.04735	10.0433	1.23788
10587	TXNRD2	0.0332103	0.0139833	1.46659	0.552464	14.9826	1.82515	9.95925	1.85179
3689	ITGB2	0.0332103	0.0139991	1.24605	0.317357	160.974	3.97822	129.01	4.2325
347862	GATD1	0.0332103	0.0140317	1.34436	0.426922	32.3861	3.65041	23.7574	1.28492
6846	XCL2	0.0332103	0.0140562	-1.49262	-0.577846	0.448107	0.331503	1.12505	0.0843133
7709	ZBTB17	0.0332103	0.0140638	1.42357	0.509511	30.8296	2.59165	21.507	3.57903
51341	ZBTB7A	0.0332103	0.0140715	1.32017	0.400724	46.1729	0.83356	34.849	3.55356
387254	SLC7A5P2	0.0332103	0.0140791	1.41068	0.496386	23.1859	2.3197	16.2159	2.55009
53	ACP2	0.0332103	0.0140868	1.25325	0.32568	26.2497	0.596927	20.7527	0.924636
1613	DAPK3	0.0332103	0.0140944	1.3804	0.465091	23.0688	1.37936	16.5281	2.4258
9367	RAB9A	0.0332103	0.014102	-1.34783	-0.430639	8.39165	1.09289	11.6036	0.422909
64764	CREB3L2	0.0332103	0.0141182	-1.24845	-0.32014	55.9977	2.10389	70.1384	1.60516
3984	LIMK1	0.0332103	0.0141259	1.31317	0.393057	37.5248	3.27175	28.2892	1.39414
2193	FARSA	0.0332103	0.0141419	1.26661	0.340973	191.324	7.44985	150.868	6.83985
56905	C15orf39	0.0332103	0.0141578	1.29574	0.373775	54.0967	2.76605	41.5487	2.82141
84231	TRAF7	0.0332103	0.0141741	1.28508	0.361861	137.664	7.02559	106.92	5.9698
79132	DHX58	0.0332103	0.0141817	1.43207	0.518106	3.99439	0.459768	2.51025	0.604088
790955	UQCC3	0.0332103	0.0141894	1.55399	0.635975	7.26274	2.0521	4.20146	0.297693
78992	YIPF2	0.0332103	0.0142467	1.39718	0.482522	15.086	1.8631	10.5064	1.26119
199800	ADM5	0.0337178	0.0142706	1.46927	0.555096	3.38206	0.072567	2.02831	0.63383
8541	PPFIA3	0.0337178	0.0142782	1.37976	0.464415	4.46954	0.0494782	2.99445	0.611664
57104	PNPLA2	0.0337178	0.0142859	1.34703	0.429787	15.1702	1.29658	11.0147	1.13408
26205	GMEB2	0.0337178	0.0142935	1.32404	0.404944	25.8063	2.21839	19.2324	1.41676
84419	C15orf48	0.0337178	0.0143012	-1.98805	-0.991354	1.84298	1.26508	4.5594	2.09705
10712	FAM189B	0.0337178	0.0143088	1.34829	0.431129	57.4004	5.15835	42.3274	4.07565
90411	MCFD2	0.0337178	0.014325	-1.28063	-0.356851	70.8353	4.4137	90.9265	3.54384
10000	AKT3	0.0337178	0.0143327	-1.29888	-0.377273	31.0608	2.67555	40.558	1.11576
6604	SMARCD3	0.0337178	0.0143655	1.41015	0.495848	1.31277	0.400503	0.625809	0.0815307
116447	TOP1MT	0.0337178	0.0143892	1.3454	0.428032	38.059	3.72097	27.9969	2.20905
415116	PIM3	0.0337178	0.0144051	1.25577	0.328568	239.162	8.87621	190.236	6.59816
481	ATP1B1	0.0337178	0.0144128	-1.76152	-0.816817	27.8919	10.6081	48.7353	11.9625
57190	SELENON	0.0337178	0.0144374	1.36055	0.444186	105.109	3.16629	77.4196	10.0579
9806	SPOCK2	0.0337178	0.0144615	1.32212	0.402854	165.686	9.56312	125.26	10.9317
84261	FBXW9	0.0337178	0.0144849	1.36861	0.452709	6.23646	0.204646	4.32024	0.724304
10347	ABCA7	0.0337178	0.0144926	1.40073	0.486181	8.70347	1.38348	5.89192	0.537686
780	DDR1	0.0337178	0.0145574	1.60662	0.684032	20.7299	2.94354	12.8048	3.71795
60412	EXOC4	0.0337178	0.0145894	-1.27211	-0.34722	46.0924	2.37149	58.8909	2.52405
105378260	LOC105378260	0.0337178	0.0146636	-1.35491	-0.438192	0.760814	0.02988	1.39974	0.325788
57561	ARRDC3	0.0337178	0.0146713	-1.32797	-0.409221	11.7589	0.445835	15.9993	1.75605
3054	HCFC1	0.0337178	0.0146789	1.30995	0.389511	270.95	12.9051	206.947	17.3064
26147	PHF19	0.0337178	0.0146952	1.23938	0.309624	143.499	5.07402	115.549	1.67493
10868	USP20	0.0337178	0.0147028	1.37642	0.460916	52.1808	4.11252	37.7744	4.86131
2334	AFF2	0.0337178	0.0147436	-1.42873	-0.514734	12.8604	1.33856	18.9223	3.2163
23223	RRP12	0.0337178	0.014767	1.26018	0.333628	148.579	4.63008	117.746	5.51977
146712	B3GNTL1	0.0337178	0.0147826	1.33314	0.414832	8.30923	1.01036	5.96009	0.302366
55295	KLHL26	0.0337178	0.0147902	1.34607	0.428758	9.87116	0.216083	7.11848	1.04711
64763	ZNF574	0.0337178	0.0148057	1.3362	0.418131	21.9534	1.26558	16.2231	1.76086
23509	POFUT1	0.0337178	0.0148298	-1.34977	-0.432712	155.578	20.2325	209.26	6.24191
10154	PLXNC1	0.0337178	0.0148375	1.39074	0.475856	2.75943	0.415226	1.70576	0.322757
220972	2008-03-01	0.0337178	0.0148537	-1.26361	-0.337557	16.2284	0.360826	20.7893	1.20503
79469	DLEU2L	0.0337178	0.0148613	-1.51169	-0.596164	1.9449	0.719629	3.38243	0.428202
60312	AFAP1	0.0337178	0.0148775	1.32228	0.403031	75.6278	6.1187	56.9332	4.33642
729440	CCDC61	0.0337178	0.0148933	1.42205	0.507972	9.69006	0.976117	6.56082	1.17246
154743	BMT2	0.0337178	0.0149009	-1.36972	-0.453886	9.87407	1.10515	13.8926	1.48635
5209	PFKFB3	0.0337178	0.0149165	1.37805	0.462632	425.527	56.4483	307.052	20.2253
7593	MZF1	0.0337178	0.0149241	1.33576	0.417662	5.04039	0.485456	3.52428	0.408828
55667	DENND4C	0.0337178	0.0149318	-1.40334	-0.488866	19.9672	3.18296	28.2336	2.00562
4946	OAZ1	0.0337178	0.0149394	1.26521	0.339378	629.512	20.242	497.624	26.0915
23170	TTLL12	0.0337178	0.014947	1.35692	0.440333	196.475	15.1679	144.893	16.9722
79792	GSDMD	0.0337178	0.0149547	1.45323	0.539265	16.3868	1.96281	11.0399	2.0453
51529	ANAPC11	0.0337178	0.0149702	1.43536	0.521411	31.0434	4.52313	21.3065	2.94815
79652	TMEM204	0.0337178	0.0149779	1.45511	0.541127	11.6247	0.289988	7.79967	1.75042
84309	NUDT16L1	0.0344828	0.0150017	1.39634	0.481648	17.3115	2.3364	12.0961	1.40689
56953	NT5M	0.0344828	0.0150179	1.42861	0.514614	3.00713	0.311077	1.82782	0.474888
972	CD74	0.0344828	0.0150256	1.27837	0.354302	154.854	10.5952	120.768	3.57351
113178	SCAMP4	0.0344828	0.0150504	1.34003	0.422264	28.6618	1.01685	21.2322	2.68026
10287	RGS19	0.0349956	0.0150753	1.48133	0.566892	43.3694	5.41574	29.163	5.54217
26121	PRPF31	0.0349956	0.015083	1.26288	0.336713	114.946	4.45864	90.8299	4.17457
54963	UCKL1	0.0349956	0.0151075	1.32368	0.404549	36.8841	2.7688	27.6323	2.3413
55611	OTUB1	0.0349956	0.0151151	1.25115	0.323256	103.605	3.80099	82.6029	2.87023
10454	TAB1	0.0349956	0.0151306	1.32274	0.403532	26.6666	1.35411	19.9672	2.07643
414918	DENND6B	0.0349956	0.0151383	1.58146	0.661253	1.63536	0.580519	0.663894	0.359312
11116	FGFR1OP	0.0349956	0.0151459	-1.35233	-0.435448	29.8123	2.77185	40.7042	4.32891
26278	SACS	0.0349956	0.0151536	-1.3592	-0.44276	326.06	29.5758	443.987	46.6512
26262	TSPAN17	0.0349956	0.0151612	1.42578	0.511751	31.4096	3.09955	21.8671	3.81612
9265	CYTH3	0.0349956	0.0151689	-1.28657	-0.363531	26.3533	2.0194	34.1395	1.11489
25920	NELFB	0.0349956	0.0151844	1.36238	0.446132	67.4354	7.91052	49.1247	4.09456
196743	PAOX	0.0349956	0.0152004	-1.32337	-0.404218	2.28432	0.339568	3.33204	0.147013
114879	OSBPL5	0.0355594	0.0152166	1.33222	0.413837	5.4299	0.56097	3.82452	0.381534
84080	ENKD1	0.0355594	0.0152243	1.34729	0.430059	5.65215	0.827271	3.91726	0.246941
9372	ZFYVE9	0.0355594	0.0152405	-1.53133	-0.614789	3.68128	1.02855	6.07989	0.923306
8379	MAD1L1	0.0355594	0.0152728	1.36778	0.45184	23.836	2.71106	17.1387	1.77101
23241	PACS2	0.0355594	0.0152882	1.32098	0.401606	29.9075	0.568369	22.485	2.47809
101928378	PTOV1-AS2	0.0355594	0.0153035	1.47958	0.565193	6.7915	1.50587	4.23756	0.750636
644873	LINC01184	0.0355594	0.0153112	-1.41615	-0.501971	11.395	2.0322	16.4488	1.58731
3996	LLGL1	0.0355594	0.0153188	1.36692	0.450933	44.5395	2.25508	32.4984	4.5587
1508	CTSB	0.0355594	0.0153264	1.27638	0.352062	182.976	11.5552	143.022	5.52487
9739	SETD1A	0.0355594	0.0153341	1.33262	0.41427	78.0785	4.13956	58.5111	6.21248
54941	RNF125	0.0359833	0.0153494	-1.35318	-0.436356	12.029	1.67949	16.5344	0.531186
80198	MUS81	0.0359833	0.0153656	1.33681	0.418796	36.9677	2.69334	27.4516	2.89665
29915	HCFC2	0.0359833	0.0153812	-1.3194	-0.399883	12.9552	0.901107	17.4349	1.63036
738	VPS51	0.0359833	0.0153888	1.42941	0.515417	62.6496	10.1377	43.2847	4.43659
22870	PPP6R1	0.0359833	0.0153964	1.32334	0.404179	365.822	28.4739	276.294	23.3939
653784	MZT2A	0.0359833	0.0154041	1.56964	0.650438	11.6717	1.92684	7.1806	1.94755
80709	AKNA	0.0359833	0.0154277	1.30969	0.389225	101.611	1.61182	77.5981	7.62968
6522	SLC4A2	0.0359833	0.0154354	1.30183	0.380543	104.621	5.33679	80.2388	6.63739
28577	TRBV12-3	0.0359833	0.015443	-1.30322	-0.382078	5.99967	0.187466	8.14605	0.85538
79414	LRFN3	0.0359833	0.0154836	1.42244	0.508371	11.9729	1.63735	8.13198	1.26563
8506	CNTNAP1	0.0359833	0.0155655	1.44877	0.534827	6.74004	1.33591	4.31978	0.658407
83538	TTC25	0.0359833	0.0155732	1.36267	0.44644	1.60417	0.319875	0.904003	0.132157
203228	C9orf72	0.0359833	0.015606	-1.32446	-0.40541	17.335	1.53478	23.2715	1.83669
22997	IGSF9B	0.0359833	0.0156137	1.53059	0.614091	20.5375	3.14067	13.2256	3.22904
8907	AP1M1	0.0359833	0.0156292	1.29468	0.372597	88.3681	5.46991	68.0419	4.57542
8651	SOCS1	0.0359833	0.0156369	1.59742	0.675746	28.9728	4.75118	18.0726	5.05203
22882	ZHX2	0.0359833	0.0156788	1.27652	0.352218	6.22138	0.480602	4.65058	0.181407
65999	LRRC61	0.0359833	0.0156864	1.41377	0.499545	10.8075	0.789399	7.42574	1.51696
644815	FAM83G	0.0359833	0.0156941	1.35507	0.43837	28.66	4.13173	20.7619	0.771438
11043	MID2	0.0359833	0.0157017	-1.61268	-0.689456	1.97686	0.729119	3.75712	0.941393
5763	PTMS	0.0359833	0.0157179	1.34806	0.430886	19.0938	1.54803	13.9337	1.62648
6645	SNTB2	0.0359833	0.0157255	-1.34997	-0.432928	13.6905	1.04876	18.887	2.27131
51537	MTFP1	0.0359833	0.0157332	1.31538	0.395477	63.6886	3.45966	48.2754	4.61386
10623	POLR3C	0.0359833	0.0157494	-1.27482	-0.350291	52.9896	3.8023	67.7214	1.31602
23644	EDC4	0.0359833	0.0157649	1.30313	0.381986	130.413	11.2244	99.683	4.9329
911	CD1C	0.0359833	0.0157726	1.53974	0.622684	7.36421	2.106	4.35459	0.73053
9026	HIP1R	0.0359833	0.0157973	1.5107	0.595222	25.6184	2.62476	16.9048	4.30282
11188	NISCH	0.0359833	0.0158049	1.30603	0.385187	79.0726	7.37709	60.1718	2.44167
65094	JMJD4	0.0359833	0.0158126	1.31037	0.389975	41.4189	2.62395	31.4075	2.742
54681	P4HTM	0.0359833	0.015836	1.28659	0.363556	11.1626	0.257716	8.47234	0.755567
975	CD81	0.0359833	0.0158522	1.27558	0.351153	147.135	2.15295	115.328	8.46772
4772	NFATC1	0.0359833	0.0158598	1.35722	0.440658	57.4894	7.21119	41.954	3.15263
22846	VASH1	0.0359833	0.0158837	1.4301	0.516119	57.5628	7.8668	40.008	5.92536
66036	MTMR9	0.0359833	0.0158992	-1.26491	-0.339038	36.2711	1.06782	46.1862	2.8077
997	CDC34	0.0359833	0.015915	1.34487	0.42747	30.7826	1.79031	22.7211	2.89571
4123	MAN2C1	0.0359833	0.0159226	1.41496	0.500762	49.5491	5.42274	34.8783	5.60749
9435	CHST2	0.0359833	0.0159303	1.29324	0.370992	15.3378	1.28917	11.6159	0.564976
156	GRK2	0.0359833	0.0159465	1.28236	0.358807	283.087	11.9238	220.755	15.2171
64236	PDLIM2	0.0359833	0.0159541	1.30436	0.383346	10.2104	0.956393	7.58112	0.43259
203054	ADCK5	0.0359833	0.0159703	1.4814	0.566961	7.72187	0.628326	4.97461	1.26074
2039	DMTN	0.0359833	0.015978	1.45062	0.536672	2.41328	0.525333	1.35061	0.337286
6193	RPS5	0.0359833	0.0160701	1.27416	0.349552	563.766	34.5112	441.929	18.125
1437	CSF2	0.0367279	0.0160864	-1.71971	-0.782169	67.8668	27.3034	112.995	19.7385
9724	UTP14C	0.0367279	0.0161105	-1.20606	-0.270306	41.0109	0.360327	49.6687	0.568303
5589	PRKCSH	0.0367279	0.0161671	1.33365	0.415375	147.964	13.3635	110.65	9.30091
54793	KCTD9	0.0374376	0.0161992	-1.29905	-0.377453	23.7767	1.45703	31.212	2.48718
10467	ZNHIT1	0.0374376	0.0162069	1.39536	0.480632	28.3634	3.57986	20.0473	2.61167
92370	PXYLP1	0.0374376	0.0162314	1.26894	0.343628	9.43875	0.263217	7.23654	0.544326
9361	LONP1	0.0374376	0.0162636	1.32546	0.406489	222.957	12.5088	168.426	18.2913
158431	ZNF782	0.0380795	0.0162963	-1.32614	-0.407231	5.10694	0.749328	7.05983	0.0740971
3556	IL1RAP	0.0380795	0.0163039	-1.26921	-0.343929	29.0681	0.830199	37.2074	2.47508
472	ATM	0.0380795	0.0163199	-1.32382	-0.404702	41.4843	4.99303	54.9922	1.01235
374383	NCR3LG1	0.0380795	0.0163354	-1.57284	-0.653374	13.0486	3.12018	21.141	5.21301
11253	MAN1B1	0.0380795	0.016343	1.38447	0.469335	39.4009	5.56366	28.0773	2.65596
3421	IDH3G	0.0380795	0.0163507	1.28006	0.35621	49.5689	3.5034	38.4683	1.73396
3678	ITGA5	0.0395883	0.0164093	1.27986	0.355988	39.7123	1.12101	30.8628	2.3851
79661	NEIL1	0.0395883	0.0164581	1.42692	0.512909	1.31939	0.386866	0.614526	0.159811
285971	ZNF775	0.0395883	0.0164736	1.3953	0.480577	2.1922	0.346046	1.29421	0.325919
57592	ZNF687	0.0395883	0.0165137	1.36106	0.444729	39.4572	4.07251	28.7519	3.40873
6583	SLC22A4	0.0395883	0.0165379	-1.31404	-0.39401	2.56198	0.391281	3.66262	0.0911359
9725	TMEM63A	0.0395883	0.0165536	1.26948	0.34424	20.5668	0.20278	16.0169	1.1955
6712	SPTBN2	0.0395883	0.0165864	1.33162	0.413185	2.62424	0.365994	1.71653	0.187717
54997	TESC	0.0395883	0.016602	1.33457	0.416374	11.9297	1.0043	8.70019	0.951127
57410	SCYL1	0.0395883	0.0166346	1.31144	0.391151	80.6051	5.89756	61.2477	4.97637
10411	RAPGEF3	0.0395883	0.0166508	1.42691	0.512892	2.15429	0.151588	1.23709	0.427323
79701	OGFOD3	0.0395883	0.016667	1.30586	0.385005	20.1032	1.56972	15.1595	1.17389
284338	PRR19	0.0395883	0.0166986	1.53705	0.620161	2.2431	0.66697	1.10225	0.405178
146540	ZNF785	0.0395883	0.0167148	1.36452	0.448395	4.87454	0.397006	3.32652	0.609358
1291	COL6A1	0.0395883	0.0167389	1.52318	0.607088	71.3805	17.9762	45.4723	2.39749
11243	PMF1	0.0395883	0.0167632	1.25949	0.332837	35.1346	2.17132	27.6589	0.611173
1122	CHML	0.0395883	0.0167794	-1.2806	-0.356822	69.0107	5.62207	88.4864	2.30156
1537	CYC1	0.0395883	0.0168035	1.2636	0.33754	127.207	3.35409	100.573	6.33769
84807	NFKBID	0.0395883	0.0168524	1.45017	0.536227	108	17.5736	73.9915	10.4336
9727	RAB11FIP3	0.0395883	0.01686	1.4065	0.492109	35.8102	3.40661	25.331	4.21695
84707	BEX2	0.0395883	0.0168676	1.28673	0.363708	9.5435	0.776144	7.18513	0.396666
345778	MTX3	0.0395883	0.0168999	-1.45579	-0.541802	15.4436	2.88046	22.8495	3.46205
147015	DHRS13	0.0395883	0.0169326	1.27596	0.351587	23.2032	0.636064	18.0008	1.46493
171177	RHOV	0.0395883	0.0169486	1.32186	0.402572	2.08724	0.263358	1.33558	0.194512
9993	DGCR2	0.0395883	0.0169729	1.38747	0.472461	46.8888	5.15941	33.5925	4.56357
56904	SH3GLB2	0.0395883	0.0169806	1.29604	0.374108	39.2889	1.92696	30.1385	2.68142
28952	CCDC22	0.0395883	0.0169967	1.45942	0.545394	23.9269	2.94184	16.2133	3.1949
27352	SGSM3	0.0395883	0.0170288	1.29487	0.372812	27.8194	1.97144	21.2564	1.50009
23640	HSPBP1	0.0395883	0.0170364	1.32192	0.402639	49.4218	4.44946	37.1199	3.06091
9755	TBKBP1	0.0395883	0.017044	1.48983	0.575145	45.0729	8.84067	29.7465	4.50348
54919	DNAAF5	0.0395883	0.0170517	1.29438	0.372257	72.2065	4.68669	55.5787	4.15647
8728	ADAM19	0.0395883	0.0170843	1.43808	0.52414	124.255	22.0358	85.5904	10.199
83874	TBC1D10A	0.0395883	0.0171079	1.368	0.452063	12.5746	1.53757	8.91843	1.06804
55111	PLEKHJ1	0.0395883	0.0171156	1.29893	0.377325	36.6842	2.10832	28.0494	2.47387
9997	SCO2	0.0395883	0.0171473	1.30458	0.383588	18.4914	1.45311	13.9395	1.08568
3725	JUN	0.0395883	0.0171629	1.33295	0.414618	22.4851	2.66738	16.5582	0.983768
643699	GOLGA8N	0.0395883	0.0171788	-1.3749	-0.459322	1.49181	0.300201	2.42504	0.401999
6261	RYR1	0.0395883	0.0172438	1.28983	0.367178	136.719	11.2361	105.623	5.14206
11070	TMEM115	0.0395883	0.0172514	1.37667	0.461182	23.8107	2.60938	17.0479	2.22965
5594	MAPK1	0.0395883	0.0172676	-1.23695	-0.306783	264.789	5.40979	327.915	13.6741
84153	RNASEH2C	0.0395883	0.0172838	1.31862	0.399025	41.019	4.34835	30.7756	1.65372
339044	PKD1P1	0.0395883	0.0173073	1.36387	0.447707	39.8974	5.71885	28.8102	1.65941
11094	CACFD1	0.0395883	0.0173235	1.58504	0.664517	2.33758	0.70222	1.1115	0.501971
57568	SIPA1L2	0.0395883	0.0173311	-1.3428	-0.42524	23.984	3.05164	32.4462	2.45024
51561	IL23A	0.0395883	0.0173388	-1.34579	-0.428449	13.4735	1.28049	18.5053	2.14847
780851	SNORD3A	0.0395883	0.0173464	1.41618	0.502003	1.75909	0.543941	0.927309	0.123284
133746	JMY	0.0395883	0.0173797	-1.2513	-0.323428	13.8771	0.233798	17.6349	1.06724
9772	TMEM94	0.0395883	0.0174109	1.34356	0.426056	54.6113	2.5249	40.6053	5.49319
57479	PRR12	0.0395883	0.0174267	1.36946	0.453607	39.3263	5.16553	28.3646	2.72484
22836	RHOBTB3	0.0395883	0.0174343	-1.29698	-0.375155	14.0365	0.490983	18.5555	1.91409
143686	SESN3	0.0395883	0.0174496	1.34922	0.432125	11.9544	1.75774	8.54404	0.352098
2131	EXT1	0.0395883	0.0175236	-1.23185	-0.300826	22.0958	0.600046	27.4554	0.974155
126299	ZNF428	0.0395883	0.0175313	1.433	0.519039	14.16	1.90232	9.62518	1.74015
207	AKT1	0.0395883	0.0175549	1.24803	0.319648	158.362	7.92399	126.619	3.70597
1543	CYP1A1	0.0395883	0.0175626	1.61928	0.695352	9.30189	2.99391	5.27636	1.22073
79176	FBXL15	0.0395883	0.0175702	1.33796	0.42003	3.72784	0.134362	2.55362	0.469435
285613	RELL2	0.0402208	0.0175951	1.41899	0.504864	20.2637	3.57767	13.9199	1.8306
66005	CHID1	0.0402208	0.0176193	1.25429	0.326875	61.0485	1.99196	48.5017	2.71431
987	LRBA	0.0402208	0.0176269	-1.27947	-0.355549	260.266	16.3042	333.262	20.0311
1212	CLTB	0.0402208	0.0176425	1.37538	0.459831	53.7057	5.13497	38.902	5.36122
2686	GGT7	0.0402208	0.0176664	1.35123	0.434269	19.1074	1.6164	13.9287	1.93011
22913	RALY	0.0402789	0.0176986	1.24507	0.316232	157.279	5.45481	126.154	5.50551
56997	COQ8A	0.0402789	0.0177231	1.22314	0.290585	24.6791	0.323518	20.0013	0.709248
79791	FBXO31	0.0402789	0.0177308	1.30081	0.379415	59.8589	4.61446	45.7726	3.31574
51232	CRIM1	0.0402789	0.017763	-1.37444	-0.458839	39.1668	6.07613	53.8544	3.68233
150094	SIK1	0.0402789	0.0177706	1.2988	0.377183	14.4181	1.32833	10.8568	0.717987
10999	SLC27A4	0.0402789	0.0177782	1.28083	0.357082	81.6529	3.72501	63.6126	4.89825
9344	TAOK2	0.0402789	0.0177942	1.31669	0.396912	69.7686	2.89372	52.9397	5.87403
101929623	LINC01215	0.0402789	0.0178176	-1.26804	-0.342599	39.0294	2.51781	49.7288	2.31718
55700	MAP7D1	0.0402789	0.0178253	1.27719	0.352979	134.117	4.63491	104.969	8.46234
166	TLE5	0.0402789	0.0178329	1.33161	0.413172	179.972	13.0724	135.212	14.6216
5883	RAD9A	0.0402789	0.0178487	1.24784	0.319433	25.9473	1.00546	20.6003	0.982346
100129550	LINC02035	0.0402789	0.0178563	-1.27713	-0.352902	1.95179	0.245407	2.76113	0.0494911
10296	MAEA	0.0402789	0.017864	1.31548	0.395588	66.8815	7.49413	50.4228	2.20633
400759	GBP1P1	0.0402789	0.0178716	-1.36343	-0.447241	2.62191	0.563977	3.90522	0.266565
51762	RAB8B	0.0402789	0.0178793	-1.27445	-0.34987	269.302	19.506	343.054	13.6495
100101467	ZSCAN30	0.0402789	0.0178869	-1.28062	-0.356848	7.72076	0.630002	10.159	0.588048
23042	PDXDC1	0.0402789	0.0178946	-1.24893	-0.320688	102.811	5.11533	128.601	4.57966
164656	TMPRSS6	0.0402789	0.0179274	1.81814	0.86246	12.3141	3.95912	6.36404	2.34138
677822	SNORA40	0.0402789	0.017935	-1.26744	-0.341923	3.43546	0.18395	4.62652	0.366877
64599	GIGYF1	0.0402789	0.0179427	1.35602	0.439375	76.446	6.23062	56.3109	7.28114
912	CD1D	0.0402789	0.0179746	1.28821	0.365367	1.04953	0.0342505	0.595487	0.14669
10452	TOMM40	0.0402789	0.0179908	1.25812	0.331264	178.948	5.2222	142.175	8.822
6714	SRC	0.0402789	0.0180238	1.33646	0.418411	7.97434	0.629459	5.7368	0.827372
85458	DIXDC1	0.0407692	0.0180484	-1.2938	-0.371609	161.397	15.3106	208.531	6.32233
7132	TNFRSF1A	0.0407692	0.018056	1.25548	0.328236	34.4446	2.28942	27.193	0.322041
100132831	LOC100132831	0.0407692	0.0181539	1.3552	0.43851	1.52866	0.26052	0.867159	0.215981
221037	JMJD1C	0.0407692	0.0182022	-1.24104	-0.311548	153.01	3.98428	190.233	9.01306
11313	LYPLA2	0.0407692	0.0182178	1.3761	0.460588	80.1132	8.02263	58.1265	8.38079
26007	TKFC	0.0407692	0.0182418	1.26687	0.341272	41.2167	2.87345	32.2872	1.24251
6139	RPL17	0.0407692	0.018274	1.21786	0.284345	22.0146	0.665366	17.8938	0.287935
1117	CHI3L2	0.0407692	0.0182902	1.26489	0.339017	6.10715	0.146106	4.62803	0.411424
29803	REPIN1	0.0407692	0.0183225	1.34247	0.424886	44.7587	3.76111	33.1623	3.90142
81932	HDHD3	0.0422427	0.0183718	1.3784	0.462997	9.44032	0.336902	6.64576	1.29576
4796	TONSL	0.0422427	0.0183958	1.3404	0.422669	53.5661	2.72249	39.9118	5.26526
7292	TNFSF4	0.042879	0.0184358	1.49971	0.584686	1.51093	0.356184	0.694468	0.405916
22898	DENND3	0.042879	0.0184434	1.44079	0.526857	7.98691	1.10126	5.27711	1.17164
6182	MRPL12	0.042879	0.0184756	1.25527	0.327994	131.756	9.0193	104.607	1.47003
57470	LRRC47	0.042879	0.0184992	1.24934	0.321169	55.759	1.94472	44.4552	2.36655
284001	CCDC57	0.0435424	0.0185481	1.34305	0.425508	18.7988	2.08926	13.7417	1.52171
144097	SPINDOC	0.0435424	0.01858	1.2625	0.336286	35.3418	2.24239	27.7649	1.19262
6618	SNAPC2	0.0435424	0.0185959	1.45754	0.543539	12.0349	2.7065	7.8623	1.10022
11133	KPTN	0.0435424	0.0186205	1.41919	0.505071	10.8115	1.27387	7.38388	1.53676
10922	FASTK	0.0435424	0.0186282	1.37284	0.457163	56.3988	5.36114	40.9911	6.21559
2166	FAAH	0.0435424	0.0186518	1.40375	0.489284	5.61818	0.649956	3.74381	0.791383
22936	ELL2	0.0435424	0.0186753	-1.26125	-0.334852	81.8764	4.3461	103.525	5.39959
116936	SNORD139	0.0435424	0.018756	1.42339	0.509331	1.23327	0.383189	0.560898	0.195106
5339	PLEC	0.0435424	0.0187636	1.62443	0.699937	279.495	70.2667	172.47	45.6027
280636	SELENOH	0.0435424	0.0187792	1.37265	0.456959	65.627	8.73916	47.4218	5.06882
51320	MEX3C	0.0435424	0.0187868	-1.24984	-0.321749	139.241	7.80143	174.166	5.8021
255031	LINC00957	0.0435424	0.0188277	1.41809	0.503946	2.60249	0.319839	1.56441	0.496285
864	RUNX3	0.0435424	0.0188354	1.26966	0.344447	324.01	16.1692	255.159	17.4205
64598	MOSPD3	0.0435424	0.0188588	1.33307	0.414755	6.03933	0.61963	4.28716	0.576315
92856	IMP4	0.0435424	0.0188822	1.24546	0.316682	89.9228	1.63144	72.0785	4.31171
221264	AK9	0.0435424	0.018898	-1.43015	-0.516164	2.56847	0.767518	4.04007	0.398587
1292	COL6A2	0.0435424	0.0189221	1.46255	0.548484	70.2618	15.4723	47.2427	6.21599
64699	TMPRSS3	0.0435424	0.0189545	1.54459	0.62722	3.83273	1.48845	2.04785	0.300682
9757	KMT2B	0.0435424	0.01897	1.34303	0.42549	90.75	9.04097	67.368	7.55481
6181	RPLP2	0.0435424	0.0189945	1.35265	0.435786	456.089	54.6739	336.35	33.195
79676	OGFOD2	0.0435424	0.01901	1.34806	0.430882	13.0439	1.37067	9.43449	1.26409
2323	FLT3LG	0.0435424	0.0190341	1.51796	0.60213	38.5624	8.89976	24.8739	4.33367
928	CD9	0.0435424	0.019074	1.56951	0.65031	37.7898	7.9976	23.8663	6.32849
313	AOAH	0.0435424	0.0190986	-1.65804	-0.729474	4.27665	1.47602	7.66453	2.02419
8985	PLOD3	0.0435424	0.0191062	1.26697	0.341387	37.5689	2.73352	29.408	1.23537
9897	WASHC5	0.0435424	0.0191307	-1.27324	-0.34851	55.9232	2.97743	71.5332	5.20458
84572	GNPTG	0.0435424	0.0191469	1.37357	0.457931	11.3328	2.0467	7.91696	0.661678
27043	PELP1	0.0435424	0.019171	1.25602	0.32886	142.78	6.47923	113.517	6.55194
401010	NOC2LP2	0.0435424	0.0191786	1.37562	0.460077	16.8132	1.75089	12.0064	2.00939
3508	IGHMBP2	0.0435424	0.0191863	1.30344	0.38232	30.1509	2.32715	22.9153	2.12146
8204	NRIP1	0.0435424	0.0192102	-1.31947	-0.399956	97.6575	11.8812	128.685	6.82599
50619	DEF6	0.0435424	0.0192257	1.26342	0.337336	65.7768	3.41929	51.874	3.21918
116496	NIBAN1	0.0435424	0.0192413	-1.61346	-0.690157	21.2838	6.26847	34.797	8.56427
3614	IMPDH1	0.0435424	0.0192907	1.29465	0.372557	54.9963	3.73497	42.2884	3.68306
3661	IRF3	0.0435424	0.0193148	1.282	0.358396	56.4763	1.51522	43.9517	4.17656
7542	ZFPL1	0.0435424	0.0193386	1.42154	0.507457	15.8432	1.92005	10.9355	2.28567
26051	PPP1R16B	0.0435424	0.0193625	-1.22077	-0.287796	323.987	3.20248	395.919	15.3324
1891	ECH1	0.0435424	0.0193787	1.32399	0.404896	80.443	7.33609	60.5346	5.91637
5831	PYCR1	0.0435424	0.0194347	1.29883	0.377214	147.06	13.7584	112.79	6.62801
65263	PYCR3	0.0435424	0.0194754	1.34368	0.426193	21.6147	2.76165	15.7848	1.41003
4245	MGAT1	0.0435424	0.019507	1.23207	0.301079	77.9033	3.60116	63.0077	1.42907
1841	DTYMK	0.0435424	0.0195146	1.21965	0.286463	55.9293	2.07479	45.6599	0.690195
9170	LPAR2	0.0435424	0.0195462	1.32436	0.405297	5.53854	0.333492	3.95835	0.603393
4783	NFIL3	0.0435424	0.0195538	-1.41781	-0.50366	3.80023	1.02938	5.7185	0.439477
6935	ZEB1	0.0435424	0.0195615	-1.23226	-0.301301	99.3177	4.48888	122.562	3.16877
130557	ZNF513	0.0435424	0.0195691	1.30904	0.388508	10.107	0.938431	7.48613	0.738329
8625	RFXANK	0.0435424	0.0195929	1.30375	0.382666	40.8237	2.69158	31.1382	3.10187
10396	ATP8A1	0.0435424	0.0196006	1.28496	0.361726	86.3152	2.29691	67.1508	6.71969
6023	RMRP	0.0435424	0.0196168	1.86919	0.90241	2.44716	1.93826	0.689219	0.256539
124093	CCDC78	0.0437318	0.019633	1.38254	0.467323	1.41447	0.0882372	0.765154	0.324431
8445	DYRK2	0.0437318	0.0196808	-1.2177	-0.284163	81.9033	1.51768	99.9774	3.36931
26000	TBC1D10B	0.0437318	0.0196885	1.25921	0.332523	74.335	4.78134	58.7834	2.60215
84542	KIAA1841	0.0437318	0.0196961	-1.24339	-0.314274	4.31713	0.310623	5.60446	0.129657
26985	AP3M1	0.0437318	0.0197121	-1.20782	-0.272405	118.804	2.56492	143.697	2.72994
23074	UHRF1BP1L	0.0437318	0.0197198	-1.24686	-0.318297	74.5518	2.31298	93.2796	5.50715
644068	RPS14P3	0.0437318	0.0197274	1.48893	0.574277	30.2074	4.75851	20.1495	4.488
526	ATP6V1B2	0.0437318	0.0197351	-1.24126	-0.311806	157.422	5.31053	195.733	9.83733
54540	FAM193B	0.0437318	0.0197506	1.30354	0.382436	30.933	3.18413	23.4446	1.46577
1628	DBP	0.0437318	0.0197913	1.28399	0.360638	5.1099	0.463584	3.75611	0.31331
6018	RLF	0.0437318	0.0199133	-1.20464	-0.268604	40.9082	0.963716	49.478	0.615888
79090	TRAPPC6A	0.0437318	0.0199541	1.34672	0.429452	4.3374	0.628752	2.9566	0.377784
23595	ORC3	0.0437318	0.0199703	-1.23238	-0.301449	58.797	2.55957	72.6692	2.21688
1643	DDB2	0.0437318	0.0199946	-1.20866	-0.273407	73.8178	0.362312	89.4548	2.65744
50650	ARHGEF3	0.0437318	0.0200022	-1.2802	-0.356372	47.0859	4.63016	60.3776	1.10209
144717	PHETA1	0.0437318	0.0200262	1.37194	0.456218	2.99585	0.532983	1.90649	0.323087
89846	FGD3	0.0437318	0.0200423	1.31386	0.393809	37.5644	2.85868	28.4012	2.96129
170371	TMEM273	0.0443314	0.0200833	-1.33258	-0.414221	5.34042	0.69083	7.44477	0.855778
5050	PAFAH1B3	0.0443314	0.0200989	1.38322	0.468031	34.5008	2.81012	24.8619	4.31791
140700	SAMD10	0.0443314	0.0201148	1.45813	0.544118	12.3938	1.64588	8.27558	1.89501
10189	ALYREF	0.0443314	0.020131	1.23506	0.304584	149.581	2.75546	121.022	6.40085
55545	MSX2P1	0.0446043	0.0201473	1.38784	0.472842	1.27928	0.358516	0.636079	0.191418
9111	NMI	0.0446043	0.0201628	-1.41533	-0.50114	15.1233	1.45243	22.0543	4.62202
5976	UPF1	0.0446043	0.0201705	1.25968	0.333062	183.32	8.50479	145.426	9.43884
9507	ADAMTS4	0.0446043	0.0201939	1.24497	0.316112	1.21895	0.112111	0.781945	0.0767013
84687	PPP1R9B	0.0446043	0.0202094	1.27024	0.345099	93.6397	1.41131	73.696	6.68744
101929241	LINC02325	0.0446043	0.0202416	-1.32387	-0.404765	0.714085	0.199844	1.26415	0.182293
138716	RPP25L	0.0446043	0.0202656	1.31343	0.393338	16.7106	1.05666	12.5277	1.55413
84868	HAVCR2	0.0446043	0.0202972	1.22052	0.287494	2.09574	0.110378	1.53582	0.0602931
79670	TUT7	0.0446043	0.0203049	-1.22167	-0.288849	59.2614	1.30087	72.6439	2.80981
2316	FLNA	0.0446043	0.0203467	1.33192	0.413504	1729.48	105.227	1304.07	168.058
2634	GBP2	0.0446043	0.020412	-1.43137	-0.517392	139.117	27.7895	197.451	19.7593
8273	SLC10A3	0.0446043	0.0204435	1.30013	0.378653	30.0481	0.980031	22.9739	2.63645
8809	IL18R1	0.0446043	0.0204591	-1.43315	-0.519193	26.9253	5.1281	38.8814	6.02311
22879	MON1B	0.0446043	0.0204667	1.23867	0.308793	51.2009	3.19425	41.0926	0.419365
135228	CD109	0.0452912	0.0204905	-1.26291	-0.336752	219.27	15.8735	276.846	11.5259
345895	RSPH4A	0.045944	0.0205549	-1.30214	-0.380886	4.47478	0.568929	6.11421	0.468839
55775	TDP1	0.045944	0.0205869	-1.25198	-0.324207	98.495	4.78118	123.602	6.95947
84541	KBTBD8	0.0464462	0.020611	-1.24069	-0.311138	72.8612	2.4813	90.693	4.89964
116115	ZNF526	0.0464462	0.0206272	1.29638	0.37449	22.9088	0.568735	17.5194	2.14546
83862	TMEM120A	0.0464462	0.0206434	1.37615	0.460633	9.9309	1.29648	6.95881	1.10603
8312	AXIN1	0.0464462	0.0206594	1.23561	0.305229	37.1463	1.03158	29.8927	1.60168
6608	SMO	0.0464462	0.020667	1.45983	0.545804	1.70256	0.591378	0.827817	0.209735
84336	TMEM101	0.0464462	0.0206833	1.3041	0.383053	21.4274	1.89694	16.1996	1.49735
150678	COPS9	0.0464462	0.0206909	1.26525	0.339428	30.1835	1.77569	23.6539	1.59954
79101	TAF1D	0.0464462	0.0206986	-1.22809	-0.296412	54.7967	2.70221	67.4793	1.3462
51690	LSM7	0.0464462	0.0207229	1.29962	0.378091	47.4443	4.93622	36.1823	2.0816
2648	KAT2A	0.0464462	0.0207636	1.25427	0.326852	117.561	7.49759	93.4538	3.99447
4067	LYN	0.0464462	0.0207798	1.52511	0.608915	18.2914	4.55805	11.6192	2.79068
53831	GPR84	0.0464462	0.0208038	1.50585	0.590583	3.80139	1.28669	2.13132	0.407439
8111	GPR68	0.0464462	0.0208115	1.39271	0.477894	16.848	3.12033	11.7099	1.10237
51070	NOSIP	0.0464462	0.020827	1.37476	0.459175	33.5197	4.81227	24.0476	2.83664
9399	STOML1	0.0464462	0.0208675	1.34171	0.424078	11.2255	1.33618	8.11719	1.03416
150223	YDJC	0.0464462	0.0208835	1.28261	0.359087	22.8872	1.66949	17.6284	1.42134
100505681	NAPA-AS1	0.0464462	0.0209241	1.38909	0.474144	1.32091	0.172716	0.687215	0.321112
130827	TMEM182	0.0464462	0.0209399	-1.34766	-0.430458	3.58567	0.501927	5.18718	0.769247
23641	LDOC1	0.0464462	0.0209644	1.2494	0.321232	1.03404	0.141168	0.625558	0.0319218
8851	CDK5R1	0.0464462	0.0209804	1.39557	0.480852	19.0737	3.25397	13.3219	1.67266
138948	DBH-AS1	0.0464462	0.020988	1.66639	0.736728	4.087	1.51596	2.04584	0.909317
7186	TRAF2	0.0464462	0.0209956	1.33786	0.419925	59.119	5.86798	44.0178	5.36531
730101	LOC730101	0.0464462	0.0210447	1.30215	0.380896	5.36997	0.36917	3.90523	0.529539
28574	TRBV13	0.0464462	0.0210523	1.35527	0.438582	1.27602	0.0626113	0.694476	0.274403
81037	CLPTM1L	0.0464462	0.0210762	1.2056	0.269754	149.236	1.71669	123.644	3.57151
9149	DYRK1B	0.0464462	0.0210916	1.52977	0.613319	3.00158	0.509327	1.67515	0.796777
79831	KDM8	0.0464462	0.0211071	1.26107	0.334653	7.71194	0.502191	5.90948	0.422043
282974	STK32C	0.0464462	0.0211226	1.36379	0.447624	9.45117	1.43627	6.65209	0.916743
122704	MRPL52	0.0467551	0.0211472	1.34513	0.427745	43.6292	6.71794	31.9263	1.18719
84953	MICALCL	0.0467551	0.0211548	-1.23387	-0.303196	6.74316	0.100918	8.56407	0.550694
3607	FOXK2	0.0467551	0.0212193	1.23213	0.301154	121.703	6.17139	98.5251	2.68573
55212	BBS7	0.0467551	0.0212752	-1.23146	-0.300374	29.8978	1.37776	37.0398	1.3461
10565	ARFGEF1	0.0467551	0.0213159	-1.22988	-0.298514	132.368	2.09232	163.169	8.78981
9475	ROCK2	0.0467551	0.0213321	-1.23845	-0.308539	77.9032	4.51996	96.6402	2.87088
57596	BEGAIN	0.0467551	0.0213397	1.36236	0.446104	3.02293	0.52787	1.95162	0.360943
51116	MRPS2	0.0467551	0.0213724	1.26615	0.340452	64.3171	0.355996	50.7268	4.65027
3654	IRAK1	0.0467551	0.0214046	1.2599	0.333312	189.713	10.3398	150.441	10.0323
197407	ZNF48	0.0467551	0.0214122	1.30851	0.387922	34.4268	1.90316	26.1767	3.24169
51754	TMEM8B	0.0467551	0.021445	1.446	0.532065	3.7734	0.678082	2.32453	0.643874
376497	SLC27A1	0.0467551	0.0214527	1.4892	0.57454	2.6404	0.135762	1.50549	0.643817
219899	TBCEL	0.0479167	0.0215412	-1.33364	-0.415371	15.5108	2.4231	20.8727	0.903551
27347	STK39	0.0479167	0.0215657	-1.25836	-0.331539	69.3772	3.71912	87.6006	5.77086
259282	BOD1L1	0.0479167	0.0215734	-1.2906	-0.368047	114.833	4.60409	148.996	16.2759
10975	UQCR11	0.0479167	0.021581	1.28973	0.367064	59.305	4.95679	45.7378	3.48302
399744	LINC00999	0.0479167	0.0215887	1.32737	0.40857	6.40231	0.890447	4.56613	0.515488
2639	GCDH	0.0479167	0.0215963	1.28229	0.35872	34.4759	3.12594	26.6309	1.68738
93210	PGAP3	0.0479167	0.0216126	1.35436	0.437614	10.8801	0.740765	7.83449	1.37267
200315	APOBEC3A	0.04851	0.0216374	-1.36174	-0.445455	1.36402	0.183336	2.24134	0.531383
149628	PYHIN1	0.04851	0.0216606	-1.40071	-0.486156	4.4852	0.96987	6.623	0.785706
7106	TSPAN4	0.04851	0.0216847	1.44401	0.530084	3.78553	0.782136	2.32227	0.589326
221955	DAGLB	0.0489993	0.0217328	1.20995	0.274944	18.1184	0.673991	14.7953	0.19812
9909	DENND4B	0.0489993	0.0217404	1.21952	0.286309	135.735	3.26108	111.161	4.50723
2622	GAS8	0.0489993	0.0217558	1.35601	0.439364	5.83218	0.636957	4.06111	0.750706
728643	HNRNPA1P33	0.0489993	0.0217794	1.26228	0.336034	66.1168	3.04652	52.2329	3.9177
414919	C8orf82	0.0489993	0.0217871	1.45686	0.542862	9.73332	1.33589	6.46308	1.73334
376412	RNF126P1	0.0489993	0.0217947	1.50643	0.591133	1.49213	0.308923	0.684968	0.429518
5296	PIK3R2	0.0492813	0.0218189	1.28211	0.358522	61.4656	3.33117	47.81	4.38414
25831	HECTD1	0.0492813	0.0218265	-1.23044	-0.299175	161.882	6.2545	199.441	8.53816
23366	KIAA0895	0.0492813	0.0218342	1.42638	0.512357	5.33666	0.737155	3.4882	0.961357
4919	ROR1	0.0492813	0.0218746	1.53212	0.615529	24.7007	4.54999	15.9773	4.15269
5725	PTBP1	0.0492813	0.0218822	1.23403	0.303381	646.118	25.118	523.532	25.2757
55311	ZNF444	0.0492813	0.0218977	1.26769	0.342201	16.7114	0.467328	13.0051	1.22719
84636	GPR174	0.0492813	0.0219054	-1.32636	-0.407471	3.22996	0.128353	4.64859	0.832556
84962	AJUBA	0.0492813	0.0219216	1.50084	0.585773	11.1069	3.20026	6.87761	0.623585
100272147	CMC4	0.0492813	0.0219379	-1.24376	-0.314704	2.28244	0.0896399	3.08744	0.271994
5325	PLAGL1	0.0492813	0.0219455	1.24711	0.318584	44.3216	2.95411	35.3057	1.29658
115727	RASGRP4	0.0492813	0.0219532	1.29227	0.369906	31.6629	3.30045	24.2236	1.57625
79171	RBM42	0.0492813	0.0219694	1.40049	0.485933	55.7989	6.87963	39.7409	6.75828
1070	CETN3	0.0493911	0.0220022	-1.26623	-0.340535	33.2961	2.86481	42.3472	1.69168
2153	F5	0.0493911	0.0220257	-1.35618	-0.439548	220.764	31.6999	298.395	26.6056
57622	LRFN1	0.0493911	0.0220416	1.47559	0.561294	5.07901	0.797951	3.17665	0.964406
25855	BRMS1	0.0493911	0.0220493	1.27099	0.345951	72.423	5.6485	56.7244	3.44601
55345	ZGRF1	0.0493911	0.0220569	-1.27827	-0.354196	46.9757	4.6313	60.1599	2.24633
8189	SYMPK	0.0493911	0.0220645	1.28629	0.363216	117.538	8.24287	91.231	7.80011
90141	EFCAB11	0.0493911	0.0221225	-1.30709	-0.386362	5.69526	0.907063	7.70068	0.106738
112724	RDH13	0.0493911	0.0221302	1.29704	0.375223	16.7219	1.83263	12.6382	0.959562
25989	ULK3	0.0493911	0.022146	1.28675	0.363733	76.7199	4.85352	59.4948	5.59769
28988	DBNL	0.0493911	0.0221946	1.23632	0.30605	183.143	7.54569	147.982	7.38636
140459	ASB6	0.0493911	0.0222023	1.21933	0.286091	37.4908	1.79019	30.5461	0.385664
55957	LIN37	0.0493911	0.0222099	1.32969	0.411085	6.00768	0.911183	4.25458	0.459735
1175	AP2S1	0.0493911	0.0222176	1.23213	0.301158	45.1013	1.77466	36.425	1.77571
63933	MCUR1	0.0493911	0.0222252	-1.29266	-0.37034	70.0033	7.70503	90.5268	5.0206
91227	GGTLC2	0.0493911	0.0222329	1.38786	0.472858	7.26987	1.35599	4.93253	0.723833
675	BRCA2	0.0493911	0.0222405	-1.33023	-0.411676	66.9385	8.0413	89.2611	9.05422
26137	ZBTB20	0.0493911	0.0222481	-1.34526	-0.427889	1.36953	0.116984	2.21274	0.523388
124446	TMEM219	0.0496978	0.0222877	1.24938	0.321213	24.6044	1.52189	19.4852	0.99078
1544	CYP1A2	0.0496978	0.0223207	1.5694	0.650218	1.2774	0.691763	0.419542	0.239222
9179	AP4M1	0.0496978	0.0223284	1.23164	0.300581	18.8208	0.365725	15.1092	0.93702
2593	GAMT	0.0496978	0.022336	1.31287	0.392721	18.3549	2.36097	13.6853	0.894755
84916	UTP4	0.0496978	0.0223515	-1.21687	-0.28318	172.701	5.48578	210.38	7.0203
124460	SNX20	0.0496978	0.0223671	1.39505	0.480313	10.0784	1.1842	7.00193	1.51089
149076	ZNF362	0.0496978	0.0223833	1.31642	0.396625	19.2005	0.849587	14.4279	2.02593
10643	IGF2BP3	0.0496978	0.0223909	-1.29725	-0.375452	19.4569	1.78371	25.5311	2.20622
83549	UCK1	0.0496978	0.0224065	1.21368	0.279393	33.0226	1.30816	27.0225	0.560816
51490	SPOUT1	0.0496978	0.0224141	1.26344	0.337356	81.8916	4.71634	64.6524	4.6791
89845	ABCC10	0.0496978	0.0224217	1.28086	0.357113	26.3533	2.15271	20.3529	1.58794
10749	KIF1C	0.0501337	0.0224461	1.20572	0.269889	107.752	3.55652	89.1688	1.09164
285368	PRRT3	0.0501337	0.0224698	1.3429	0.425352	17.9018	1.44725	13.1487	2.06444
54704	PDP1	0.0501337	0.0224856	-1.30423	-0.3832	19.6974	1.70785	26.0289	2.75404
100506504	PRKCZ-AS1	0.0501337	0.0225177	1.37148	0.455732	1.75139	0.328118	1.01176	0.308717
100507600	LOC100507600	0.0501337	0.0225253	-1.26572	-0.339955	2.42568	0.290548	3.32829	0.186378
79034	C7orf26	0.0501337	0.0225484	1.21681	0.283099	46.2482	2.13903	37.8059	0.519317
2063	NR2F6	0.0501337	0.0225806	1.39505	0.480321	7.86762	1.75829	5.29293	0.572488
10301	DLEU1	0.0506329	0.0226047	-1.35275	-0.4359	20.929	3.07547	28.5552	2.84718
51301	GCNT4	0.0506329	0.0226203	-1.29737	-0.375591	1.43322	0.29743	2.14183	0.0820363
7107	GPR137B	0.0506329	0.0226356	-1.35816	-0.441652	3.43671	0.765297	4.96838	0.252857
27434	POLM	0.0506329	0.0226773	1.27721	0.35299	32.0495	2.71548	24.8577	1.74142
5148	PDE6G	0.0506329	0.0227019	1.2529	0.325274	1.2053	0.12435	0.760392	0.104931
100129534	LOC100129534	0.0511968	0.0227754	1.30328	0.382152	1.46089	0.125881	0.895486	0.220216
7074	TIAM1	0.0511968	0.022783	1.34512	0.42773	100.832	14.1557	74.3756	6.39737
2526	FUT4	0.0511968	0.0227907	1.24088	0.311363	26.7719	1.02098	21.3978	1.33657
347902	AMIGO2	0.0515192	0.022806	-1.40783	-0.493475	64.7615	10.1804	91.5235	14.0778
5192	PEX10	0.0515192	0.0228794	1.30583	0.384966	21.7967	3.08291	16.3607	0.493557
10362	HMG20B	0.0515192	0.022895	1.36966	0.45382	28.8632	4.58858	20.6983	2.24083
5530	PPP3CA	0.0515192	0.0229026	-1.27658	-0.352288	5.34638	0.273206	7.12174	0.773345
23288	IQCE	0.0515192	0.0229274	1.27626	0.351922	18.7847	0.538375	14.5534	1.63369
5195	PEX14	0.0515192	0.022935	1.36876	0.452874	15.4446	3.03924	10.8728	0.171758
149603	RNF187	0.0515192	0.0229505	1.26152	0.335165	127.339	6.50385	100.839	7.59116
79102	RNF26	0.0515192	0.0229667	1.19941	0.262324	28.1672	0.820262	23.3125	0.273445
54539	NDUFB11	0.0515192	0.0229906	1.24451	0.315573	56.8583	3.53063	45.4664	2.09485
6892	TAPBP	0.0515192	0.0229982	1.28556	0.362402	227.658	15.4842	177.086	16.0659
84269	CHCHD5	0.0519054	0.0230135	1.34679	0.429525	12.4001	0.661445	9.03426	1.71487
7841	MOGS	0.0519054	0.0230212	1.23318	0.302389	91.3783	5.422	73.8444	2.07927
92799	SHKBP1	0.0519054	0.0230374	1.41099	0.496709	70.7528	7.92745	50.3131	9.74489
11142	PKIG	0.0519054	0.023045	1.29679	0.374944	4.30934	0.509967	3.0897	0.327824
27440	HDHD5	0.0519054	0.0230527	1.22429	0.29194	60.5293	2.35432	49.2604	2.04742
7813	EVI5	0.0519054	0.0230603	-1.48401	-0.569503	15.4273	4.08551	23.1102	3.96123
28706	TRAJ49	0.0519054	0.0230924	-1.27142	-0.346437	1.10293	0.193875	1.6684	0.127003
57134	MAN1C1	0.0519054	0.0231	1.67568	0.744747	49.3164	14.7241	29.1536	8.93623
201633	TIGIT	0.052459	0.0231743	-1.65561	-0.727365	4.0768	1.6437	7.20114	1.86456
375260	WASH2P	0.052459	0.0231903	1.4413	0.527368	1.06344	0.453924	0.410271	0.129623
3784	KCNQ1	0.052459	0.023222	1.31524	0.395329	5.85012	0.897665	4.18767	0.354908
401548	SNX30	0.0530799	0.0232373	-1.23799	-0.308005	18.5456	1.16294	23.1813	0.930916
2588	GALNS	0.0535248	0.0232687	1.35572	0.439055	12.0207	1.48248	8.61994	1.27037
64172	OSGEPL1	0.0535248	0.023285	-1.25202	-0.32426	18.8283	1.07538	23.8346	1.60586
317781	DDX51	0.0535248	0.0233257	1.35733	0.440775	48.7118	7.51276	35.5026	3.91731
51078	THAP4	0.0535248	0.0233502	1.27994	0.356076	47.4828	3.20732	36.9259	3.36437
57473	ZNF512B	0.0535248	0.0234066	1.39844	0.483815	40.7549	4.26002	29.1099	5.48486
84705	GTPBP3	0.0535248	0.0234143	1.31048	0.390093	36.4471	4.58033	27.4809	2.01927
9764	KIAA0513	0.0544041	0.0234784	1.24364	0.314573	31.3428	2.03218	24.9862	1.07075
10620	ARID3B	0.0544041	0.0234861	1.31069	0.390324	39.903	2.79725	30.3119	3.70915
54973	INTS11	0.0544041	0.0235023	1.30572	0.38485	101.512	10.6826	77.427	6.80109
293	SLC25A6	0.0544041	0.0235099	1.31301	0.392881	364.271	31.9796	277.614	31.1404
10627	MYL12A	0.0544041	0.0235255	-1.20017	-0.263234	184.738	5.64858	221.857	2.53383
2051	EPHB6	0.0544041	0.0235331	1.32902	0.410365	22.5551	3.39831	16.6316	1.22884
10212	DDX39A	0.0544041	0.0235408	1.21695	0.283273	318.778	12.25	261.732	8.48703
7916	PRRC2A	0.0544041	0.0235484	1.22465	0.292368	515.002	14.5749	420.587	20.8938
5990	RFX2	0.0544041	0.023556	1.28804	0.365179	14.0206	1.69438	10.6232	0.565946
5873	RAB27A	0.0544041	0.0235637	-1.30619	-0.385363	97.6538	9.98417	127.793	12.1581
10589	DRAP1	0.0544041	0.0235953	1.39126	0.476391	79.7924	14.2113	56.6847	6.48404
5438	POLR2I	0.0544041	0.0236029	1.19538	0.257466	33.6244	0.538799	27.9681	0.671681
369	ARAF	0.0549096	0.0236182	1.25098	0.323056	84.4758	4.2617	67.3726	4.60117
23150	FRMD4B	0.0549096	0.0236512	1.3093	0.388798	10.4728	1.3241	7.74276	0.717221
1820	ARID3A	0.0549096	0.0236667	1.36262	0.446379	7.44382	1.44662	5.14056	0.377036
5885	RAD21	0.0549096	0.0237407	-1.29544	-0.373441	282.63	32.6011	365.338	22.7441
6256	RXRA	0.0554481	0.0237645	1.34244	0.424856	6.99185	1.34617	4.90346	0.289269
3399	ID3	0.0554481	0.0237722	1.42571	0.511678	18.4327	2.89584	12.709	2.79521
55501	CHST12	0.0554481	0.0238293	1.33587	0.417781	1.52194	0.378225	0.87794	0.143373
5939	RBMS2	0.0558767	0.0239107	1.3369	0.41889	6.78909	0.706734	4.85059	0.854533
23193	GANAB	0.0558767	0.0239344	1.19388	0.255663	340.239	6.72242	284.819	5.36819
286128	ZFP41	0.0558767	0.0239667	1.27133	0.346343	13.3561	1.05545	10.2939	0.867504
51596	CUTA	0.0558767	0.0239827	1.34948	0.432403	43.294	6.23752	31.7232	3.50356
6895	TARBP2	0.0558767	0.0239903	1.20218	0.265648	32.6313	0.944412	26.9727	0.629359
7001	PRDX2	0.0558767	0.0240135	1.24177	0.312401	146.573	7.79874	117.843	6.34642
56987	BBX	0.0569782	0.0240467	-1.26263	-0.336433	94.0166	6.13034	119.026	8.97554
8153	RND2	0.0569782	0.0240544	1.32483	0.405804	2.43275	0.288359	1.60074	0.35383
7249	TSC2	0.0569782	0.024062	1.34833	0.431171	64.0382	7.06121	47.3375	6.40945
90990	KIFC2	0.0569782	0.0240697	1.39593	0.481229	11.082	2.08133	7.6097	1.11907
79677	SMC6	0.0569782	0.0241014	-1.22277	-0.290157	87.1384	4.3627	106.713	3.03276
122416	ANKRD9	0.057398	0.0241177	1.22048	0.287451	11.4543	0.507922	9.20316	0.370046
344405	PRORSD1P	0.057398	0.0241492	1.27458	0.350026	1.27083	0.171587	0.781694	0.138202
6625	SNRNP70	0.057398	0.0242063	1.20602	0.270254	194.766	5.28566	161.334	4.90983
23654	PLXNB2	0.057398	0.024214	1.5117	0.596172	2.48808	0.82966	1.30752	0.549294
11057	ABHD2	0.057398	0.0242216	-1.28289	-0.359396	149.742	10.1086	192.686	18.8773
10087	COL4A3BP	0.057398	0.0242293	-1.26713	-0.341561	76.0053	5.47984	96.5813	7.02608
80013	MINDY3	0.0577045	0.0242782	-1.19808	-0.260729	31.609	0.41192	38.0779	1.16595
2649	NR6A1	0.0577045	0.0242859	-1.31605	-0.396211	3.95187	0.676959	5.47839	0.285377
8744	TNFSF9	0.0577045	0.0243178	1.38581	0.470729	4.7669	1.07146	3.13579	0.501794
6628	SNRPB	0.0577045	0.0243255	1.2114	0.276672	369.579	15.1408	304.788	6.6538
7126	TNFAIP1	0.0577045	0.0243331	1.19322	0.254857	36.6872	0.239821	30.5917	0.846244
90007	MIDN	0.0577045	0.0244081	1.3071	0.386365	48.4637	2.19805	37.0386	4.89679
10529	NEBL	0.0577045	0.0244157	-1.60461	-0.682226	1.50542	0.562768	3.11397	1.45931
51460	SFMBT1	0.0577045	0.0244736	-1.25119	-0.3233	30.1227	2.50399	37.8638	1.07886
10960	LMAN2	0.0577045	0.0244968	1.28157	0.357912	101.033	7.73027	78.6615	6.81912
2149	F2R	0.0582647	0.0245465	1.34072	0.423009	1.34039	0.387336	0.732325	0.106682
8835	SOCS2	0.0582647	0.0245542	1.42073	0.506636	18.5694	4.14302	12.6533	1.76725
79671	NLRX1	0.0588235	0.024579	1.36398	0.447822	18.8311	3.42442	13.454	1.50708
6277	S100A6	0.0588235	0.0246033	1.23976	0.310067	145.066	8.21147	116.788	5.87838
5552	SRGN	0.0595238	0.0246282	-1.22019	-0.287109	250.865	9.70184	306.343	12.5405
3416	IDE	0.0595238	0.0246681	-1.2045	-0.26844	133.755	3.53177	161.325	4.92253
10538	BATF	0.0595238	0.0246757	1.22491	0.292675	82.0571	0.364691	66.8906	4.1883
201163	FLCN	0.0595238	0.0246834	1.33096	0.412463	27.2956	3.69778	20.2046	2.11493
23558	WBP2	0.0595238	0.024691	1.23478	0.304259	60.1087	2.0885	48.5325	3.01982
100874291	ALMS1-IT1	0.0595238	0.024707	-1.30952	-0.389034	1.42481	0.187794	2.18443	0.377503
84934	RITA1	0.0595238	0.0247146	1.25634	0.329226	27.3469	1.44009	21.5873	1.70398
4007	PRICKLE3	0.0595238	0.0247304	1.30002	0.37853	9.15635	0.568797	6.84353	0.944379
79085	SLC25A23	0.0595238	0.0247381	1.3517	0.434771	55.8481	5.65122	41.2546	6.43098
55663	ZNF446	0.0595238	0.0248033	1.34789	0.430707	7.33105	1.2379	5.15031	0.559082
8677	STX10	0.0595238	0.0248357	1.24871	0.320433	32.6477	1.30644	25.9839	2.01295
4213	MEIS3P1	0.0595238	0.0248986	-1.40367	-0.489207	1.44545	0.207722	2.47744	0.729209
7525	YES1	0.0595238	0.0249143	-1.36891	-0.453023	18.5214	3.71413	25.4817	2.24687
10516	FBLN5	0.0595238	0.024922	-1.39994	-0.485362	0.641478	0.148148	1.32605	0.504902
56052	ALG1	0.0595238	0.0249695	1.24132	0.311871	46.1023	3.55841	36.8761	0.669953
9759	HDAC4	0.0595533	0.0250182	1.23573	0.305365	25.086	1.67045	20.0908	0.772928
7318	UBA7	0.0595533	0.0250502	1.26893	0.343618	17.5014	1.58211	13.566	0.930865
79174	CRELD2	0.0595533	0.0250578	1.26569	0.339926	37.119	2.43312	29.1433	2.43996
63935	PCIF1	0.0595533	0.0250655	1.30414	0.383102	36.4658	4.25886	27.6584	2.27601
403341	ZBTB34	0.0595533	0.0250731	-1.22928	-0.297818	20.5692	1.41716	25.4767	0.184426
9282	MED14	0.0595533	0.0250808	-1.18388	-0.243526	86.6069	1.35323	102.713	1.20917
921	CD5	0.0595533	0.0250884	1.28452	0.361232	633.78	50.181	493.495	44.3551
201255	LRRC45	0.0595533	0.0251289	1.33765	0.419696	18.4876	2.64994	13.5387	1.61701
9990	SLC12A6	0.0595533	0.0251365	-1.26905	-0.343745	40.3813	1.91824	51.6422	5.19388
4094	MAF	0.0595533	0.025185	1.48925	0.574585	12.6381	3.12089	8.15575	2.04823
54915	YTHDF1	0.0595533	0.0251926	1.21818	0.284728	107.956	3.47653	88.4729	4.06228
80149	ZC3H12A	0.0595533	0.0252259	1.3223	0.403053	69.6667	8.30093	52.368	5.30354
25807	RHBDD3	0.0595533	0.0252335	1.44297	0.529042	12.5695	1.54945	8.54124	2.1903
3014	H2AFX	0.0595533	0.0252491	1.32827	0.409551	45.2499	7.11984	33.5616	1.59773
55652	SLC48A1	0.0595533	0.0252898	1.3429	0.425351	7.35729	0.596855	5.26684	0.999167
35	ACADS	0.0595533	0.0253058	1.47225	0.558026	9.60284	1.2578	6.33147	1.81107
254552	NUDT8	0.0597659	0.0253796	1.34696	0.429712	6.10741	0.667576	4.30399	0.839326
2067	ERCC1	0.0597659	0.0253958	1.27365	0.348964	53.0704	5.10559	41.3795	2.54525
9315	NREP	0.0597659	0.0254035	-1.35545	-0.43877	31.0916	4.05883	42.5577	6.00177
57326	PBXIP1	0.0597659	0.0254598	1.4284	0.514403	17.5698	3.01253	12.0415	2.45678
10725	NFAT5	0.0597659	0.0254675	-1.29565	-0.373674	98.4054	9.79521	127.732	11.5445
55247	NEIL3	0.0597659	0.0254836	-1.73749	-0.797008	4.57677	2.59951	8.26038	2.4079
26020	LRP10	0.0597659	0.0254913	1.50109	0.586012	46.0628	8.81664	30.6063	7.43708
2889	RAPGEF1	0.0597659	0.0254989	1.30481	0.383842	197.666	19.2786	151.28	15.2152
280	AMY2B	0.0597659	0.0255149	-1.22072	-0.28773	2.50343	0.184019	3.27365	0.110893
151516	ASPRV1	0.0597659	0.0255311	1.40761	0.493243	1.35261	0.458383	0.656139	0.19865
8574	AKR7A2	0.0597659	0.0255633	1.26749	0.341977	23.8836	2.15809	18.6104	1.23677
286102	TMED10P1	0.0603448	0.0255879	-1.21134	-0.276602	13.9066	0.683532	17.047	0.366247
26502	NARF	0.0612745	0.0256699	1.37932	0.463952	35.5128	6.61857	25.2902	2.85536
11285	B4GALT7	0.0612745	0.0256775	1.25162	0.323795	15.9187	0.553451	12.5447	1.12503
84230	LRRC8C	0.0612745	0.0256852	-1.30797	-0.38733	177.776	23.8344	231.891	16.4726
66008	TRAK2	0.0612745	0.0256928	-1.20039	-0.263499	71.3407	1.03785	85.8679	3.1103
79639	TMEM53	0.0612745	0.025709	1.32802	0.409273	1.87995	0.418814	1.15588	0.146356
3601	IL15RA	0.0612745	0.0257167	-1.25346	-0.325914	10.5902	0.569431	13.546	1.12997
10435	CDC42EP2	0.0612745	0.0257243	1.30765	0.386972	3.43224	0.549443	2.38017	0.275548
197322	ACSF3	0.0612745	0.0257488	1.23557	0.305173	19.3275	0.464848	15.4775	1.20059
127002	ATXN7L2	0.0618494	0.025814	1.22945	0.298007	23.6673	1.31643	19.0582	0.884066
84957	RELT	0.0623853	0.0258388	1.23279	0.301928	29.5076	1.7095	23.7396	1.15812
23523	CABIN1	0.0623853	0.0258547	1.24592	0.317215	90.1146	2.32888	72.2799	6.09034
25970	SH2B1	0.0626884	0.025871	1.21372	0.279441	34.2445	0.693178	28.0581	1.44358
162073	ITPRIPL2	0.0626884	0.0259036	-1.55842	-0.640085	1.16309	0.722876	2.25637	0.384481
9762	LZTS3	0.0626884	0.0259199	1.19936	0.26226	1.54741	0.0954324	1.12305	0.0171377
8826	IQGAP1	0.0626884	0.0259352	-1.19434	-0.256215	739.096	11.4566	883.1	25.4434
115399	LRRC56	0.0626884	0.0259429	1.69761	0.763502	3.14352	1.74784	1.36063	0.599997
388685	LINC01138	0.0626884	0.0259981	-1.25431	-0.326892	4.33619	0.348774	5.69467	0.469963
2669	GEM	0.0626884	0.0260222	-1.6687	-0.738729	6.58307	2.47657	11.4045	3.14936
143689	PIWIL4	0.0626884	0.0260554	-1.32248	-0.403245	1.40601	0.285557	2.17816	0.34357
155400	NSUN5P1	0.0626884	0.0260712	1.22436	0.292026	42.0735	1.89269	34.1843	1.65306
9684	LRRC14	0.0626884	0.0260953	1.34676	0.429496	36.8784	3.38594	27.2975	4.70955
63910	SLC17A9	0.0626884	0.0261115	1.30568	0.384799	6.79487	0.892929	4.96286	0.577079
79646	PANK3	0.0626884	0.0261599	-1.26585	-0.340107	109.606	11.1972	138.536	3.1833
80213	TM2D3	0.0626884	0.0261676	1.33544	0.417314	62.7453	10.0738	46.3722	2.77891
8817	FGF18	0.0626884	0.0261923	1.45763	0.543622	3.5572	0.820134	2.14057	0.67329
339123	JMJD8	0.0626884	0.0262085	1.2468	0.318225	65.705	3.12738	52.5576	3.874
5585	PKN1	0.0626884	0.0262238	1.34274	0.425181	140.564	17.6583	104.413	13.0476
23254	KAZN	0.0626884	0.02624	1.45763	0.543624	3.94781	0.785604	2.42606	0.756389
8645	KCNK5	0.0626884	0.026256	1.32827	0.409551	40.1287	5.58209	29.8905	3.27094
53834	FGFRL1	0.0626884	0.0262636	1.27011	0.344951	21.0905	0.358927	16.4602	1.86457
9092	SART1	0.0626884	0.0262713	1.30479	0.383814	104.402	7.67244	80.0671	10.2753
65220	NADK	0.0626884	0.0262947	1.21522	0.281214	88.9794	3.9973	73.0243	2.52218
54475	NLE1	0.0626884	0.0263023	1.21711	0.283454	56.3531	3.02451	46.0855	1.00501
26233	FBXL6	0.0626884	0.02631	1.32332	0.404163	29.2043	2.10303	21.9589	3.46102
100137047	JMJD7	0.0626884	0.0263347	1.28688	0.363883	5.62577	0.855441	4.12076	0.0574054
10573	MRPL28	0.0631389	0.0263755	1.32509	0.406089	58.4536	6.79859	43.8624	5.04268
28624	TRBJ2-5	0.0631389	0.0263831	1.32483	0.405807	2.24443	0.485745	1.43156	0.122391
378706	RN7SL2	0.0631389	0.0263908	1.96376	0.973621	9.96973	5.57109	4.36064	2.1727
6483	ST3GAL2	0.0631389	0.0264402	1.27181	0.346882	30.5472	2.41128	23.812	2.07506
80127	BBOF1	0.0634731	0.0264809	1.29047	0.3679	3.95255	0.25504	2.85337	0.461936
960	CD44	0.0634731	0.0265133	-1.22355	-0.29107	510.466	33.0931	623.96	5.8007
80336	PABPC1L	0.0634731	0.0265293	1.23936	0.309596	11.9323	0.334821	9.45304	0.811497
23536	ADAT1	0.0634731	0.0265626	-1.2699	-0.34472	28.6096	2.67922	36.544	2.35665
125988	MICOS13	0.0634731	0.0265941	1.33316	0.414849	27.6933	1.75286	20.6845	3.47661
79862	ZNF669	0.0634731	0.0266343	-1.25711	-0.330105	7.20376	0.497	9.32222	0.809934
51604	PIGT	0.0634731	0.026642	1.1814	0.240496	73.7573	1.11232	62.2781	0.883454
54537	SHLD2	0.0638425	0.0266906	-1.25115	-0.323256	58.513	3.66634	73.4942	5.34395
283989	TSEN54	0.0638425	0.026738	1.22174	0.288935	40.8305	2.31384	33.2162	1.11738
49855	SCAPER	0.0638425	0.0267627	-1.21193	-0.277311	23.5418	1.27264	28.7185	0.406468
256364	EML3	0.0638425	0.0267789	1.27575	0.351347	108.646	9.91294	84.8989	6.81424
29933	GPR132	0.0638425	0.0267865	1.35933	0.442892	68.5229	2.44318	50.7614	9.58854
27040	LAT	0.0638425	0.0268191	1.41673	0.502569	164.98	26.4439	116.43	20.861
100996573	NA	0.0649583	0.0268764	1.39385	0.479076	2.89589	0.594155	1.80047	0.469449
5834	PYGB	0.0649583	0.0269429	1.20223	0.265708	75.4633	2.71764	62.5871	1.56835
23211	ZC3H4	0.0653595	0.0269749	1.23358	0.30285	81.8231	1.31776	66.2584	4.92042
55728	N4BP2	0.0653595	0.0270065	-1.3405	-0.42277	68.6165	11.9198	91.6639	7.61086
25909	AHCTF1	0.0653595	0.0270142	-1.24146	-0.312039	124.145	8.64738	154.244	7.72608
125170	MIEF2	0.0653595	0.0270218	1.3467	0.42943	2.57661	0.423573	1.66188	0.373157
23313	KIAA0930	0.0653595	0.0270294	1.21772	0.284186	56.3207	0.727467	46.1231	2.72083
4294	MAP3K10	0.0658754	0.0270457	1.34768	0.430476	6.73443	1.47026	4.67765	0.27427
1290	COL5A2	0.0658754	0.0270698	-1.2567	-0.329639	119.548	8.19395	150.548	11.4975
9578	CDC42BPB	0.06639	0.0271353	1.31024	0.38983	32.9892	3.79659	24.9181	2.59229
9368	SLC9A3R1	0.06639	0.027143	1.23789	0.307882	79.3168	3.66738	63.9371	4.38431
124583	CANT1	0.0674157	0.0272664	1.22203	0.28928	61.5102	2.41125	50.1761	2.73837
1025	CDK9	0.0674157	0.0272905	1.23408	0.303441	55.574	1.64994	44.9102	3.3338
4548	MTR	0.0674157	0.0273238	-1.22598	-0.293932	96.7224	5.98258	118.705	4.10312
137682	NDUFAF6	0.0674157	0.0273399	-1.24522	-0.316397	16.497	1.04072	20.7956	1.46704
5966	REL	0.0679268	0.0273879	-1.35425	-0.437489	218.474	40.8458	292.686	9.76163
5905	RANGAP1	0.0679268	0.0274119	1.21666	0.282925	305.794	14.9176	251.064	8.95973
92312	MEX3A	0.0684366	0.0274444	1.39857	0.483951	3.09192	0.461128	1.95413	0.578933
347733	TUBB2B	0.0684366	0.027452	1.37292	0.45725	1.66496	0.369943	0.947101	0.312683
8933	RTL8C	0.0687427	0.0275902	1.35641	0.43979	18.403	0.880652	13.4777	2.81415
56924	PAK6	0.0687427	0.0275979	1.52351	0.607395	2.13593	0.960736	1.01226	0.318477
28664	TRAV19	0.0687427	0.0276213	-1.24315	-0.314004	5.08152	0.410144	6.55684	0.425247
91	ACVR1B	0.0687427	0.0276371	1.33772	0.419777	57.3203	8.39112	42.4318	4.39331
9647	PPM1F	0.0687427	0.0276862	1.2763	0.351966	46.6306	3.32404	36.3849	3.83874
10126	DNAL4	0.0687427	0.0276939	1.34896	0.43185	6.27004	0.924976	4.3982	0.803587
10248	POP7	0.0687427	0.0277177	1.22928	0.297819	37.2225	2.47947	30.0631	1.12135
2886	GRB7	0.0690867	0.0277579	1.57848	0.658538	3.42878	1.69468	1.713	0.501936
2996	GYPE	0.0690867	0.0277909	-1.74503	-0.803251	1.06108	0.699776	2.61778	1.27229
168537	GIMAP7	0.0690867	0.0277986	-1.27494	-0.35043	34.9114	4.15023	44.5837	1.18833
79446	WDR25	0.0690867	0.0278395	1.2317	0.300646	8.24568	0.229691	6.51824	0.543768
126526	C19orf47	0.0690867	0.0278472	1.24231	0.313024	24.5037	1.11005	19.5567	1.56366
152519	NIPAL1	0.0690867	0.0278548	-1.33308	-0.41476	33.4294	4.06	44.9635	6.36365
29844	TFPT	0.0695906	0.0278796	1.31322	0.393108	14.9517	1.4771	11.1771	1.51398
84264	HAGHL	0.0695906	0.0278873	1.27173	0.346791	1.56621	0.249059	1.01478	0.140959
8743	TNFSF10	0.0698893	0.0279204	1.23589	0.305551	30.3235	1.44652	24.3652	1.69403
9804	TOMM20	0.0698893	0.0279441	-1.25455	-0.327175	198.194	12.0482	249.162	20.6036
10801	SEPTIN9	0.0698893	0.0279596	1.43853	0.524598	813.786	137.187	567.909	113.719
728806	NSFP1	0.0698893	0.0279756	-1.27207	-0.347176	3.20601	0.290451	4.35887	0.513198
728485	LOC728485	0.0698893	0.0279832	1.24791	0.319513	1.50945	0.200771	1.00801	0.0957575
720	C4A	0.0698893	0.0279909	1.26377	0.337733	2.30827	0.221145	1.62104	0.239577
23094	SIPA1L3	0.0698893	0.0280143	1.36973	0.45389	63.6325	8.13002	46.38	7.90549
523	ATP6V1A	0.0702671	0.0280306	-1.21713	-0.283478	100.497	2.91351	122.628	6.94919
2217	FCGRT	0.0702671	0.0280871	1.46499	0.55089	8.87968	0.831621	5.90918	1.82425
6223	RPS19	0.0702671	0.0280947	1.24461	0.315693	609.094	49.15	488.348	19.1196
6253	RTN2	0.0702671	0.0281266	1.40089	0.486341	1.94028	0.341049	1.12129	0.437162
23623	RUSC1	0.0702671	0.0281422	1.21122	0.276464	40.9307	1.73316	33.6152	1.32737
1793	DOCK1	0.0707246	0.0281836	1.38213	0.466894	5.25005	1.06733	3.50498	0.614918
4300	MLLT3	0.0707246	0.0281996	-1.29312	-0.370855	36.3636	4.63585	47.166	3.62676
79848	CSPP1	0.0707246	0.0282159	-1.21187	-0.27724	23.1652	1.26305	28.2626	0.638204
9238	TBRG4	0.0712218	0.0282322	1.24509	0.316244	142.566	6.84996	114.459	9.24156
9817	KEAP1	0.0712218	0.028256	1.23045	0.299187	79.8057	5.50458	64.5918	2.19174
5198	PFAS	0.0717178	0.0283225	1.20781	0.272396	207.533	9.67212	171.574	4.68069
10608	MXD4	0.0717178	0.0283301	1.22376	0.291322	2.98251	0.0761817	2.25888	0.21893
7409	VAV1	0.0722126	0.0283464	1.20065	0.263817	117.916	1.42234	98.1017	4.30265
58480	RHOU	0.0722126	0.0283615	1.67633	0.745304	63.3773	21.1557	37.5414	13.1235
91039	DPP9	0.0727483	0.0284774	1.25698	0.329956	118.33	4.24849	94.1989	9.15486
55796	MBNL3	0.0738604	0.028527	-1.39578	-0.48107	46.2376	9.51229	64.5359	9.68715
10444	ZER1	0.0743088	0.028599	1.34156	0.423916	26.5853	2.98543	19.6504	3.12915
9214	FCMR	0.0743088	0.0286146	1.32018	0.400736	9.00454	1.6016	6.52977	0.545826
9126	SMC3	0.0743088	0.0286222	-1.20554	-0.269674	277.066	11.6754	334.126	10.1676
3932	LCK	0.0751578	0.0286633	1.19904	0.261878	232.895	9.93858	193.964	2.66251
3993	LLGL2	0.0751578	0.028671	1.46417	0.550079	6.80255	1.35249	4.37236	1.21673
283871	PGP	0.0751578	0.0287197	1.27461	0.350058	24.5546	2.05119	19.0665	1.87917
80728	ARHGAP39	0.0751578	0.0287273	1.49886	0.58387	2.32465	0.871996	1.20199	0.471955
80776	B9D2	0.0751578	0.028735	1.34625	0.428948	1.72896	0.0812962	1.05238	0.407281
388963	C2orf81	0.0751578	0.0287509	1.306	0.385153	1.7393	0.148537	1.11051	0.310865
90353	CTU1	0.0751578	0.0287662	1.27644	0.352131	3.79704	0.310923	2.76713	0.400329
81559	TRIM11	0.0761741	0.0288396	1.28395	0.360591	31.3709	2.1234	24.2915	2.99382
8566	PDXK	0.0761741	0.0288556	1.18776	0.248241	127.476	1.20677	107.199	3.34673
117177	RAB3IP	0.0761741	0.0288632	-1.26631	-0.340631	43.7351	5.03737	55.4473	2.2082
84905	ZNF341	0.0763533	0.0288795	1.28786	0.364972	8.27123	1.11175	6.17914	0.543721
3149	HMGB3	0.0763533	0.0289196	-1.29973	-0.378216	18.4023	2.85057	24.0516	0.962717
8916	HERC3	0.0763533	0.0289273	-1.26002	-0.333447	23.2353	1.73041	29.559	2.6006
770	CA11	0.0763533	0.0289349	1.31545	0.395552	19.2478	1.63816	14.4678	2.21495
55001	TTC22	0.0763533	0.0289592	1.28286	0.35936	1.95362	0.163305	1.31151	0.288606
54529	ASNSD1	0.0763533	0.0289754	-1.2122	-0.277626	108.701	6.12116	131.857	2.59465
208	AKT2	0.0763533	0.0289988	1.26974	0.344537	175.49	14.9701	137.971	11.373
22847	ZNF507	0.0763533	0.0290714	-1.18568	-0.245716	90.7697	1.91787	107.813	2.47615
266655	BRD3OS	0.0763533	0.0290953	1.24308	0.313914	35.1778	3.08072	28.0474	1.09595
2109	ETFB	0.0768793	0.0291116	1.29829	0.376608	26.4833	3.29557	20.1244	1.86668
286075	ZNF707	0.0770975	0.0291681	1.35911	0.442664	9.58681	2.00626	6.70092	0.499195
9255	AIMP1	0.0770975	0.0291926	-1.23627	-0.305998	85.5057	1.99807	106.166	8.70437
51076	CUTC	0.0770975	0.029208	-1.20138	-0.264688	34.3336	1.62619	41.4232	0.687592
23406	COTL1	0.0770975	0.0292156	1.21611	0.282269	447.482	27.2048	367.403	8.43297
254102	EHBP1L1	0.0770975	0.0292394	1.3029	0.381726	121.999	11.4079	93.5875	11.349
55793	MINDY1	0.0770975	0.0292471	1.206	0.270233	11.2911	0.333595	9.1964	0.476545
79734	KCTD17	0.0770975	0.0292547	1.32481	0.40578	48.4935	4.28333	36.5441	5.46721
4174	MCM5	0.0770975	0.0293108	1.21195	0.277335	448.328	13.9457	369.949	18.8161
55814	BDP1	0.0781427	0.0293439	-1.24273	-0.313512	159.156	8.43977	198.225	14.8713
642361	LOC642361	0.0781427	0.02936	1.38154	0.46628	1.04402	0.266726	0.489474	0.285885
51042	ZNF593	0.0784867	0.0294334	1.33079	0.412286	22.262	3.68947	16.3968	1.73483
7791	ZYX	0.0784867	0.0294739	1.40344	0.488969	122.413	20.8065	87.0757	15.5836
727800	RNF208	0.0784867	0.0295054	1.40908	0.494753	2.90807	0.409988	1.81476	0.656859
83937	RASSF4	0.0784867	0.0295131	1.4647	0.550607	1.5095	0.104892	0.768674	0.566617
6199	RPS6KB2	0.0784867	0.0295292	1.29113	0.368639	83.9153	6.85832	64.9417	7.91589
167153	TENT2	0.0788732	0.0296034	-1.20085	-0.264055	61.0743	2.66789	73.5075	1.66099
9973	CCS	0.0788732	0.029611	1.25661	0.329534	15.8801	1.0732	12.449	1.17888
150726	FBXO41	0.0788732	0.0296269	1.25295	0.325327	55.6529	5.68391	44.0735	1.22385
84816	RTN4IP1	0.0788732	0.0297074	-1.27442	-0.349836	8.36246	0.754871	10.942	1.12838
28991	COMMD5	0.0793472	0.0297645	1.23881	0.308955	19.5973	1.17008	15.6352	1.14841
5125	PCSK5	0.0793472	0.0297721	-1.29204	-0.369646	1.5787	0.0979572	2.3516	0.451426
6272	SORT1	0.0797305	0.0298364	-1.27503	-0.350534	3.2864	0.480687	4.44708	0.303949
79173	C19orf57	0.0797305	0.0298694	1.21579	0.281896	11.409	0.753711	9.1959	0.251095
113179	ADAT3	0.0797305	0.0298849	1.42898	0.514987	1.1117	0.455444	0.465414	0.226477
57716	PRX	0.0797305	0.0299081	1.41602	0.501838	2.64779	0.642911	1.57742	0.468584
163154	PRR22	0.0803571	0.0299902	1.43373	0.519771	4.69066	1.2947	2.95135	0.752608
60678	EEFSEC	0.0803571	0.030013	1.22767	0.295923	37.5345	0.458917	30.4518	2.5068
2671	GFER	0.0803571	0.0300448	1.29548	0.373483	19.2102	2.35455	14.5776	1.51026
23036	ZNF292	0.0803571	0.0300606	-1.21073	-0.275881	88.5881	3.33663	107.499	5.13476
83593	RASSF5	0.0803571	0.0300682	1.21499	0.28095	484.074	29.2904	397.868	11.1382
7920	ABHD16A	0.0803571	0.0301334	1.21397	0.27973	26.3873	0.964188	21.5724	1.205
100288778	WASH8P	0.0803571	0.030149	1.47209	0.557869	8.22227	1.90771	5.29748	1.4657
51333	ZNF771	0.0803571	0.0301652	1.38719	0.472161	1.6163	0.290116	0.905999	0.381991
80271	ITPKC	0.0803571	0.0301807	1.36031	0.443934	14.864	1.99953	10.7194	1.97548
92270	ATP6AP1L	0.0803571	0.0301884	-1.25659	-0.329511	2.63704	0.251625	3.57464	0.400175
1627	DBN1	0.0803571	0.030196	1.42761	0.513604	13.2228	3.31493	8.87614	1.65972
10723	SLC12A7	0.0807799	0.0302447	1.41232	0.498066	30.8376	4.93622	21.6874	4.53056
339229	OXLD1	0.0807799	0.0302603	1.34241	0.424821	13.4372	1.25283	9.84325	1.93509
55072	RNF31	0.0807799	0.0302679	1.25391	0.326438	61.501	5.48061	48.7754	3.02635
321	APBA2	0.0824053	0.0304218	1.32444	0.405377	12.8639	1.22679	9.5275	1.67384
372	ARCN1	0.0827358	0.0305613	-1.17734	-0.235531	339.699	7.18327	400.082	5.308
64788	LMF1	0.0827358	0.0306516	1.37401	0.458388	9.6023	1.8951	6.6741	0.99999
9976	CLEC2B	0.0827358	0.0307087	-1.25076	-0.322803	1.50283	0.233322	2.12454	0.163878
84335	AKT1S1	0.0827358	0.0307163	1.28187	0.358248	22.2136	3.25027	16.9991	0.447
63941	NECAB3	0.0827358	0.0307323	1.30625	0.385436	5.61513	0.736978	4.06687	0.587314
8519	IFITM1	0.0827358	0.0307722	1.28405	0.360705	95.0994	9.6555	73.844	7.62051
146857	SLFN13	0.0827358	0.0308046	1.24855	0.320254	6.35616	0.387936	4.9017	0.514318
728378	POTEF	0.0827358	0.0308456	1.5009	0.58583	2.1439	0.599037	1.12379	0.586689
197358	NLRC3	0.0827358	0.0308532	1.29213	0.369753	25.2749	1.814	19.421	2.63575
9911	TMCC2	0.0827358	0.0308775	1.49382	0.579009	60.1053	15.0235	39.6588	8.70289
11244	ZHX1	0.0827358	0.0309171	-1.19655	-0.258877	104.884	1.40938	125.775	5.78568
5912	RAP2B	0.0827358	0.0309247	1.28879	0.366013	36.0231	0.780856	27.9289	4.32292
7108	TM7SF2	0.0827358	0.0309571	1.34627	0.428963	21.8293	3.51866	15.9011	2.04252
4063	LY9	0.0827358	0.0309812	-1.4502	-0.536249	7.12283	2.33268	10.5578	1.62092
170394	PWWP2B	0.0827358	0.0310212	1.26445	0.338505	1.25906	0.254636	0.779941	0.0734658
1312	COMT	0.0827358	0.0310374	1.32253	0.403302	44.8596	5.58161	33.6946	4.46027
11338	U2AF2	0.0827358	0.0310696	1.2147	0.280605	347.979	19.0669	286.16	11.5046
9166	EBAG9	0.0832415	0.0311189	-1.18926	-0.250068	25.4558	0.736481	30.4631	0.888619
386724	AMIGO3	0.0837004	0.0311606	1.3057	0.384821	1.84789	0.480921	1.16215	0.062097
83443	SF3B5	0.0837004	0.0311768	1.18826	0.248852	96.2322	2.64676	80.8277	2.25848
23429	RYBP	0.0842047	0.0312434	-1.29466	-0.372574	119.199	11.669	154.903	19.3232
8609	KLF7	0.0842451	0.0312678	-1.26381	-0.337783	134.274	8.63478	170.313	17.0729
84545	MRPL43	0.0842451	0.0312754	1.36129	0.444975	30.6629	4.29592	22.3359	4.04135
10455	ECI2	0.0842451	0.0312916	-1.20308	-0.266728	17.2748	0.676172	20.9885	0.920934
155066	ATP6V0E2	0.0842451	0.0313157	1.31391	0.393868	53.2852	4.5798	40.5354	6.20032
81543	LRRC3	0.0842451	0.031348	1.29216	0.369784	2.07632	0.447925	1.36615	0.116193
2983	GUCY1B1	0.0842451	0.0313712	1.30056	0.379129	7.26886	1.18446	5.33028	0.513587
10451	VAV3	0.0842451	0.0313788	-1.30725	-0.38653	13.0818	2.26017	17.2452	0.326621
220042	DDIAS	0.0842451	0.0313865	-1.32966	-0.411062	60.6287	10.7386	80.381	7.41313
25777	SUN2	0.0842451	0.0314112	1.30088	0.37949	40.4714	5.41328	30.7826	2.83768
606500	SNORD68	0.0842451	0.0314189	1.31353	0.393446	1.35078	0.381052	0.773428	0.054342
23636	NUP62	0.0842451	0.0314591	1.19314	0.25476	237.207	7.419	198.655	6.47368
29941	PKN3	0.0847458	0.0314754	1.3602	0.443823	11.9411	0.370838	8.66959	2.21084
83743	GRWD1	0.0851064	0.0315245	1.21452	0.280383	114.974	6.96364	94.4179	3.40932
59274	TLNRD1	0.0851064	0.0315486	1.24848	0.320172	36.32	2.86192	28.8909	2.23952
25822	DNAJB5	0.0851064	0.0315562	1.27951	0.355589	47.2802	6.03482	36.5626	1.97166
57679	ALS2	0.0851064	0.0315966	-1.21411	-0.2799	27.8622	1.57571	34.0285	1.49266
80254	CEP63	0.0856052	0.0316293	-1.23628	-0.306007	33.3181	2.74232	41.3615	1.895
10156	RASA4	0.0860566	0.0316867	1.33256	0.414202	12.6463	1.43466	9.29861	1.75154
28989	NTMT1	0.0860566	0.0316943	1.24064	0.311085	49.2552	3.40083	39.5104	2.84107
644511	RPL13AP6	0.0865542	0.0317185	1.35831	0.441817	39.7763	7.10068	28.9084	4.01885
8241	RBM10	0.0870038	0.0317836	1.25849	0.331697	105.224	8.97363	83.3896	6.78133
54893	MTMR10	0.0870038	0.0318411	-1.20068	-0.263852	36.5119	1.84919	44.0114	1.04227
6141	RPL18	0.087027	0.0318738	1.20705	0.27149	568.88	31.7558	470.733	12.0622
2571	GAD1	0.087027	0.0318815	-1.48817	-0.573538	1.37977	0.499967	2.56236	0.894342
9619	ABCG1	0.087027	0.0318891	1.53233	0.615725	10.8721	3.71098	6.60069	1.65372
177	AGER	0.087027	0.0318968	1.21912	0.285836	6.20222	0.328545	4.91072	0.35518
23345	SYNE1	0.087027	0.0319044	1.34589	0.428566	26.0605	2.69077	19.2584	3.5228
79797	ZNF408	0.087027	0.0319206	1.333	0.414679	10.6084	0.876901	7.78409	1.53727
64756	ATPAF1	0.087027	0.0319361	-1.18028	-0.239129	51.7658	1.3262	61.2729	1.19549
8613	PLPP3	0.087027	0.0319438	1.51525	0.599554	2.1821	1.04479	1.05764	0.417893
1961	EGR4	0.087027	0.0319762	1.3003	0.37885	1.01161	0.164245	0.553622	0.218473
3801	KIFC3	0.087027	0.0320005	1.39711	0.482442	4.67676	1.43836	2.99622	0.391737
10469	TIMM44	0.087027	0.0320167	1.22738	0.295586	73.8234	1.65831	60.0875	4.97696
7625	ZNF74	0.0873315	0.0320492	1.23225	0.301293	17.3181	1.64406	13.8284	0.279315
4833	NME4	0.0873315	0.0320805	1.47593	0.561625	40.1167	8.20041	27.0462	6.7799
10273	STUB1	0.0873315	0.0320881	1.25375	0.326247	61.3266	3.54876	48.817	4.91117
26157	GIMAP2	0.0873315	0.0321036	-1.34717	-0.429934	20.3046	3.60901	27.5502	3.29373
10099	TSPAN3	0.0873315	0.0321269	-1.26019	-0.333645	61.1135	4.4267	77.3944	7.84134
6838	SURF6	0.0876815	0.032151	1.32493	0.405917	70.4108	8.87433	52.9638	7.49489
4695	NDUFA2	0.0876815	0.0321668	1.26862	0.343258	28.354	3.46742	22.0584	1.30946
339804	C2orf74	0.0876815	0.032183	-1.33214	-0.413747	9.05005	0.972537	12.4764	2.26356
10509	SEMA4B	0.0876815	0.0321906	1.26737	0.341836	7.93861	0.937009	6.03804	0.504915
4818	NKG7	0.0885668	0.0322475	1.22853	0.296932	5.60931	0.342815	4.38341	0.367265
11165	NUDT3	0.0885668	0.0322804	1.31437	0.394374	1.2083	0.284781	0.677936	0.193171
28231	SLCO4A1	0.0885668	0.0322966	1.24269	0.313467	32.8044	3.28915	26.1283	0.917101
219743	TYSND1	0.0885668	0.0323042	1.27582	0.351429	15.0122	1.46567	11.56	1.29325
91252	SLC39A13	0.0887701	0.0323616	1.43947	0.525536	15.809	1.43253	10.9675	3.318
55262	MAP11	0.0887701	0.0323778	1.28842	0.365608	26.3577	2.9202	20.2341	2.22669
706	TSPO	0.0887701	0.0323854	1.73531	0.79519	8.55101	3.5003	4.41798	1.76678
7040	TGFB1	0.0887701	0.0323931	1.23122	0.300087	157.949	9.52875	128.13	8.41666
8943	AP3D1	0.0887701	0.032409	1.24247	0.313212	174.743	11.6506	140.522	10.8528
9701	PPP6R2	0.0887701	0.0324252	1.21317	0.278781	61.7786	2.78184	50.7631	2.75756
9049	AIP	0.0887701	0.0324495	1.24147	0.312047	71.0087	4.1888	57.0734	4.91514
51142	CHCHD2	0.0890667	0.0324658	1.20207	0.265518	149.399	7.91339	124.019	2.72431
10994	ILVBL	0.0890667	0.0324818	1.27986	0.355985	32.6569	3.27807	25.3053	2.73044
100128822	LINC01003	0.0890667	0.0325135	1.4159	0.501723	3.70155	1.1258	2.26966	0.403289
80700	UBXN6	0.0890667	0.0325293	1.48928	0.574613	33.9171	6.34906	22.8202	6.58441
322	APBB1	0.0890667	0.0325369	1.2205	0.287476	40.3814	2.55208	32.8871	1.62287
55690	PACS1	0.0911514	0.0326358	1.18388	0.24352	83.2032	1.59506	70.1407	2.27391
23522	KAT6B	0.0921684	0.0327023	-1.25812	-0.331272	37.7633	2.22165	47.9006	5.22135
63940	GPSM3	0.0922996	0.0327186	1.25638	0.329276	59.6164	3.75731	47.3426	4.74051
23099	ZBTB43	0.0922996	0.0327814	-1.20311	-0.26677	29.4254	1.31358	35.6026	1.49519
84792	FAM220A	0.0922996	0.032789	1.22385	0.291432	15.6918	0.82545	12.6477	0.897499
11231	SEC63	0.0922996	0.0327967	-1.18053	-0.239437	120.719	2.91877	142.693	3.49077
7015	TERT	0.0922996	0.0328197	1.31525	0.395334	9.47757	1.12341	6.99118	1.16834
29925	GMPPB	0.0922996	0.0328274	1.19342	0.255099	47.1151	2.31776	39.2871	0.357195
3376	IARS	0.0922996	0.0328844	-1.25302	-0.325415	593.468	58.4732	742.523	47.3973
134957	STXBP5	0.0922996	0.0328997	-1.25037	-0.322356	50.1961	3.84182	63.0433	5.38127
1209	CLPTM1	0.0922996	0.0329783	1.21746	0.283875	80.7133	2.94981	66.1893	4.50434
949	SCARB1	0.0922996	0.0330026	1.24765	0.31921	32.1978	2.00996	25.6527	2.48392
9988	DMTF1	0.0922996	0.0330271	-1.2132	-0.278813	51.5361	1.93879	62.7875	3.93528
4782	NFIC	0.0922996	0.0330584	1.26162	0.335274	26.7832	2.88565	20.9735	1.49279
9780	PIEZO1	0.0922996	0.0330661	1.44941	0.53547	127.064	16.8008	89.0923	23.2751
3480	IGF1R	0.0922996	0.0331307	-1.22722	-0.295392	34.8253	2.49677	42.9379	2.3537
3135	HLA-G	0.0922996	0.0331956	1.83027	0.872056	33.7433	14.0185	17.6714	6.67455
23169	SLC35D1	0.0922996	0.0332032	-1.34061	-0.422886	165.778	20.451	223.42	35.5488
114823	LENG8	0.0922996	0.0332433	1.30418	0.383147	126.014	15.0963	96.4531	12.099
1742	DLG4	0.0922996	0.0332756	1.25041	0.3224	15.0039	1.08565	11.8137	1.15518
9943	OXSR1	0.0922996	0.0333083	-1.18483	-0.244682	140.151	5.30919	166.175	2.53796
285527	FRYL	0.09238	0.0333485	-1.19972	-0.262696	107.904	2.12625	129.763	6.99123
11123	RCAN3	0.09238	0.033364	-1.22138	-0.288512	86.9739	4.78912	106.471	6.45798
10165	SLC25A13	0.09238	0.0334029	-1.38057	-0.465261	25.223	4.81667	35.1669	6.44719
8568	RRP1	0.09238	0.0334187	1.21301	0.27859	99.0809	6.80316	81.4047	2.37247
127281	PRXL2B	0.09238	0.0334342	1.28376	0.360372	79.9022	6.12738	62.2665	8.43783
8409	UXT	0.09238	0.0335167	1.17044	0.227055	50.1344	0.588529	42.6926	0.921971
93611	FBXO44	0.09238	0.0335404	1.30659	0.385809	9.92454	1.84609	7.2874	0.3693
23095	KIF1B	0.09238	0.033548	-1.2986	-0.376963	72.7546	5.84831	95.2388	13.5335
79169	C1orf35	0.09238	0.0335557	1.24082	0.311293	17.4794	1.37481	13.8901	1.07743
57555	NLGN2	0.09238	0.0335956	1.23672	0.30652	17.2206	1.60752	13.7036	0.64968
6227	RPS21	0.09238	0.0336202	1.23211	0.301137	233.228	19.7558	188.792	8.54239
54913	RPP25	0.09238	0.0336278	1.31227	0.392067	21.956	2.76658	16.5067	2.34865
10169	SERF2	0.09238	0.0336355	1.20406	0.267911	156.057	7.06671	129.433	5.635
5980	REV3L	0.09238	0.0336431	-1.20369	-0.267459	66.1234	2.46408	79.8286	4.12127
100506215	PAXBP1-AS1	0.09238	0.0336749	-1.29352	-0.371301	0.55679	0.0760137	1.02781	0.304591
57491	AHRR	0.09238	0.0336911	1.3679	0.451958	103.934	19.9083	75.1229	9.34148
92014	SLC25A51	0.09238	0.0337316	-1.22198	-0.289219	13.9037	1.09928	17.1858	0.656297
29886	SNX8	0.09238	0.0337392	1.23871	0.308837	27.5115	1.30266	22.0662	2.1558
784	CACNB3	0.09238	0.0337719	1.54566	0.628223	3.47547	0.792634	1.99171	1.10134
23053	ZSWIM8	0.09238	0.0337795	1.17518	0.232886	37.5843	0.153123	31.842	0.968219
10844	TUBGCP2	0.0928534	0.033804	1.23781	0.307791	79.2782	4.64016	63.9268	5.25018
80018	NAA25	0.092987	0.033903	-1.16983	-0.2263	140.345	3.2221	164.323	1.1319
29761	USP25	0.092987	0.0339193	-1.20352	-0.267259	65.0431	1.45432	78.5645	4.73099
100128881	VPS9D1-AS1	0.092987	0.0339269	1.26402	0.338018	29.9952	2.04843	23.5857	2.66955
10400	PEMT	0.092987	0.0339346	1.28482	0.361566	15.1026	1.96586	11.5004	1.07228
23683	PRKD3	0.092987	0.0339422	-1.27677	-0.352495	69.4709	8.35465	88.7857	7.81311
114793	FMNL2	0.092987	0.0339499	-1.3858	-0.470717	19.3147	4.99281	26.6727	2.41588
3707	ITPKB	0.092987	0.0339658	1.22779	0.296068	50.9948	3.53856	41.3296	2.44667
37	ACADVL	0.092987	0.033997	1.21446	0.280315	151.949	3.34412	125.138	8.95985
4145	MATK	0.0932642	0.0340385	1.42367	0.509615	53.424	12.5016	36.788	5.70308
79686	NA	0.0932642	0.0340703	-1.24222	-0.312919	7.0975	0.466664	9.07583	0.924978
6276	S100A5	0.0932642	0.0341029	1.21863	0.28526	1.13757	0.155649	0.751623	0.0602066
80331	DNAJC5	0.0932642	0.0341353	1.22017	0.287083	102.795	4.98631	84.1335	5.8149
26164	MTG2	0.0932642	0.0341677	1.31378	0.39372	31.4705	3.74437	23.7722	3.63953
124245	ZC3H18	0.0935884	0.0342267	1.21065	0.275782	127.262	8.02392	104.856	3.90546
55011	PIH1D1	0.0935884	0.0342426	1.19863	0.261381	53.491	1.89976	44.4762	2.15514
162968	ZNF497	0.0935884	0.0342665	1.39499	0.48026	1.39083	0.560653	0.697242	0.260728
5351	PLOD1	0.0935884	0.0342741	1.21229	0.277738	40.1695	3.01784	32.9037	0.574841
340152	ZC3H12D	0.0938462	0.0343147	1.24432	0.315356	53.2348	5.48555	42.4748	2.07466
55640	FLVCR2	0.0938462	0.0343723	-1.30052	-0.379092	12.0361	2.05808	15.852	1.29967
165918	RNF168	0.0938462	0.0343886	-1.22117	-0.288258	42.9964	3.7005	52.609	0.958377
642	BLMH	0.0938462	0.0344293	-1.21157	-0.276882	114.343	3.27669	138.92	9.34512
6158	RPL28	0.0938462	0.0344369	1.26779	0.342319	465.176	49.5554	366.045	28.951
84333	PCGF5	0.0938462	0.0344446	-1.21883	-0.285492	141.277	7.79005	172.462	10.8435
92579	G6PC3	0.0938462	0.0344522	1.23442	0.303835	29.417	2.43842	23.6194	1.49032
92558	BICDL1	0.0938462	0.0344771	1.28295	0.359469	87.1095	10.8711	67.5344	6.24238
6536	SLC6A9	0.0938462	0.0344847	1.23133	0.300212	13.1006	0.935663	10.4528	0.78058
4831	NME2	0.0938462	0.0345078	1.34201	0.424391	1.885	0.559655	1.12555	0.162546
10263	CDK2AP2	0.0938462	0.0345318	1.32351	0.404366	53.318	7.03561	40.0747	5.69511
9373	PLAA	0.0938462	0.0345566	-1.17807	-0.236431	133.618	3.18172	157.596	4.1263
64400	AKTIP	0.0938462	0.0345642	-1.21433	-0.280156	21.3316	1.33157	26.1087	1.33503
6248	RSC1A1	0.0938462	0.0346202	-1.22433	-0.291992	21.3327	1.55015	26.329	1.56108
57732	ZFYVE28	0.0938462	0.0346364	1.40047	0.485915	3.74502	0.930859	2.37716	0.593742
63925	ZNF335	0.0938462	0.034644	1.24757	0.319119	49.8422	3.36152	39.8139	3.8665
23030	KDM4B	0.0947261	0.0347196	1.38559	0.470502	18.0966	3.22779	12.8129	2.51999
28682	TRAV8-4	0.0947261	0.0347444	1.26059	0.334102	8.35606	0.617365	6.44202	0.827977
23483	TGDS	0.0947261	0.034752	-1.20178	-0.265179	42.0683	0.901296	50.8124	3.10478
9136	RRP9	0.0951894	0.0347851	1.22928	0.297809	98.7115	4.0263	80.2635	6.80448
221908	PPP1R35	0.0953109	0.0348257	1.29665	0.374792	9.23357	0.556777	6.94978	1.21201
100302739	PCNA-AS1	0.0953109	0.0348334	1.31911	0.399563	1.07052	0.214457	0.57743	0.256913
57178	ZMIZ1	0.0953109	0.034841	1.17908	0.237663	131.266	4.02625	111.158	2.29369
51426	POLK	0.0953109	0.0348651	-1.22259	-0.289937	59.3662	3.78513	72.801	4.54997
27109	DMAC2L	0.0953109	0.0348975	-1.22302	-0.290446	9.04727	0.723321	11.2773	0.625309
489	ATP2A3	0.0953109	0.0349374	1.41456	0.500352	142.461	21.0486	101.937	27.2825
57823	SLAMF7	0.0953109	0.0349533	-1.53456	-0.617822	62.1298	18.5577	94.3841	20.8982
9685	CLINT1	0.0953109	0.0349693	-1.18875	-0.24944	184.572	7.53626	219.522	5.64394
3921	RPSA	0.095723	0.0350257	1.23417	0.303536	143.153	5.61896	116.073	10.6576
400966	RGPD1	0.095723	0.0350333	-1.24625	-0.31759	23.462	2.58888	29.3957	1.40983
25915	NDUFAF3	0.0965447	0.0350832	1.26534	0.339523	40.8257	2.31769	32.1853	3.97226
29085	PHPT1	0.0965447	0.0350908	1.41915	0.505031	36.4545	7.6617	25.3315	5.15825
200916	RPL22L1	0.0965447	0.0350985	-1.27239	-0.347542	104.797	8.17737	134.012	16.6057
23067	SETD1B	0.0965447	0.0351136	1.27671	0.352436	54.3742	5.73931	42.3619	4.33772
2548	GAA	0.0969051	0.0351461	1.50534	0.590092	18.4699	4.1581	12.1341	3.71299
84787	KMT5C	0.0969051	0.0351538	1.42425	0.510198	7.91084	2.06783	5.2278	1.22422
285237	C3orf38	0.0969051	0.0351935	-1.20281	-0.266408	30.1575	1.27552	36.4879	1.9263
3799	KIF5B	0.097166	0.0352181	-1.22129	-0.288408	322.423	23.5074	393.619	18.944
155038	GIMAP8	0.097166	0.0352257	-1.25066	-0.322686	15.7705	1.25957	19.9963	1.9553
8303	SNN	0.097166	0.0352584	1.18944	0.250277	38.0542	1.62058	31.824	0.908862
10919	EHMT2	0.097166	0.035291	1.23612	0.305821	93.6778	8.24125	75.4809	4.32775
11183	MAP4K5	0.097166	0.0353484	-1.20052	-0.263656	91.6007	1.20464	110.302	6.75695
11284	PNKP	0.0973273	0.0354072	1.30082	0.379422	29.1106	2.51856	22.2716	3.42459
375248	ANKRD36	0.0973273	0.0354564	-1.34004	-0.422271	16.2049	1.72999	22.2783	4.71745
22900	CARD8	0.0973273	0.0355281	-1.22044	-0.287397	68.6757	4.37553	84.0231	5.08554
388499	LYPLA2P2	0.0973273	0.0355518	1.22853	0.296933	17.7965	1.47437	14.2836	0.825341
6029	RN7SL1	0.0973273	0.0355674	1.822	0.865521	56.2999	32.1785	28.175	9.39077
286410	ATP11C	0.0973273	0.0355829	-1.21773	-0.284192	40.9945	3.20451	50.0582	1.71959
3281	HSBP1	0.0973273	0.0356071	-1.20261	-0.266173	70.8124	4.53932	85.2613	1.78503
271	AMPD2	0.0981873	0.0357299	1.24267	0.313447	103.277	8.22855	82.9204	6.6125
3274	HRH2	0.0981873	0.0357455	1.18477	0.244602	122.204	4.29415	102.977	3.00258
10459	MAD2L2	0.0981873	0.0357689	1.20333	0.267033	32.5744	2.07563	26.8702	0.661773
375775	PNPLA7	0.0985915	0.0358016	1.34517	0.427784	1.87323	0.598592	1.11427	0.210202
55589	BMP2K	0.0985915	0.0358168	-1.21645	-0.282681	37.6176	1.02361	46.0597	3.60134
55102	ATG2B	0.098995	0.0358583	-1.21235	-0.277808	88.0992	2.0915	107.198	8.01668
4641	MYO1C	0.098995	0.0358826	1.22888	0.29734	17.8529	1.54659	14.3214	0.808509
7789	ZXDA	0.0993976	0.0359314	-1.23246	-0.301538	4.01996	0.371779	5.18617	0.442126
4072	EPCAM	0.0993976	0.035939	-1.39455	-0.479803	0.667979	0.453173	1.27066	0.086709
5504	PPP1R2	0.0995996	0.0359874	1.17769	0.235965	92.6877	1.04241	78.5825	2.8654
23161	SNX13	0.0995996	0.0360033	-1.1701	-0.226626	46.5453	0.941424	54.633	1.12999
2771	GNAI2	0.0995996	0.0360195	1.23413	0.30349	314.286	15.1684	254.965	22.6872
24147	FJX1	0.0995996	0.0360438	1.31556	0.395677	1.41563	0.384738	0.825051	0.172938
3718	JAK3	0.0995996	0.03606	1.21817	0.28472	190.757	14.2364	156.225	6.69668
79006	METRN	0.0995996	0.0360677	1.34539	0.42803	1.07195	0.299518	0.543604	0.268423
638	BIK	0.1	0.0361973	1.418	0.503853	3.99099	0.957119	2.52627	0.717463
[truncated: 1 more rows]

## Sheet: FDR 0.1_72h_FOSL1 KD
entrezid	symbol	fdr	pvalue	fc	log2fc	KD_72h_FOSL1_meanExpression	KD_72h_FOSL1_sdExpression	KD_72h_Scr_meanExpression	KD_72h_Scr_sdExpression
440563	HNRNPCL2	0	7.37e-06	8.6816	3.11796	88.4287	6.4682	9.29228	0.54338
3921	RPSA	0	1.47e-05	-6.85116	-2.77635	20.0255	2.24743	142.699	9.67448
728643	HNRNPA1P33	0	2.21e-05	-6.28911	-2.65286	8.2418	1.56969	56.7603	6.47681
442454	UQCRBP1	0	2.95e-05	-4.36123	-2.12473	5.83211	0.973523	28.6075	0.631653
100422872	MIR1244-3	0	3.69e-05	-4.89649	-2.29175	1.22973	0.328395	9.87526	1.14084
644068	RPS14P3	0	4.42e-05	-3.45673	-1.78941	8.2462	1.18581	30.8238	2.08682
4508	ATP6	0	5.16e-05	3.081	1.6234	13885.8	1529.05	4489.24	124.75
100506248	PTMAP9	0	5.9e-05	3.64857	1.86733	669.159	112.908	181.373	16.7606
645683	RPL13AP3	0	6.64e-05	-3.95615	-1.9841	5.75211	0.681779	26.03	5.62886
6189	RPS3A	0	7.37e-05	-2.79253	-1.48157	41.1163	1.3518	116.888	10.4458
4509	ATP8	0	8.11e-05	3.90615	1.96575	1225.31	237.776	310.606	39.2419
246721	POLR2J2	0	8.85e-05	2.53363	1.34121	31.2932	1.97117	11.7307	0.154746
4541	ND6	0	9.59e-05	3.48031	1.79922	365.223	14.6859	105.603	21.5736
4540	ND5	0	0.00011146	3.18764	1.67249	8173.75	648.189	2578.05	378.924
100500804	MIR3654	0	0.000118833	-2.59691	-1.37679	65.1871	4.20353	170.848	10.1324
4536	ND2	0	0.000126206	2.67841	1.42137	7719.86	661.449	2879.72	211.112
645958	RPS18P9	0	0.000133579	-2.68957	-1.42737	19.3034	0.836407	53.7925	5.8433
4538	ND4	0	0.000140952	2.72873	1.44823	29283.6	757.775	10781.3	1298.73
2282	FKBP1AP1	0	0.000148325	3.1161	1.63974	76.5654	10.5387	23.8899	3.37396
4511	TRNC	0	0.000155698	2.6747	1.41938	2.96345	0.150604	0.488334	0.178024
4539	ND4L	0	0.000163072	2.79238	1.48149	2695.17	184.858	969.284	131.369
728026	PTMAP12	0	0.000170445	2.59123	1.37364	106.144	7.01746	40.4515	4.47653
267020	ATP5MGL	0	0.000177818	-3.3946	-1.76324	3.33024	1.04435	13.3825	0.188386
649395	YWHAEP1	0	0.000185191	2.8175	1.49442	18.5161	1.02262	5.98535	1.1866
7381	UQCRB	0	0.000192564	2.25899	1.17568	156.429	8.11116	68.6727	3.09191
4513	COX2	0	0.000199937	2.50004	1.32195	10065.4	1112.98	4012.54	214.218
286495	TTC3P1	0	0.00020731	2.48057	1.31067	11.7274	1.36201	4.11706	0.314335
728622	SKP1P2	0	0.000214684	-3.36638	-1.7512	4.73678	1.37691	17.9703	2.04591
4613	MYCN	0	0.000222057	3.16912	1.66408	6.79012	1.80189	1.42494	0.259594
105371414	LOC105371414	0	0.00022943	2.76161	1.46551	6.4999	1.29211	1.69473	0.254439
4535	ND1	0	0.000236803	2.74624	1.45746	4287.15	785.923	1549.24	158.803
3336	HSPE1	0	0.000244176	-3.41661	-1.77257	21.3329	3.60817	76.6085	20.3847
692106	SNORD65	0	0.000251549	-2.02274	-1.01631	0.178496	0.0402353	1.38423	0.098288
50943	FOXP3	0	0.000258922	2.13711	1.09566	170.827	7.40803	79.503	6.10075
54951	COMMD8	0	0.000266295	-2.28652	-1.19316	16.8043	2.20542	39.5224	1.24347
653162	RPSAP9	0	0.000273669	-2.41556	-1.27236	6.32526	0.66269	16.7494	2.38206
118432	RPL29P2	0	0.000281042	-2.79441	-1.48254	1.4119	0.265064	5.81274	1.40017
4555	TRND	0	0.000288415	3.0869	1.62616	104.642	23.5722	33.1896	7.40963
6119	RPA3	0	0.000304024	-2.12075	-1.08458	22.1855	1.90451	48.1155	2.76877
4512	COX1	0	0.000311397	1.99208	0.994277	21618.9	962.244	10855.7	597.888
646396	REREP3	0	0.00031877	2.19186	1.13216	3.11088	0.483744	0.869117	0.104101
392490	FLJ44635	0	0.000326143	2.2253	1.154	76.1051	10.2276	33.4767	1.95745
150786	RAB6D	0	0.000341752	2.62551	1.3926	12.2784	1.86794	4.0949	1.0175
101927595	NA	0	0.000349125	2.19514	1.13431	14.4581	1.06177	6.07667	1.01243
2286	FKBP2	0	0.000356499	1.98703	0.990612	34.3836	2.13419	16.8181	1.31753
4514	COX3	0	0.000372108	2.1723	1.11923	9626.02	1373.94	4409.72	319.904
10935	PRDX3	0	0.000379481	-1.83607	-0.87662	165.669	2.29362	305.261	15.5166
6164	RPL34	0	0.000386854	-1.93196	-0.950067	92.8229	2.92059	180.589	14.4364
6233	RPS27A	0	0.000394227	-2.08244	-1.05827	118.253	10.7298	247.511	25.3657
100124516	SNORD58C	0	0.0004016	-2.15002	-1.10435	0.196986	0.142724	1.57096	0.271891
60592	SCOC	0	0.000425445	-2.06927	-1.04912	40.6266	5.6183	84.6607	2.74325
4519	CYTB	0	0.000432818	2.44613	1.2905	3503.03	535.459	1438.22	284.047
5683	PSMA2	0	0.000440191	-1.82287	-0.866209	134.718	5.11651	246.45	11.4135
53827	FXYD5	0	0.000447565	1.81885	0.863025	338.119	14.434	185.443	7.79676
202459	OSTCP1	0	0.000463174	-2.14993	-1.10429	0.22168	0.136319	1.63117	0.348228
55500	ETNK1	0	0.000470547	-1.89433	-0.921687	45.6308	3.27096	87.2799	5.05674
442028	LOC442028	0	0.000486156	-2.45315	-1.29463	0.82166	0.411156	3.4336	0.71441
8270	LAGE3	0	0.000493529	-2.19058	-1.13131	7.04828	0.761357	16.7487	3.07512
9978	RBX1	0	0.000500902	-2.06999	-1.04962	30.6319	3.16558	64.54	7.39675
440145	MZT1	0	0.000533061	-2.28505	-1.19223	43.0609	8.49213	99.0411	13.0439
23117	NPIPB3	0	0.000540435	2.16383	1.11359	7.29448	0.486193	2.86933	0.661886
441818	WBP11P1	0	0.000556044	1.83156	0.873071	55.9127	3.77822	30.0438	1.25746
28710	TRAJ45	0	0.000571653	2.20415	1.14022	3.1521	0.291792	0.905326	0.365775
805	CALM2	0	0.000579026	-1.76197	-0.817193	198.73	10.2176	350.688	8.77525
58515	SELENOK	0	0.000586399	-1.96926	-0.977657	13.9328	1.26842	28.4355	2.92082
126326	GIPC3	0	0.000602008	2.06375	1.04527	3.01352	0.536393	0.939955	0.196222
100616387	MIR3064	0	0.000609381	-2.44092	-1.28742	0.929017	0.24932	3.78086	1.19605
101929895	LOC101929895	0	0.000616754	1.78411	0.835204	2.51022	0.216683	0.965578	0.0589443
79693	YRDC	0	0.000624127	-1.71947	-0.781968	36.0923	1.32495	62.7664	1.63052
3578	IL9	0	0.000639736	2.22365	1.15293	2.94303	0.663038	0.767622	0.258147
81608	FIP1L1	0	0.00064711	1.76347	0.818413	157.95	7.86793	89.1115	3.66648
305	ANXA2P3	0	0.000654483	1.89122	0.919317	15.7448	1.76936	7.82717	0.405049
100132724	DCAF13P3	0	0.000661856	-1.80804	-0.854429	3.6807	0.266651	7.46475	0.523826
746	TMEM258	0	0.000669229	-1.81696	-0.861526	25.3075	1.43772	46.8342	3.42547
91689	SMDT1	0	0.000676602	-2.03448	-1.02466	7.70054	1.02437	16.7016	2.08073
9377	COX5A	0	0.000683975	-1.76347	-0.818418	69.9428	1.22834	124.281	8.43801
54623	PAF1	0	0.000691348	1.74017	0.799226	119.153	1.9379	68.1195	4.02763
79921	TCEAL4	0	0.000706957	1.94435	0.959291	39.5939	3.3594	19.9338	2.54727
606724	LOC606724	0	0.000722566	-3.29021	-1.71818	1.44832	0.691518	7.39838	4.02461
643246	MAP1LC3B2	0	0.000737783	-1.84194	-0.881224	8.11909	0.87011	15.7625	0.936022
6204	RPS10	0	0.000745156	2.82486	1.49818	15.5788	4.17819	4.97247	2.15313
79768	KATNBL1	0	0.000769001	-1.78595	-0.836689	19.2677	1.07467	35.2311	2.73877
4695	NDUFA2	0	0.000776375	-1.88787	-0.916762	13.8441	1.59404	26.9661	2.11748
84002	B3GNT5	0	0.000783748	-2.76058	-1.46497	9.21033	2.66568	27.2657	7.7691
440423	SUZ12P1	0	0.000807593	1.74892	0.806464	19.6119	0.835956	10.798	0.831725
84081	NSRP1	0.00925926	0.000822574	1.81588	0.860666	90.0552	9.25745	49.001	2.0247
1350	COX7C	0.00925926	0.000838183	-1.76974	-0.823534	61.5516	2.57424	109.877	8.93762
1043	CD52	0.00925926	0.000862028	2.06973	1.04945	183.472	26.3643	88.2956	14.1911
114614	MIR155HG	0.00925926	0.000917405	-2.03524	-1.0252	93.8453	17.0676	190.13	13.37
29887	SNX10	0.00925926	0.000924778	-1.88086	-0.911395	41.2417	4.49038	78.3792	7.5213
7152	TOP1P2	0.00925926	0.000940387	1.77792	0.830194	14.9795	1.47506	7.96544	0.306947
643224	TUBBP5	0.00925926	0.000947761	1.8463	0.884636	8.62903	0.318827	4.23971	0.63537
389705	LOC389705	0.00925926	0.000955134	-2.22066	-1.15099	0.968979	0.428512	3.32982	0.60643
6726	SRP9	0.00925926	0.000970115	-1.70595	-0.770573	104.12	6.63393	178.167	6.12527
692227	SNORD104	0.00925926	0.000985332	2.37389	1.24725	5.27151	1.38228	1.65398	0.660365
1854	DUT	0.00925926	0.00100879	-1.83717	-0.877489	120.85	10.3732	223.123	23.4809
646817	SETSIP	0.00925926	0.00103177	1.87593	0.907607	20.6464	2.95278	10.4825	0.719038
50509	COL5A3	0.00925926	0.00103914	1.82112	0.864829	2.76691	0.194993	1.07597	0.246059
27068	PPA2	0.00925926	0.00106977	-1.72733	-0.788545	30.578	2.04009	53.5318	3.23496
2330	FMO5	0.00925926	0.00108538	-2.08486	-1.05995	3.85503	1.02133	9.03061	1.2117
84820	POLR2J4	0.00925926	0.00109275	1.89866	0.924979	36.7584	4.71705	18.8651	2.13537
6160	RPL31	0.00925926	0.00110836	-1.7478	-0.805543	168.851	4.66801	296.681	27.7644
221823	PRPS1L1	0.00925926	0.00114044	-1.64558	-0.718597	1.09764	0.0921484	2.4507	0.105979
5216	PFN1	0.00925926	0.00114782	1.76723	0.821488	2145.75	142.943	1214.96	106.58
113402	SFT2D1	0.00925926	0.00115519	-1.65271	-0.72483	23.1734	0.396516	38.9898	2.23844
11230	PRAF2	0.00925926	0.00117903	1.88945	0.917968	31.6312	1.01336	16.4143	2.75094
103504734	MIR1244-4	0.00925926	0.00118641	-1.91124	-0.934506	73.746	10.0883	141.465	14.5802
113157	RPLP0P2	0.00925926	0.00119378	-2.39149	-1.25791	21.3655	5.16023	52.7402	13.8706
85013	TMEM128	0.0181818	0.0012168	-2.17759	-1.12273	8.96215	1.94194	20.6328	3.78966
23091	ZC3H13	0.0181818	0.00124065	1.69022	0.757214	222.561	6.09339	131.482	9.86464
64061	TSPYL2	0.0266667	0.00129614	1.75561	0.811975	78.5702	5.52012	44.3702	3.96546
2124	EVI2B	0.0266667	0.00130351	1.89314	0.920781	65.8934	7.46293	34.4032	4.82142
79161	TMEM243	0.0266667	0.0013192	-1.83437	-0.875282	27.6789	1.51165	51.9033	7.58213
28745	TRAJ10	0.0266667	0.00133481	1.99822	0.998717	2.80135	0.672583	0.895297	0.255804
728024	LOC728024	0.0266667	0.00134218	1.89583	0.922826	3.95814	0.78362	1.59496	0.147846
26255	PTTG3P	0.0266667	0.00134956	-2.13762	-1.09601	5.47714	1.42922	12.7267	2.03676
10668	CGRRF1	0.0266667	0.00136434	-1.65642	-0.728071	6.35347	0.402442	11.1748	0.486151
916	CD3E	0.0266667	0.00137171	1.67402	0.743319	579.702	37.5332	345.63	15.0565
414241	SHLD2P1	0.0266667	0.00139493	1.78192	0.833437	2.85836	0.443507	1.15734	0.109036
1822	ATN1	0.0266667	0.00140972	1.92788	0.947015	125.255	14.9098	64.6925	10.0376
4501	MT1X	0.0266667	0.00146584	-2.07909	-1.05595	2.28802	0.612251	5.8146	1.13843
104310353	LINC01399	0.0266667	0.00147321	1.7331	0.793351	3.78805	0.432161	1.75776	0.151471
3605	IL17A	0.0266667	0.00148882	2.79279	1.48171	17.1419	8.89299	5.12925	1.30515
83955	NACA4P	0.0266667	0.0014962	-1.79836	-0.846686	54.0604	4.925	98.1117	10.1448
4712	NDUFB6	0.0266667	0.00152004	-1.83158	-0.873089	25.0097	1.80211	46.8743	6.73635
256586	LYSMD2	0.0266667	0.00153483	-1.82044	-0.864291	8.79951	0.340753	16.9625	2.66755
102723728	LOC102723728	0.0266667	0.0015422	2.02043	1.01466	6.31	0.839593	2.6514	0.707898
25898	RCHY1	0.0266667	0.00157428	-1.81355	-0.858813	18.0817	2.01465	33.598	3.56451
105372417	NA	0.0266667	0.0015973	2.12647	1.08846	3.21804	0.855542	0.983988	0.413917
51647	CIAO2B	0.0266667	0.00160468	-1.56588	-0.646973	37.604	0.659864	59.4582	1.63188
7040	TGFB1	0.0266667	0.00162028	1.94593	0.960459	236.315	44.6341	119.916	11.499
83956	RACGAP1P	0.0266667	0.00162766	-1.85702	-0.892989	3.9079	0.732662	8.05843	0.660289
442459	XRCC6P5	0.0266667	0.0016515	-2.01893	-1.01359	9.80398	2.45331	20.4847	1.76931
6715	SRD5A1	0.0266667	0.00166688	-1.68712	-0.75456	6.73361	0.684951	12.0227	0.568728
677	ZFP36L1	0.0266667	0.00167425	1.72134	0.783528	364.153	37.8248	210.468	8.96641
399	RHOH	0.0266667	0.00169731	-1.73146	-0.791987	34.4239	3.16655	60.2914	4.82391
260341	TFAMP1	0.0266667	0.00170468	-1.8255	-0.868295	0.367987	0.199643	1.48628	0.214179
100133220	GOLGA6L3	0.0266667	0.00171206	1.91585	0.937983	6.42419	1.58358	2.82033	0.0756825
84275	SLC25A33	0.0266667	0.00172766	-1.78496	-0.835888	5.41599	0.635402	10.463	1.26087
4190	MDH1	0.0266667	0.00175892	-1.70837	-0.772621	160.717	17.8442	274.277	8.20428
6727	SRP14	0.0266667	0.00176629	1.71148	0.775241	284.196	26.4358	165.397	10.7862
171423	PDIA3P1	0.0266667	0.00178151	1.75663	0.812811	106.744	9.91227	60.3546	6.09584
7114	TMSB4X	0.0266667	0.00178889	-1.90465	-0.929527	1464.04	253.33	2766.98	246.418
440359	YBX3P1	0.0266667	0.00180449	-1.73535	-0.795223	3.04503	0.344433	6.02362	0.652272
83940	TATDN1	0.0266667	0.00181928	-1.6165	-0.692869	15.8359	0.901088	26.2048	1.1539
6223	RPS19	0.0266667	0.00183489	-1.68334	-0.751325	331.684	15.8845	560.156	51.586
387841	RPL13AP20	0.0266667	0.00184226	1.70158	0.766877	111.146	0.325124	65.1838	7.38663
677822	SNORA40	0.0266667	0.00184964	2.01373	1.00987	9.06297	0.767586	4.09034	1.3055
100130331	LOC100130331	0.0266667	0.00186485	-1.81476	-0.859781	7.196	1.18789	13.8056	1.22593
493856	CISD2	0.0266667	0.00192082	-1.7972	-0.845749	11.1673	1.70095	20.765	1.67352
9551	ATP5MF	0.03125	0.00199082	1.69195	0.758689	110.6	7.59444	65.0356	5.93628
84272	YIPF4	0.03125	0.0019982	-1.85107	-0.888357	25.0625	4.66939	46.7451	2.31663
84790	TUBA1C	0.03125	0.00200557	1.6937	0.76018	2211.15	192.794	1304.04	94.1864
1375	CPT1B	0.03125	0.00201294	1.92887	0.947758	4.1363	0.124199	1.70586	0.568461
83658	DYNLRB1	0.03125	0.00202031	1.59893	0.677109	118.528	3.08361	73.8319	4.6352
692086	SNORD17	0.03125	0.00202769	1.67906	0.747651	4.99321	0.392091	2.57335	0.304418
23658	LSM5	0.03125	0.00203506	-1.86184	-0.89673	40.2623	6.97573	75.2504	6.85802
378706	RN7SL2	0.03125	0.00206573	-2.54794	-1.34933	1.93623	0.188394	6.97834	3.2292
80213	TM2D3	0.03125	0.0020731	-1.58704	-0.666338	27.6847	1.48252	44.5007	1.51818
4189	DNAJB9	0.03125	0.00208048	-1.7303	-0.791022	6.94651	0.564285	12.7878	1.61509
56252	YLPM1	0.0372671	0.00209616	1.60944	0.686558	205.015	6.43237	127.154	8.5397
101929612	NA	0.0412371	0.00213577	2.00923	1.00664	7.40783	2.11317	3.11809	0.448933
79165	LENG1	0.0412371	0.00215099	1.59768	0.675978	10.768	0.340747	6.37369	0.472963
83787	ARMC10	0.0412371	0.00215837	-1.58621	-0.665586	30.0847	1.77644	48.2681	1.43875
102724642	LOC102724642	0.0412371	0.00216574	-1.60252	-0.680345	27.9087	1.891	45.2794	1.55852
3429	IFI27	0.0412371	0.00218135	-1.97037	-0.978466	0.345429	0.259779	1.64521	0.431637
92249	LINC01278	0.0412371	0.00222061	1.72876	0.789737	16.7359	2.34043	9.21352	0.589845
80219	COQ10B	0.0412371	0.00225163	-1.72007	-0.782465	21.0546	2.0435	36.9495	3.82683
79958	DENND1C	0.0412371	0.00226641	1.57558	0.655885	115.647	6.78871	72.9611	1.41408
64396	GMCL2	0.0412371	0.00230567	-1.77165	-0.825097	0.958666	0.168082	2.48418	0.4995
29105	CFAP20	0.0412371	0.00231304	1.74074	0.799701	70.9801	8.22331	40.2854	3.79464
100132594	PGAM1P5	0.0412371	0.00232873	-1.94469	-0.959543	0.915204	0.437227	2.67868	0.414356
10250	SRRM1	0.0412371	0.00237607	1.61031	0.687334	278.121	12.5213	172.506	12.3455
6230	RPS25	0.0412371	0.00238344	1.61041	0.687424	518.724	24.3715	322.001	22.0035
26774	SNORD80	0.0412371	0.00239082	-1.77008	-0.823816	1.31651	0.226239	3.11293	0.572904
6636	SNRPF	0.0412371	0.00240642	1.73489	0.794842	145.172	8.90904	83.677	11.6392
28671	TRAV13-1	0.0412371	0.0024138	1.60705	0.684412	15.2182	1.05338	9.0865	0.506127
6206	RPS12	0.0412371	0.00242878	-1.72851	-0.789532	225.893	7.65637	393.686	55.4675
100133331	LOC100133331	0.0412371	0.00243615	1.71871	0.781327	2.30522	0.39938	0.917613	0.143776
28724	TRAJ31	0.0412371	0.00245855	1.85857	0.89419	1.84054	0.442214	0.524584	0.203485
5566	PRKACA	0.0412371	0.00248161	1.56819	0.649101	129.654	3.61309	82.3899	4.95248
206426	PIP5K1P1	0.0412371	0.00249682	-1.75449	-0.811048	1.19276	0.314502	2.83262	0.354168
2132	EXT2	0.0412371	0.0025042	-1.55817	-0.639853	29.53	0.229862	46.6253	2.80848
830	CAPZA2	0.0412371	0.00251157	-1.58889	-0.668017	78.2459	5.67043	124.739	3.80893
4718	NDUFC2	0.0412371	0.00251894	-1.79531	-0.844234	13.4107	1.23994	25.0429	4.41266
92312	MEX3A	0.0412371	0.00253373	1.72735	0.788559	3.32564	0.642554	1.48681	0.0808143
5411	PNN	0.0412371	0.0025411	1.56393	0.645172	341.327	19.4722	217.712	6.06166
6311	ATXN2	0.0412371	0.00255589	1.70641	0.770965	87.724	10.4085	50.8826	4.20043
84933	C8orf76	0.0412371	0.0025715	-1.9644	-0.974092	2.30904	0.912341	5.35853	0.407997
9898	UBAP2L	0.0412371	0.00257887	1.69125	0.758089	444.617	55.7793	261.416	14.3866
51341	ZBTB7A	0.0412371	0.00258624	1.79018	0.840105	64.3109	9.21129	35.3782	3.99412
10430	TMEM147	0.0412371	0.00259362	-1.61277	-0.689537	29.7642	1.80109	48.6409	3.57196
170954	PPP1R18	0.0412371	0.00260099	1.61139	0.688303	383.672	30.4252	237.354	10.3092
4708	NDUFB2	0.0412371	0.00260836	-1.94738	-0.961531	22.3139	5.44722	43.6437	3.96118
1958	EGR1	0.0416667	0.0026395	1.9138	0.936442	214.855	41.5961	110.946	14.6406
9360	PPIG	0.0416667	0.00265448	1.50222	0.587093	194.715	4.88055	129.268	2.09969
51187	RSL24D1	0.0416667	0.00266186	-1.73824	-0.797627	105.513	12.0223	184.146	20.4811
728642	CDK11A	0.0416667	0.00266923	1.55135	0.633527	80.855	1.68835	51.8103	2.91464
23456	ABCB10	0.0416667	0.0026766	-1.64793	-0.720651	49.352	5.00714	81.8064	4.86113
2079	ERH	0.0416667	0.00268397	-1.6138	-0.69046	80.6293	5.12041	130.793	9.55849
9667	SAFB2	0.0416667	0.00270782	1.63282	0.707366	65.4769	6.4581	39.6093	1.76598
4537	ND3	0.0416667	0.00271519	1.78635	0.837014	752.431	104.993	419.847	48.5513
200958	MUC20	0.0416667	0.00273904	1.94655	0.96092	2.14715	0.689054	0.596511	0.192579
2874	GPS2	0.0416667	0.00280242	1.84948	0.887119	54.4143	6.85292	29.1569	5.69313
7789	ZXDA	0.0416667	0.00280979	-1.67087	-0.740598	3.0584	0.458628	5.76059	0.424033
92259	MRPS36	0.0416667	0.00282516	-1.71637	-0.779364	15.1617	2.2479	26.6232	2.15546
131076	CCDC58	0.0416667	0.00283254	1.67663	0.74556	40.1846	3.12685	23.6157	2.65887
389541	LAMTOR4	0.0416667	0.00283991	-1.70028	-0.765774	20.822	2.22414	36.1112	3.83382
677838	SNORA61	0.0416667	0.00284728	-1.68638	-0.753928	0.952865	0.208488	2.28853	0.281174
6193	RPS5	0.0416667	0.00285466	-1.66494	-0.735469	258.311	15.7166	432.143	50.9848
2247	FGF2	0.0416667	0.00287026	-1.65158	-0.723847	5.24595	0.20585	9.36095	1.25238
51522	TMEM14C	0.0416667	0.00287764	-1.58975	-0.668802	40.5547	1.24941	65.1919	5.43246
389898	UBE2NL	0.0416667	0.00288501	-1.74344	-0.801936	9.88317	0.885826	18.0763	2.84762
51188	SS18L2	0.0416667	0.00289238	-1.75651	-0.812711	11.5362	0.790402	21.2008	3.73982
25801	GCA	0.0416667	0.00289976	-1.84733	-0.885439	18.3939	2.91769	34.8614	5.61658
163126	EID2	0.0416667	0.00290713	-1.82504	-0.867931	5.62878	1.12646	11.0637	1.71563
6154	RPL26	0.0446429	0.00293105	1.59759	0.675895	939.143	33.2495	588.7	50.6919
80209	PROSER1	0.0446429	0.00293843	1.65115	0.723467	273.81	23.1122	165.482	14.6138
4706	NDUFAB1	0.0446429	0.00296204	-1.59077	-0.669721	54.0291	0.238669	86.7756	7.8611
6635	SNRPE	0.0446429	0.0030102	-1.72617	-0.787577	23.1427	2.65979	40.7339	5.32754
23093	TTLL5	0.0446429	0.00303404	1.48202	0.567562	45.9369	1.10416	30.6668	0.407219
79568	MAIP1	0.0446429	0.00304142	-1.73492	-0.794872	13.6658	2.21296	24.2879	1.86108
3458	IFNG	0.0446429	0.0030562	-2.52647	-1.33712	25.5551	7.50704	67.9748	29.5082
83442	SH3BGRL3	0.0446429	0.00306357	1.77177	0.825191	412.229	56.8252	231.89	28.4656
28669	TRAV14DV4	0.0472103	0.00309491	1.81639	0.861075	4.48923	0.391448	2.05993	0.647523
374443	LOC374443	0.0472103	0.00312534	-1.73804	-0.797465	27.4888	3.74574	48.4329	5.64867
5518	PPP2R1A	0.0472103	0.00313272	-1.55494	-0.63686	136.7	7.04325	213.116	11.062
51256	TBC1D7	0.0472103	0.00314009	-1.70782	-0.772154	12.689	1.35041	22.4251	3.00833
654320	SNORA8	0.0472103	0.00314746	-2.11411	-1.08005	0.98815	0.277196	3.33778	1.52244
644511	RPL13AP6	0.0472103	0.00315484	-1.87732	-0.908673	18.1836	3.12776	35.1308	6.97543
6668	SP2	0.0472103	0.00316221	1.65991	0.731105	66.2347	6.49032	39.4863	3.67282
54968	TMEM70	0.0472103	0.00317782	-1.65017	-0.722617	24.7147	1.34184	41.5892	4.97307
51643	TMBIM4	0.0472103	0.00318519	-1.751	-0.808183	18.6457	2.36361	33.4304	4.46451
347	APOD	0.0510638	0.00324021	2.18975	1.13077	96.818	23.0836	44.0078	12.7076
26003	GORASP2	0.0510638	0.00325582	1.53896	0.621957	199.378	12.0017	129.069	3.03671
6392	SDHD	0.0541667	0.00328692	-1.63863	-0.712493	60.0391	6.04554	98.9111	8.03114
64857	PLEKHG2	0.0541667	0.0032943	1.60485	0.682442	41.9133	3.41201	25.7286	1.90301
22839	DLGAP4	0.0541667	0.00330167	1.67594	0.744968	60.6012	5.27936	35.8364	4.3764
29123	ANKRD11	0.0541667	0.00331665	1.51996	0.604038	212.567	10.2663	139.433	3.86509
643802	LOC643802	0.0541667	0.0033401	1.84345	0.882405	2.86473	0.875694	1.06035	0.0806523
360	AQP3	0.0564516	0.00342709	1.70201	0.76724	79.5599	11.7319	46.1071	3.89476
85437	ZCRB1	0.0564516	0.00345055	1.68902	0.756187	106.963	9.16355	63.1379	8.26688
6944	VPS72	0.0564516	0.00345792	1.47886	0.564489	59.77	1.95394	40.0789	0.3354
80212	CCDC92	0.0564516	0.00346529	1.5703	0.651038	17.6737	1.70646	10.8604	0.156527
441531	PGAM4	0.0564516	0.00347267	-1.59903	-0.6772	304.434	28.493	486.545	27.8942
231	AKR1B1	0.0564516	0.00348827	-1.66838	-0.738445	60.7877	6.84983	101.943	9.42108
51128	SAR1B	0.0564516	0.00349565	-1.62515	-0.700575	36.1122	3.27764	59.3066	5.14152
1844	DUSP2	0.0564516	0.00350302	-1.8783	-0.909429	115.763	21.5889	217.754	37.1701
285961	SEPTIN7P9	0.0622568	0.0036146	-1.97428	-0.981326	0.992497	0.543506	2.85655	0.517645
5250	SLC25A3	0.0622568	0.00363805	-1.57824	-0.658317	380.076	13.8873	601.911	56.8622
60496	AASDHPPT	0.0622568	0.00365366	-1.64198	-0.715439	48.6495	5.28354	80.4495	7.28443
124245	ZC3H18	0.0622568	0.00366903	1.66135	0.73236	141.169	15.0713	84.5391	8.57574
2764	GMFB	0.0622568	0.00368425	-1.61113	-0.688071	63.5753	7.04736	102.712	5.1961
79005	SCNM1	0.0622568	0.00369162	1.7804	0.832201	2.79877	0.40017	1.15115	0.402002
6146	RPL22	0.0622568	0.00371547	-1.51561	-0.599897	83.7622	1.78516	127.598	7.67079
54939	COMMD4	0.0622568	0.00373025	-1.7199	-0.782321	18.4143	0.977176	32.7208	6.14361
4782	NFIC	0.0622568	0.00373763	1.64897	0.721564	20.7661	1.99676	12.2187	1.44338
119032	BORCS7	0.0658915	0.00376896	-1.59155	-0.670428	2.71555	0.220667	4.92379	0.560328
388789	SMIM26	0.0687023	0.00380834	-1.69565	-0.761835	13.4104	1.30595	23.5367	3.48232
694	BTG1	0.0687023	0.00381571	-1.77589	-0.828541	127.753	23.2238	225.795	23.0664
643253	CCT6P1	0.0687023	0.00384615	-1.69823	-0.764035	9.90072	1.69864	17.4218	1.69466
9784	SNX17	0.0687023	0.00385352	-1.60934	-0.686465	59.5681	6.38239	96.2861	6.86891
441601	LOC441601	0.070632	0.00388505	-1.77068	-0.824302	1.9289	0.321373	4.2292	1.01145
6228	RPS23	0.070632	0.00389242	-1.62451	-0.700008	206.125	5.93096	337.319	44.3866
27430	MAT2B	0.070632	0.00391501	-1.67602	-0.745039	83.0318	10.7578	139.588	14.9921
8479	HIRIP3	0.070632	0.00392239	1.59222	0.671039	85.9342	7.936	53.5487	4.05039
1351	COX8A	0.070632	0.00392976	-1.68985	-0.756893	74.4797	8.95776	126.632	16.3763
28978	TMEM14A	0.070632	0.00393713	-1.76203	-0.817235	11.1301	1.9623	20.3083	2.84817
26580	BSCL2	0.070632	0.00394451	1.77148	0.824958	5.58614	0.550718	2.7584	0.724879
11100	HNRNPUL1	0.0727273	0.00397604	1.53455	0.617812	704.754	32.1133	459.283	30.3948
952	CD38	0.0727273	0.00399165	-2.5153	-1.33073	4.40775	1.83803	12.6635	4.92312
27109	DMAC2L	0.0727273	0.0040542	-1.73083	-0.79146	4.27972	0.908638	8.06125	0.736017
5281	PIGF	0.0727273	0.00407722	-1.72	-0.782406	7.80362	1.2996	14.1248	1.96706
26778	SNORA70	0.0727273	0.00409201	-1.79214	-0.841687	0.690984	0.267061	2.03598	0.539052
4094	MAF	0.0727273	0.00412346	1.7418	0.800579	70.2677	5.74707	40.3244	7.85581
6601	SMARCC2	0.0758123	0.00417068	1.54178	0.624598	178.763	13.1049	115.476	5.67182
1622	DBI	0.0758123	0.00418629	1.61045	0.687464	271.672	22.3432	168.53	17.6826
4849	CNOT3	0.0782918	0.00420198	1.5963	0.674732	111.17	9.6734	69.2682	6.19164
51529	ANAPC11	0.0782918	0.00423343	-1.68104	-0.749357	18.5832	2.25524	31.9697	4.31211
11068	CYB561D2	0.0782918	0.0042408	-1.74222	-0.800928	5.0895	0.721729	9.6644	1.83759
10262	SF3B4	0.0782918	0.00424818	1.68595	0.753562	137.005	22.2221	80.3544	6.7377
6202	RPS8	0.0807018	0.00430481	-1.54223	-0.625018	358.648	17.5514	554.334	42.4132
9939	RBM8A	0.0807018	0.00432042	1.62501	0.700447	124.087	14.0068	75.8475	6.74591
100132247	NPIPB5	0.0807018	0.00434364	1.8791	0.910043	362.897	52.4234	194.969	44.8066
51527	GSKIP	0.0807018	0.00438928	-1.60561	-0.683123	29.873	3.04367	48.526	4.30151
55311	ZNF444	0.0839161	0.00441258	1.56336	0.644653	24.1143	1.0764	15.1066	1.61662
9656	MDC1	0.0862069	0.00442827	1.64507	0.71815	227.755	20.3975	138.517	18.974
402415	XKRX	0.0862069	0.00444325	1.62354	0.699142	131.954	16.9725	80.5326	4.94896
6676	SPAG4	0.0862069	0.00445062	-1.5984	-0.67663	0.884583	0.16514	2.01417	0.289395
124512	METTL23	0.0862069	0.004458	-1.45747	-0.54347	12.2976	0.270888	18.3848	0.619947
6158	RPL28	0.0893471	0.00450561	1.6205	0.696439	698.851	5.15069	433.779	60.1016
9636	ISG15	0.0915254	0.0045213	-2.42857	-1.28011	45.8008	20.6454	109.201	35.1162
64417	TMEM267	0.0915254	0.00452867	-1.78559	-0.836404	21.6623	3.30001	39.6829	7.44341
56984	PSMG2	0.0915254	0.00453604	-1.65602	-0.727722	54.4843	8.05763	90.4649	7.55864
29916	SNX11	0.0915254	0.00455863	-1.66028	-0.731431	17.3295	2.2615	29.3901	3.29445
84657	LINC00852	0.0920635	0.00459048	1.77943	0.831416	1.50414	0.481915	0.40084	0.205901
3550	IK	0.0920635	0.00460569	1.48254	0.568066	122.361	5.96921	82.1673	2.44689
51398	WDR83OS	0.0920635	0.00461307	-1.6328	-0.707352	33.4769	2.18646	55.5943	8.06744
26986	PABPC1	0.0920635	0.00463629	1.52228	0.606237	2410.27	111.188	1584.52	112.072
80817	CEP44	0.0920635	0.00466715	-1.61031	-0.68734	24.2196	2.50737	39.627	4.27671
5464	PPA1	0.0920635	0.00470723	-1.61385	-0.690508	212.717	19.9063	344.305	37.1688
84335	AKT1S1	0.0920635	0.0047459	1.55298	0.63504	37.3463	2.17825	23.732	2.20439
100133234	SBF1P1	0.0920635	0.00480763	-1.76028	-0.815803	0.857474	0.372442	2.23054	0.290961
1353	COX11	0.0920635	0.00486305	-1.53847	-0.621499	27.713	1.87111	43.1938	3.26335
3137	HLA-J	0.0920635	0.00487042	-1.53982	-0.622763	32.6272	0.955957	50.9243	5.05195
10175	CNIH1	0.0920635	0.00487779	-1.54757	-0.630001	38.8952	1.77617	60.8843	5.93852
51068	NMD3	0.0920635	0.00488517	-1.4541	-0.540125	82.654	1.96549	120.666	4.1806
3937	LCP2	0.0920635	0.00489254	1.67299	0.742432	376.106	42.7648	224.994	32.659
3187	HNRNPH1	0.0920635	0.00491576	1.55778	0.639493	789.696	82.8647	505.121	22.7085
125476	INO80C	0.0920635	0.00493858	-1.60859	-0.685797	22.3227	2.92809	36.3849	2.65071
4209	MEF2D	0.0920635	0.00497768	1.63094	0.705706	82.9396	4.33619	50.797	7.42017
55119	PRPF38B	0.0920635	0.00498506	1.50379	0.588605	167.497	8.97361	111.061	6.24597
7257	TSNAX	0.0920635	0.00499243	-1.72302	-0.784941	21.6606	4.51806	37.5254	1.89119
6150	MRPL23	0.0920635	0.0049998	-2.05463	-1.03888	1.43547	0.457392	4.13533	1.60283
390916	NUDT19	0.0920635	0.00503063	-1.5746	-0.654981	17.6351	2.24531	28.2023	0.663461

## Sheet: FDR 0.1_72h_FOSL2 KD
entrezid	symbol	fdr	pvalue	fc	log2fc	KD_72h_FOSL2_meanExpression	KD_72h_FOSL2_sdExpression	KD_72h_Scr_meanExpression	KD_72h_Scr_sdExpression
440563	HNRNPCL2	0	7.41e-06	7.05075	2.81778	71.8168	8.1328	9.29228	0.54338
3921	RPSA	0	1.48e-05	-5.82058	-2.54116	23.6928	1.79292	142.699	9.67448
728643	HNRNPA1P33	0	2.22e-05	-5.02333	-2.32864	10.4641	0.644774	56.7603	6.47681
644068	RPS14P3	0	2.96e-05	-3.72015	-1.89536	7.54822	0.403447	30.8238	2.08682
442454	UQCRBP1	0	3.7e-05	-3.73857	-1.90249	6.96261	1.03317	28.6075	0.631653
100422872	MIR1244-3	0	4.44e-05	-4.07982	-2.02851	1.68129	0.463943	9.87526	1.14084
728622	SKP1P2	0	5.18e-05	-3.21916	-1.68669	4.88026	0.417155	17.9703	2.04591
645683	RPL13AP3	0	5.93e-05	-4.39666	-2.13641	5.08343	0.71319	26.03	5.62886
100506248	PTMAP9	0	6.67e-05	3.0093	1.58943	547.838	49.7332	181.373	16.7606
4509	ATP8	0	7.41e-05	3.69919	1.88721	1156.41	189.197	310.606	39.2419
6189	RPS3A	0	8.15e-05	-2.66678	-1.4151	43.0948	1.01026	116.888	10.4458
4536	ND2	0	8.89e-05	2.66229	1.41267	7669.24	568.294	2879.72	211.112
728026	PTMAP12	0	9.63e-05	2.64832	1.40508	108.37	2.79833	40.4515	4.47653
286495	TTC3P1	0	0.000103696	2.58557	1.37048	12.2441	1.0779	4.11706	0.314335
100500804	MIR3654	0	0.000111102	-2.42164	-1.27599	69.9396	3.53861	170.848	10.1324
4508	ATP6	0	0.000118509	2.8409	1.50635	12844.1	1839.82	4489.24	124.75
653162	RPSAP9	0	0.000125916	-2.61183	-1.38506	5.75731	0.0967567	16.7494	2.38206
2282	FKBP1AP1	0	0.000133323	2.67491	1.41949	65.3118	4.9802	23.8899	3.37396
4540	ND5	0	0.00014073	3.02473	1.59681	7797.78	1181.58	2578.05	378.924
4535	ND1	0	0.000148136	2.64707	1.4044	4103.81	455.187	1549.24	158.803
645958	RPS18P9	0	0.000155543	-2.46469	-1.3014	21.1613	1.08632	53.7925	5.8433
4538	ND4	0	0.000170987	2.80088	1.48588	30272.9	4570.41	10781.3	1298.73
7381	UQCRB	0	0.000178394	2.15577	1.10821	149.264	8.55762	68.6727	3.09191
2330	FMO5	0	0.000185801	-2.62546	-1.39257	2.82178	0.466198	9.03061	1.2117
4555	TRND	0	0.000193208	3.10233	1.63335	104.353	16.908	33.1896	7.40963
118432	RPL29P2	0	0.000200615	-2.80459	-1.48779	1.39426	0.0941334	5.81274	1.40017
4539	ND4L	0	0.000208021	2.77913	1.47464	2702.26	443.948	969.284	131.369
267020	ATP5MGL	0	0.000215428	-2.50082	-1.3224	4.80792	1.02723	13.3825	0.188386
3336	HSPE1	0	0.000222835	-3.13969	-1.65062	23.1005	1.3176	76.6085	20.3847
4541	ND6	0	0.000230242	2.71074	1.43869	284.788	24.7535	105.603	21.5736
4513	COX2	0	0.000237649	2.48523	1.31338	10053.8	1626.52	4012.54	214.218
54951	COMMD8	0	0.000245056	-2.02078	-1.01492	19.0684	1.1606	39.5224	1.24347
246721	POLR2J2	0	0.000252462	2.19605	1.13491	27.0961	3.39948	11.7307	0.154746
392490	FLJ44635	0	0.000259869	2.33792	1.22523	80.1118	11.7973	33.4767	1.95745
4613	MYCN	0	0.000275156	2.25766	1.17483	4.47556	0.605173	1.42494	0.259594
100130331	LOC100130331	0	0.000282562	-2.16844	-1.11666	5.83771	0.74252	13.8056	1.22593
649395	YWHAEP1	0	0.000298006	2.37736	1.24936	15.5246	1.89409	5.98535	1.1866
4695	NDUFA2	0	0.000305413	-1.97861	-0.984488	13.1196	0.748293	26.9661	2.11748
4511	TRNC	0	0.00031282	2.61071	1.38444	2.93658	0.866136	0.488334	0.178024
6119	RPA3	0	0.000320227	-1.89005	-0.918425	24.9767	1.19593	48.1155	2.76877
100133220	GOLGA6L3	0	0.000335671	1.95347	0.966042	6.48407	0.71457	2.82033	0.0756825
285961	SEPTIN7P9	0	0.000343078	-2.40159	-1.26399	0.612471	0.278002	2.85655	0.517645
441818	WBP11P1	0	0.000350485	1.83847	0.878509	56.0808	2.61576	30.0438	1.25746
4514	COX3	0	0.000366244	2.08566	1.0605	9232.69	1155.61	4409.72	319.904
4512	COX1	0	0.000373651	1.97739	0.983595	21520.2	2157.99	10855.7	597.888
84275	SLC25A33	0	0.000381057	-2.03173	-1.02271	4.63054	0.444303	10.463	1.26087
202459	OSTCP1	0	0.000388464	-2.15392	-1.10697	0.219287	0.132255	1.63117	0.348228
646817	SETSIP	0	0.000403751	1.96005	0.970889	21.5491	2.16083	10.4825	0.719038
149465	CFAP57	0	0.000419195	1.90042	0.926316	2.65247	0.233411	0.923736	0.158264
150786	RAB6D	0	0.000426602	2.40989	1.26897	11.2009	1.91685	4.0949	1.0175
60592	SCOC	0	0.000434008	-1.74322	-0.801754	48.1487	1.9753	84.6607	2.74325
6233	RPS27A	0	0.000441415	-1.87732	-0.908677	130.944	2.45339	247.511	25.3657
100132594	PGAM1P5	0	0.000448822	-1.9403	-0.956282	0.8897	0.0988498	2.67868	0.414356
6164	RPL34	0	0.000464108	-1.82451	-0.867509	98.3508	3.19997	180.589	14.4364
644511	RPL13AP6	0	0.000471515	-2.13405	-1.0936	15.7353	0.554162	35.1308	6.97543
92249	LINC01278	0	0.000494405	1.83607	0.876619	17.7709	1.47934	9.21352	0.589845
105371414	LOC105371414	0	0.000501812	2.04864	1.03467	4.5428	0.782305	1.69473	0.254439
84081	NSRP1	0	0.000509219	1.82566	0.868415	90.4674	8.02434	49.001	2.0247
9377	COX5A	0	0.000524506	-1.7497	-0.807106	70.4975	0.842696	124.281	8.43801
440423	SUZ12P1	0.0116279	0.000548066	1.84685	0.885067	20.8035	1.82268	10.798	0.831725
100124516	SNORD58C	0.0116279	0.000563825	-1.95141	-0.964515	0.318	0.141913	1.57096	0.271891
305	ANXA2P3	0.0116279	0.000571232	1.75891	0.814679	14.5369	0.99534	7.82717	0.405049
4708	NDUFB2	0.0116279	0.000578638	-1.96459	-0.974231	21.789	2.98051	43.6437	3.96118
606724	LOC606724	0.0116279	0.000586045	-3.18246	-1.67014	1.50049	0.545653	7.39838	4.02461
8270	LAGE3	0.0116279	0.000601332	-2.03725	-1.02662	7.64472	0.63541	16.7487	3.07512
10935	PRDX3	0.0116279	0.000608738	-1.70667	-0.77118	178.363	6.04378	305.261	15.5166
100302240	MIR1304	0.0116279	0.000616145	-1.85132	-0.888557	0.523489	0.0730187	1.8291	0.299823
6204	RPS10	0.0116279	0.000631432	2.68333	1.42403	14.572	2.89869	4.97247	2.15313
101927595	NA	0.0116279	0.000638839	2.10502	1.07384	13.932	2.48501	6.07667	1.01243
442028	LOC442028	0.0116279	0.000662477	-2.34999	-1.23265	0.912607	0.503575	3.4336	0.71441
646396	REREP3	0.0116279	0.000685643	1.69044	0.757395	2.15711	0.0880799	0.869117	0.104101
171423	PDIA3P1	0.0116279	0.000733236	1.77419	0.827159	107.544	3.63528	60.3546	6.09584
9978	RBX1	0.0116279	0.000740643	-1.84262	-0.881761	34.466	2.38032	64.54	7.39675
440145	MZT1	0.0116279	0.000755929	-1.92547	-0.945209	50.851	5.26084	99.0411	13.0439
2124	EVI2B	0.0116279	0.000771689	1.84872	0.886523	64.0763	1.86012	34.4032	4.82142
378708	CENPS	0.0116279	0.000779095	-2.00708	-1.00509	0.852988	0.175757	2.74448	0.615544
23117	NPIPB3	0.0116279	0.000802419	2.00333	1.0024	6.6877	0.624768	2.86933	0.661886
4519	CYTB	0.0116279	0.000809826	2.34157	1.22748	3399.6	897.759	1438.22	284.047
113157	RPLP0P2	0.0116279	0.000817233	-2.33044	-1.2206	21.7545	3.82737	52.7402	13.8706
9784	SNX17	0.0116279	0.00082464	-1.76014	-0.815692	54.2971	4.3847	96.2861	6.86891
28606	TRBV6-1	0.0116279	0.000832046	-1.73797	-0.797407	3.72192	0.411332	7.18988	0.343821
83956	RACGAP1P	0.0116279	0.000839453	-1.98482	-0.989009	3.60754	0.8328	8.05843	0.660289
4190	MDH1	0.0116279	0.00084686	-1.65413	-0.726073	165.554	9.61439	274.277	8.20428
101929612	NA	0.0116279	0.000854267	1.92771	0.946891	6.95768	1.07975	3.11809	0.448933
7152	TOP1P2	0.0116279	0.000861674	1.80421	0.85137	15.258	2.13007	7.96544	0.306947
81608	FIP1L1	0.0116279	0.00086908	1.5966	0.675005	142.798	1.36193	89.1115	3.66648
55784	MCTP2	0.0344828	0.000955717	1.62042	0.696371	4.23621	0.256243	2.22994	0.105918
79693	YRDC	0.04	0.000979434	-1.59349	-0.672192	39.0299	1.61036	62.7664	1.63052
7114	TMSB4X	0.04	0.000994721	-1.83823	-0.87832	1509.43	198.861	2766.98	246.418
6193	RPS5	0.04	0.00100213	-1.74525	-0.80343	246.199	9.51444	432.143	50.9848
1375	CPT1B	0.04	0.00100953	2.01662	1.01194	4.3757	0.332949	1.70586	0.568461
163126	EID2	0.04	0.00103325	-1.92704	-0.946387	5.26319	0.888291	11.0637	1.71563
55152	DALRD3	0.04	0.00104066	-1.81525	-0.860166	7.50514	0.577857	14.5113	2.05705
2779	GNAT1	0.04	0.00105594	1.63919	0.712981	4.07371	0.257331	2.09561	0.169964
64061	TSPYL2	0.04	0.00106335	1.79187	0.841468	80.4332	9.1284	44.3702	3.96546
1350	COX7C	0.04	0.00108668	-1.66944	-0.739368	65.31	2.74702	109.877	8.93762
79366	HMGN5	0.04	0.00110976	1.58029	0.660185	24.3166	1.2127	15.0081	0.112106
92259	MRPS36	0.04	0.00111717	-1.70244	-0.767608	15.2238	1.23333	26.6232	2.15546
10430	TMEM147	0.04	0.00112458	-1.64026	-0.713922	29.2278	1.14461	48.6409	3.57196
684959	SNORA25	0.04	0.00113198	-1.88273	-0.912827	0.390893	0.114607	1.63847	0.462922
5411	PNN	0.0454545	0.0011806	1.54338	0.62609	336.506	6.12884	217.712	6.06166
9304	SNORD22	0.0454545	0.00119604	-1.9021	-0.927596	2.06811	0.479291	4.81272	0.678977
105370941	LOC105370941	0.0454545	0.00120345	1.54557	0.628142	2.00903	0.0874237	0.94661	0.0403573
746	TMEM258	0.0454545	0.00121086	-1.81018	-0.85613	25.5666	3.80268	46.8342	3.42547
100874028	SGO1-AS1	0.0454545	0.00122615	1.8062	0.85296	0.955691	0.304278	0.0735876	0.0093006
85013	TMEM128	0.0454545	0.00124864	-1.98131	-0.986452	9.87584	1.58277	20.6328	3.78966
54623	PAF1	0.0454545	0.00127196	1.61783	0.69406	110.78	5.27742	68.1195	4.02763
6223	RPS19	0.0454545	0.00127937	-1.65976	-0.730975	336.265	10.701	560.156	51.586
677838	SNORA61	0.0454545	0.00128678	-1.78596	-0.836698	0.847246	0.247626	2.28853	0.281174
53827	FXYD5	0.0454545	0.0013101	1.56799	0.648912	291.263	9.03216	185.443	7.79676
493900	TMEM9B-AS1	0.0517241	0.00132586	-1.74109	-0.799992	0.563114	0.201954	1.70979	0.154863
79921	TCEAL4	0.0517241	0.00133327	1.73057	0.791244	35.089	2.03015	19.9338	2.54727
11230	PRAF2	0.0517241	0.00134855	1.80971	0.855755	30.2749	1.69093	16.4143	2.75094
91689	SMDT1	0.0517241	0.00135596	-1.78672	-0.837315	8.89826	1.07313	16.7016	2.08073
6311	ATXN2	0.0517241	0.00138819	1.65832	0.729725	84.9488	5.1493	50.8826	4.20043
4712	NDUFB6	0.0517241	0.00141175	-1.80853	-0.854821	25.3962	2.76897	46.8743	6.73635
114614	MIR155HG	0.0530303	0.00142751	-1.64242	-0.715823	115.373	8.07934	190.13	13.37
5683	PSMA2	0.0530303	0.00143491	-1.66078	-0.73186	148.349	14.0492	246.45	11.4135
23091	ZC3H13	0.0530303	0.00144232	1.68059	0.748969	221.833	20.3291	131.482	9.86464
805	CALM2	0.0530303	0.00145761	-1.56672	-0.647751	223.651	12.24	350.688	8.77525
84272	YIPF4	0.0530303	0.00147991	-1.62185	-0.697642	28.4712	2.19457	46.7451	2.31663
80209	PROSER1	0.0530303	0.00151091	1.62039	0.69634	268.084	5.38463	165.482	14.6138
402415	XKRX	0.0530303	0.00151832	1.63431	0.708686	132.359	10.4031	80.5326	4.94896
442459	XRCC6P5	0.0530303	0.00154164	-1.82816	-0.870388	10.8474	2.12545	20.4847	1.76931
916	CD3E	0.0530303	0.00154905	1.55476	0.636688	537.888	21.9888	345.63	15.0565
23658	LSM5	0.0530303	0.00158006	-1.61883	-0.694956	46.0008	1.76056	75.2504	6.85802
84820	POLR2J4	0.0530303	0.00160279	1.77937	0.831368	34.4317	4.72711	18.8651	2.13537
8479	HIRIP3	0.0530303	0.00161823	1.58494	0.664425	85.3283	2.66159	53.5487	4.05039
388789	SMIM26	0.0530303	0.00163368	-1.73826	-0.797641	13.0345	0.85624	23.5367	3.48232
6392	SDHD	0.0530303	0.00164108	-1.61961	-0.69565	60.6299	3.58469	98.9111	8.03114
79640	C22orf46	0.0530303	0.00165653	1.5425	0.625271	38.7514	1.15838	24.7848	1.27654
26255	PTTG3P	0.0530303	0.00166394	-1.82975	-0.871648	6.48565	0.954529	12.7267	2.03676
10428	CFDP1	0.0601504	0.00169624	1.60967	0.686766	66.0028	5.05646	40.5932	2.42067
51398	WDR83OS	0.0671642	0.00172815	-1.72551	-0.787022	31.6346	2.25605	55.5943	8.06744
28724	TRAJ31	0.0875912	0.00177677	1.73311	0.79336	1.63247	0.222147	0.524584	0.203485
11068	CYB561D2	0.0875912	0.00178418	-1.83413	-0.875094	4.78613	0.727721	9.6644	1.83759
85012	TCEAL3	0.0875912	0.00179986	1.59736	0.675686	7.77545	0.446501	4.5	0.424231
2286	FKBP2	0.0935252	0.00181562	1.71375	0.777161	29.662	3.97927	16.8181	1.31753
9898	UBAP2L	0.0935252	0.00182302	1.55721	0.638962	407.507	18.3512	261.416	14.3866
1854	DUT	0.1	0.00183878	-1.6237	-0.699284	136.617	5.39874	223.123	23.4809
533	ATP6V0B	0.1	0.00194236	-1.6795	-0.748034	36.4397	4.32156	61.7513	5.17681
692198	SNORD78	0.1	0.00194977	-1.73518	-0.795082	0.239365	0.0260461	1.17068	0.366964
23456	ABCB10	0.1	0.00196505	-1.61472	-0.691281	50.3597	4.65536	81.8064	4.86113
5250	SLC25A3	0.1	0.00197246	-1.60441	-0.682045	373.905	15.2652	601.911	56.8622
102724642	LOC102724642	0.1	0.00199602	-1.50454	-0.589319	29.7583	0.964504	45.2794	1.55852
27089	UQCRQ	0.1	0.00200343	-1.60204	-0.679912	39.92	0.548492	64.7788	6.69712
4537	ND3	0.1	0.00201083	1.7636	0.818524	742.924	106.498	419.847	48.5513
51529	ANAPC11	0.1	0.00201824	-1.66857	-0.738614	18.6564	0.861346	31.9697	4.31211
28745	TRAJ10	0.1	0.00202565	1.75777	0.813745	2.32935	0.437187	0.895297	0.255804
28710	TRAJ45	0.1	0.00203306	1.79959	0.84767	2.3879	0.182889	0.905326	0.365775

## Sheet: FDR 0.1_72h_Double KD
entrezid	symbol	fdr	pvalue	fc	log2fc	FOSL_72h_DK_meanExpression	FOSL_72h_DK_sdExpression	FOSL_72h_Scr_meanExpression	FOSL_72h_Scr_sdExpression
440563	HNRNPCL2	0	2.12e-06	7.49463	2.90586	80.8156	9.62551	9.91152	1.23371
3921	RPSA	0	4.23e-06	-5.90086	-2.56093	23.3346	3.12041	141.884	8.10652
644068	RPS14P3	0	9.46e-06	-3.48327	-1.80044	8.16154	0.622075	30.8881	1.63449
728643	HNRNPA1P33	0	1.16e-05	-4.77769	-2.25631	11.0297	2.31155	55.8868	5.58367
4509	ATP8	0	1.37e-05	3.85191	1.94557	1272.44	153.698	330.498	48.6486
100506248	PTMAP9	0	1.58e-05	3.26342	1.70638	573.44	50.379	175.33	19.7487
442454	UQCRBP1	0	2.1e-05	-3.31159	-1.72752	7.61557	1.11378	27.4522	2.6669
4508	ATP6	0	2.31e-05	2.93507	1.55339	13875.8	922.19	4734.27	454.344
728622	SKP1P2	0	2.53e-05	-3.10719	-1.63561	5.06221	0.653637	17.8077	1.6856
100422872	MIR1244-3	0	2.74e-05	-3.23329	-1.693	2.27883	0.415743	9.58493	1.13915
645683	RPL13AP3	0	2.95e-05	-3.82995	-1.93733	5.75896	0.913151	25.0508	5.04027
728026	PTMAP12	0	3.16e-05	2.86698	1.51953	117.483	8.64297	40.3662	3.73451
4536	ND2	0	3.37e-05	2.52171	1.3344	7440.67	203.013	2955.03	214.092
2282	FKBP1AP1	0	3.58e-05	2.97775	1.57422	72.2681	7.85609	23.6206	2.93841
4613	MYCN	0	3.8e-05	2.72213	1.44474	5.50263	0.546754	1.39078	0.228648
7381	UQCRB	0	4.01e-05	2.37575	1.24838	162.565	7.12744	67.8629	3.48884
100500804	MIR3654	0	4.22e-05	-2.39055	-1.25734	69.3415	1.98297	167.404	11.5842
246721	POLR2J2	0	4.43e-05	2.36679	1.24293	29.6561	1.98493	11.9354	0.333379
267020	ATP5MGL	0	4.64e-05	-2.47239	-1.30591	4.73247	0.517364	13.143	0.635576
4540	ND5	0	4.85e-05	2.95882	1.56502	8023.72	732.69	2729	420.343
4555	TRND	0	5.06e-05	3.19597	1.67625	113.839	12.1965	35.3218	7.14548
118432	RPL29P2	0	5.28e-05	-3.03712	-1.6027	1.15661	0.223208	5.60873	1.22209
286495	TTC3P1	0	5.49e-05	2.60498	1.38127	13.0643	1.21115	4.40749	0.597653
645958	RPS18P9	0	5.7e-05	-2.50757	-1.32629	20.4916	1.87505	52.929	5.18707
4513	COX2	0	5.91e-05	2.39657	1.26097	9908.45	860.516	4127.73	254.932
4535	ND1	0	6.12e-05	2.65311	1.40768	4293.77	499.647	1616.62	174.864
6189	RPS3A	0	6.33e-05	-2.37802	-1.24976	47.0771	2.4139	113.635	11.2775
646396	REREP3	0	6.54e-05	2.20901	1.1434	3.11114	0.256949	0.859996	0.0888884
392490	FLJ44635	0	6.76e-05	2.56425	1.35854	87.5276	14.0658	33.2296	1.88367
4538	ND4	0	6.97e-05	2.64923	1.40557	30719.8	2305.08	11703.3	2045.33
649395	YWHAEP1	0	7.18e-05	2.42592	1.27853	15.8463	1.01419	5.98559	0.993406
285961	SEPTIN7P9	0	7.7e-05	-2.38589	-1.25453	0.700467	0.115252	3.08458	0.602353
4539	ND4L	0	7.91e-05	2.63469	1.39763	2790.01	303.214	1070.84	222.051
100133220	GOLGA6L3	0	8.44e-05	2.08991	1.06344	7.224	0.730719	2.92692	0.192843
84699	CREB3L3	0	8.65e-05	2.00544	1.00392	1.08579	0.134657	0.0391016	0.0452525
4514	COX3	0	8.86e-05	2.13958	1.09733	9849.46	750.295	4607.71	429.913
150786	RAB6D	0	9.07e-05	2.78734	1.47889	11.8739	1.61652	3.70395	1.18696
54951	COMMD8	0	9.28e-05	-1.89242	-0.920235	20.7185	1.09386	40.0738	1.17042
3336	HSPE1	0	9.72e-05	-2.67568	-1.41991	26.8641	4.24705	74.4572	17.375
606724	LOC606724	0	9.93e-05	-3.08802	-1.62668	1.60934	0.376884	7.41198	3.26671
79921	TCEAL4	0	0.000108588	2.01457	1.01047	41.7099	3.02868	20.2371	2.06216
6119	RPA3	0	0.000110703	-1.99234	-0.994462	23.4149	2.48596	47.5201	2.79241
84081	NSRP1	0	0.000112818	1.91175	0.934897	93.0253	6.63912	48.1533	2.78976
653162	RPSAP9	0	0.000114933	-2.27683	-1.18703	6.61044	1.23791	16.2532	2.21085
4512	COX1	0	0.000119363	2.00567	1.00408	23141.9	1136.05	11591.9	1447.51
79366	HMGN5	0	0.000121478	1.85981	0.895156	28.6889	2.40348	14.9274	0.33685
441818	WBP11P1	0	0.000131176	1.91308	0.935898	55.8822	1.97829	28.8356	2.96603
646817	SETSIP	0	0.000133291	2.07296	1.05169	22.2714	3.10885	10.1753	0.945169
644511	RPL13AP6	0	0.000135406	-2.32823	-1.21923	14.1022	2.76079	34.0863	6.08459
101927595	NA	0	0.000137521	2.18992	1.13088	14.2589	2.38091	5.9417	0.907148
305	ANXA2P3	0	0.000139636	1.79579	0.844623	14.4797	0.354079	7.63308	0.58275
171423	PDIA3P1	0	0.000141751	1.83158	0.873093	110.39	1.64661	59.9747	5.27041
4519	CYTB	0	0.000148416	2.28191	1.19024	3465.33	509.949	1526.74	286.612
7152	TOP1P2	0	0.000150531	1.81825	0.862552	15.3269	1.33968	7.96119	0.296137
113157	RPLP0P2	0	0.00015496	-2.26501	-1.17952	21.0807	1.56433	50.0581	12.8505
3798	KIF5A	0	0.000157076	1.9298	0.948453	10.7987	0.83997	5.13593	0.711839
54623	PAF1	0	0.000159191	1.72496	0.78656	118.709	5.02851	68.4054	3.09023
4541	ND6	0	0.000161306	2.6356	1.39813	318.477	76.6021	121.514	35.5182
440423	SUZ12P1	0	0.000163421	1.85644	0.892537	20.3971	1.80734	10.5252	0.964337
6233	RPS27A	0	0.000170884	-1.80334	-0.850675	134.699	6.57552	244.196	21.818
6204	RPS10	0	0.000175593	2.56225	1.35741	13.2126	2.73735	4.6563	1.86846
26255	PTTG3P	0	0.000177708	-1.97842	-0.98435	6.22246	0.558	13.3728	2.02298
402415	XKRX	0	0.000179823	1.73785	0.797302	140.906	7.89061	80.6309	3.89003
440145	MZT1	0	0.000181938	-1.87676	-0.908244	52.326	3.95935	99.289	10.7928
6164	RPL34	0	0.000184053	-1.75753	-0.813547	100.954	4.55281	178.39	12.8522
4712	NDUFB6	0	0.000188403	-1.86787	-0.901398	24.3798	1.68236	46.5531	5.46253
84820	POLR2J4	0	0.000196744	1.85162	0.888789	34.9992	3.06757	18.4641	1.95827
441601	LOC441601	0	0.000198859	-1.9432	-0.958434	1.73307	0.0609092	4.36325	0.869336
10935	PRDX3	0	0.000202849	-1.65923	-0.730514	183.884	5.357	305.846	12.0611
100616387	MIR3064	0	0.000204964	-2.26638	-1.18039	1.25547	0.271494	4.20984	1.2803
4511	TRNC	0	0.00020708	2.49727	1.32035	3.21831	1.3186	0.66576	0.379276
83956	RACGAP1P	0	0.000213664	-1.861	-0.896075	4.06004	0.541051	8.40236	0.805049
2286	FKBP2	0	0.000223521	1.76124	0.816594	30.9254	2.57298	17.1084	1.10016
100124516	SNORD58C	0	0.000227871	-2.04006	-1.02861	0.187756	0.172499	1.42582	0.374123
149465	CFAP57	0	0.000229986	1.93068	0.949109	2.77285	0.623425	0.938199	0.128636
4695	NDUFA2	0	0.000232102	-1.75621	-0.812469	14.719	1.13417	26.6022	1.94881
2330	FMO5	0	0.000234217	-1.86528	-0.89939	4.33739	0.584375	8.9474	0.997719
378706	RN7SL2	0	0.000243116	-2.81866	-1.49501	1.46708	0.496423	6.29857	2.9887
28710	TRAJ45	0	0.000248344	1.96382	0.973666	2.68419	0.394143	0.886754	0.300923
442459	XRCC6P5	0	0.000250459	-1.83431	-0.875235	10.468	1.19672	20.0038	1.83615
51529	ANAPC11	0	0.000252574	-1.83623	-0.876747	16.5105	1.45644	31.2446	3.86211
4708	NDUFB2	0	0.000257802	-1.85208	-0.889148	22.4054	2.51372	42.3186	4.38649
105372417	NA	0	0.000262152	2.17231	1.11923	3.42701	1.00683	1.02161	0.347754
9978	RBX1	0	0.000264267	-1.80751	-0.854002	35.4458	3.49335	64.8444	5.87548
8270	LAGE3	0	0.000266382	-2.00697	-1.00502	7.49759	1.23725	16.0837	2.87085
81608	FIP1L1	0	0.000268497	1.65346	0.725492	146.629	6.70491	88.2846	4.11677
28724	TRAJ31	0	0.000270612	1.93624	0.953258	1.797	0.302957	0.45123	0.225655
92249	LINC01278	0	0.000272727	1.70916	0.77329	17.1583	0.743799	9.64503	0.892814
677822	SNORA40	0	0.000281706	2.05999	1.04264	9.44043	1.40649	4.10908	1.07915
5683	PSMA2	0	0.000288371	-1.69319	-0.759747	140.78	6.3835	239.459	19.2191
100507303	SNHG19	0	0.000290486	-2.21767	-1.14905	2.46287	0.7331	6.72123	1.89182
64061	TSPYL2	0	0.000292601	1.73942	0.798605	79.9656	6.51201	45.5525	3.74158
9360	PPIG	0	0.000294716	1.58573	0.665145	209.26	6.36537	131.589	3.70276
101929612	NA	0	0.000302179	1.84943	0.88708	7.12733	0.42389	3.43179	0.703017
100506898	MAGOH2P	0	0.000318381	1.74977	0.807168	14.5791	1.16412	7.92279	0.966143
746	TMEM258	0	0.000322811	-1.69481	-0.761125	27.3917	2.53576	47.0332	2.64988
91689	SMDT1	0	0.000324926	-1.73854	-0.797879	9.09303	0.749102	16.5734	1.72042
85013	TMEM128	0	0.000330154	-1.91755	-0.939267	10.2748	1.51999	20.6344	3.08235
442028	LOC442028	0	0.000338495	-2.1334	-1.09316	0.894035	0.374562	3.07351	0.962254
6193	RPS5	0	0.00034061	-1.75532	-0.811736	240.64	23.5752	423.443	45.5663
2779	GNAT1	0	0.000342725	1.81585	0.860643	4.65074	0.975901	2.08293	0.152247
7057	THBS1	0	0.00034484	2.00313	1.00225	205.153	22.9423	103.593	26.0565
4718	NDUFC2	0	0.000352582	-1.76698	-0.821283	13.3798	0.768214	24.5683	3.71392
11157	LSM6	0	0.00035781	1.65449	0.726382	59.5118	2.36001	35.65	3.09425
6223	RPS19	0	0.000359925	-1.69058	-0.757519	324.024	21.5976	549.119	48.8412
692198	SNORD78	0	0.00036204	-1.83382	-0.874854	0.214455	0.129511	1.23564	0.319967
2874	GPS2	0	0.000367268	1.82726	0.869683	53.5774	5.62504	29.0079	4.59243
5411	PNN	0	0.000371618	1.58452	0.664048	355.721	9.81852	224.293	11.8048
4537	ND3	0	0.000373733	1.74314	0.801691	736.845	71.4646	422.146	39.3917
5216	PFN1	0	0.000378163	1.63163	0.706313	1967.67	87.9339	1206.94	87.5185
51643	TMBIM4	0	0.000390215	-1.72826	-0.789316	18.3737	1.14123	32.627	4.07951
1043	CD52	0	0.000395443	1.86614	0.900059	162.199	25.3088	86.3844	12.652
79640	C22orf46	0	0.000397558	1.61103	0.687982	41.9047	1.41363	25.6682	1.83388
389541	LAMTOR4	0	0.000399673	-1.83466	-0.875511	18.831	3.28354	35.1916	3.81232
6230	RPS25	0	0.000405898	1.59691	0.675279	513.234	21.5991	321.171	17.7593
2124	EVI2B	0	0.00041831	1.77261	0.825875	63.296	7.16027	35.2873	4.23454
11230	PRAF2	0	0.000420425	1.7712	0.824728	30.5332	2.69951	16.8761	2.33546
53827	FXYD5	0	0.000424934	1.60139	0.679329	291.243	12.9131	181.617	11.1857
440434	LOC440434	0	0.000427049	-1.6219	-0.697687	1.89161	0.183232	3.68973	0.291934
8784	TNFRSF18	0	0.000429164	-1.89163	-0.919633	11.5887	1.94059	22.7804	3.52222
6154	RPL26	0	0.000434392	1.63229	0.7069	940.034	39.1782	576.722	49.6407
8971	H1FX	0	0.000436507	-1.84261	-0.881751	31.389	5.21338	58.4579	7.64267
196743	PAOX	0	0.000441137	-1.79665	-0.845307	2.8421	0.307857	5.9505	1.09594
23091	ZC3H13	0	0.00045259	1.61624	0.692641	215.658	12.7893	133.093	8.71251
5518	PPP2R1A	0	0.000454705	-1.56545	-0.646574	134.656	5.46187	211.407	9.96956
100133234	SBF1P1	0	0.000459334	-1.62309	-0.698743	0.994808	0.112786	2.24078	0.245039
7789	ZXDA	0	0.000461449	-1.5565	-0.638309	3.37389	0.0706673	5.81496	0.370359
51398	WDR83OS	0	0.000463565	-1.70087	-0.766277	31.7172	2.21221	54.8371	6.7256
10250	SRRM1	0	0.00046568	1.57061	0.651325	275.345	6.50742	175.164	10.9334
25957	PNISR	0	0.000467795	1.72119	0.78341	229.124	19.087	133.078	16.1493
60592	SCOC	0	0.00046991	-1.63553	-0.709761	53.6493	3.75379	88.4255	7.02585
9898	UBAP2L	0	0.000473901	1.57221	0.652793	410.526	20.6072	260.736	12.6776
84790	TUBA1C	0	0.000476016	1.56227	0.643644	2042.52	45.9132	1308.46	75.4085
58515	SELENOK	0	0.000481244	-1.63618	-0.710331	16.7937	1.04521	28.1568	2.49612
1350	COX7C	0	0.000486471	-1.61331	-0.690026	66.0354	2.56287	107.38	9.24205
5699	PSMB10	0	0.000490183	-1.66061	-0.731712	32.5184	3.02571	54.6144	4.2828
4832	NME3	0	0.000492298	-1.96874	-0.977273	2.38914	0.693226	5.66934	1.30006
147658	ZNF534	0	0.000494413	-1.71275	-0.776313	0.268945	0.127696	1.17379	0.226132
1351	COX8A	0	0.000499242	-1.67183	-0.74143	73.878	5.01321	124.538	14.0392
28955	DEXI	0	0.000506186	-1.7301	-0.790858	9.22866	1.26908	16.6744	1.85245
9636	ISG15	0	0.000508301	-2.57442	-1.36425	38.1831	16.5062	98.868	36.2251
3187	HNRNPH1	0	0.000510416	1.54159	0.624424	786.95	34.3819	509.978	17.3054
50943	FOXP3	0	0.000512531	1.59014	0.669154	125.468	5.7512	78.6196	5.73779
440567	UQCRHL	0	0.000514646	1.64316	0.716476	54.7082	1.47726	33.0518	3.88868
11068	CYB561D2	0	0.000528294	-1.75879	-0.814582	5.2146	0.578704	9.98254	1.57198
150472	CBWD2	0	0.000538151	1.54846	0.630831	12.5859	0.671093	7.77022	0.319883
84272	YIPF4	0	0.000540267	-1.68444	-0.752269	28.1554	3.45751	47.8904	2.72574
10227	MFSD10	0	0.00054733	-1.90455	-0.929447	33.3273	7.09927	64.0553	10.9388
6311	ATXN2	0	0.000549445	1.64267	0.716046	86.411	7.29731	52.2064	4.18989
26774	SNORD80	0	0.00055156	-1.84623	-0.88458	1.28776	0.459199	3.18352	0.470892
6181	RPLP2	0	0.000553675	-1.74614	-0.804173	224.78	23.9376	394.546	57.8435
378708	CENPS	0	0.000558225	-1.83677	-0.877171	0.889981	0.156155	2.51534	0.697354
92312	MEX3A	0	0.000563453	1.6226	0.698309	2.88976	0.246348	1.40011	0.198611
692106	SNORD65	0	0.000578258	-1.72367	-0.785482	0.369438	0.222814	1.34134	0.125582
83658	DYNLRB1	0	0.000583486	1.57239	0.652961	114.648	5.6179	72.5977	4.76423
6727	SRP14	0	0.000585601	1.5801	0.660015	262.555	17.8169	165.694	8.83964
729862	LSP1P3	0	0.000589991	1.60437	0.682008	2.11588	0.291193	0.936691	0.068595
51132	RLIM	0	0.000592106	1.69968	0.765261	330.554	30.9975	194.552	24.3284
100128627	CDC42P3	0	0.000594221	1.61579	0.692238	18.5744	1.78657	11.0958	0.767334
344967	LOC344967	0	0.000596336	-1.60963	-0.686726	4.20496	0.416138	7.37306	0.594897
100130331	LOC100130331	0	0.000598452	-1.88358	-0.913481	7.01973	1.82761	13.8148	0.996524
493856	CISD2	0	0.000603679	-1.56901	-0.649858	13.1121	0.585514	21.1708	1.56192
231	AKR1B1	0	0.000608907	-1.65129	-0.723592	60.0653	5.98487	99.8044	9.2133
80097	MZT2B	0	0.000618645	-1.83418	-0.875131	28.4249	3.92902	53.3885	11.0903
10471	PFDN6	0	0.00062076	1.6203	0.696265	63.9596	4.01374	39.1799	3.92114
201134	CEP112	0	0.000622875	1.77748	0.829837	20.2868	2.44551	11.0364	1.89551
9939	RBM8A	0	0.000639437	1.57407	0.6545	120.668	7.19405	76.3297	5.27795
643246	MAP1LC3B2	0	0.000643866	-1.62366	-0.699245	9.39428	1.14638	15.8136	0.799507
9377	COX5A	0	0.000648216	-1.56464	-0.64583	77.1087	2.90402	121.425	9.50692
3151	HMGN2	0	0.000650331	1.64625	0.719181	43.5995	3.39875	26.161	3.14841
163126	EID2	0	0.000657954	-1.66177	-0.732719	6.14967	0.626398	10.9069	1.42624
9784	SNX17	0	0.000660069	-1.67875	-0.747391	54.7224	6.07268	92.5382	9.97213
29950	SERTAD1	0	0.000664419	-1.70479	-0.769598	6.34778	0.823881	11.5474	1.60205
51016	EMC9	0	0.000666534	-1.71054	-0.774454	9.37478	1.49812	16.6806	1.80127
23117	NPIPB3	0	0.000670884	1.87822	0.909362	6.94971	0.914434	3.29841	0.989919
440574	MICOS10	0	0.000675513	-1.75643	-0.812647	21.756	2.95736	39.0251	5.99124
54939	COMMD4	0	0.000677628	-1.85309	-0.889936	17.3104	3.71438	32.6619	4.92855
916	CD3E	0	0.000682856	1.53306	0.616414	520.87	21.0316	339.662	20.4284
65117	RSRC2	0.0027027	0.000687485	1.574	0.654438	202.511	13.3857	128.329	9.03731
35	ACADS	0.0027027	0.000692314	-1.7165	-0.779469	5.35057	0.987373	9.83116	0.937038
1622	DBI	0.0027027	0.000696584	1.58187	0.661634	263.762	14.194	166.664	14.9013
5250	SLC25A3	0.0027027	0.000698699	-1.54223	-0.625022	392.028	11.8616	606.131	44.4141
1632	ECI1	0.0027027	0.000703927	-1.6423	-0.715715	11.1943	0.555963	19.1356	2.48647
85437	ZCRB1	0.0027027	0.000711469	1.68303	0.751063	109.171	12.3561	64.4211	6.90707
4190	MDH1	0.0027027	0.000719012	-1.52846	-0.612076	176.654	9.92837	270.444	12.465
84275	SLC25A33	0.003861	0.000726235	-1.85444	-0.890981	4.92684	1.28396	9.8992	1.61409
81552	VOPP1	0.003861	0.000730585	-1.74936	-0.806829	21.8789	3.23172	38.9509	4.98272
9551	ATP5MF	0.003861	0.000735015	1.59081	0.669758	102.219	7.21938	63.9462	5.65386
84933	C8orf76	0.003861	0.000742477	-1.66072	-0.731811	2.79698	0.545921	5.26824	0.398501
55833	UBAP2	0.003861	0.000749501	1.54573	0.628291	119.724	7.22472	77.1015	4.63328
125476	INO80C	0.003861	0.000756325	-1.58249	-0.662196	22.4312	2.06327	36.0326	2.40839
399	RHOH	0.003861	0.000760875	-1.61578	-0.692227	36.37	3.72742	59.2991	4.91169
684959	SNORA25	0.003861	0.000765424	-1.73026	-0.790987	0.527488	0.194577	1.6452	0.382368
28735	TRAJ20	0.003861	0.000767539	1.89952	0.925633	2.36858	0.689497	0.778793	0.392232
26003	GORASP2	0.003861	0.000769654	1.47228	0.558053	192.106	6.93512	130.11	2.14297
102723728	LOC102723728	0.003861	0.000771769	1.76265	0.817743	5.50585	0.862758	2.70602	0.584952
79161	TMEM243	0.003861	0.000781427	-1.64142	-0.714942	31.6042	2.99607	52.595	6.07802
80209	PROSER1	0.003861	0.000789967	1.61881	0.694933	260.61	20.6968	160.862	16.75
56252	YLPM1	0.003861	0.000794317	1.54092	0.623789	199.693	11.3646	129.268	7.95692
9656	MDC1	0.003861	0.000796432	1.64228	0.715701	230.56	22.9827	140.147	15.9386
6206	RPS12	0.003861	0.000798547	-1.61879	-0.694912	237.794	13.8093	387.213	47.2885
256586	LYSMD2	0.003861	0.000805651	-1.7931	-0.842458	9.43751	1.97107	17.5977	2.48803
64969	MRPS5	0.003861	0.000810081	1.52715	0.610844	123.085	5.6976	80.3086	5.1557
6636	SNRPF	0.003861	0.000812196	1.61031	0.687343	133.553	8.85337	82.8181	9.58858
805	CALM2	0.003861	0.000814311	-1.52072	-0.604752	226.427	12.3408	344.802	17.2909
26986	PABPC1	0.003861	0.000816426	1.52354	0.607429	2404.32	112.355	1578.66	96.351
8932	MBD2	0.003861	0.000830793	1.55816	0.639839	193.003	14.6229	123.405	7.51801
9667	SAFB2	0.003861	0.000843044	1.54123	0.624084	62.362	5.15596	40.0254	1.37766
100132247	NPIPB5	0.003861	0.000845159	1.86673	0.900515	364.554	70.499	194.923	36.6731
952	CD38	0.003861	0.00085761	-2.63399	-1.39725	3.20458	1.27179	10.7682	5.67696
440836	ODF3B	0.003861	0.000864195	-1.61726	-0.693555	1.71165	0.308249	3.37483	0.350745
643224	TUBBP5	0.003861	0.000881834	1.84586	0.884293	7.64793	0.852166	3.77349	1.1069
9669	EIF5B	0.003861	0.000887062	1.45719	0.54319	501.721	12.3301	344.022	9.91519
3605	IL17A	0.003861	0.000889177	3.67026	1.87588	21.0631	12.3573	4.27365	2.04602
360	AQP3	0.003861	0.000891292	1.60825	0.685488	77.5339	8.05934	47.7683	4.16188
105371414	LOC105371414	0.003861	0.000898356	1.74569	0.803799	3.91135	1.04609	1.77993	0.254628
643253	CCT6P1	0.003861	0.000902706	-1.56734	-0.648316	11.1772	0.510983	18.1471	1.91939
28669	TRAV14DV4	0.003861	0.00090945	1.73816	0.797564	4.56658	0.447038	2.24244	0.63501
533	ATP6V0B	0.003861	0.000911565	-1.62693	-0.702149	37.6028	5.156	61.4989	4.22233
397	ARHGDIB	0.003861	0.000915556	1.51847	0.602615	837.271	52.3201	550.77	27.7107
4850	CNOT4	0.003861	0.000920185	1.58789	0.667112	50.4613	3.64636	31.483	3.37635
83442	SH3BGRL3	0.003861	0.000925014	1.61874	0.694874	370.205	34.8311	228.56	24.7808
9446	GSTO1	0.003861	0.000929524	-1.59999	-0.678063	103.323	11.4114	165.597	13.9143
79811	SLTM	0.003861	0.000931639	1.51214	0.596588	277.925	17.6026	183.353	9.04778
6160	RPL31	0.003861	0.000943531	-1.5463	-0.628816	187.996	9.6823	291.779	25.437
51522	TMEM14C	0.003861	0.000945646	-1.52107	-0.605089	41.8107	1.65119	64.2215	4.97497
3748	KCNC3	0.003861	0.000947761	2.16166	1.11214	32.7532	8.07231	14.8429	4.77564
153527	ZMAT2	0.003861	0.00096117	1.53387	0.617177	124.626	5.40412	81.0686	6.99912
90139	TSPAN18	0.003861	0.000963285	1.92725	0.94654	8.67839	2.67286	3.94344	0.88356
23658	LSM5	0.003861	0.000978849	-1.55425	-0.636219	47.4599	3.78589	74.3136	5.93862
84002	B3GNT5	0.003861	0.000980964	-2.30534	-1.20498	10.7389	4.57568	25.3222	7.71808
6883	TAF12	0.003861	0.000990143	1.50168	0.586576	29.6572	0.891498	19.4463	1.41126
376412	RNF126P1	0.003861	0.000992258	-1.50294	-0.587787	0.535714	0.0516677	1.31123	0.159492
5481	PPID	0.003861	0.00100331	1.5639	0.645145	196.503	22.4658	124.699	3.16191
3550	IK	0.003861	0.00100543	1.4441	0.530175	119.252	3.59575	82.2577	1.84962
1175	AP2S1	0.003861	0.00100754	-1.53568	-0.618882	30.8206	1.54882	47.963	4.33811
126119	JOSD2	0.003861	0.00101197	-2.0142	-1.0102	2.59882	0.729428	6.38564	2.16359
28745	TRAJ10	0.003861	0.00101409	1.71663	0.779575	2.1767	0.513755	0.842081	0.236459
7114	TMSB4X	0.003861	0.00103272	-1.6915	-0.758305	1586.51	261.314	2671.04	307.211
1822	ATN1	0.003861	0.00103484	1.65652	0.728153	105.078	11.9106	63.2031	9.19592
692213	SNORD110	0.003861	0.00104007	-1.73685	-0.79647	0.366395	0.268846	1.35444	0.304191
6624	FSCN1	0.003861	0.00105946	-1.61477	-0.691332	3.67752	0.683738	6.5007	0.378641
29916	SNX11	0.003861	0.00106681	-1.60547	-0.682995	17.9686	2.28803	29.3817	2.71856
390916	NUDT19	0.003861	0.00106892	-1.49251	-0.577738	18.7174	1.41648	28.3765	0.628795
6150	MRPL23	0.003861	0.00107606	-2.00949	-1.00683	1.57839	0.584017	4.21508	1.31878
23456	ABCB10	0.003861	0.00108373	-1.58335	-0.662984	49.935	5.53653	79.5123	6.72673
10283	CWC27	0.003861	0.00108823	1.48872	0.574073	86.3245	3.90309	57.6891	3.42474
79649	MAP7D3	0.003861	0.00109035	1.55047	0.632705	73.6077	2.57065	47.3247	5.54649
27089	UQCRQ	0.003861	0.00109246	-1.55996	-0.641513	40.5174	3.38131	63.7958	5.8882
347	APOD	0.003861	0.00109458	2.37553	1.24825	93.8343	35.1027	38.9404	15.0139
10430	TMEM147	0.003861	0.0010967	-1.63344	-0.707912	28.4558	3.8666	46.9603	4.7225
5281	PIGF	0.003861	0.00109881	-1.61746	-0.69373	8.38271	1.06153	14.1723	1.66034
6634	SNRPD3	0.003861	0.00110731	1.53249	0.615874	251.815	13.3584	164.302	14.6909
260341	TFAMP1	0.003861	0.00111166	-1.56946	-0.650272	0.646016	0.134129	1.58627	0.256374
2239	GPC4	0.003861	0.00113245	1.75457	0.811117	4.1907	0.955834	1.9535	0.492114
55695	NSUN5	0.003861	0.00114726	-1.69976	-0.765332	14.1946	1.69357	25.0273	4.75424
126326	GIPC3	0.003861	0.00114937	1.94185	0.957435	3.207	1.26718	1.11873	0.383517
83787	ARMC10	0.003861	0.0011546	-1.51882	-0.602953	30.2981	1.37118	46.6349	4.01465
322	APBB1	0.003861	0.00116326	-1.47602	-0.561709	23.4004	0.932928	35.0394	2.05001
6668	SP2	0.00597015	0.00117507	1.51956	0.603651	60.6162	4.1593	39.5647	3.04845
51341	ZBTB7A	0.00597015	0.00118984	1.578	0.658099	56.8823	5.87569	35.6454	3.26101
63920	ZBED8	0.00597015	0.00120397	-1.57596	-0.656235	1.25915	0.251094	2.54971	0.258744
29781	NCAPH2	0.00597015	0.00121159	-1.58517	-0.664636	51.1981	5.82951	81.6935	8.49516
6166	RPL36AL	0.00597015	0.00121594	1.50899	0.593581	204.533	7.00704	135.555	12.2313
2313	FLI1	0.00597015	0.00122037	1.49123	0.576504	104.78	6.41666	69.9212	3.9733
8479	HIRIP3	0.00597015	0.00122476	1.49	0.575311	81.2804	4.36215	54.2496	3.54805
9300	SNORD28	0.00597015	0.00122687	-1.79652	-0.845206	0.847777	0.410753	2.29787	0.568861
9903	KLHL21	0.00597015	0.00122899	-1.54445	-0.627091	25.5261	2.56824	39.9011	2.88619
387841	RPL13AP20	0.00597015	0.0012311	1.52359	0.607478	99.5697	5.67282	65.1237	5.89144
57215	THAP11	0.00597015	0.00123825	-1.66507	-0.735581	20.7746	2.77341	35.326	5.16232
55500	ETNK1	0.00597015	0.00124527	-1.5425	-0.625268	58.9195	4.61453	91.5255	8.7386
55330	BLOC1S4	0.00597015	0.00126519	-1.67008	-0.739915	5.00542	0.918187	9.00686	1.39602
85313	PPIL4	0.00597015	0.0012673	1.47679	0.562466	63.8602	4.41532	42.8595	1.41698
10915	TCERG1	0.00597015	0.00127436	1.46841	0.554252	320.984	10.569	218.514	13.9658
1854	DUT	0.00597015	0.00127648	-1.52112	-0.605133	146.895	10.9114	224.062	18.3818
6256	RXRA	0.00597015	0.00128083	-1.63592	-0.710106	1.31306	0.314768	2.78298	0.472206
6635	SNRPE	0.00597015	0.00128526	-1.55405	-0.636037	25.6723	2.1386	40.5122	4.3099
1375	CPT1B	0.00597015	0.00128737	1.82981	0.871697	4.43499	0.728056	2.03035	0.785025
643802	LOC643802	0.00597015	0.00129899	1.53527	0.618491	2.28235	0.319594	1.13475	0.15386
157697	ERICH1	0.00597015	0.00131471	1.47026	0.556076	35.8782	1.56608	24.1001	1.52675
29105	CFAP20	0.00597015	0.00131914	1.53234	0.615734	62.5622	5.53085	40.4397	3.01114
3578	IL9	0.00597015	0.00132125	2.38343	1.25304	4.23146	2.8545	1.02504	0.549491
645676	ASH1L-AS1	0.00597015	0.00133518	-1.55154	-0.6337	0.753791	0.148576	1.7244	0.282769
6229	RPS24	0.00597015	0.0013373	1.52698	0.610686	749.124	41.7187	491.527	49.3141
10236	HNRNPR	0.00597015	0.00134165	1.42408	0.510027	428.766	17.2563	300.62	3.445
642402	GOLGA6L17P	0.00597015	0.00134843	1.82178	0.865346	2.58324	0.680891	0.980014	0.426979
65109	UPF3B	0.00597015	0.00135278	1.58245	0.662161	82.0544	8.12354	51.5544	5.93719
55119	PRPF38B	0.00597015	0.00138016	1.48329	0.568796	169.662	9.72455	114.097	7.36254
339804	C2orf74	0.00597015	0.00138846	1.55799	0.639683	20.2885	1.65928	12.6983	1.5462
7171	TPM4	0.00597015	0.00139552	1.58997	0.668996	715.951	94.1701	448.5	43.0674
1844	DUSP2	0.00597015	0.00140183	-1.97228	-0.979862	99.7592	25.0055	197.811	52.0555
26233	FBXL6	0.00597015	0.00140897	-1.85782	-0.893614	8.03461	2.58824	15.4441	2.65256
84557	MAP1LC3A	0.00597015	0.00141552	-1.59769	-0.675987	1.01729	0.296233	2.20923	0.29512
694	BTG1	0.00597015	0.00141763	-1.61592	-0.692359	138.06	20.5681	222.608	21.6318
23518	R3HDM1	0.00597015	0.00142246	1.42796	0.513952	216.966	9.40664	151.561	3.24939
79632	FAM184A	0.00597015	0.0014296	1.49081	0.576093	27.3826	1.24363	18.0738	1.54671
53834	FGFRL1	0.00597015	0.00143443	1.6317	0.706373	27.0431	4.49417	16.0792	1.662
6228	RPS23	0.00597015	0.00145379	-1.51935	-0.603456	220.398	11.3201	336.429	35.5754
92259	MRPS36	0.00597015	0.00146061	-1.50959	-0.594153	17.6542	1.60312	27.1247	1.83476
6142	RPL18A	0.00597015	0.001465	-1.55454	-0.636486	64.4823	6.23206	100.921	11.4223
84548	TMEM185A	0.00597015	0.00147178	-1.53232	-0.61572	3.52947	0.40964	5.939	0.608731
1960	EGR3	0.00597015	0.00148196	1.63909	0.712891	118.347	21.2715	71.034	5.21576
55969	RAB5IF	0.00597015	0.00149142	-1.65856	-0.729932	1.07117	0.223061	2.46462	0.673707
9541	CIR1	0.00597015	0.00150251	1.54137	0.624213	47.818	3.21217	30.7878	3.71143
6135	RPL11	0.00597015	0.00151002	1.46857	0.554417	1189.44	46.2105	810.79	59.8571
6450	SH3BGR	0.00597015	0.00151213	1.631	0.70576	3.35273	0.379386	1.69144	0.445463
55111	PLEKHJ1	0.00597015	0.00151425	-1.56321	-0.644511	21.4634	1.82787	34.2488	4.73175
28671	TRAV13-1	0.00597015	0.00152199	1.49236	0.577595	14.6725	0.965752	9.513	0.862442
10120	ACTR1B	0.00597015	0.0015241	-1.57689	-0.65708	70.965	9.00201	112.159	10.8751
3622	ING2	0.00597015	0.00152622	1.51232	0.596763	25.3465	2.51164	16.3861	1.0836
11100	HNRNPUL1	0.00597015	0.00153065	1.45696	0.542962	683.523	29.8277	469.169	28.6292
104310353	LINC01399	0.00597015	0.00153687	1.59767	0.67597	3.44245	0.726439	1.75342	0.126309
54968	TMEM70	0.00597015	0.0015415	-1.52423	-0.608081	27.5662	2.12113	42.6108	4.26912
170954	PPP1R18	0.00597015	0.00156561	1.45581	0.541819	345.583	22.4694	236.832	9.64759
51188	SS18L2	0.00597015	0.00156772	-1.58065	-0.660515	13.0039	1.32221	21.2086	3.00057
26256	CABYR	0.00597015	0.00156984	1.69581	0.761977	8.27653	2.15864	4.38792	0.529068
79768	KATNBL1	0.00597015	0.00157427	-1.46137	-0.547324	24.3268	1.01636	36.0597	2.62661
6601	SMARCC2	0.00597015	0.00157638	1.42833	0.514328	166.905	5.89451	116.586	5.16031
27430	MAT2B	0.00597015	0.0015785	-1.54288	-0.625627	90.9019	10.0066	140.564	12.6345
4849	CNOT3	0.00597015	0.00158293	1.46227	0.548206	101.787	4.7477	69.3592	4.85582
389898	UBE2NL	0.00597015	0.00159546	-1.59729	-0.675627	11.0455	1.52436	18.2221	2.2834
3937	LCP2	0.00597015	0.00159757	1.60249	0.680314	369.264	49.5796	229.835	28.4181
79958	DENND1C	0.00597015	0.00161034	1.42395	0.509898	107.526	1.96049	75.2823	4.00401
389289	ANXA2R	0.00597015	0.00161246	-1.74805	-0.805746	1.90756	0.303301	4.18231	1.17633
5688	PSMA7	0.00597015	0.00161457	-1.54747	-0.629915	121.73	9.89146	189.568	23.9732
51647	CIAO2B	0.00597015	0.00161669	-1.48686	-0.572269	38.4104	2.51783	57.6361	4.44101
55964	SEPTIN3	0.00597015	0.00162152	1.59191	0.670763	5.52155	0.802825	3.09684	0.520052
27109	DMAC2L	0.00597015	0.00162675	-1.53476	-0.618012	4.86761	0.68267	7.97666	0.653838
100132831	LOC100132831	0.00597015	0.00162886	-1.62885	-0.70385	0.320904	0.153978	1.16422	0.368176
79019	CENPM	0.00597015	0.00163824	-1.59145	-0.670346	17.2061	2.2054	28.0146	3.98396
374443	LOC374443	0.00597015	0.00164035	-1.59679	-0.675173	29.0174	4.0505	46.877	5.99846
5566	PRKACA	0.00597015	0.00165488	1.48342	0.568922	127.952	7.15325	86.0693	7.5292
127687	C1orf122	0.00597015	0.001657	-1.65354	-0.725555	5.64714	0.991111	9.99757	1.82595
72	ACTG2	0.00597015	0.0016712	-1.92357	-0.943789	1.74035	0.731454	4.27188	1.44105
55038	CDCA4	0.00597015	0.00169347	-1.4382	-0.524263	46.9783	2.60729	67.9786	3.12946
1719	DHFR	0.00874636	0.00169738	1.60486	0.682444	50.2498	7.73248	30.7996	3.52402
192286	HIGD2A	0.00874636	0.001705	-1.46514	-0.551039	28.0048	1.15677	41.5824	3.62927
81572	PDRG1	0.00874636	0.00170712	-1.56776	-0.648708	15.8954	2.55387	25.3534	2.3087
55871	CBWD1	0.00874636	0.00171833	1.63182	0.706483	24.8004	4.80743	14.6868	1.72239
728739	LOC728739	0.00874636	0.00173154	1.47628	0.561966	7.16841	0.267579	4.54923	0.510809
10216	PRG4	0.00874636	0.00173617	2.84033	1.50606	230.938	179.257	74.032	38.3878
6029	RN7SL1	0.00874636	0.00178366	-2.31308	-1.20982	13.6649	3.23798	36.6098	21.2033
5763	PTMS	0.00874636	0.00179061	1.95459	0.966863	79.4878	26.7797	39.8745	12.2963
7988	ZNF212	0.0111732	0.0018094	-1.50891	-0.593508	12.9599	0.762582	20.1466	2.46305
28742	TRAJ13	0.0111732	0.00181152	1.62837	0.703431	1.53754	0.536428	0.533091	0.050894
285386	TPRG1	0.0111732	0.00181639	-1.46057	-0.546536	21.525	1.0189	31.9546	2.70594
6391	SDHC	0.0111732	0.00182074	-1.48062	-0.566205	24.1938	2.51405	36.1813	1.41108
101929895	LOC101929895	0.0111732	0.00182285	1.55219	0.634309	2.25632	0.350585	1.10052	0.264573
147015	DHRS13	0.0111732	0.00182768	-1.55168	-0.633832	7.48737	0.861472	12.196	1.59365
64857	PLEKHG2	0.0111732	0.00183989	1.47808	0.563727	39.6663	3.07764	26.5109	2.04165
56984	PSMG2	0.0111732	0.00185354	-1.44607	-0.532134	62.4345	3.11758	90.7959	5.95897
6726	SRP9	0.0111732	0.00185789	-1.41463	-0.500424	127.033	6.62506	179.989	4.84259
5604	MAP2K1	0.0111732	0.00186855	-1.43552	-0.521575	80.948	4.73329	116.597	5.69238
29965	CDIP1	0.0111732	0.00187066	-1.40224	-0.48773	43.4456	1.67121	61.3141	1.99739
26019	UPF2	0.0111732	0.00187277	1.47766	0.563318	148.883	11.2525	100.443	7.80006
6159	RPL29	0.0111732	0.00187764	-1.65664	-0.728257	107.819	18.5836	179.605	33.7881
285331	CCDC66	0.0111732	0.00187976	1.42443	0.510387	26.5757	1.29001	18.3598	0.929204
10567	RABAC1	0.0111732	0.00190997	-1.76813	-0.822223	5.82131	1.3603	11.1165	2.80255
51260	PBDC1	0.0135501	0.00192713	1.44694	0.533008	55.9553	4.21826	38.318	1.8829
51293	CD320	0.0135501	0.00192924	-1.77824	-0.830452	15.6306	3.96113	28.4747	6.45088
390937	LOC390937	0.0135501	0.00194189	1.61632	0.692713	1.5466	0.306817	0.58455	0.272113
56655	POLE4	0.0135501	0.00194401	-1.52222	-0.606174	11.169	0.881123	17.5881	2.17771
59307	SIGIRR	0.0135501	0.00194792	-1.49322	-0.578426	5.23311	0.40547	8.33075	0.963366
100506922	MAP3K2-DT	0.0135501	0.00195004	1.6385	0.712375	7.53065	1.28181	4.22276	0.882968
5036	PA2G4	0.0135501	0.00195487	1.52426	0.608111	603.153	56.4199	396.099	46.2397
643911	CRNDE	0.0135501	0.00195969	-1.74631	-0.804314	2.7512	0.876071	5.50356	1.27088
286257	PAXX	0.0135501	0.00197805	-1.68901	-0.756176	13.0755	3.11412	22.611	3.99133
706	TSPO	0.0135501	0.00198472	-1.96871	-0.977248	11.539	3.33936	23.8862	7.71966
11282	MGAT4B	0.0135501	0.00199681	-1.68909	-0.756242	23.4781	4.7416	40.282	7.79416
9592	IER2	0.0145985	0.00200403	-1.49335	-0.578554	50.463	4.63114	75.8179	6.53802
80219	COQ10B	0.0145985	0.00201365	-1.48934	-0.57467	24.2636	2.14433	36.6331	3.39357
51035	UBXN1	0.0145985	0.0020247	1.52496	0.608768	110.13	11.1453	71.9083	7.70985
10428	CFDP1	0.0145985	0.00202682	1.51361	0.597989	63.3241	8.84202	41.2503	2.06076
54205	CYCS	0.0145985	0.00203205	-1.4151	-0.500904	148.254	4.4482	210.4	12.0364
58517	RBM25	0.0145985	0.00205783	1.4381	0.524163	287.014	11.3683	199.57	14.6855
10262	SF3B4	0.0145985	0.00206469	1.52463	0.608455	120.003	15.136	78.1826	7.35993
677838	SNORA61	0.0145985	0.00206896	-1.62796	-0.703069	1.09162	0.416263	2.35913	0.26532
51027	BOLA1	0.0145985	0.00207107	-1.60181	-0.6797	6.2433	0.849395	10.6717	2.01972
2584	GALK1	0.0145985	0.00210216	-1.63988	-0.713586	12.8347	2.87195	21.5215	3.23828
100132724	DCAF13P3	0.0145985	0.00211406	-1.51137	-0.595856	4.62623	0.79783	7.45225	0.434034
51250	C6orf203	0.0145985	0.00213038	1.50663	0.591324	13.5436	1.16377	8.67886	1.07771
131076	CCDC58	0.0145985	0.00213249	1.61968	0.695709	36.9618	6.6983	22.3832	3.46422
1612	DAPK1	0.0145985	0.00213772	-1.58547	-0.664911	21.3009	2.57119	34.496	5.27963
[truncated: 1,117 more rows]
