# Supplementary material for: A systematic comparison of FOSL1, FOSL2 and BATF-mediated transcriptional regulation during early human Th17 differentiation
Source: Nucleic Acids Res. 2022 May 3;50(9):4938–58. doi: 10.1093/nar/gkac256 (PMC9122603; doi:10.1093/nar/gkac256)
Supplement: gkac256_Supplemental_Files [file gkac256_supplemental_files.zip › Table S3. DE genes_FOSL1, FOSL2, Double OE.xlsx]

## Sheet: FDR 0.1_FOSL1GFP OE
entrezid	symbol	fdr	pvalue	fc	log2fc	OE_72h_FOSL1GFP_meanExpression	OE_72h_FOSL1GFP_sdExpression	OE_72h_GFP_meanExpression	OE_72h_GFP_sdExpression
3624	INHBA	0	1.57e-05	6.41747	2.68201	7.56075	4.66914	0.227324	0.208413
59067	IL21	0	3.12e-05	-4.81877	-2.26867	0.481595	0.222473	6.1506	1.15636
10202	DHRS2	0	7.06e-05	3.93383	1.97594	6.60562	2.19502	0.886836	0.143203
2999	GZMH	0	7.81e-05	-4.4826	-2.16433	3.70591	2.07982	20.0749	8.97954
3002	GZMB	0	9.38e-05	-4.33716	-2.11675	62.1765	18.7187	286.99	146.327
3458	IFNG	0	0.000101249	-4.75494	-2.24943	8.42182	2.78886	49.0029	29.237
4131	MAP1B	0	0.000108682	4.09595	2.0342	13.9975	5.0395	2.70617	1.45902
256236	NAPSB	0	0.00012418	-3.55255	-1.82885	3.12099	0.902592	13.5228	2.47639
3552	IL1A	0	0.000139677	3.20118	1.6786	31.2859	4.72718	9.24952	2.55165
3578	IL9	0	0.00014711	3.49334	1.80461	6.89871	1.9063	1.39274	1.1968
29114	TAGLN3	0	0.000171147	3.06627	1.61649	6.53869	0.929255	1.48153	0.506941
3902	LAG3	0	0.000201273	-3.09889	-1.63175	14.0094	1.401	47.2974	16.5647
4023	LPL	0	0.000216771	-2.81126	-1.49122	44.402	3.78888	127.164	18.0633
1950	EGF	0	0.000262671	2.9924	1.5813	2.65847	1.2414	0.173535	0.0624499
3908	LAMA2	0	0.000270104	-3.00388	-1.58683	1.16907	0.602422	5.50632	1.84654
22885	ABLIM3	0	0.000277536	2.87715	1.52464	3.29309	0.726383	0.50966	0.382897
440563	HNRNPCL2	0	0.000284969	4.03836	2.01377	72.4809	50.2685	12.7763	3.30239
3673	ITGA2	0	0.000292401	2.86314	1.5176	37.8614	6.25332	12.7958	3.66762
6204	RPS10	0	0.000314462	3.64371	1.86541	24.2668	16.7074	4.65886	1.33345
3921	RPSA	0.0333333	0.000353009	-3.86817	-1.95165	53.4277	63.8788	131.335	18.0432
10563	CXCL13	0.0333333	0.000360441	-2.90349	-1.53779	22.4698	6.46137	67.6175	20.8197
2012	EMP1	0.0333333	0.000420693	-2.6657	-1.41451	18.9412	4.77345	51.807	10.7613
6352	CCL5	0.0333333	0.000435597	2.85883	1.51542	424.17	184.779	141.358	36.8085
100422872	MIR1244-3	0.0333333	0.00044303	-3.32314	-1.73255	2.59387	3.39135	8.24825	2.38807
11009	IL24	0.0333333	0.000458528	-2.48084	-1.31083	7.85366	1.23562	20.9039	2.31268
140469	MYO3B	0.0333333	0.000481814	2.45726	1.29705	2.25499	0.470286	0.323558	0.176918
1281	COL3A1	0.0333333	0.000527635	-2.96308	-1.5671	2.66765	1.49254	10.2129	6.19387
4555	TRND	0.0333333	0.000559144	3.39298	1.76255	144.548	101.844	30.082	2.018
728643	HNRNPA1P33	0.0333333	0.000588993	-3.30652	-1.72532	19.4639	23.0724	43.7035	7.59571
83888	FGFBP2	0.0333333	0.000604531	2.51676	1.33157	35.3879	5.25436	13.9743	5.46849

## Sheet: FDR 0.1_FOSL2GFP OE
entrezid	symbol	fdr	pvalue	fc	log2fc	OE_72h_FOSL2GFP_meanExpression	OE_72h_FOSL2GFP_sdExpression	OE_72h_GFP_meanExpression	OE_72h_GFP_sdExpression
11126	CD160	0	7.41e-06	5.90277	2.56139	7.92652	0.405707	0.511848	0.0532469
3434	IFIT1	0	1.48e-05	-12.456	-3.63877	10.8985	4.97003	143.783	50.5822
91543	RSAD2	0	2.22e-05	-7.58934	-2.92397	13.7394	3.91026	112.389	36.4033
54739	XAF1	0	2.96e-05	-5.6458	-2.49718	10.5562	2.35853	63.7776	8.94879
3437	IFIT3	0	3.7e-05	-10.1866	-3.34861	38.1216	19.0475	376.7	143.114
2537	IFI6	0	4.45e-05	-7.91734	-2.98502	18.2336	7.11679	148.184	45.6939
11274	USP18	0	5.19e-05	-8.00326	-3.00059	11.4815	4.52945	98.4571	34.3938
55601	DDX60	0	5.93e-05	-10.5137	-3.3942	30.3488	16.6721	303.903	113.068
129607	CMPK2	0	6.67e-05	-6.4962	-2.6996	18.1349	3.85322	126.312	40.4593
91351	DDX60L	0	7.41e-05	-6.63715	-2.73056	8.71479	3.31797	63.152	20.3353
4360	MRC1	0	8.15e-05	4.252	2.08814	20.6004	1.7908	4.06812	0.040254
10964	IFI44L	0	8.89e-05	-6.58137	-2.71839	53.2984	22.8941	337.811	67.3054
4094	MAF	0	9.63e-05	4.26407	2.09223	186.543	14.6222	43.0079	3.90398
85441	HELZ2	0	0.000103736	-5.86422	-2.55194	12.7874	3.55205	80.2777	23.631
4600	MX2	0	0.000111146	-5.45547	-2.4477	14.2814	2.9077	83.9561	23.9368
4023	LPL	0	0.000118556	-4.46253	-2.15786	27.8769	5.34311	127.164	18.0633
91624	NEXN	0	0.000125966	-4.56785	-2.19152	4.43261	0.798544	24.0563	5.78345
4940	OAS3	0	0.000133375	-5.32966	-2.41404	54.8543	17.6585	295.121	86.7677
373856	USP41	0	0.000149062	-3.53647	-1.82231	0.683224	0.0585196	4.98688	0.808335
4938	OAS1	0	0.000156472	-4.64097	-2.21443	53.958	16.9136	250.809	64.484
9636	ISG15	0	0.000163881	-4.91605	-2.2975	19.786	10.8304	94.8845	21.3037
2688	GH1	0	0.000171291	4.62754	2.21024	4.08562	2.11966	0.0231134	0.0400336
55008	HERC6	0	0.000178701	-5.1866	-2.37479	6.90357	3.37874	38.2262	11.7971
4599	MX1	0	0.000186111	-5.27551	-2.39931	169.311	79.309	862.014	285.661
3433	IFIT2	0	0.00019352	-4.87855	-2.28645	66.555	18.4982	342.262	148.34
445	ASS1	0	0.00020093	-3.49179	-1.80397	10.3024	1.89724	38.2328	4.14178
84525	HOPX	0	0.00020834	-3.93533	-1.97648	11.6117	3.90142	47.4324	6.60798
94240	EPSTI1	0	0.000232303	-4.52511	-2.17795	17.2676	5.6905	82.0875	27.4787
1514	CTSL	0	0.000239713	3.37852	1.75639	130.233	3.61518	38.2994	7.61384
23586	DDX58	0	0.000247123	-4.27587	-2.09622	26.0199	7.0176	116.213	37.8466
4939	OAS2	0	0.000261824	-4.05667	-2.0203	331.023	98.9637	1331.14	331.114
51191	HERC5	0	0.000277511	-4.59515	-2.20011	23.7699	8.3214	114.162	43.4325
219285	SAMD9L	0	0.00028492	-3.26883	-1.70878	60.1648	10.1174	197.443	14.8849
24138	IFIT5	0	0.00029233	-3.75256	-1.90788	19.4053	6.19646	73.4793	10.3841
10561	IFI44	0	0.00030778	-4.41029	-2.14088	43.1356	17.347	188.532	59.6284
8638	OASL	0	0.00031519	-3.71302	-1.89259	23.7421	5.43892	92.1198	26.876
3552	IL1A	0	0.0003226	3.35323	1.74555	32.7458	4.05915	9.24952	2.55165
3669	ISG20	0	0.00033805	-4.5539	-2.1871	8.27987	4.10427	39.9566	14.9652
3908	LAMA2	0	0.00034546	-3.2942	-1.71993	0.938041	0.254433	5.50632	1.84654
51251	NT5C3A	0	0.000369187	-3.02147	-1.59525	34.4878	5.25256	107.033	21.8304
27074	LAMP3	0	0.000376596	-3.2283	-1.69078	21.9804	3.79639	74.9896	22.6473
2247	FGF2	0	0.000392283	-3.16409	-1.66179	1.78114	0.716562	7.71872	1.89256
57718	PPP4R4	0	0.000399693	2.97714	1.57393	5.16217	0.786782	1.10037	0.537703
64135	IFIH1	0	0.000407102	-3.06819	-1.61739	68.7748	12.275	215.515	53.7405
182	JAG1	0	0.000414512	-3.27014	-1.70935	0.66085	0.125505	4.71387	2.16154
83988	NCALD	0	0.000421922	3.11782	1.64054	9.4988	2.75673	2.3788	0.956188
80381	CD276	0	0.000429332	2.94079	1.5562	6.51396	0.667788	1.61003	0.670974
9881	TRANK1	0	0.000436741	-3.43044	-1.77839	46.2871	15.5427	160.29	52.4441
1281	COL3A1	0	0.000444151	-3.75137	-1.90742	1.79326	0.8769	10.2129	6.19387
151636	DTX3L	0	0.000451561	-2.70372	-1.43494	66.7773	8.73602	182.274	24.6544
3665	IRF7	0	0.000458971	-3.20289	-1.67938	23.2814	7.25656	76.0998	20.7813
54625	PARP14	0	0.00046638	-2.66733	-1.4154	103.895	8.61679	280.666	47.3455
81622	UNC93B1	0	0.00048183	-2.83376	-1.50272	4.51193	1.18618	14.5921	2.98849
3430	IFI35	0	0.00048924	-3.21884	-1.68654	21.5147	6.24939	72.1991	23.2695
54809	SAMD9	0	0.00049665	-2.84893	-1.51042	16.4837	3.87957	48.4244	8.47109
3899	AFF3	0	0.00050406	2.72511	1.44631	5.43121	1.44348	1.32477	0.211532
2775	GNAO1	0	0.000511469	-2.74041	-1.45439	4.69596	0.954942	14.6373	2.83151
439996	IFIT1B	0	0.000518879	-2.98956	-1.57993	0.0960166	0.110658	2.44037	1.42769
5359	PLSCR1	0	0.000526289	-2.65518	-1.40881	53.6399	9.32853	143.665	20.784
797	CALCB	0	0.000533699	-2.50498	-1.3248	1.27217	0.105553	4.72209	0.762688
23331	TTC28	0	0.000541108	2.48789	1.31492	21.017	2.02699	7.85166	0.86852
952	CD38	0	0.000564835	-3.09036	-1.62777	3.26521	1.30818	12.3688	4.41856
10418	SPON1	0	0.000572245	2.51921	1.33297	19.5881	1.1027	7.23843	1.32366
10563	CXCL13	0	0.000579655	2.90263	1.53736	193.923	39.0947	67.6175	20.8197
3672	ITGA1	0	0.000587064	-2.6179	-1.38841	8.82358	1.75711	24.6752	4.23327
79370	BCL2L14	0	0.000594474	-2.97735	-1.57403	0.734493	0.314062	4.40387	2.16938
924	CD7	0	0.000601884	2.6501	1.40605	164.504	3.86329	62.9473	16.1285
6567	SLC16A2	0	0.000609294	2.62753	1.39371	6.42819	1.31317	1.83008	0.521601
3624	INHBA	0	0.000616703	3.7899	1.92216	4.6752	4.15475	0.227324	0.208413
285386	TPRG1	0	0.000624113	2.69751	1.43163	87.4639	12.098	32.5172	9.89816
79132	DHX58	0	0.000631523	-3.03888	-1.60354	24.4154	7.77701	77.1063	26.7984
388512	CLEC17A	0	0.000638933	-3.1869	-1.67216	4.44867	2.10306	16.4252	7.08414
84875	PARP10	0	0.000653634	-2.4938	-1.31835	32.7673	3.25893	84.006	16.2591
55911	APOBR	0	0.000661044	2.6286	1.39429	9.27372	2.28509	2.90998	0.870051
10673	TNFSF13B	0	0.000668453	-2.75005	-1.45946	10.4103	3.70902	29.8205	6.43503
6773	STAT2	0	0.000675863	-2.45036	-1.29299	104.77	5.19271	261.382	49.9512
112744	IL17F	0	0.000683273	-3.0022	-1.58602	2.3818	1.02559	9.46459	4.70934
10216	PRG4	0	0.000698959	3.61949	1.85579	1080.12	654.459	258.77	73.0848
26230	TIAM2	0	0.00071441	-2.30676	-1.20587	32.7277	3.70809	76.6371	5.5686
3603	IL16	0	0.000721819	2.27047	1.18299	162.722	11.6179	71.1359	5.75978
256815	C10orf67	0	0.000729229	-2.51445	-1.33024	1.76822	0.52076	5.97578	1.39666
256380	SCML4	0	0.000736639	-2.42048	-1.27529	5.40115	0.904846	14.5189	2.42627
51284	TLR7	0	0.000744049	-2.44822	-1.29173	0.233334	0.100342	2.06715	0.720817
284293	HMSD	0	0.000751458	-2.33502	-1.22343	7.38544	1.24703	18.4503	1.16114
375287	RBM43	0	0.000789689	-2.23192	-1.15828	4.79886	0.336949	11.9608	1.11358
10170	DHRS9	0	0.000797099	-2.24347	-1.16573	8.385	0.761006	20.0557	1.75796
629	CFB	0	0.000804509	-2.185	-1.12763	0.469669	0.103511	2.2072	0.112132
441108	C5orf56	0	0.000811919	-2.75778	-1.4635	1.68091	1.02103	6.24157	1.88604
83666	PARP9	0	0.000819328	-2.38374	-1.25323	92.7513	13.4205	223.535	40.0662
84830	ADTRP	0	0.000826738	2.71278	1.43977	42.7703	13.0694	15.16	4.75465
3782	KCNN3	0	0.000834148	-2.43113	-1.28163	6.67833	1.76096	17.4551	2.50772
3586	IL10	0	0.000841558	2.90737	1.53971	3.73437	2.19846	0.512872	0.302403
128553	TSHZ2	0	0.000848967	-2.36351	-1.24093	12.2825	3.14405	29.8617	1.64829
84941	HSH2D	0.00793651	0.000903437	-2.35083	-1.23317	18.2247	3.90773	43.8943	6.92787
4688	NCF2	0.00793651	0.000910847	-2.09356	-1.06596	57.8395	1.78471	122.32	7.93027
51510	CHMP5	0.00793651	0.000918256	-2.4451	-1.28989	115.57	27.9364	283.408	62.6051
55281	TMEM140	0.00793651	0.000925666	-2.39437	-1.25964	4.15068	0.729261	11.5636	3.34319
7318	UBA7	0.00793651	0.000941116	-2.22778	-1.15561	32.2508	1.55295	73.8308	13.2237
160365	CLECL1	0.00793651	0.000948526	2.098	1.06901	2.32608	0.201456	0.585368	0.0950994
9630	GNA14	0.00793651	0.000955936	2.37831	1.24994	2.12808	0.789911	0.303061	0.237891
54072	LINC00158	0.00793651	0.000963345	-2.15791	-1.10963	1.24806	0.0740114	3.87721	0.628263
442028	LOC442028	0.00793651	0.000970755	-2.71	-1.43829	0.718679	0.944473	3.29822	0.733186
50943	FOXP3	0.00793651	0.000985456	2.46853	1.30365	145.706	27.5606	59.6013	17.4597
440563	HNRNPCL2	0.00793651	0.000992866	3.59048	1.84418	62.0476	41.6016	12.7763	3.30239
8743	TNFSF10	0.00793651	0.00100028	-2.18354	-1.12667	57.9705	3.45373	128.685	20.9945
285093	RTP5	0.00793651	0.00100769	2.28145	1.18995	5.5482	0.992406	1.87929	0.516193
23424	TDRD7	0.00793651	0.00101509	-2.16009	-1.11109	33.8654	3.57962	74.3686	8.40386
4862	NPAS2	0.00793651	0.0010225	2.07785	1.05509	17.7827	1.2574	8.03526	0.498846
80830	APOL6	0.00793651	0.00103736	-2.17527	-1.1212	108.728	15.4	236.733	21.5187
6586	SLIT3	0.00793651	0.00105222	2.43969	1.2867	40.9447	8.6777	16.502	5.60396
9246	UBE2L6	0.00793651	0.00105963	-2.27736	-1.18736	107.655	18.9299	247.044	45.9255
3921	RPSA	0.00793651	0.00106704	-3.5541	-1.82948	53.9608	60.1708	131.335	18.0432
4061	LY6E	0.00793651	0.00107445	-2.28411	-1.19163	54.7816	6.67103	128.243	29.7828
1436	CSF1R	0.00793651	0.0010899	2.76641	1.46802	9.97372	2.57281	3.39596	2.76871
8519	IFITM1	0.00793651	0.00109731	-2.34471	-1.22941	133.659	27.9752	315.433	69.4932
9111	NMI	0.00793651	0.00110472	-2.4019	-1.26417	33.2258	9.27759	80.7403	18.7373
126014	OSCAR	0.00793651	0.00111942	2.15164	1.10544	2.25707	0.528993	0.50349	0.109758
79026	AHNAK	0.00793651	0.00112683	-2.01463	-1.01051	160.107	5.17223	323.722	15.8603
1573	CYP2J2	0.00793651	0.00113424	-2.19532	-1.13443	1.63889	0.484524	4.73741	0.488359
100130992	LOC100130992	0.00793651	0.00114165	-2.13684	-1.09548	0.327645	0.171144	1.83164	0.30862
8542	APOL1	0.00793651	0.00114906	-2.15213	-1.10577	17.292	2.67217	38.214	4.14503
5054	SERPINE1	0.00793651	0.00118911	-2.1721	-1.11909	1.24461	0.110628	3.94272	1.06097
29969	MDFIC	0.00793651	0.00120487	-2.09645	-1.06795	166.81	23.3038	348.594	12.819
6753	SSTR3	0.00793651	0.00121228	-2.22887	-1.15631	30.0047	3.22951	69.1215	15.569
57823	SLAMF7	0.00793651	0.00121969	-3.37277	-1.75393	49.915	25.9995	181.035	105.552
5784	PTPN14	0.00793651	0.0012271	2.14849	1.10332	93.9997	13.1027	43.2148	5.92032
80055	PGAP1	0.0149254	0.00124216	-2.06715	-1.04764	59.0806	7.68637	122.548	2.354
101927027	PRKRA-AS1	0.0149254	0.00124957	-2.05439	-1.03871	11.0383	0.372555	23.8273	2.79305
57530	CGN	0.0149254	0.00126443	2.23326	1.15915	5.30857	0.524885	1.88367	0.781376
84868	HAVCR2	0.0149254	0.00127184	2.27142	1.18359	30.9865	5.57153	13.2054	3.43201
101927931	LINC01480	0.0149254	0.00127925	2.12777	1.08934	19.9071	2.16076	8.86989	1.56733
140469	MYO3B	0.0149254	0.00129454	2.20126	1.13833	1.94036	0.617136	0.323558	0.176918
53836	GPR87	0.0149254	0.00130195	-2.25016	-1.17003	4.68129	0.56555	12.0732	3.46795
8412	BCAR3	0.0149254	0.00130936	-2.24269	-1.16523	24.6167	4.37889	57.113	14.9951
3489	IGFBP6	0.020979	0.00133253	-2.83746	-1.5046	0.640218	0.325579	4.3202	2.98513
10346	TRIM22	0.020979	0.00133994	-2.35063	-1.23305	161.711	38.3918	385.023	106.694
3596	IL13	0.020979	0.00134735	2.08674	1.06125	1.88094	0.153809	0.391704	0.220776
1031	CDKN2C	0.020979	0.00136221	2.0392	1.028	11.2311	1.05335	5.00636	0.643916
26270	FBXO6	0.020979	0.00139197	-2.38252	-1.25249	6.55293	1.98389	17.3855	6.31709
728769	SCAMP1-AS1	0.020979	0.0014151	-2.06853	-1.0486	1.48958	0.410245	4.11173	0.41596
597	BCL2A1	0.020979	0.00143824	2.05149	1.03667	24.3998	4.60213	11.2458	0.169228
64866	CDCP1	0.020979	0.0014531	2.17902	1.12368	6.65422	1.97186	2.46048	0.501959
2833	CXCR3	0.020979	0.00146886	-2.30953	-1.2076	13.1819	4.1575	31.6277	8.68389
90668	CARMIL3	0.0273973	0.00151545	-2.01106	-1.00795	7.5855	0.867815	16.3135	2.31521
5763	PTMS	0.0273973	0.00153776	2.22958	1.15677	105.543	32.7967	45.4405	7.44136
5610	EIF2AK2	0.0273973	0.00154517	-2.02872	-1.02057	133.868	13.8246	274.263	45.4671
30009	TBX21	0.0333333	0.00156046	-2.13736	-1.09583	16.8317	5.1107	36.4048	5.14935
3738	KCNA3	0.0333333	0.00159187	-2.07485	-1.05301	13.4623	2.44455	29.1175	5.97567
152926	PPM1K	0.0333333	0.00159928	-1.95654	-0.968301	48.0409	5.44955	94.8504	9.02545
973	CD79A	0.0333333	0.00167003	2.00683	1.00492	3.65878	0.857626	1.29787	0.181645
130367	SGPP2	0.0372671	0.00171713	-1.98285	-0.987573	12.4174	0.484897	25.91	4.98982
3456	IFNB1	0.0372671	0.00173282	-2.16527	-1.11455	0.377952	0.230036	2.06974	1.01668
1493	CTLA4	0.0372671	0.00174022	1.95971	0.970642	447.801	73.6394	226.318	14.0155
9806	SPOCK2	0.0372671	0.00175508	1.8803	0.91096	567.745	37.4302	301.367	17.3586
168455	CCDC71L	0.0372671	0.00177077	-1.96362	-0.973517	16.3102	1.84967	33.1203	5.26456
57451	TENM2	0.0372671	0.00177818	2.05394	1.03839	4.73111	1.19331	1.78504	0.506693
2633	GBP1	0.0372671	0.00178559	-2.00706	-1.00509	60.1998	10.7492	121.392	16.8948
4145	MATK	0.0372671	0.001793	1.93473	0.952135	18.7378	1.08262	9.26138	1.48558
970	CD70	0.0372671	0.00180041	-1.93105	-0.949385	6.37345	0.727367	13.249	1.60659
6772	STAT1	0.0372671	0.00181586	-1.99322	-0.995102	814.263	97.0645	1633.22	280.188
164668	APOBEC3H	0.0372671	0.00183131	-2.64273	-1.40203	9.15984	4.62387	25.9124	12.3541
710	SERPING1	0.0424242	0.00186986	-2.10883	-1.07644	0.210479	0.213082	1.60335	0.786696
5468	PPARG	0.0424242	0.00189358	-2.041	-1.02928	1.31777	0.150242	3.84796	1.34761
639	PRDM1	0.0424242	0.00190099	2.29081	1.19586	7.05029	2.66563	2.52038	1.16459
64761	PARP12	0.0424242	0.0019084	-1.98274	-0.987493	22.9341	3.79895	46.462	7.86256
29958	DMGDH	0.0430108	0.00193114	-1.86247	-0.897219	0.257857	0.106088	1.33929	0.125023
5796	PTPRK	0.0430108	0.00197812	-1.84044	-0.880048	25.9185	1.60463	48.5512	3.22984
85363	TRIM5	0.0430108	0.00200185	-2.06805	-1.04827	43.4464	9.80834	91.6422	22.9183
90525	SHF	0.0430108	0.00202499	-2.07751	-1.05485	5.08798	0.946948	11.9526	3.72963
55300	PI4K2B	0.0430108	0.0020324	-1.96151	-0.971967	121.226	24.2032	236.825	28.5711
6446	SGK1	0.0430108	0.0020471	1.92163	0.94233	72.4668	10.3869	37.2062	5.08894
1123	CHN1	0.0430108	0.00208746	-2.0108	-1.00777	51.1887	10.178	104.578	24.6878
5157	PDGFRL	0.0430108	0.00209487	-2.15453	-1.10737	0.559682	0.288702	2.51586	1.44469
64108	RTP4	0.0430108	0.00210228	-1.89309	-0.92074	0.542052	0.184263	1.91912	0.354313
728643	HNRNPA1P33	0.0430108	0.00210969	-2.7619	-1.46566	21.4361	22.871	43.7035	7.59571
85407	NKD1	0.0430108	0.0021171	1.89271	0.920457	17.3447	2.09276	8.70122	1.21068
282618	IFNL1	0.0430108	0.00212451	-2.39089	-1.25755	0.737051	0.417751	3.55121	2.23587
54852	PAQR5	0.0430108	0.00213192	1.8268	0.869319	1.13096	0.101632	0.16856	0.101707
1756	DMD	0.0430108	0.00216912	-2.31319	-1.20988	17.6434	8.52379	42.1282	19.7477
89797	NAV2	0.0430108	0.00219186	-1.96016	-0.970974	1.03702	0.455375	2.96155	0.618081
1522	CTSZ	0.0430108	0.00220763	1.89414	0.921541	35.9795	4.03039	18.5893	2.97141
348938	NIPAL4	0.0430108	0.00221504	-2.22568	-1.15425	9.56286	4.92793	21.4565	6.45867
389289	ANXA2R	0.0430108	0.00222245	-1.84493	-0.883567	1.31688	0.28369	3.25819	0.239721
27076	LYPD3	0.0430108	0.00222986	1.97278	0.980232	10.7357	3.3414	4.81352	0.455199
10174	SORBS3	0.0430108	0.00223727	1.96918	0.977596	5.64569	1.23128	2.38557	0.702956
116496	NIBAN1	0.0430108	0.00227597	-2.04397	-1.03137	47.5704	15.0678	95.6937	14.4899
1880	GPR183	0.0481283	0.00235433	2.1	1.07039	31.7038	10.7554	14.476	4.41163
84695	LOXL3	0.0526316	0.00240265	1.7663	0.820733	11.1515	0.250527	5.8854	0.370304
64332	NFKBIZ	0.0526316	0.00241006	-2.06128	-1.04354	62.0627	14.3848	130.857	38.5682
6714	SRC	0.0526316	0.00241747	1.78037	0.832176	14.6566	1.14898	7.78098	0.247472
10794	ZNF460	0.0552764	0.0024408	-1.84126	-0.880693	9.88347	0.95636	19.0889	2.47184
199223	TTC21A	0.0552764	0.00246394	-1.79264	-0.842085	2.4031	0.257397	5.0948	0.330921
1266	CNN3	0.0552764	0.00247135	2.26262	1.17799	11.7327	4.71954	4.88394	3.16877
645683	RPL13AP3	0.0552764	0.00247876	-2.32597	-1.21784	9.84748	7.69908	20.9135	4.0951
11009	IL24	0.0552764	0.00250091	-1.83538	-0.876079	10.9352	1.28956	20.9039	2.31268
286077	FAM83H	0.0552764	0.00251659	1.8459	0.884327	11.1931	1.20298	5.62382	0.904263
100422872	MIR1244-3	0.0552764	0.00261611	-2.35992	-1.23874	3.50319	3.29599	8.24825	2.38807
55534	MAML3	0.0552764	0.00264752	1.82264	0.866029	3.29695	0.430798	1.35903	0.253849
3897	L1CAM	0.0552764	0.00265494	-1.86765	-0.901227	2.72956	0.541309	5.95733	0.947146
26228	STAP1	0.0585366	0.00267827	-1.93508	-0.952392	16.1351	2.85746	32.4717	7.81531
6660	SOX5	0.0585366	0.00268568	-1.84224	-0.881463	0.162285	0.143791	1.13966	0.25052
59269	HIVEP3	0.0585366	0.00270054	1.91838	0.939889	235.555	51.7445	120.746	15.0223
11277	TREX1	0.0585366	0.00271622	-1.9381	-0.954641	22.6643	4.49715	45.0028	9.42006
643977	FLJ32255	0.0585366	0.00274026	-1.83427	-0.875205	0.893739	0.0277013	2.50551	0.568769
26034	IPCEF1	0.0585366	0.00276277	-1.96064	-0.971327	11.1868	3.40403	22.2413	1.95909
256236	NAPSB	0.0604651	0.00281653	-1.82386	-0.866994	6.89076	0.152331	13.5228	2.47639
6351	CCL4	0.0604651	0.00283139	2.58415	1.36969	28.1573	14.3073	11.4311	7.81704
4502	MT2A	0.0604651	0.0028388	-1.82102	-0.864744	24.0105	4.06596	44.1851	1.944
25903	OLFML2B	0.0604651	0.00284621	2.24481	1.16659	2.79325	2.1981	0.560036	0.468414
284106	CISD3	0.0604651	0.0028619	1.8173	0.861793	17.9916	2.35143	9.43843	1.09522
149233	IL23R	0.0604651	0.0028693	-1.79757	-0.846046	37.2635	4.60619	67.5934	5.27004
6890	TAP1	0.0604651	0.00287671	-1.85415	-0.890757	298.791	56.5497	550.211	53.4666
2118	ETV4	0.0604651	0.00290076	1.93268	0.950605	6.65249	1.1489	3.02316	1.1141
442454	UQCRBP1	0.0604651	0.00291644	-2.40705	-1.26727	15.0963	14.0076	29.6728	2.06197
8530	CST7	0.0604651	0.00295467	1.86416	0.898527	28.8881	5.40049	14.9615	2.33511
149465	CFAP57	0.0639269	0.00300284	-1.80922	-0.85537	0.306087	0.0431196	1.38416	0.405265
23052	ENDOD1	0.0639269	0.00301025	-1.90211	-0.927599	16.0158	3.6813	31.2138	5.99656
105371414	LOC105371414	0.0639269	0.00302511	1.99862	0.999002	4.12441	1.74202	1.47237	0.35845
2012	EMP1	0.0639269	0.00304844	-2.02327	-1.01669	25.8845	9.32612	51.807	10.7613
3507	IGHM	0.0681818	0.00308833	2.14056	1.09799	6.20242	4.25434	2.04623	0.450021
100506248	PTMAP9	0.0707965	0.00313673	2.21479	1.14717	469.741	236.87	187.604	4.60436
26524	LATS2	0.0707965	0.00314414	1.78524	0.836118	7.38289	1.08821	3.6742	0.29504
9053	MAP7	0.0707965	0.00315899	1.83583	0.876436	3.87674	0.246265	1.69498	0.589604
9314	KLF4	0.0707965	0.00319711	-2.13233	-1.09243	1.16294	0.747472	3.78703	2.23052
57699	CPNE5	0.0707965	0.0032124	1.88748	0.916461	8.19985	1.77803	3.8825	0.972695
3959	LGALS3BP	0.0707965	0.00323553	-1.92341	-0.943665	52.2818	10.5832	102.674	26.5026
7706	TRIM25	0.0729614	0.00325788	-1.79177	-0.841389	166.073	24.4049	297.205	28.1279
150786	RAB6D	0.0729614	0.00327357	2.12375	1.08661	10.6309	5.44293	4.03622	0.734142
8738	CRADD	0.0729614	0.00328098	-1.87417	-0.906251	7.85194	2.39271	15.228	1.26672
4613	MYCN	0.0729614	0.00330348	2.21549	1.14763	4.80362	2.96968	1.32298	0.295541
126326	GIPC3	0.0729614	0.00331834	1.92032	0.941349	3.36988	1.16593	1.23533	0.360963
8555	CDC14B	0.0729614	0.00334215	-1.77509	-0.827891	0.282417	0.00790993	1.29608	0.379041
644068	RPS14P3	0.0729614	0.00336588	-2.24019	-1.16362	14.5961	11.5357	28.837	5.6589
728622	SKP1P2	0.0765957	0.00342862	-2.1506	-1.10474	7.68719	5.72936	15.3848	1.60762
2706	GJB2	0.0765957	0.0034527	2.08404	1.05939	7.08249	2.82968	2.86779	1.32434
857	CAV1	0.0788382	0.00347568	-1.94972	-0.963265	0.832659	0.518076	2.56322	0.900245
87178	PNPT1	0.0788382	0.00348309	-1.80116	-0.848929	128.344	9.84671	234.395	43.6633
6917	TCEA1	0.0788382	0.00349878	-1.94071	-0.956587	221.686	77.9324	419.623	77.5423
7277	TUBA4A	0.0788382	0.00350619	1.77593	0.828573	211.245	34.6897	117.502	6.3979
586	BCAT1	0.0788382	0.0035296	-1.7995	-0.847595	303.887	54.8834	544.077	60.1281
54502	RBM47	0.0788382	0.00354489	1.81927	0.863359	2.87969	0.724458	1.12673	0.346365
6275	S100A4	0.0823045	0.00356689	-1.85285	-0.889744	127.865	31.2237	235.572	40.4536
51274	KLF3	0.0823045	0.00357429	1.87222	0.90475	15.621	1.59274	8.09698	2.5052
64855	NIBAN2	0.0824373	0.00362825	1.7626	0.817709	26.0051	2.14129	14.3993	2.28984
7634	ZNF80	0.0824373	0.00364311	1.90271	0.928058	2.55891	1.09991	0.803935	0.104314
23070	CMTR1	0.0824373	0.00366562	-1.78659	-0.837207	112.931	15.5154	202.746	29.1648
1368	CPM	0.0824373	0.00369746	-1.71717	-0.780029	136.688	13.8178	234.771	9.45831
3605	IL17A	0.0824373	0.00371232	-1.97486	-0.981748	2.85284	0.9878	6.78913	2.68521
3790	KCNS3	0.0824373	0.00374228	-1.80491	-0.851925	0.79346	0.387672	2.20083	0.334616
3488	IGFBP5	0.0824373	0.00377404	2.19582	1.13476	9.43707	4.40291	3.74928	1.99134
80164	PRR36	0.0824373	0.00385086	1.8564	0.892509	1.52088	0.704584	0.319777	0.0776417
4000	LMNA	0.0824373	0.00385827	-1.98034	-0.985751	425.231	141.236	840.557	278.484
80005	DOCK5	0.0824373	0.00391199	1.7776	0.829927	3.80106	0.668235	1.70689	0.420794
4833	NME4	0.0824373	0.00392744	1.835	0.875783	36.6057	9.63351	19.0581	1.8724
6375	XCL1	0.0824373	0.00395704	1.94536	0.960037	1.80219	0.789162	0.454476	0.478616
3431	SP110	0.0824373	0.00396445	-1.73008	-0.79084	120.686	6.93067	210.739	30.2951
8784	TNFRSF18	0.0824373	0.00397186	-2.03549	-1.02537	11.6774	4.90885	24.9373	9.37074
677805	SNORA18	0.0824373	0.00399499	-1.97463	-0.981586	2.2376	1.65522	4.89557	0.0860532
333	APLP1	0.0824373	0.00401068	-1.76964	-0.823452	2.9121	0.68752	5.87062	0.69304
11098	PRSS23	0.0824373	0.00401809	1.85768	0.893504	9.71688	3.11283	4.60447	0.525627
643224	TUBBP5	0.0824373	0.00403378	1.87636	0.907934	7.66484	2.4401	3.53103	0.789638
54961	SSH3	0.0824373	0.00407158	1.70057	0.766021	4.068	0.448302	1.97828	0.237706
57569	ARHGAP20	0.0824373	0.00409471	-1.73371	-0.79386	2.38465	0.48986	4.84254	0.514463
100616387	MIR3064	0.0824373	0.00410212	-2.00655	-1.00472	1.69088	1.54564	3.89893	0.40475
55509	BATF3	0.0824373	0.00411781	-1.84652	-0.884809	5.3493	1.85079	10.4836	1.76666
285958	SNHG15	0.0824373	0.00417913	-1.86014	-0.895413	36.95	12.3447	68.016	12.0366
118432	RPL29P2	0.0824373	0.00418654	-1.98829	-0.991531	2.68545	2.0653	5.66683	0.232822
547	KIF1A	0.0824373	0.00422651	-1.75955	-0.815206	8.89523	1.04949	16.5512	3.24957
10202	DHRS2	0.0824373	0.00423392	1.72667	0.78799	2.27518	0.466834	0.886836	0.143203
7040	TGFB1	0.0824373	0.00424133	1.85984	0.895175	204.682	63.3893	105.693	7.22389
1380	CR2	0.0824373	0.00424874	-1.73327	-0.7935	0.755162	0.23063	2.04063	0.369024
23764	MAFF	0.0824373	0.00435098	1.77124	0.824763	9.69915	1.68898	5.0625	1.08213
132864	CPEB2	0.0824373	0.00435839	-1.63438	-0.708745	14.8252	0.588868	24.8554	0.459732
51700	CYB5R2	0.0824373	0.00437325	1.85761	0.893451	33.347	8.64849	17.421	4.31236
9750	RIPOR2	0.0824373	0.0043887	-1.71459	-0.777867	85.2906	13.0687	146.03	9.32985
2625	GATA3	0.0824373	0.00441183	1.85448	0.891015	21.0774	3.34507	11.2085	3.61056
4643	MYO1E	0.0824373	0.00441924	1.88881	0.917478	62.362	18.5088	32.1014	7.81683
5996	RGS1	0.0824373	0.00446587	-1.97215	-0.979766	13.047	6.31453	25.5418	6.71217
860	RUNX2	0.0824373	0.004489	-1.7748	-0.827659	4.11667	0.565186	8.2072	2.13342
5265	SERPINA1	0.0836237	0.00452664	2.23329	1.15917	13.4389	8.76017	4.62511	1.68202
29126	CD274	0.0836237	0.00453405	-1.64704	-0.719879	34.6912	2.31819	57.7139	1.55845
125050	RN7SK	0.0836237	0.00454146	1.91934	0.940613	6.98327	1.27074	3.37822	1.80529
606724	LOC606724	0.0836237	0.00454887	-2.10797	-1.07585	2.88749	2.9506	5.8997	0.634406
4117	MAK	0.0836237	0.00456456	1.68279	0.750858	9.78736	1.36529	5.37554	0.0330892
144423	GLT1D1	0.0836237	0.00457197	1.67347	0.742846	10.2786	0.604947	5.75548	0.660773
3516	RBPJ	0.0836237	0.00458742	-1.78815	-0.838466	456.084	89.7528	815.94	155.087
7423	VEGFB	0.0836237	0.00461063	1.76314	0.818145	28.5938	6.33657	15.5655	1.68544
28951	TRIB2	0.0856269	0.00468828	1.75383	0.81051	3.49273	0.654426	1.57563	0.517019
105372818	NA	0.0856269	0.00473538	1.78939	0.839471	7.99363	2.33104	3.94243	0.716918
54682	MANSC1	0.0856269	0.00476683	1.73359	0.793763	4.02729	0.884002	1.89177	0.426188
4046	LSP1	0.0856269	0.00477424	2.05295	1.0377	122.143	39.1272	62.2571	29.5302
115361	GBP4	0.0856269	0.00478993	-2.04084	-1.02917	12.4259	5.41902	26.1897	11.3132
221184	CPNE2	0.0856269	0.00481306	1.68065	0.749016	7.31993	1.02869	3.93424	0.372678
3487	IGFBP4	0.0856269	0.00484302	-1.70776	-0.772104	13.6214	1.4889	24.0923	4.11016
8322	FZD4	0.0856269	0.00487443	-1.66784	-0.737985	0.232481	0.154372	1.04681	0.0962974
28750	TRAJ5	0.0856269	0.00488184	1.70651	0.771046	1.48217	0.444154	0.442906	0.116994
7145	TNS1	0.0856269	0.00489713	-1.93754	-0.954226	3.60147	1.78371	7.70823	2.66239
4509	ATP8	0.0856269	0.00497611	2.14719	1.10245	892.711	530.945	352.284	52.4834
79925	SPEF2	0.0856269	0.00501395	-1.76788	-0.822021	7.80395	0.961004	14.8592	3.98737
9123	SLC16A3	0.0856269	0.00502136	1.71265	0.77623	13.3111	3.01126	7.24741	0.392156
3976	LIF	0.0856269	0.00502877	1.88287	0.912937	1416.64	337.049	779	326.839
55640	FLVCR2	0.0856269	0.0050594	-1.87594	-0.907613	14.174	3.9295	28.1503	10.8689
654320	SNORA8	0.0856269	0.00506681	-1.75776	-0.813735	1.42116	0.531716	3.22313	0.670061
7133	TNFRSF1B	0.0856269	0.00507422	1.6951	0.761368	274.954	40.4136	161.207	16.768
2282	FKBP1AP1	0.0856269	0.00508163	2.2093	1.14359	54.1682	32.8373	20.0924	5.49047
285203	EOGT	0.0856269	0.00510496	1.77707	0.8295	15.1689	3.22838	8.16063	2.30359
140691	TRIM69	0.0856269	0.00513491	-1.73537	-0.79524	2.11909	0.524757	4.41459	0.917141
3383	ICAM1	0.0856269	0.00514232	1.66789	0.738026	26.3022	1.05687	15.4656	2.27965
5530	PPP3CA	0.0856269	0.00516605	1.77124	0.824757	21.4289	2.74305	11.9258	3.67009
51131	PHF11	0.0856269	0.00523747	-1.74822	-0.805888	45.4128	9.86303	79.44	11.8297
8578	SCARF1	0.0856269	0.00524488	1.74693	0.804824	6.43524	1.89192	3.17472	0.361523
103	ADAR	0.0856269	0.00525229	-1.67268	-0.742162	713.465	76.8004	1194.6	133.215
145864	HAPLN3	0.0856269	0.00527601	-1.81182	-0.857437	13.8246	3.507	25.8905	6.51714
80311	KLHL15	0.0856269	0.0052917	-1.69851	-0.76427	46.2827	6.60639	79.3794	11.4627
5744	PTHLH	0.0856269	0.00530675	-1.93662	-0.95354	1.01472	0.173629	3.28105	2.20781
162394	SLFN5	0.0856269	0.00531417	-2.03392	-1.02426	113.9	48.0706	236.258	108.407
9586	CREB5	0.0856269	0.00532985	-1.72175	-0.783879	0.818799	0.275447	2.14107	0.58511
408263	FNDC9	0.0856269	0.00533726	-2.00547	-1.00394	12.1506	4.92473	25.6753	11.1535
6328	SCN3A	0.0856269	0.00547028	-1.78921	-0.839325	2.44666	0.283226	5.40853	2.31786
165904	XIRP1	0.0856269	0.00548597	-1.84403	-0.882864	4.52145	1.25064	9.46765	3.45623
57761	TRIB3	0.0856269	0.00549338	-1.80323	-0.850582	60.7089	13.7573	111.158	29.4037
133022	TRAM1L1	0.0856269	0.00550079	-1.72876	-0.789735	0.564907	0.377558	1.64952	0.107707
356	FASLG	0.0856269	0.00551565	1.73238	0.792758	7.91196	2.22195	4.04438	0.397407
59274	TLNRD1	0.0856269	0.00552306	1.68725	0.75467	25.1643	4.35412	14.4182	1.61039
50486	G0S2	0.0856269	0.00553047	-1.76511	-0.819762	19.9044	4.90282	35.5969	7.12518
170261	ZCCHC12	0.0856269	0.00555278	1.99384	0.995547	1.89242	1.6309	0.284127	0.126539
143279	HECTD2	0.0856269	0.00556018	-1.62908	-0.704054	13.221	0.179433	22.2523	2.4369
1043	CD52	0.0884146	0.00560673	1.80456	0.851649	192.178	57.9813	103.509	18.6003
3695	ITGB7	0.0903614	0.0056696	1.68509	0.752825	20.8053	3.15406	11.9475	1.85541
55337	SHFL	0.0903614	0.00570743	-1.64579	-0.71878	39.559	5.37586	65.3722	2.61756
1649	DDIT3	0.0903614	0.00571484	-1.94522	-0.959933	18.8831	6.01459	39.359	16.9168
4929	NR4A2	0.0903614	0.00573849	1.682	0.750177	98.7565	10.167	58.7214	10.1737
51363	CHST15	0.0930931	0.00579225	1.65382	0.725806	3.38689	0.228796	1.67064	0.400361
54863	TOR4A	0.0948276	0.00580695	1.65919	0.730481	5.19082	0.974104	2.70909	0.285821
246721	POLR2J2	0.0948276	0.00582181	1.89395	0.921401	24.3215	11.0022	11.3088	0.0739913
2015	ADGRE1	0.0948276	0.00586059	-1.75345	-0.8102	5.12328	0.994438	9.91599	3.16721
64078	SLC28A3	0.0948276	0.0059006	-1.85435	-0.890915	0.306124	0.149344	1.5706	1.00496
6863	TAC1	0.0948276	0.00590801	-1.81968	-0.863684	0.328906	0.0348188	1.57543	1.1684
26010	SPATS2L	0.0948276	0.00592369	-1.63017	-0.70502	28.5855	2.96942	47.1695	3.76324
85315	PAQR8	0.0948276	0.00594683	-1.74317	-0.801711	19.9816	4.83471	35.2888	7.0509
3429	IFI27	0.0948276	0.00595424	-1.67386	-0.743183	0.356468	0.194341	1.26799	0.308236
51599	LSR	0.0948276	0.00596953	1.68492	0.752681	2.24951	0.690667	0.90017	0.0762329
3382	ICA1	0.0948276	0.00600859	1.61565	0.692113	7.86592	0.503299	4.4967	0.505228
83729	INHBE	0.0948276	0.00605404	-1.65406	-0.726014	0.613101	0.256559	1.64912	0.169161
56905	C15orf39	0.0948276	0.00607678	1.67575	0.74481	23.6084	2.69786	13.7812	2.7089
158135	TTLL11	0.0948276	0.00610058	1.82345	0.866669	5.38848	1.30777	2.65158	1.52075
154091	SLC2A12	0.0948276	0.00613988	-1.72562	-0.787117	1.81367	0.460749	3.9103	1.14204
375346	STIMATE	0.0948276	0.00616301	-1.58187	-0.661627	123.995	6.49066	196.587	4.79336
124402	UBALD1	0.0971429	0.00620215	1.76353	0.818465	7.7757	1.94345	4.0031	1.24086
649395	YWHAEP1	0.0971429	0.00620956	1.76256	0.817672	14.3771	4.49622	7.49395	1.21065
23221	RHOBTB2	0.0994318	0.00634168	1.61779	0.694023	8.45041	1.03121	4.82466	0.351801
22881	ANKRD6	0.0994318	0.00639583	1.60606	0.683524	3.05539	0.262611	1.52798	0.220674

## Sheet: FDR 0.1__DoubleOE
entrezid	symbol	fdr	pvalue	fc	log2fc	OE_72h_DoubleOE_meanExpression	OE_72h_DoubleOE_sdExpression	OE_72h_GFP_meanExpression	OE_72h_GFP_sdExpression
11126	CD160	0	7.41e-06	5.44519	2.44498	7.2491	0.70968	0.511848	0.0532469
3552	IL1A	0	1.48e-05	7.27094	2.86214	71.9498	5.52186	9.24952	2.55165
10170	DHRS9	0	2.22e-05	-5.44711	-2.44549	2.87598	0.465887	20.0557	1.75796
91543	RSAD2	0	2.96e-05	-7.6249	-2.93072	13.4922	2.9299	112.389	36.4033
4023	LPL	0	3.71e-05	-4.85338	-2.27899	25.2634	1.41258	127.164	18.0633
126014	OSCAR	0	4.45e-05	4.77054	2.25415	6.20061	0.93659	0.50349	0.109758
3434	IFIT1	0	5.19e-05	-9.62919	-3.26741	14.1629	5.67651	143.783	50.5822
3624	INHBA	0	5.93e-05	16.7145	4.06303	24.8481	17.7519	0.227324	0.208413
128553	TSHZ2	0	6.67e-05	-4.84423	-2.27627	5.44434	1.28124	29.8617	1.64829
55601	DDX60	0	7.41e-05	-10.0546	-3.32978	30.3177	14.1622	303.903	113.068
4360	MRC1	0	8.15e-05	3.79838	1.92539	18.28	1.31411	4.06812	0.040254
4600	MX2	0	8.89e-05	-5.43728	-2.44288	14.2428	2.07247	83.9561	23.9368
3437	IFIT3	0	9.64e-05	-8.27867	-3.0494	45.0521	18.1566	376.7	143.114
2537	IFI6	0	0.000103769	-5.5993	-2.48525	25.0577	5.02113	148.184	45.6939
54739	XAF1	0	0.000111181	-4.19154	-2.06748	14.4773	2.28072	63.7776	8.94879
160365	CLECL1	0	0.000118593	4.58021	2.19541	6.47197	2.25961	0.585368	0.0950994
11274	USP18	0	0.000126005	-5.91351	-2.56401	15.4584	4.46377	98.4571	34.3938
114801	TMEM200A	0	0.000133417	3.89818	1.9628	5.97015	0.523421	0.806551	0.347279
24138	IFIT5	0	0.00014083	-3.86162	-1.94921	18.3353	3.12941	73.4793	10.3841
149233	IL23R	0	0.000148242	-3.63716	-1.86281	17.9883	2.97166	67.5934	5.27004
445	ASS1	0	0.000155654	-3.58478	-1.84188	9.98067	1.58681	38.2328	4.14178
91624	NEXN	0	0.000163066	-4.07755	-2.0277	5.10139	0.992834	24.0563	5.78345
85441	HELZ2	0	0.000170478	-5.20544	-2.38002	14.8283	6.02948	80.2777	23.631
84525	HOPX	0	0.00017789	-4.70007	-2.23268	9.68028	3.47953	47.4324	6.60798
129607	CMPK2	0	0.000185302	-4.75644	-2.24988	25.1513	5.79214	126.312	40.4593
30009	TBX21	0	0.000192714	-3.85579	-1.94703	8.77279	1.96329	36.4048	5.14935
10964	IFI44L	0	0.000200126	-4.64076	-2.21436	73.9471	25.3723	337.811	67.3054
11009	IL24	0	0.000207538	-3.9588	-1.98506	4.63939	1.44841	20.9039	2.31268
91351	DDX60L	0	0.00021495	-5.15979	-2.36731	11.5926	4.32706	63.152	20.3353
219285	SAMD9L	0	0.000222362	-3.05796	-1.61257	63.8223	3.11655	197.443	14.8849
59067	IL21	0	0.000229774	-3.83746	-1.94015	0.879557	0.444206	6.1506	1.15636
6446	SGK1	0	0.000237187	3.35407	1.74591	126.982	15.124	37.2062	5.08894
256236	NAPSB	0	0.000244599	-3.75995	-1.91071	2.89251	0.893317	13.5228	2.47639
2247	FGF2	0	0.000252011	-3.87624	-1.95466	1.25371	0.484434	7.71872	1.89256
151636	DTX3L	0	0.000259423	-3.145	-1.65306	56.9618	2.4284	182.274	24.6544
3899	AFF3	0	0.000266835	3.22525	1.68941	6.52552	1.02459	1.32477	0.211532
3782	KCNN3	0	0.000274247	-3.98071	-1.99303	3.76484	1.58648	17.4551	2.50772
356	FASLG	0	0.000281659	3.43031	1.77834	16.5538	3.72067	4.04438	0.397407
1123	CHN1	0	0.000289071	-3.61106	-1.85242	28.0829	5.67279	104.578	24.6878
57718	PPP4R4	0	0.000296483	3.50738	1.81039	6.26331	1.00881	1.10037	0.537703
3487	IGFBP4	0	0.000303895	-3.57609	-1.83838	6.14399	2.08657	24.0923	4.11016
4940	OAS3	0	0.000311307	-3.90262	-1.96444	73.6152	16.4192	295.121	86.7677
3603	IL16	0	0.000318719	2.77984	1.475	199.318	11.309	71.1359	5.75978
1281	COL3A1	0	0.000326132	-4.81935	-2.26884	1.13528	0.450847	10.2129	6.19387
4131	MAP1B	0	0.000333544	3.89497	1.96161	12.8969	2.47985	2.70617	1.45902
8829	NRP1	0	0.000340956	2.79136	1.48097	1.92224	0.258643	0.0462268	0.0800672
8412	BCAR3	0	0.000348368	-3.50514	-1.80947	15.4973	3.64552	57.113	14.9951
140469	MYO3B	0	0.00035578	2.91615	1.54406	2.84765	0.367614	0.323558	0.176918
55008	HERC6	0	0.000371471	-4.12246	-2.04351	8.58492	3.43115	38.2262	11.7971
1514	CTSL	0	0.000378883	3.03704	1.60267	117.318	11.4387	38.2994	7.61384
51191	HERC5	0	0.000386296	-4.44943	-2.15362	24.5082	8.30558	114.162	43.4325
4938	OAS1	0	0.000393708	-3.60648	-1.85059	68.563	16.5012	250.809	64.484
83988	NCALD	0	0.00040112	3.39925	1.76522	10.3346	2.17871	2.3788	0.956188
64866	CDCP1	0	0.000408532	3.57551	1.83815	11.8287	4.86234	2.46048	0.501959
83666	PARP9	0	0.000415944	-3.01656	-1.59291	73.005	9.54601	223.535	40.0662
597	BCL2A1	0	0.000423356	2.46457	1.30134	29.191	1.05051	11.2458	0.169228
4599	MX1	0	0.000430768	-3.90814	-1.96648	216.35	60.4143	862.014	285.661
373856	USP41	0	0.00043818	-3.30297	-1.72376	0.850801	0.497472	4.98688	0.808335
4939	OAS2	0	0.000453872	-3.4055	-1.76787	388.078	85.8638	1331.14	331.114
3433	IFIT2	0	0.000461284	-4.36526	-2.12607	75.5866	25.1206	342.262	148.34
2012	EMP1	0	0.000468696	-3.14277	-1.65204	15.7675	3.30917	51.807	10.7613
1235	CCR6	0	0.000476108	-4.57894	-2.19501	10.7734	5.87013	52.9168	27.0748
3605	IL17A	0	0.00048352	-3.70105	-1.88793	1.05638	0.493428	6.78913	2.68521
54809	SAMD9	0	0.000490932	-2.86817	-1.52013	16.1123	1.70241	48.4244	8.47109
3908	LAMA2	0	0.000498344	-3.31946	-1.73095	0.944285	0.423643	5.50632	1.84654
3687	ITGAX	0	0.000505756	-2.89701	-1.53456	2.33495	0.535856	8.648	1.39146
256380	SCML4	0	0.000521211	-2.85289	-1.51243	4.42552	0.743723	14.5189	2.42627
3596	IL13	0	0.000528623	3.79102	1.92259	4.64421	2.8366	0.391704	0.220776
5359	PLSCR1	0	0.000536035	-2.79733	-1.48405	50.6585	6.9253	143.665	20.784
54625	PARP14	0	0.000543447	-2.7523	-1.46064	100.745	9.85921	280.666	47.3455
3910	LAMA4	0	0.000550859	2.83355	1.50261	1.94219	0.622642	0.0231134	0.0400336
3669	ISG20	0	0.000558272	-3.65472	-1.86976	9.78172	2.33701	39.9566	14.9652
27075	TSPAN13	0	0.000565684	3.32222	1.73215	21.1722	4.29746	5.85612	2.33388
23586	DDX58	0	0.000573096	-3.26992	-1.70926	33.7069	5.36196	116.213	37.8466
26230	TIAM2	0	0.000588551	-2.47232	-1.30587	30.4102	2.40699	76.6371	5.5686
5054	SERPINE1	0	0.000595963	-2.74311	-1.45581	0.778114	0.108635	3.94272	1.06097
8638	OASL	0	0.000603375	-3.18348	-1.67061	27.7211	5.80464	92.1198	26.876
10418	SPON1	0	0.000610787	2.85097	1.51145	22.5807	4.78671	7.23843	1.32366
154092	LINC01010	0	0.000618199	3.2398	1.6959	3.1564	1.21508	0.259592	0.273599
285386	TPRG1	0	0.000625611	3.07519	1.62068	100.075	15.8987	32.5172	9.89816
5468	PPARG	0	0.000633023	-2.945	-1.55827	0.607884	0.134082	3.84796	1.34761
101927931	LINC01480	0	0.000656009	2.61173	1.38501	24.6509	2.53121	8.86989	1.56733
55911	APOBR	0	0.000663421	2.7719	1.47088	9.72138	1.28255	2.90998	0.870051
2706	GJB2	0	0.000670833	3.67719	1.8786	13.2643	5.29522	2.86779	1.32434
8542	APOL1	0	0.000678245	-2.45648	-1.29659	14.9348	1.17297	38.214	4.14503
8838	CCN6	0	0.000685657	2.55646	1.35415	1.84748	0.326642	0.115169	0.144536
29114	TAGLN3	0	0.000701112	2.65732	1.40997	5.50452	0.31306	1.48153	0.506941
6586	SLIT3	0	0.000708524	3.37239	1.75377	58.3758	19.1687	16.502	5.60396
94240	EPSTI1	0	0.000715936	-3.26612	-1.70758	23.7967	5.44404	82.0875	27.4787
256815	C10orf67	0	0.000723348	-2.95744	-1.56435	1.38446	0.656582	5.97578	1.39666
4907	NT5E	0	0.00073076	2.44136	1.28769	14.8467	0.902625	5.51766	0.805762
57520	HECW2	0	0.000738172	2.41945	1.27468	17.7103	2.10631	6.7087	0.46137
51251	NT5C3A	0	0.000745584	-2.77011	-1.46994	37.8303	6.91928	107.033	21.8304
3672	ITGA1	0	0.000752996	-2.60834	-1.38313	8.82253	1.44246	24.6752	4.23327
3673	ITGA2	0	0.000760408	2.83114	1.50138	37.3259	5.29435	12.7958	3.66762
6753	SSTR3	0	0.000767821	-2.79085	-1.4807	23.9358	4.30101	69.1215	15.569
27074	LAMP3	0	0.000775233	-2.97715	-1.57393	23.9578	4.69674	74.9896	22.6473
2615	LRRC32	0	0.000782645	3.22325	1.68852	18.8195	5.75884	5.25759	2.13785
2688	GH1	0	0.0007981	3.61378	1.85351	3.09916	1.99441	0.0231134	0.0400336
1031	CDKN2C	0	0.000805512	2.39426	1.25958	13.3718	1.41551	5.00636	0.643916
10673	TNFSF13B	0	0.000812924	-2.92802	-1.54993	9.6736	3.05777	29.8205	6.43503
388512	CLEC17A	0	0.000820336	-3.55127	-1.82834	3.87415	1.74009	16.4252	7.08414
23052	ENDOD1	0	0.000827748	-2.56596	-1.3595	11.4949	1.70152	31.2138	5.99656
100130992	LOC100130992	0	0.00083516	-2.31859	-1.21325	0.217615	0.0610977	1.83164	0.30862
3290	HSD11B1	0	0.000842572	-2.85315	-1.51255	3.61153	0.805948	12.4335	4.03512
2529	FUT7	0	0.000849984	-2.4906	-1.31649	4.0518	0.503338	11.6686	2.1698
3101	HK3	0	0.000857396	2.1978	1.13606	1.2992	0.110955	0.0458287	0.0396933
10561	IFI44	0	0.000864808	-3.30463	-1.72449	56.9293	19.6629	188.532	59.6284
89797	NAV2	0	0.00087222	-2.45246	-1.29423	0.609184	0.176286	2.96155	0.618081
90668	CARMIL3	0	0.000879633	-2.59256	-1.37438	5.7306	1.40764	16.3135	2.31521
348938	NIPAL4	0	0.000887045	-2.82787	-1.49972	6.85531	1.71781	21.4565	6.45867
2999	GZMH	0	0.000901908	-3.72686	-1.89796	4.84824	3.14172	20.0749	8.97954
10202	DHRS2	0	0.00090932	3.03276	1.60063	5.03872	2.2972	0.886836	0.143203
51274	KLF3	0	0.000916732	2.77746	1.47377	23.7805	3.78908	8.09698	2.5052
629	CFB	0	0.000924144	-2.43233	-1.28234	0.333263	0.254269	2.2072	0.112132
8857	FCGBP	0	0.000931557	2.53967	1.34464	30.0913	6.23952	11.1222	1.34545
112744	IL17F	0	0.000938969	-3.13471	-1.64833	2.19538	0.77256	9.46459	4.70934
2833	CXCR3	0	0.000954424	-2.77492	-1.47245	10.6091	2.46069	31.6277	8.68389
9636	ISG15	0	0.000961836	-3.90342	-1.96474	27.72	20.9723	94.8845	21.3037
2335	FN1	0	0.000977527	2.5765	1.36541	5.21564	1.59734	1.36997	0.264124
924	CD7	0	0.000993219	2.6539	1.40812	166.46	29.786	62.9473	16.1285
3665	IRF7	0	0.00100063	-2.70485	-1.43555	27.2092	6.13743	76.0998	20.7813
29126	CD274	0	0.00101534	-2.19817	-1.1363	25.8223	3.09511	57.7139	1.55845
9111	NMI	0	0.00102275	-2.75874	-1.46401	28.9717	8.98118	80.7403	18.7373
375287	RBM43	0	0.00103016	-2.36363	-1.241	4.53704	1.04101	11.9608	1.11358
23362	PSD3	0	0.00103757	-2.44786	-1.29152	6.67348	1.25369	17.8719	3.8166
5784	PTPN14	0	0.00104499	2.43685	1.28502	107.603	21.4723	43.2148	5.92032
3576	CXCL8	0	0.0010524	-2.39992	-1.26299	2.10217	0.718591	6.33806	0.592458
165904	XIRP1	0	0.00105981	-2.71299	-1.43988	2.70166	0.30688	9.46765	3.45623
55534	MAML3	0	0.00107526	2.14944	1.10396	4.05267	0.174514	1.35903	0.253849
973	CD79A	0	0.00108268	2.48768	1.3148	4.85813	1.63053	1.29787	0.181645
1436	CSF1R	0	0.00109009	3.29477	1.72018	12.1896	3.82967	3.39596	2.76871
5899	RALB	0	0.0010975	-2.07108	-1.05038	49.7085	3.43596	103.89	3.06488
8519	IFITM1	0	0.00112041	-2.51076	-1.32812	124.513	24.8253	315.433	69.4932
23327	NEDD4L	0	0.00113586	2.41917	1.27451	7.38767	2.23023	2.39807	0.293114
2571	GAD1	0	0.00115057	2.58458	1.36993	7.75685	3.32211	2.24546	0.15926
439996	IFIT1B	0	0.00115798	-2.68434	-1.42457	0.223337	0.158181	2.44037	1.42769
80183	RUBCNL	0	0.00116539	-2.22742	-1.15538	2.70633	0.535859	7.23147	0.873274
23308	ICOSLG	0	0.0011728	2.17314	1.11978	5.0016	0.854489	1.74536	0.131787
80055	PGAP1	0	0.00118022	-2.13311	-1.09296	57.2291	7.2552	122.548	2.354
164668	APOBEC3H	0	0.00118763	-3.82954	-1.93717	6.25014	3.99553	25.9124	12.3541
115361	GBP4	0	0.00119504	-2.95494	-1.56313	7.97837	2.73927	26.1897	11.3132
64855	NIBAN2	0	0.00120245	2.21202	1.14537	32.9814	4.08773	14.3993	2.28984
4862	NPAS2	0	0.00120986	2.02416	1.01732	17.2881	0.978319	8.03526	0.498846
64135	IFIH1	0	0.00121728	-2.56289	-1.35777	83.5538	21.27	215.515	53.7405
85407	NKD1	0	0.00122469	2.22809	1.15581	20.681	3.5159	8.70122	1.21068
3002	GZMB	0	0.0012321	-3.13693	-1.64935	89.3238	38.6233	286.99	146.327
50810	HDGFL3	0	0.00123951	2.62351	1.3915	19.4336	5.14868	6.85207	2.39707
6375	XCL1	0	0.00126325	2.72419	1.44583	2.95867	1.35351	0.454476	0.478616
64108	RTP4	0	0.00127066	-2.09338	-1.06583	0.38897	0.0686617	1.91912	0.354313
4929	NR4A2	0	0.00127807	2.17505	1.12105	127.571	1.13188	58.7214	10.1737
2775	GNAO1	0	0.00128548	-2.34292	-1.2283	5.68582	1.35509	14.6373	2.83151
800	CALD1	0	0.0012929	2.1886	1.13001	9.1708	1.7177	3.62243	0.491576
6907	TBL1X	0	0.00130031	2.08277	1.05851	67.5593	4.95825	31.9916	3.67546
9755	TBKBP1	0.00564972	0.00131608	-2.24201	-1.16479	12.5268	2.17707	29.3346	4.80956
80381	CD276	0.00564972	0.00132349	2.33879	1.22576	4.97972	0.600549	1.61003	0.670974
4005	LMO2	0.00564972	0.0013309	2.3132	1.20989	2.53011	1.00803	0.489133	0.0821982
53836	GPR87	0.00564972	0.00133831	-2.34988	-1.23259	4.44495	0.610517	12.0732	3.46795
375346	STIMATE	0.00564972	0.00134573	-1.89991	-0.925935	102.979	0.717117	196.587	4.79336
6097	RORC	0.00564972	0.00136142	-2.01464	-1.01052	35.9623	2.24683	73.5944	6.91098
55281	TMEM140	0.00564972	0.00137648	-2.51528	-1.33072	4.03116	1.6253	11.5636	3.34319
144100	PLEKHA7	0.00564972	0.00138389	2.10271	1.07225	8.74195	1.45591	3.60887	0.386986
3430	IFI35	0.00564972	0.0013913	-2.51083	-1.32816	27.4109	5.59041	72.1991	23.2695
7634	ZNF80	0.00564972	0.00141429	2.72192	1.44463	4.34337	2.50516	0.803935	0.104314
3516	RBPJ	0.00564972	0.0014217	-2.28688	-1.19338	357.416	78.0645	815.94	155.087
55509	BATF3	0.00564972	0.00142911	-2.30479	-1.20464	4.05939	1.26285	10.4836	1.76666
9806	SPOCK2	0.00564972	0.00146113	1.93056	0.949017	582.554	28.4864	301.367	17.3586
80216	ALPK1	0.00564972	0.00147599	-1.99238	-0.994491	43.9096	2.9589	88.685	9.65918
168455	CCDC71L	0.00564972	0.0014834	-2.19451	-1.1339	14.6628	3.40114	33.1203	5.26456
639	PRDM1	0.00564972	0.00149909	2.72927	1.44852	8.70664	3.81452	2.52038	1.16459
79132	DHX58	0.00564972	0.0015065	-2.62525	-1.39245	28.3349	8.47646	77.1063	26.7984
3738	KCNA3	0.00564972	0.00151392	-2.09673	-1.06814	13.188	0.539109	29.1175	5.97567
94235	GNG8	0.00564972	0.00152133	2.69749	1.43162	24.1174	10.1828	8.22681	3.0506
105372818	NA	0.00564972	0.00152874	2.09128	1.06439	9.33269	1.42373	3.94243	0.716918
79370	BCL2L14	0.00564972	0.00154443	-2.47214	-1.30576	1.07639	0.236177	4.40387	2.16938
84941	HSH2D	0.00564972	0.00156718	-2.04275	-1.03051	20.8197	1.32651	43.8943	6.92787
2625	GATA3	0.00564972	0.00157459	2.30815	1.20673	26.3434	2.68229	11.2085	3.61056
6310	ATXN1	0.0108108	0.00159036	1.93215	0.950204	94.1008	2.14501	48.3599	4.5935
116496	NIBAN1	0.0108108	0.00160606	-2.19438	-1.13381	43.4762	10.1346	95.6937	14.4899
85463	ZC3H12C	0.0108108	0.00161347	2.28667	1.19325	12.1089	1.91478	4.86938	1.81547
84875	PARP10	0.0108108	0.00162916	-2.15265	-1.10611	38.3308	6.47635	84.006	16.2591
9476	NAPSA	0.0108108	0.00163657	-2.05571	-1.03964	4.13599	0.632711	9.56793	1.40824
81622	UNC93B1	0.0108108	0.00164398	-2.14978	-1.10419	6.21989	1.17019	14.5921	2.98849
100996941	IL21-AS1	0.0108108	0.0016514	-2.05696	-1.04051	2.45755	0.510435	6.1026	0.941986
9881	TRANK1	0.0108108	0.00165881	-2.52229	-1.33474	62.8096	19.3304	160.29	52.4441
1612	DAPK1	0.015	0.00170541	2.11536	1.0809	53.2143	8.65011	24.6513	4.47225
9429	ABCG2	0.015	0.00171282	-2.67572	-1.41992	3.14112	1.8715	9.90338	3.92027
84937	ZNRF1	0.015	0.00172023	-1.87971	-0.910512	18.3198	1.16712	35.2922	1.52245
11067	DEPP1	0.015	0.00173592	2.75512	1.46211	18.7067	12.8553	5.2753	0.371556
4833	NME4	0.015	0.00174334	2.08939	1.06308	41.4051	8.93753	19.0581	1.8724
5991	RFX3	0.015	0.00175075	-1.87376	-0.905939	8.39201	0.360508	16.6149	1.15941
55801	IL26	0.015	0.00177389	-2.33333	-1.22239	0.882253	0.514501	3.36949	1.20005
333	APLP1	0.015	0.0017813	-2.05546	-1.03946	2.37437	0.682244	5.87062	0.69304
6773	STAT2	0.015	0.00180362	-2.07491	-1.05305	124.481	16.1321	261.382	49.9512
8743	TNFSF10	0.015	0.00181103	-2.01156	-1.00831	63.2155	7.19261	128.685	20.9945
3643	INSR	0.015	0.00181844	1.93813	0.954663	24.2969	1.44519	12.1102	1.71648
50486	G0S2	0.015	0.00183413	-2.13247	-1.09253	16.1912	3.52904	35.5969	7.12518
23424	TDRD7	0.015	0.00184155	-1.90597	-0.930526	38.3944	1.43403	74.3686	8.40386
3489	IGFBP6	0.015	0.00184896	-2.93977	-1.55571	0.586753	0.317809	4.3202	2.98513
55640	FLVCR2	0.015	0.00185637	-2.59956	-1.37826	10.4045	4.90609	28.1503	10.8689
55691	FRMD4A	0.0188679	0.00188764	2.29773	1.20021	9.35894	3.0586	3.42723	0.922038
152789	JAKMIP1	0.0188679	0.00191054	-1.97256	-0.980066	2.15425	0.542569	5.15658	0.0448144
5530	PPP3CA	0.0188679	0.0019411	2.22264	1.15227	27.5283	7.01041	11.9258	3.67009
285093	RTP5	0.0188679	0.00194851	2.01747	1.01255	4.7697	0.688775	1.87929	0.516193
440823	MIAT	0.0188679	0.00196337	-2.22104	-1.15124	63.0519	18.8089	139.312	30.893
27076	LYPD3	0.0188679	0.00197079	1.99648	0.997456	10.7295	2.31059	4.81352	0.455199
6714	SRC	0.0188679	0.0019782	1.87027	0.903243	15.4843	1.83546	7.78098	0.247472
26010	SPATS2L	0.0188679	0.00198561	-1.8668	-0.900571	24.8017	1.9907	47.1695	3.76324
4061	LY6E	0.0188679	0.00199302	-2.05741	-1.04083	60.7339	4.68577	128.243	29.7828
5732	PTGER2	0.0188679	0.00200043	2.16096	1.11167	3.66817	1.22175	1.14083	0.449309
719	C3AR1	0.0188679	0.00200785	-2.30988	-1.20782	0.927277	0.681763	3.32715	0.974142
4068	SH2D1A	0.0188679	0.00201526	-1.8107	-0.856551	63.5382	3.75915	115.809	5.29252
3902	LAG3	0.0217391	0.00203103	-2.30125	-1.20242	19.561	4.79116	47.2974	16.5647
26270	FBXO6	0.0217391	0.00203844	-2.27723	-1.18728	6.83269	1.56081	17.3855	6.31709
285368	PRRT3	0.0217391	0.00204585	2.02253	1.01616	12.206	3.11249	5.42194	0.422119
1756	DMD	0.0217391	0.00205326	-2.68182	-1.42321	15.4833	8.97229	42.1282	19.7477
10174	SORBS3	0.0217391	0.00206068	2.25097	1.17055	6.8219	2.77121	2.38557	0.702956
221188	ADGRG5	0.0217391	0.00207554	1.95117	0.964337	2.64915	0.575953	0.859942	0.177664
81563	C1orf21	0.0217391	0.00209123	1.84559	0.884083	15.3496	1.58187	7.84094	0.48118
4094	MAF	0.0217391	0.00209864	2.049	1.03492	90.8375	22.7449	43.0079	3.90398
441108	C5orf56	0.0217391	0.00211434	-2.41137	-1.26985	2.11611	1.35792	6.24157	1.88604
56521	DNAJC12	0.0217391	0.00213744	-1.85783	-0.893618	24.6088	2.74681	46.4746	3.2428
10346	TRIM22	0.0217391	0.00215975	-2.27469	-1.18567	168.864	48.8571	385.023	106.694
9021	SOCS3	0.0217391	0.00216717	-1.86783	-0.901363	60.4258	7.2083	113.411	8.38802
1306	COL15A1	0.0217391	0.00217458	-2.68137	-1.42297	15.9635	10.184	40.9937	15.4855
6095	RORA	0.0217391	0.00218199	-1.95508	-0.96723	88.5207	5.29352	176.238	35.9662
3456	IFNB1	0.0217391	0.0021894	-2.14073	-1.0981	0.38637	0.146402	2.06974	1.01668
26034	IPCEF1	0.0217391	0.00221215	-2.17397	-1.12033	10.1196	3.63253	22.2413	1.95909
51510	CHMP5	0.0217391	0.00224192	-2.17885	-1.12356	130.981	37.8319	283.408	62.6051
1266	CNN3	0.0217391	0.00224933	2.46243	1.30008	12.6443	4.10568	4.88394	3.16877
284293	HMSD	0.0251046	0.0022651	-1.8208	-0.864571	9.69811	0.944443	18.4503	1.16114
140885	SIRPA	0.0251046	0.00227251	-2.01813	-1.01302	2.99629	0.406387	7.20881	2.13977
26278	SACS	0.0251046	0.00227992	1.78398	0.835098	425.556	25.3698	238.039	12.3684
4145	MATK	0.0251046	0.00230224	1.87346	0.905705	18.1223	1.28015	9.26138	1.48558
10216	PRG4	0.0251046	0.00231769	2.90123	1.53667	871.094	557.758	258.77	73.0848
79845	RNF122	0.0251046	0.00232511	1.8501	0.887601	6.79056	0.718545	3.21557	0.453546
9246	UBE2L6	0.0251046	0.00233252	-1.95402	-0.966447	124.885	14.1018	247.044	45.9255
9630	GNA14	0.0251046	0.00234821	2.19613	1.13497	1.94951	0.950479	0.303061	0.237891
5358	PLS3	0.0251046	0.00236367	1.88265	0.912765	85.8471	12.4852	44.907	3.78084
28951	TRIB2	0.0275591	0.00238689	2.02918	1.0209	4.24043	1.17415	1.57563	0.517019
23331	TTC28	0.0275591	0.0023943	2.11796	1.08268	18.3816	5.90681	7.85166	0.86852
414062	CCL3L3	0.0275591	0.00240916	2.50445	1.32449	13.5502	6.28873	4.55142	1.66075
928	CD9	0.0275591	0.00241657	-2.08777	-1.06197	44.6862	12.6259	93.5358	20.6119
8573	CASK	0.0275591	0.00242399	-1.80074	-0.848587	21.5811	2.06924	39.5869	2.16961
2239	GPC4	0.0275591	0.0024463	-2.16756	-1.11607	0.503144	0.26521	2.35392	1.07125
79993	ELOVL7	0.0275591	0.00245371	-1.90055	-0.926418	0.495185	0.189301	1.84438	0.395343
154091	SLC2A12	0.0275591	0.00246941	-2.00846	-1.00609	1.41095	0.317873	3.9103	1.14204
970	CD70	0.0275591	0.00247682	-1.99634	-0.997359	6.26136	1.88654	13.249	1.60659
143279	HECTD2	0.0275591	0.00248423	-1.86761	-0.901192	11.4737	1.59814	22.2523	2.4369
101927027	PRKRA-AS1	0.0275591	0.00249164	-1.8059	-0.852715	12.6952	0.445284	23.8273	2.79305
4151	MB	0.0275591	0.00250733	1.90085	0.926644	1.45981	0.250056	0.302037	0.215067
944	TNFSF8	0.0275591	0.00251475	1.9461	0.960586	28.8503	5.66606	14.2579	2.08428
57699	CPNE5	0.0275591	0.00252216	2.03834	1.02739	8.98377	2.35167	3.8825	0.972695
547	KIF1A	0.0275591	0.00252957	-1.99296	-0.994909	7.8235	1.80905	16.5512	3.24957
7348	UPK1B	0.0290909	0.00256111	-2.27294	-1.18456	0.377286	0.347628	2.24023	1.18047
147906	DACT3	0.0290909	0.002624	2.42243	1.27646	17.9815	6.85514	7.05562	3.24505
6275	S100A4	0.0290909	0.00263141	-2.04027	-1.02876	116.902	34.1896	235.572	40.4536
149465	CFAP57	0.0290909	0.00266204	-1.87095	-0.903768	0.265174	0.0987793	1.38416	0.405265
8530	CST7	0.0290909	0.00268495	1.88778	0.916691	29.1241	4.12935	14.9615	2.33511
4301	AFDN	0.0290909	0.00269236	2.21955	1.15026	52.0481	15.2996	23.3855	9.41458
1380	CR2	0.0290909	0.00271527	-1.91294	-0.935793	0.599737	0.295834	2.04063	0.369024
6772	STAT1	0.0290909	0.00273056	-1.89643	-0.923286	855.004	90.4086	1633.22	280.188
2633	GBP1	0.0290909	0.00273798	-1.88533	-0.914821	63.924	9.35577	121.392	16.8948
23136	EPB41L3	0.0290909	0.00274539	1.85906	0.894573	1.64911	0.330403	0.42619	0.189808
824	CAPN2	0.0290909	0.0027528	-1.87588	-0.907566	53.0092	7.4606	100.213	13.2702
25959	KANK2	0.0290909	0.00276021	1.87708	0.90849	7.82119	0.717995	3.73916	0.827902
92154	MTSS2	0.0290909	0.00276762	1.81012	0.856084	2.92057	0.314218	1.17056	0.240694
100133220	GOLGA6L3	0.0290909	0.00277503	2.24991	1.16987	8.29555	3.81884	2.85156	0.190404
7040	TGFB1	0.0290909	0.0027899	1.94525	0.959955	210.347	49.5213	105.693	7.22389
3558	IL2	0.0290909	0.0028046	-1.97157	-0.979347	303.97	25.3941	612.978	157.8
29969	MDFIC	0.0290909	0.00281202	-1.85273	-0.88965	189.559	33.5913	348.594	12.819
84951	TNS4	0.0290909	0.00281943	-1.85003	-0.887548	2.41389	0.542276	5.28127	0.549879
51131	PHF11	0.0290909	0.00282684	-1.94399	-0.959023	40.6484	8.58115	79.44	11.8297
408263	FNDC9	0.0290909	0.00284253	-2.54144	-1.34564	9.5894	4.64137	25.6753	11.1535
64761	PARP12	0.0290909	0.00284994	-1.8585	-0.894141	24.4014	2.48593	46.462	7.86256
3700	ITIH4	0.0326087	0.00288188	-1.9039	-0.928957	20.653	4.5495	39.5714	1.2267
5327	PLAT	0.034965	0.0029124	-1.89734	-0.923976	4.11887	0.687114	8.76274	1.77976
6328	SCN3A	0.034965	0.00292809	-2.232	-1.15834	1.88126	1.09998	5.40853	2.31786
85363	TRIM5	0.034965	0.0029355	-2.04107	-1.02933	44.1064	10.4588	91.6422	22.9183
8600	TNFSF11	0.034965	0.00294291	1.97681	0.983171	9.81161	1.75717	4.54415	1.47706
287	ANK2	0.034965	0.00296523	-1.8969	-0.923647	2.75944	0.53172	6.16782	1.29336
85315	PAQR8	0.034965	0.00297264	-1.84896	-0.886714	18.4063	0.821428	35.2888	7.0509
642131	LOC642131	0.034965	0.00298005	-1.96809	-0.976794	0.142677	0.123701	1.29404	0.601205
101928433	LOC101928433	0.034965	0.00301084	2.08203	1.05799	9.62545	1.79529	4.27145	1.87516
8738	CRADD	0.034965	0.00301825	-1.92409	-0.944174	7.59773	2.2552	15.228	1.26672
10475	TRIM38	0.034965	0.00303395	-1.77574	-0.828418	59.1955	4.95735	106.018	11.0206
5610	EIF2AK2	0.0369128	0.00307211	-1.88909	-0.917695	144.614	23.7803	274.263	45.4671
64218	SEMA4A	0.0369128	0.00308741	2.07937	1.05615	39.7624	9.71111	18.9423	6.55348
51284	TLR7	0.0369128	0.00310211	-1.93375	-0.951403	0.570297	0.246687	2.06715	0.720817
59269	HIVEP3	0.0369128	0.00310953	1.86669	0.900482	227.478	38.7345	120.746	15.0223
6660	SOX5	0.0369128	0.00312482	-1.79025	-0.840163	0.193011	0.108518	1.13966	0.25052
117178	SSX2IP	0.0369128	0.00313969	1.75467	0.811199	56.6361	6.67044	31.7252	1.34746
26053	AUTS2	0.0369128	0.00316259	1.89434	0.921696	23.2366	1.358	12.0381	3.23595
442028	LOC442028	0.0369128	0.00317001	-2.02429	-1.01742	1.17409	0.726229	3.29822	0.733186
3575	IL7R	0.0369128	0.00317742	1.68077	0.749121	468.177	20.2506	278.03	7.19782
440563	HNRNPCL2	0.0369128	0.00318483	3.38269	1.75817	63.9217	47.171	12.7763	3.30239
80830	APOL6	0.0369128	0.00324066	-1.84302	-0.88207	129.11	23.5864	236.733	21.5187
8626	TP63	0.0369128	0.00324807	1.90742	0.931622	6.25023	1.83335	2.73735	0.398771
5743	PTGS2	0.038961	0.00330078	-1.91771	-0.939382	6.90193	1.30529	14.2682	3.21375
7277	TUBA4A	0.038961	0.00333177	1.75542	0.811813	207.779	24.0259	117.502	6.3979
8578	SCARF1	0.038961	0.00333918	2.0024	1.00173	7.68893	3.19773	3.17472	0.361523
57189	KIAA1147	0.038961	0.00335404	1.715	0.778212	198.218	13.3008	115.148	7.5934
2135	EXTL2	0.038961	0.00339252	-2.13688	-1.09551	5.11791	1.94318	11.9149	3.54998
55568	GALNT10	0.038961	0.00342371	-1.739	-0.798257	98.453	8.74311	171.913	14.6968
284106	CISD3	0.038961	0.00343112	1.74216	0.800873	17.1373	1.08282	9.43843	1.09522
3675	ITGA3	0.038961	0.00343853	-1.92842	-0.947419	14.3379	4.62163	27.8324	2.57153
51700	CYB5R2	0.038961	0.00344595	2.03247	1.02323	36.8253	11.2401	17.421	4.31236
9508	ADAMTS3	0.038961	0.00345336	-2.03608	-1.02579	0.318456	0.0878803	1.82209	1.14541
10804	GJB6	0.040625	0.00348545	1.94767	0.96175	3.36758	1.17357	1.21341	0.388194
6920	TCEA3	0.040625	0.00349286	1.99741	0.998127	6.55481	1.69431	2.82784	1.0759
11320	MGAT4A	0.040625	0.00350028	-1.75995	-0.815533	84.7634	12.4439	149.002	5.94034
2118	ETV4	0.040625	0.00351514	1.9274	0.946657	6.62601	1.12592	3.02316	1.1141
101927862	CTB-178M22.2	0.040625	0.00355472	-1.77497	-0.827795	0.772741	0.292804	2.12154	0.136854
10970	CKAP4	0.040625	0.00356959	1.77729	0.829678	59.3654	7.46495	32.9322	3.89282
9750	RIPOR2	0.040625	0.00358504	-1.75327	-0.810046	83.226	10.8109	146.03	9.32985
7133	TNFRSF1B	0.040625	0.00359245	1.79939	0.847505	292.244	46.4749	161.207	16.768
5600	MAPK11	0.040625	0.00362285	-1.7816	-0.833177	14.7238	2.69983	26.7903	1.76859
144423	GLT1D1	0.040625	0.00363026	1.74439	0.802723	10.782	1.13552	5.75548	0.660773
214	ALCAM	0.040625	0.00363767	-1.82963	-0.871552	96.1607	12.89	177.565	32.6523
3382	ICA1	0.040625	0.0036922	1.78031	0.832127	8.83936	1.56275	4.4967	0.505228
285704	RGMB	0.0434783	0.00373115	-1.80821	-0.854563	6.77104	0.682014	13.1871	2.79021
123606	NIPA1	0.0434783	0.00374602	1.80025	0.848197	25.3556	4.64978	13.5077	1.17272
2672	GFI1	0.0462963	0.00376908	2.05926	1.04212	36.442	10.4439	17.4086	5.97245
130367	SGPP2	0.0462963	0.00377649	-1.8524	-0.889396	13.4942	2.37991	25.91	4.98982
80086	TUBA4B	0.0477612	0.00383023	1.72044	0.782777	17.2422	1.56414	9.61615	1.09796
8614	STC2	0.0477612	0.00384569	-1.72155	-0.783712	22.1055	0.309007	39.0149	5.2587
7318	UBA7	0.0477612	0.0038531	-1.7985	-0.846795	40.3261	4.66579	73.8308	13.2237
1512	CTSH	0.0477612	0.00386051	-1.87996	-0.910698	26.4147	2.43492	51.7894	15.4761
2242	FES	0.0477612	0.00389193	-1.88091	-0.911434	5.66217	1.05604	11.7055	3.35522
58472	SQOR	0.0477612	0.00389935	-2.03066	-1.02195	187.748	57.8123	381.192	109.033
51429	SNX9	0.0477612	0.00391421	1.69046	0.757419	202.722	8.91027	119.834	12.1442
51232	CRIM1	0.0477612	0.00392162	1.62404	0.699591	18.7284	0.292952	11.152	0.435938
6277	S100A6	0.0477612	0.00392903	-1.66185	-0.73279	184.848	3.64329	308.428	23.5526
55114	ARHGAP17	0.0477612	0.00394472	1.7058	0.77045	102.046	7.99145	59.4894	6.18205
1803	DPP4	0.0477612	0.00395214	1.86562	0.899652	14.6573	4.05271	7.22475	0.833257
1491	CTH	0.0497076	0.00399026	-1.81438	-0.859475	29.4834	5.92365	54.0398	8.2832
3921	RPSA	0.0497076	0.00399767	-3.03432	-1.60137	67.9472	80.3654	131.335	18.0432
710	SERPING1	0.0497076	0.00401297	-1.88704	-0.916125	0.341585	0.106324	1.60335	0.786696
118432	RPL29P2	0.0497076	0.00402038	-2.19691	-1.13547	2.42311	2.1693	5.66683	0.232822
55300	PI4K2B	0.0497076	0.00402779	-1.8069	-0.853519	131.762	27.3959	236.825	28.5711
493	ATP2B4	0.0497076	0.00403521	-1.76356	-0.818493	87.8967	10.9429	156.063	22.8907
53827	FXYD5	0.0497076	0.00405051	1.83098	0.87262	351.233	78.7637	188.777	20.8049
56265	CPXM1	0.0524781	0.00408989	1.96226	0.972513	11.5458	2.15849	5.57788	2.062
7436	VLDLR	0.0552326	0.0041137	-1.70044	-0.76591	30.4104	4.16535	52.1178	1.27483
6890	TAP1	0.0574713	0.00413693	-1.80271	-0.850168	308.73	70.2683	550.211	53.4666
3595	IL12RB2	0.0574713	0.00416878	-1.83419	-0.87514	109.047	5.1757	205.414	51.6767
23682	RAB38	0.0574713	0.00418384	-1.75163	-0.808695	2.86876	0.387366	5.81316	1.06371
55630	SLC39A4	0.0574713	0.00419953	1.80382	0.851059	9.72529	2.17678	4.88218	0.671765
23365	ARHGEF12	0.0575342	0.00422335	-1.70642	-0.770974	38.0211	4.60958	65.4584	5.87741
1368	CPM	0.0575342	0.0042461	-1.72217	-0.784231	137.032	22.7751	234.771	9.45831
5796	PTPRK	0.0575342	0.00426116	-1.6762	-0.74519	28.6122	2.80929	48.5512	3.22984
442454	UQCRBP1	0.0575342	0.00427685	-2.44542	-1.29008	14.7255	13.4676	29.6728	2.06197
182	JAG1	0.0575342	0.00429155	-2.00015	-1.00011	1.73366	0.423833	4.71387	2.16154
87178	PNPT1	0.0575342	0.00430685	-1.76859	-0.822603	130.864	12.386	234.395	43.6633
7453	WARS	0.0575342	0.00431426	-1.63748	-0.711481	693.457	1.8483	1138.48	90.2995
80164	PRR36	0.0575342	0.00432168	1.89663	0.923435	1.59177	0.789254	0.319777	0.0776417
5066	PAM	0.0575342	0.00433737	-1.67587	-0.744914	40.3543	4.8094	68.0252	2.47866
5581	PRKCE	0.0575342	0.00434478	-1.80113	-0.8489	6.20448	1.43456	11.8961	1.8542
54682	MANSC1	0.0575342	0.00443085	1.82903	0.871081	4.35658	1.24828	1.89177	0.426188
6821	SUOX	0.0575342	0.00447075	1.88006	0.910776	13.1546	3.55287	6.50017	1.66343
797	CALCB	0.0575342	0.00449424	-1.89087	-0.919054	2.11984	1.06663	4.72209	0.762688
84830	ADTRP	0.0575342	0.00450166	2.08708	1.06149	33.4765	12.6465	15.16	4.75465
6567	SLC16A2	0.0575342	0.00451652	1.77716	0.82957	3.99915	0.691567	1.83008	0.521601
3458	IFNG	0.0575342	0.00454049	-2.44757	-1.29135	17.9499	7.48046	49.0029	29.237
7706	TRIM25	0.0575342	0.0045479	-1.71496	-0.778179	173.611	25.6587	297.205	28.1279
57701	NCKAP5L	0.0634921	0.00458784	1.75886	0.814642	12.004	2.21854	6.36425	1.01108
643977	FLJ32255	0.0634921	0.00460353	-1.71682	-0.779736	1.02588	0.127291	2.50551	0.568769
3383	ICAM1	0.0634921	0.00461094	1.73817	0.797566	27.6463	4.17495	15.4656	2.27965
8842	PROM1	0.0634921	0.00463385	1.95401	0.966437	1.51527	0.86798	0.234119	0.169048
4000	LMNA	0.0634921	0.00464126	-1.99223	-0.994382	420.052	121.439	840.557	278.484
4643	MYO1E	0.0634921	0.00465672	1.93848	0.954925	63.9738	18.8315	32.1014	7.81683
3765	KCNJ9	0.0634921	0.00469516	-2.05473	-1.03895	1.66358	0.84128	4.50096	1.91211
84293	PRXL2A	0.0634921	0.00471085	1.68556	0.753226	57.1951	7.56718	33.3848	2.49818
5450	POU2AF1	0.0634921	0.00472556	-1.74207	-0.800799	20.2364	3.35102	35.9518	5.50846
1292	COL6A2	0.0634921	0.00473297	-1.65827	-0.729677	28.0117	1.59337	47.2501	5.19026
9423	NTN1	0.0634921	0.00474038	-1.81757	-0.862008	2.61477	0.909066	5.50362	1.05652
152926	PPM1K	0.0634921	0.00474779	-1.6755	-0.744589	56.2613	6.2717	94.8504	9.02545
51477	ISYNA1	0.0634921	0.00476348	1.8339	0.874915	6.93872	2.00715	3.26293	0.66877
399668	SMIM10L2A	0.0651042	0.00479459	-1.84799	-0.885954	1.60233	0.495597	3.84924	1.16934
81618	ITM2C	0.0651042	0.004802	1.72074	0.783025	93.0634	11.0754	53.8211	8.24617
8555	CDC14B	0.0651042	0.00480942	-1.69762	-0.76351	0.342711	0.0856545	1.29608	0.379041
5744	PTHLH	0.0651042	0.00483315	-2.09793	-1.06896	0.870284	0.282685	3.28105	2.20781
55752	SEPTIN11	0.0651042	0.00484884	1.75034	0.807631	82.5854	7.09831	47.4099	10.9432
20	ABCA2	0.0651042	0.00487198	-1.72408	-0.78583	17.1462	2.67558	30.2741	4.34783
4117	MAK	0.0666667	0.00488775	1.81579	0.8606	10.9102	3.24638	5.37554	0.0330892
3399	ID3	0.0666667	0.00492683	2.05052	1.03599	61.9916	19.2953	30.2603	11.3354
3429	IFI27	0.0666667	0.00495017	-1.68937	-0.756485	0.338811	0.135117	1.26799	0.308236
81848	SPRY4	0.0666667	0.00495758	1.73665	0.796307	6.58121	1.25788	3.34808	0.590865
201633	TIGIT	0.0666667	0.00496499	1.8605	0.895689	19.2461	5.2075	9.78212	2.17099
2322	FLT3	0.0666667	0.0049797	-1.71006	-0.774046	0.244644	0.169155	1.12948	0.290242
959	CD40LG	0.0716113	0.00502661	1.73962	0.798774	318.18	55.2007	182.115	27.028
22925	PLA2R1	0.0737913	0.00511347	-1.68776	-0.755114	0.515366	0.197599	1.55471	0.287869
79925	SPEF2	0.0737913	0.00512833	-1.80052	-0.848413	7.65636	1.12685	14.8592	3.98737
3914	LAMB3	0.0761421	0.00520762	-1.65691	-0.728499	2.24512	0.42844	4.34704	0.218113
9886	RHOBTB1	0.0763723	0.00525406	-1.81279	-0.858212	1.73963	0.298585	4.10164	1.61558
3714	JAG2	0.0763723	0.00526147	1.7768	0.829277	7.74378	2.04824	3.87352	0.733923
390072	OR52N4	0.0763723	0.00526889	-1.65902	-0.730328	0.489637	0.087363	1.48355	0.325664
80328	ULBP2	0.0763723	0.00529179	-1.8464	-0.884712	0.778812	0.554042	2.16595	0.187586
246329	STAC3	0.0763723	0.0052992	1.61956	0.695601	4.79935	0.310468	2.58693	0.32495
140609	NEK7	0.0763723	0.0053149	-1.70951	-0.77358	122.786	25.3464	208.188	15.0355
150786	RAB6D	0.0763723	0.00535302	2.19136	1.13183	11.4519	6.54622	4.03622	0.734142
2354	FOSB	0.0763723	0.00537534	1.85262	0.889567	7.76825	2.98104	3.60801	0.795651
7852	CXCR4	0.0763723	0.0053904	-1.74985	-0.807227	32.059	3.47583	57.6938	13.9762
8848	TSC22D1	0.0763723	0.00539781	-1.78431	-0.835369	23.5764	5.64767	42.654	8.35637
51332	SPTBN5	0.0763723	0.00542056	1.91773	0.939398	3.14768	1.48198	1.07015	0.294374
101928649	CTC-338M12.4	0.0763723	0.00542797	-1.69457	-0.760916	1.53388	0.41195	3.2757	0.501803
26953	RANBP6	0.0763723	0.00543538	-1.67046	-0.740247	37.2288	4.17283	62.9556	8.17867
23092	ARHGAP26	0.0763723	0.00544279	1.6734	0.742783	67.0922	8.29484	39.7009	5.06351
85027	SMIM3	0.0763723	0.0054502	-1.65587	-0.727593	28.4008	2.45109	47.8456	6.46335
199223	TTC21A	0.0763723	0.0054804	-1.59662	-0.675022	2.81897	0.253483	5.0948	0.330921
146857	SLFN13	0.0763723	0.00548782	-1.61402	-0.690654	28.2551	1.55831	46.3108	4.47584
3695	ITGB7	0.0763723	0.00550327	1.7334	0.793607	21.5661	4.5175	11.9475	1.85541
91523	PCED1B	0.0763723	0.00551873	1.67149	0.741134	192.31	18.7977	115.094	16.3163
894	CCND2	0.0763723	0.00553359	-1.62786	-0.702972	763.117	62.9358	1243.78	118.797
1522	CTSZ	0.0763723	0.005541	1.78464	0.835635	34.4778	8.88625	18.5893	2.97141
59	ACTA2	0.0763723	0.00558646	-1.71183	-0.77554	5.31699	1.42615	9.64668	0.488123
645954	SVIL2P	0.0763723	0.0056096	1.65474	0.726609	7.37547	1.29975	4.02349	0.1826
6351	CCL4	0.0763723	0.00562506	2.48599	1.31382	26.828	13.0379	11.4311	7.81704
55423	SIRPG	0.0763723	0.00563247	1.61165	0.688537	39.4467	3.70291	24.0605	1.56551
105371414	LOC105371414	0.0769231	0.00565569	1.8248	0.867735	3.62455	1.36188	1.47237	0.35845
246721	POLR2J2	0.0769231	0.00567075	1.89935	0.925504	23.7154	9.07925	11.3088	0.0739913
115992	RNF166	0.0769231	0.00568621	1.60743	0.684753	22.9928	2.11166	13.908	0.935064
89857	KLHL6	0.0769231	0.00569362	-1.60418	-0.681835	159.351	4.23709	257.016	25.7709
9050	PSTPIP2	0.0769231	0.00570892	1.76441	0.819184	25.6244	3.99254	14.2495	3.3938
9094	UNC119	0.0769231	0.00572461	1.60646	0.683883	48.4418	3.10503	29.8065	2.5203
23643	LY96	0.0769231	0.00574752	-1.65267	-0.724797	5.99568	1.05894	10.4806	0.562759
84617	TUBB6	0.0769231	0.00575493	1.67036	0.740157	40.3165	4.57331	23.792	3.41152
9586	CREB5	0.0769231	0.00576234	-1.69735	-0.763283	0.838244	0.217136	2.14107	0.58511
115701	ALPK2	0.0769231	0.00576975	-1.79125	-0.840968	12.0869	1.16096	23.15	7.77209
2119	ETV5	0.0772627	0.00579297	1.66259	0.733434	9.10283	1.32596	5.06538	0.668619
100505746	ITGB2-AS1	0.0772627	0.00580039	2.11266	1.07906	11.3296	6.62991	4.65164	2.20423
64411	ARAP3	0.0772627	0.00585515	1.71542	0.77856	6.46299	1.29881	3.3501	0.735557
6580	SLC22A1	0.0772627	0.00587829	1.9496	0.963178	5.75536	1.88043	2.5952	1.59758
55083	KIF26B	0.0772627	0.0058857	1.78161	0.833182	20.5832	5.73781	10.9148	1.80312
133022	TRAM1L1	0.0772627	0.00590057	-1.57438	-0.654779	0.684121	0.105709	1.64952	0.107707
100381270	ZBED6	0.0772627	0.00592316	-1.62039	-0.696338	23.3509	1.93237	38.5191	4.0525
3570	IL6R	0.0772627	0.00594547	1.66059	0.731695	31.0837	6.00148	18.113	0.52993
8809	IL18R1	0.0772627	0.00596077	1.64273	0.716097	79.6552	11.4813	47.8107	2.97918
4053	LTBP2	0.0772627	0.00598309	1.71885	0.781444	1.43462	0.579791	0.397078	0.155734
5739	PTGIR	0.0772627	0.00599878	1.7323	0.79269	43.6831	4.4062	25.2645	6.89085
100506248	PTMAP9	0.0772627	0.00603103	2.10987	1.07715	448.973	229.708	187.604	4.60436
9760	TOX	0.0772627	0.00604589	1.56196	0.643358	54.3814	0.48899	34.5041	2.27796
57471	ERMN	0.0772627	0.0060533	1.96166	0.972071	5.63841	3.18124	2.23057	0.829676
7439	BEST1	0.0772627	0.00606817	-1.67227	-0.741808	0.202807	0.194839	1.00178	0.219164
22881	ANKRD6	0.0772627	0.00612214	1.63567	0.709881	3.14835	0.550056	1.52798	0.220674
85458	DIXDC1	0.0772627	0.00614473	-1.58951	-0.668584	78.7747	5.44488	125.836	9.3267
5157	PDGFRL	0.0772627	0.0061596	-1.92573	-0.945405	0.765893	0.479048	2.51586	1.44469
63920	ZBED8	0.0772627	0.00616701	-1.62966	-0.704568	1.04901	0.15382	2.35227	0.447996
114836	SLAMF6	0.0772627	0.00619792	-1.70659	-0.771113	90.9008	13.1849	156.854	30.2631
10491	CRTAP	0.0772627	0.00621278	1.61118	0.688119	90.5647	5.2493	56.0367	6.85731
64699	TMPRSS3	0.0772627	0.00627417	-2.06884	-1.04882	6.34034	2.97294	14.0189	6.52698
50943	FOXP3	0.0772627	0.00628158	1.80955	0.855632	106.208	17.525	59.6013	17.4597
4613	MYCN	0.0772627	0.00629704	2.12643	1.08844	4.59547	2.90968	1.32298	0.295541
7434	VIPR2	0.08061	0.00638496	-1.7199	-0.782322	2.57493	0.394562	5.24886	1.5613
4555	TRND	0.08061	0.00640786	2.19504	1.13425	78.8835	45.0039	30.082	2.018
3015	H2AFZ	0.08061	0.0064312	-1.8148	-0.859807	439.959	175.746	763.398	65.3514
54491	OTULINL	0.08061	0.00644666	1.59441	0.673019	20.7768	2.53145	12.6055	0.538043
11098	PRSS23	0.08061	0.00650241	1.57649	0.656715	7.81096	0.238585	4.60447	0.525627
6273	S100A2	0.08061	0.00653217	-1.62674	-0.701986	2.35565	0.426361	4.44493	0.518383
147699	PPM1N	0.0843882	0.00661828	-1.67247	-0.741984	1.44795	0.34411	3.10859	0.737184
7423	VEGFB	0.0843882	0.00663314	1.64196	0.715418	26.3137	4.09976	15.5655	1.68544
59274	TLNRD1	0.0843882	0.00664801	1.68273	0.750801	25.2322	5.40064	14.4182	1.61039
933	CD22	0.0843882	0.00665542	-1.81719	-0.861708	2.44419	1.31082	5.04448	0.966597
3897	L1CAM	0.0843882	0.00667012	-1.71574	-0.778833	3.10569	0.939398	5.95733	0.947146
100422872	MIR1244-3	0.0843882	0.00668499	-2.42534	-1.27819	4.11305	5.09347	8.24825	2.38807
27065	NSG1	0.0843882	0.00671661	-1.82395	-0.867064	0.854889	0.647021	2.29422	0.674648
684	BST2	0.0843882	0.00672402	-1.57157	-0.652209	52.0585	5.18673	82.1438	2.17863
54502	RBM47	0.0843882	0.00673947	1.90579	0.93039	3.33118	2.10979	1.12673	0.346365
91227	GGTLC2	0.0843882	0.00675434	1.66768	0.737838	8.14693	1.93521	4.40842	0.313394
23368	PPP1R13B	0.0843882	0.00681655	1.68678	0.754269	11.6351	2.73497	6.38884	0.708919
283638	CEP170B	0.0843882	0.00687218	1.73218	0.792585	21.8639	2.58023	12.4813	3.53159
1435	CSF1	0.0843882	0.00693546	1.68302	0.75105	29.7854	4.43549	17.412	3.49978
23286	WWC1	0.0843882	0.00694287	-1.9993	-0.999496	2.59421	1.25841	6.26397	2.77222
28724	TRAJ31	0.0843882	0.00696538	1.68859	0.755816	1.39285	0.126629	0.446516	0.380978
100616387	MIR3064	0.0850622	0.00701321	-1.81969	-0.863694	1.83897	1.19402	3.89893	0.40475
10230	NBR2	0.0850622	0.0070289	-1.54545	-0.628025	2.60637	0.220859	4.57002	0.241967
27010	TPK1	0.0850622	0.00707708	-1.63703	-0.711083	19.458	3.82343	32.1043	1.11488
5801	PTPRR	0.0850622	0.00709983	-1.67526	-0.744388	1.13062	0.176912	2.62426	0.839747
27306	HPGDS	0.0850622	0.00712198	-1.6975	-0.763411	1.91636	0.515877	3.96492	1.01235
201134	CEP112	0.0850622	0.00717631	-1.7884	-0.838666	6.41286	2.36018	11.8519	1.9515
85012	TCEAL3	0.0850622	0.00720005	1.78128	0.832916	10.4611	3.61309	5.22129	0.739932
162394	SLFN5	0.0850622	0.0072222	-2.11818	-1.08283	111.913	56.1296	236.258	108.407
80351	TNKS2	0.0869565	0.00726033	-1.58357	-0.66318	115.103	14.7428	181.997	7.74336
55750	AGK	0.088843	0.00733831	1.60473	0.682333	76.6285	9.00123	47.3562	5.48513
100419583	LOC100419583	0.090535	0.00738594	-1.59102	-0.669953	48.2399	6.25932	77.0302	5.4359
151	ADRA2B	0.090535	0.0074008	1.66167	0.732633	1.15817	0.352355	0.301468	0.232583
105371405	NA	0.0916497	0.00746357	-1.6615	-0.732486	0.367489	0.130261	1.29983	0.47025
64121	RRAGC	0.0916497	0.00747843	-1.56154	-0.642969	39.8556	4.16173	62.6343	3.07441
51696	HECA	0.0916497	0.00748585	-1.63599	-0.710166	135.896	29.2847	219.693	1.3812
3959	LGALS3BP	0.0916497	0.00751786	-1.70738	-0.771781	58.5403	6.74674	102.674	26.5026
728643	HNRNPA1P33	0.0916497	0.00752527	-2.42053	-1.27532	25.4077	28.0548	43.7035	7.59571
80311	KLHL15	0.0925553	0.00754104	-1.73099	-0.7916	46.4512	14.0697	79.3794	11.4627
10929	SRSF8	0.0925553	0.00754845	-1.60911	-0.686264	15.1687	2.58525	24.8019	1.29518
28473	IGHV1-3	0.0925553	0.0075712	-1.71977	-0.782217	0.915258	0.458863	2.26454	0.621155
26774	SNORD80	0.0925553	0.00757862	-1.66554	-0.735993	1.56791	0.564646	3.21119	0.341999
83872	HMCN1	0.0925553	0.00758603	-1.76314	-0.818144	0.467632	0.306745	1.63204	0.806048
55337	SHFL	0.0925553	0.00760818	-1.60779	-0.685078	40.6694	7.19631	65.3722	2.61756
267020	ATP5MGL	0.093254	0.00763184	-1.91641	-0.938404	8.04634	5.30949	14.6206	0.458443
3431	SP110	0.093254	0.0076467	-1.59586	-0.674334	131.03	9.91346	210.739	30.2951
643224	TUBBP5	0.093254	0.0076624	1.84751	0.885584	7.78091	3.51811	3.53103	0.789638
9053	MAP7	0.093254	0.00769283	1.69391	0.760356	3.55368	0.903038	1.69498	0.589604
54910	SEMA4C	0.093254	0.00770852	1.59728	0.675617	11.8543	1.8095	7.00832	0.608879
57530	CGN	0.093254	0.00773186	1.70902	0.773167	3.86234	0.845277	1.88367	0.781376
313	AOAH	0.093254	0.00774732	1.59688	0.675255	10.5517	1.51356	6.22107	0.767792
54815	GATAD2A	0.0946746	0.00777768	1.58058	0.660459	129.183	17.4063	80.9117	3.69743
4534	MTM1	0.0946746	0.00780027	-1.51203	-0.596485	26.2178	1.26329	40.1321	0.979958
57674	RNF213	0.0946746	0.00780768	-1.60503	-0.682604	390.646	53.5546	626.142	68.8826
9582	APOBEC3B	0.0962672	0.00785444	-1.99858	-0.998973	6.19012	2.60652	13.6211	5.96725
79047	KCTD15	0.0962672	0.00786185	-1.62375	-0.699331	3.96936	1.0124	6.97324	0.46684
23382	AHCYL2	0.0988372	0.00792584	-1.7118	-0.775516	140.883	41.3887	237.629	39.1636
170954	PPP1R18	0.0988372	0.00794129	1.64078	0.714386	405.767	82.9102	243.753	18.8351
25801	GCA	0.0988372	0.00794871	-1.71518	-0.778363	24.0742	8.09758	40.6803	3.19213
440354	SMG1P2	0.0988372	0.00796357	-1.5976	-0.67591	14.1815	2.54981	23.0238	0.543958
133746	JMY	0.0988372	0.00797098	-1.72576	-0.787231	32.6521	7.72981	56.8842	12.3479
3507	IGHM	0.0988372	0.0080168	1.98068	0.985997	5.83911	4.44886	2.04623	0.450021
112399	EGLN3	0.0988372	0.00804759	-1.83578	-0.876393	0.501495	0.367525	1.84063	1.17712
6404	SELPLG	0.0996169	0.00809502	1.60812	0.685371	84.0088	14.4534	51.4385	4.13803
100507600	LOC100507600	0.0996169	0.00810988	1.60289	0.680673	3.74279	0.765726	1.94422	0.291987
1476	CSTB	0.0996169	0.00812474	1.54938	0.631688	67.6182	7.32114	43.131	1.42942
3655	ITGA6	0.0996169	0.00815597	-1.59567	-0.674165	27.7171	0.475208	45.3039	8.41898
84868	HAVCR2	0.0996169	0.00819378	1.69603	0.762159	22.8911	4.21316	13.2054	3.43201
8522	GAS7	0.0996169	0.00820119	-1.70984	-0.773858	2.70843	1.01834	5.18671	0.688359
