# Supplementary material for: A systematic comparison of FOSL1, FOSL2 and BATF-mediated transcriptional regulation during early human Th17 differentiation
Source: Nucleic Acids Res. 2022 May 3;50(9):4938–58. doi: 10.1093/nar/gkac256 (PMC9122603; doi:10.1093/nar/gkac256)
Supplement: gkac256_Supplemental_Files [file gkac256_supplemental_files.zip › Table S4. FOSL1 FOSL2 ChIP, shared direct targets, motif analysis.xlsx]

## Sheet: FOSL1_All_IDR p001_annotated
chromosome	start	end	width	strand	score	peak	feature	start_position	end_position	feature_strand	insideFeature	distancetoFeature	shortestDistance	fromOverlappingOrNearest	gene_name
chr16	46390536	46390852	317	*	1000	X00001	ENSG00000199448	46556089	46556191	-	downstream	165655	165237	NearestLocation	RNU6-845P
chr1	125180075	125180403	329	*	1000	X00002	ENSG00000224857	121573946	121580524	-	upstream	-3599551	3599551	NearestLocation	RP11-344P13.1
chr5	175517715	175518373	659	*	1000	X00003	ENSG00000164466	175477062	175529742	+	inside	40653	11369	Overlapping	SFXN1
chr5	175517715	175518373	659	*	1000	X00003	ENSG00000270839	175483595	175484192	-	upstream	-33523	33523	NearestLocation	CTC-571O20.1
chr12	67827975	67828614	640	*	1000	X00004	ENSG00000279505	67753701	67753817	+	downstream	74274	74158	NearestLocation	RP11-43N5.2
chr20	47457301	47457970	670	*	1000	X00005	ENSG00000234075	47478214	47479010	-	downstream	21709	20244	NearestLocation	RPL35AP
chr1	39192008	39192657	650	*	1000	X00006	ENSG00000127603	39081316	39487177	+	inside	110692	110692	Overlapping	MACF1
chr1	39192008	39192657	650	*	1000	X00006	ENSG00000270040	39206512	39206957	+	upstream	-14504	13855	NearestLocation	RP11-416A14.1
chr8	143948320	143948831	512	*	1000	X00007	ENSG00000178209	143915147	143976734	-	inside	28414	27903	Overlapping	PLEC
chr8	143948320	143948831	512	*	1000	X00007	ENSG00000207574	143945191	143945279	-	upstream	-3041	3041	NearestLocation	MIR661
chr4	145807912	145808805	894	*	1000	X00008	ENSG00000151612	145757627	145938635	-	inside	130723	50285	Overlapping	ZNF827
chr4	145807912	145808805	894	*	1000	X00008	ENSG00000279481	145830456	145832980	-	downstream	25068	21651	NearestLocation	RP11-181K12.1
chr3	106428446	106429117	672	*	1000	X00009	ENSG00000200610	106515897	106515998	+	upstream	-87451	86780	NearestLocation	Y_RNA
chr7	92904191	92904950	760	*	1000	X00010	ENSG00000237819	92836483	92917187	+	inside	67708	12237	Overlapping	AC002454.1
chr7	92904191	92904950	760	*	1000	X00010	ENSG00000266794	92971002	92971299	-	downstream	67108	66052	NearestLocation	RN7SL7P
chr5	34923646	34924465	820	*	1000	X00011	ENSG00000113456	34905264	34918989	-	upstream	-4657	4657	NearestLocation	RAD1
chr5	34923646	34924465	820	*	1000	X00011	ENSG00000113460	34915376	34925996	+	inside	8270	1531	Overlapping	BRIX1
chr6	35302398	35303330	933	*	1000	X00012	ENSG00000023892	35297852	35321771	+	inside	4546	4546	NearestLocation	DEF6
chr10	91901306	91902306	1001	*	1000	X00013	ENSG00000273497	91896704	91896897	+	downstream	4602	4409	NearestLocation	RP11-402D21.3
chr4	14856339	14856883	545	*	1000	X00014	ENSG00000248360	14470465	14888169	-	inside	31830	31286	NearestLocation	LINC00504
chr5	40689368	40689884	517	*	1000	X00015	ENSG00000113638	40512333	40755975	-	inside	66607	66091	Overlapping	TTC33
chr5	40689368	40689884	517	*	1000	X00015	ENSG00000171522	40679498	40693735	+	inside	9870	3851	NearestLocation	PTGER4
chr16	3021712	3022846	1135	*	1000	X00016	ENSG00000006327	3018445	3022383	+	overlapEnd	3267	463	Overlapping	TNFRSF12A
chr16	3021712	3022846	1135	*	1000	X00016	ENSG00000103145	3022620	3024286	-	overlapEnd	2574	226	Overlapping	HCFC1R1
chr16	3021712	3022846	1135	*	1000	X00016	ENSG00000131652	3024027	3027755	+	upstream	-2315	1181	NearestLocation	THOC6
chr12	27821881	27822766	886	*	1000	X00017	ENSG00000274075	27824207	27824382	-	downstream	2501	1441	NearestLocation	uc_338
chr19	48325830	48326410	581	*	1000	X00018	ENSG00000105479	48296457	48321894	-	upstream	-3936	3936	NearestLocation	CCDC114
chr19	48325830	48326410	581	*	1000	X00018	ENSG00000142227	48321509	48330553	+	inside	4321	4143	Overlapping	EMP3
chr10	63707060	63707795	736	*	1000	X00019	ENSG00000228566	63664664	63990568	+	inside	42396	42396	NearestLocation	RP11-170M17.1
chr7	37031853	37032477	625	*	1000	X00020	ENSG00000155849	36854361	37449249	-	inside	417396	177492	Overlapping	ELMO1
chr7	37031853	37032477	625	*	1000	X00020	ENSG00000224101	36997796	37013630	+	downstream	34057	18223	NearestLocation	ELMO1-AS1
chr2	160224000	160224517	518	*	1000	X00021	ENSG00000115221	160099666	160271888	-	inside	47888	47371	NearestLocation	ITGB6
chr20	35305493	35306224	732	*	1000	X00022	ENSG00000125998	35285731	35292401	-	upstream	-13092	13092	NearestLocation	FAM83C
chr20	35305493	35306224	732	*	1000	X00022	ENSG00000101019	35302566	35412141	-	inside	106648	2927	Overlapping	UQCC1
chr3	115790702	115791312	611	*	1000	X00023	ENSG00000243359	115837870	115838159	+	upstream	-47168	46558	NearestLocation	RN7SL815P
chr22	22210259	22210880	622	*	1000	X00024	ENSG00000211642	22214794	22215270	+	upstream	-4535	3914	NearestLocation	IGLV10-54
chr21	33947490	33948167	678	*	1000	X00025	ENSG00000249209	33584687	33931607	-	upstream	-15883	15883	NearestLocation	AP000304.12
chr21	33947490	33948167	678	*	1000	X00025	ENSG00000237945	33915534	33977691	+	inside	31956	29524	Overlapping	LINC00649
chr16	81632805	81633347	543	*	1000	X00026	ENSG00000153815	81445170	81711762	+	inside	187635	78415	Overlapping	CMIP
chr16	81632805	81633347	543	*	1000	X00026	ENSG00000279841	81630193	81632038	+	downstream	2612	767	NearestLocation	RP11-274A11.4
chr2	172253073	172253722	650	*	1000	X00027	ENSG00000232555	172315287	172323737	+	upstream	-62214	61565	NearestLocation	AC104088.1
chr21	33434608	33435291	684	*	1000	X00028	ENSG00000159128	33402896	33479348	+	inside	31712	31712	NearestLocation	IFNGR2
chr21	33434608	33435291	684	*	1000	X00028	LRG_67	33402896	33437521	+	inside	31712	2230	NearestLocation	IFNGR2
chr21	33434608	33435291	684	*	1000	X00028	ENSG00000142188	33432485	33480011	-	inside	45403	2123	Overlapping	TMEM50B
chr1	221839689	221840330	642	*	1000	X00029	ENSG00000227925	221827666	221840666	-	inside	977	336	NearestLocation	RP11-191N8.2
chr9	114733709	114734395	687	*	1000	X00030	ENSG00000230284	114695922	114696315	-	upstream	-37394	37394	NearestLocation	RP11-402G3.4
chr4	184417300	184418362	1063	*	1000	X00031	ENSG00000168310	184387713	184474580	-	inside	57280	29587	Overlapping	IRF2
chr4	184417300	184418362	1063	*	1000	X00031	ENSG00000251878	184431966	184432049	+	upstream	-14666	13604	NearestLocation	SNORD79
chr2	11583966	11584592	627	*	1000	X00032	ENSG00000196208	11482341	11642788	+	inside	101625	58196	Overlapping	GREB1
chr2	11583966	11584592	627	*	1000	X00032	ENSG00000239899	11584773	11585047	+	upstream	-807	181	NearestLocation	RN7SL674P
chr13	100392534	100393300	767	*	1000	X00033	ENSG00000175198	100089015	100530437	+	inside	303519	137137	Overlapping	PCCA
chr13	100392534	100393300	767	*	1000	X00033	ENSG00000234650	100464440	100481157	-	downstream	88623	71140	NearestLocation	PCCA-AS1
chr15	69760748	69761466	719	*	1000	X00034	ENSG00000259496	69803316	69804046	-	downstream	43298	41850	NearestLocation	RP11-19J5.1
chr20	57698169	57698768	600	*	1000	X00035	ENSG00000124225	57648392	57711536	-	inside	13367	12768	Overlapping	PMEPA1
chr20	57698169	57698768	600	*	1000	X00035	ENSG00000278709	57710183	57712780	+	upstream	-12014	11415	NearestLocation	NKILA
chr12	93785137	93785691	555	*	1000	X00036	ENSG00000169372	93677375	93894840	+	inside	107762	107762	Overlapping	CRADD
chr12	93785137	93785691	555	*	1000	X00036	ENSG00000264978	93831076	93831372	+	upstream	-45939	45385	NearestLocation	RN7SL630P
chr12	75977855	75978406	552	*	1000	X00037	ENSG00000258077	75563202	75984015	-	inside	6160	5609	NearestLocation	RP11-114H23.1
chr5	14809406	14810105	700	*	1000	X00038	ENSG00000154122	14704804	14871778	-	inside	62372	61673	Overlapping	ANKH
chr5	14809406	14810105	700	*	1000	X00038	ENSG00000249485	14797125	14798400	-	upstream	-11006	11006	NearestLocation	RBBP4P1
chr17	80856310	80856876	567	*	1000	X00039	ENSG00000141564	80544819	80966371	+	inside	311491	109495	Overlapping	RPTOR
chr17	80856310	80856876	567	*	1000	X00039	ENSG00000262833	80801640	80805632	-	upstream	-50678	50678	NearestLocation	RP11-28G8.1
chr21	29196290	29196760	471	*	1000	X00040	ENSG00000215533	29193480	29288205	+	inside	2810	2810	Overlapping	LINC00189
chr21	29196290	29196760	471	*	1000	X00040	ENSG00000156273	29194071	29630751	+	inside	2219	2219	NearestLocation	BACH1
chr1	158371020	158371740	721	*	1000	X00041	ENSG00000158488	158353696	158357553	+	downstream	17324	13467	NearestLocation	CD1E
chr18	13375250	13375920	671	*	1000	X00042	ENSG00000168675	13217498	13652755	+	inside	157752	157752	Overlapping	LDLRAD4
chr18	13375250	13375920	671	*	1000	X00042	ENSG00000267393	13362203	13366243	-	upstream	-9007	9007	NearestLocation	RP11-691H4.3
chr5	10635238	10635783	546	*	1000	X00043	ENSG00000164236	10564330	10657816	+	inside	70908	22033	Overlapping	ANKRD33B
chr5	10635238	10635783	546	*	1000	X00043	ENSG00000250106	10627260	10628225	-	upstream	-7013	7013	NearestLocation	ANKRD33B-AS1
chr1	101293496	101294204	709	*	1000	X00044	ENSG00000173810	101270875	101271363	-	upstream	-22133	22133	NearestLocation	PPIAP7
chr2	102227416	102228292	877	*	1000	X00045	ENSG00000115598	102186973	102240002	+	inside	40443	11710	Overlapping	IL1RL2
chr2	102227416	102228292	877	*	1000	X00045	ENSG00000205716	102249857	102250255	-	downstream	22839	21565	NearestLocation	FAM183DP
chr8	140591108	140591870	763	*	1000	X00046	ENSG00000123908	140520156	140635619	-	inside	44511	43749	Overlapping	AGO2
chr8	140591108	140591870	763	*	1000	X00046	ENSG00000280326	140591684	140593201	+	overlapStart	-576	186	NearestLocation	RP11-642A1.1
chr8	125219157	125219680	524	*	1000	X00047	ENSG00000156831	125091679	125367120	+	inside	127478	127478	Overlapping	NSMCE2
chr8	125219157	125219680	524	*	1000	X00047	ENSG00000242170	125270604	125270902	+	upstream	-51447	50924	NearestLocation	RN7SL329P
chr2	157898504	157899477	974	*	1000	X00048	ENSG00000007001	157876702	158136154	+	inside	21802	21802	Overlapping	UPP2
chr2	157898504	157899477	974	*	1000	X00048	ENSG00000251980	157912772	157912885	+	upstream	-14268	13295	NearestLocation	RNU6-436P
chr7	2110047	2110840	794	*	1000	X00049	ENSG00000002822	1815793	2233243	-	inside	123196	122403	NearestLocation	MAD1L1
chr10	6239089	6239687	599	*	1000	X00050	ENSG00000238366	6245731	6245831	-	downstream	6742	6044	NearestLocation	Y_RNA
chr14	22536763	22537412	650	*	1000	X00051	ENSG00000277734	22203093	22552155	+	inside	333670	14743	Overlapping	TRAC
chr14	22536763	22537412	650	*	1000	X00051	ENSG00000211882	22537622	22537680	+	upstream	-859	210	NearestLocation	TRAJ7
chr11	65382044	65382785	742	*	1000	X00052	ENSG00000162241	65375192	65383701	-	inside	1657	916	NearestLocation	SLC25A45
chr11	94152178	94152702	525	*	1000	X00053	ENSG00000110218	94128928	94181972	+	inside	23250	23250	NearestLocation	PANX1
chr15	101199638	101200215	578	*	1000	X00054	ENSG00000259182	101168530	101170821	+	downstream	31108	28817	NearestLocation	RP11-424I19.2
chr15	101199638	101200215	578	*	1000	X00054	ENSG00000131873	101175723	101251932	-	inside	52294	23915	Overlapping	CHSY1
chr6	129490385	129491518	1134	*	1000	X00055	ENSG00000196569	128883141	129516569	+	inside	607244	25051	Overlapping	LAMA2
chr6	129490385	129491518	1134	*	1000	X00055	LRG_409	128883141	129516566	+	inside	607244	25048	Overlapping	LAMA2
chr6	129490385	129491518	1134	*	1000	X00055	ENSG00000233351	129479615	129481410	-	upstream	-8975	8975	NearestLocation	RP1-69D17.3
chr17	63275163	63275828	666	*	1000	X00056	ENSG00000170921	63009556	63427699	+	inside	265607	151871	Overlapping	TANC2
chr17	63275163	63275828	666	*	1000	X00056	ENSG00000233635	63193930	63339053	-	inside	63890	63225	Overlapping	AC037445.1
chr17	63275163	63275828	666	*	1000	X00056	ENSG00000263501	63305262	63313521	-	downstream	38358	29434	NearestLocation	RP11-269G24.2
chr8	123670959	123671555	597	*	1000	X00057	ENSG00000175946	123645527	123652950	-	upstream	-18009	18009	NearestLocation	KLHL38
chr5	142015882	142016596	715	*	1000	X00058	ENSG00000113552	141991749	142013041	-	upstream	-2841	2841	NearestLocation	GNPDA1
chr12	96176753	96177475	723	*	1000	X00059	ENSG00000283422	96160692	96172126	-	upstream	-4627	4627	NearestLocation	RP11-256L6.5
chr7	17234388	17235061	674	*	1000	X00060	ENSG00000278569	17205652	17205928	+	downstream	28736	28460	NearestLocation	Metazoa_SRP
chr1	221439214	221440534	1321	*	1000	X00061	ENSG00000232436	221508559	221510979	+	upstream	-69345	68025	NearestLocation	RP11-103C3.1
chr13	99321981	99322684	704	*	1000	X00062	ENSG00000134882	99200774	99386434	+	inside	121207	63750	Overlapping	UBAC2
chr13	99321981	99322684	704	*	1000	X00062	ENSG00000169508	99294530	99307405	-	upstream	-14576	14576	NearestLocation	GPR183
chr8	41792224	41792951	728	*	1000	X00063	ENSG00000029534	41653220	41896762	-	inside	104538	103811	Overlapping	ANK1
chr8	41792224	41792951	728	*	1000	X00063	ENSG00000207101	41803349	41803450	+	upstream	-11125	10398	NearestLocation	Y_RNA
chr14	20400869	20401545	677	*	1000	X00064	ENSG00000129566	20365667	20413429	-	inside	12560	11884	NearestLocation	TEP1
chr9	89463886	89464352	467	*	1000	X00065	ENSG00000187764	89360787	89498130	-	inside	34244	33778	Overlapping	SEMA4D
chr9	89463886	89464352	467	*	1000	X00065	ENSG00000225460	89472237	89472692	+	upstream	-8351	7885	NearestLocation	RP13-93L13.1
chr10	80471554	80473130	1577	*	1000	X00066	ENSG00000108219	80454166	80533123	+	inside	17388	17388	NearestLocation	TSPAN14
chr14	50521412	50522418	1007	*	1000	X00067	ENSG00000012983	50418501	50561126	-	inside	39714	38708	Overlapping	MAP4K5
chr14	50521412	50522418	1007	*	1000	X00067	ENSG00000198513	50532509	50633068	+	upstream	-11097	10091	NearestLocation	ATL1
chr2	233247608	233248329	722	*	1000	X00068	ENSG00000085978	233210051	233295674	+	inside	37557	37557	Overlapping	ATG16L1
chr2	233247608	233248329	722	*	1000	X00068	ENSG00000252010	233275727	233276002	+	upstream	-28119	27398	NearestLocation	SCARNA5
chr7	116316791	116317835	1045	*	1000	X00069	ENSG00000243243	116237929	116327896	-	inside	11105	10061	Overlapping	AC073130.3
chr7	116316791	116317835	1045	*	1000	X00069	ENSG00000237813	116238260	116499465	-	inside	182674	78531	Overlapping	AC002066.1
chr7	116316791	116317835	1045	*	1000	X00069	ENSG00000105971	116287380	116508541	+	inside	29411	29411	Overlapping	CAV2
chr7	116316791	116317835	1045	*	1000	X00069	ENSG00000213167	116320751	116321031	+	upstream	-3960	2916	NearestLocation	Metazoa_SRP
chr4	26197195	26197863	669	*	1000	X00070	ENSG00000168214	26163455	26435131	+	inside	33740	33740	NearestLocation	RBPJ
chr7	112448984	112449932	949	*	1000	X00071	ENSG00000006652	112422968	112481017	+	inside	26016	26016	Overlapping	IFRD1
chr7	112448984	112449932	949	*	1000	X00071	ENSG00000180019	112446164	112446375	-	upstream	-2609	2609	NearestLocation	AC079741.2
chr1	156222729	156223394	666	*	1000	X00072	ENSG00000260238	156212982	156243332	+	inside	9747	9747	Overlapping	PMF1-BGLAP
chr1	156222729	156223394	666	*	1000	X00072	ENSG00000160783	156212993	156240042	+	inside	9736	9736	NearestLocation	PMF1
chr13	30430123	30430745	623	*	1000	X00073	ENSG00000236444	30422488	30428616	+	downstream	7635	1507	NearestLocation	UBE2L5P
chr7	106718162	106718951	790	*	1000	X00074	ENSG00000243797	106372251	106770207	-	inside	52045	51256	NearestLocation	CTB-111H14.1
chr11	65471985	65472573	589	*	1000	X00075	ENSG00000279243	65487241	65488136	-	downstream	16151	14668	NearestLocation	CMB9-22P13.2
chr1	36386117	36386945	829	*	1000	X00076	ENSG00000196182	36339624	36385896	-	upstream	-221	221	NearestLocation	STK40
chr15	92831467	92832069	603	*	1000	X00077	ENSG00000275175	92819598	92819992	+	downstream	11869	11475	NearestLocation	CTD-2313J17.7
chr4	113355568	113356521	954	*	1000	X00078	LRG_327	112818083	113383740	+	inside	537485	27219	Overlapping	ANK2
chr4	113355568	113356521	954	*	1000	X00078	ENSG00000145362	112818109	113383740	+	inside	537459	27219	Overlapping	ANK2
chr4	113355568	113356521	954	*	1000	X00078	ENSG00000239279	113419840	113420136	+	upstream	-64272	63319	NearestLocation	RN7SL184P
chr1	116377693	116378439	747	*	1000	X00079	ENSG00000163399	116372668	116410261	+	inside	5025	5025	NearestLocation	ATP1A1
chr8	128251293	128252165	873	*	1000	X00080	ENSG00000201782	128220504	128220803	+	downstream	30789	30490	NearestLocation	RN7SKP226
chr3	125110546	125111102	557	*	1000	X00081	ENSG00000221955	125082636	125212864	-	inside	102318	27910	Overlapping	SLC12A8
chr3	125110546	125111102	557	*	1000	X00081	ENSG00000199327	125119097	125119200	-	downstream	8654	7995	NearestLocation	RNU6-230P
chr11	9565813	9566461	649	*	1000	X00082	ENSG00000166483	9573681	9593457	+	upstream	-7868	7220	NearestLocation	WEE1
chr5	142821708	142822487	780	*	1000	X00083	ENSG00000145819	142770384	143229011	+	inside	51324	51324	Overlapping	ARHGAP26
chr5	142821708	142822487	780	*	1000	X00083	ENSG00000226272	142859604	142868922	-	downstream	47214	37117	NearestLocation	ARHGAP26-AS1
chr9	125521513	125522110	598	*	1000	X00084	ENSG00000119487	125437393	125707234	-	inside	185721	84120	Overlapping	MAPKAP1
chr9	125521513	125522110	598	*	1000	X00084	ENSG00000243845	125512902	125513207	-	upstream	-8306	8306	NearestLocation	RN7SL30P
chr10	89861564	89862495	932	*	1000	X00085	ENSG00000280560	89853906	89914948	+	inside	7658	7658	NearestLocation	LINC01374
chr8	125512947	125513738	792	*	1000	X00086	ENSG00000253111	125466939	125541373	+	inside	46008	27635	NearestLocation	RP11-136O12.2
chr17	40314545	40315042	498	*	1000	X00087	ENSG00000131759	40309192	40357643	+	inside	5353	5353	NearestLocation	RARA
chr17	43608143	43609073	931	*	1000	X00088	ENSG00000267747	43544785	43610338	+	inside	63358	1265	Overlapping	RP11-392O1.4
chr17	43608143	43609073	931	*	1000	X00088	ENSG00000278109	43607436	43607723	-	upstream	-420	420	NearestLocation	Metazoa_SRP
chr14	50344057	50344702	646	*	1000	X00089	ENSG00000259071	50326526	50327909	-	upstream	-16148	16148	NearestLocation	RP11-247L20.4
chr14	50344057	50344702	646	*	1000	X00089	ENSG00000100490	50329404	50416461	-	inside	72404	14653	Overlapping	CDKL1
chr6	45163920	45164790	871	*	1000	X00090	ENSG00000196284	44809317	45377953	-	inside	214033	213163	Overlapping	SUPT3H
chr6	45163920	45164790	871	*	1000	X00090	ENSG00000219384	45158870	45159511	+	downstream	5050	4409	NearestLocation	RP11-491H9.3
chr16	28990430	28991137	708	*	1000	X00091	ENSG00000261067	28974804	28990783	+	overlapEnd	15626	353	Overlapping	RP11-264B17.3
chr16	28990430	28991137	708	*	1000	X00091	ENSG00000213658	28984826	28990783	+	overlapEnd	5604	353	Overlapping	LAT
chr16	28990430	28991137	708	*	1000	X00091	ENSG00000261552	28989140	28990778	-	overlapStart	348	348	NearestLocation	RP11-264B17.5
chr6	29845236	29845891	656	*	1000	X00092	ENSG00000233265	29852363	29852491	-	downstream	7255	6472	NearestLocation	MICF
chr2	43293652	43294485	834	*	1000	X00093	ENSG00000234936	43229573	43233394	+	downstream	64079	60258	NearestLocation	AC010883.5
chr2	43293652	43294485	834	*	1000	X00093	ENSG00000115970	43230836	43596046	-	inside	302394	62816	Overlapping	THADA
chr6	73704178	73705059	882	*	1000	X00094	ENSG00000231652	73693903	73696131	-	upstream	-8047	8047	NearestLocation	RP11-553A21.3
chr6	73704178	73705059	882	*	1000	X00094	ENSG00000156535	73695785	73828316	+	inside	8393	8393	Overlapping	CD109
chr12	104604049	104604758	710	*	1000	X00095	ENSG00000171310	104455295	104762014	+	inside	148754	148754	Overlapping	CHST11
chr12	104604049	104604758	710	*	1000	X00095	ENSG00000264295	104591633	104591716	+	downstream	12416	12333	NearestLocation	MIR3922
chr2	69675414	69675941	528	*	1000	X00096	ENSG00000115977	69457997	69674349	-	upstream	-1065	1065	NearestLocation	AAK1
chr2	69675414	69675941	528	*	1000	X00096	ENSG00000196975	69644425	69827100	+	inside	30989	30989	Overlapping	ANXA4
chr1	107936366	107936904	539	*	1000	X00097	ENSG00000134215	107571160	107965144	-	inside	28778	28240	Overlapping	VAV3
chr1	107936366	107936904	539	*	1000	X00097	ENSG00000230489	107964443	107994607	+	upstream	-28077	27539	NearestLocation	VAV3-AS1
chr7	111086453	111087047	595	*	1000	X00098	ENSG00000184903	110663051	111562517	-	inside	476064	423402	Overlapping	IMMP2L
chr7	111086453	111087047	595	*	1000	X00098	ENSG00000173114	111091006	111125454	+	upstream	-4553	3959	NearestLocation	LRRN3
chr1	167517467	167518024	558	*	1000	X00099	ENSG00000198821	167430640	167518610	-	inside	1143	586	NearestLocation	CD247
chr1	167517467	167518024	558	*	1000	X00099	LRG_36	167430640	167518610	-	inside	1143	586	NearestLocation	CD247
chr6	106519501	106519996	496	*	1000	X00100	ENSG00000112297	106360808	106571978	+	inside	158693	51982	Overlapping	AIM1
chr6	106519501	106519996	496	*	1000	X00100	ENSG00000282408	106451496	106457248	-	upstream	-62253	62253	NearestLocation	RP3-335E1.1
chr1	234772270	234772818	549	*	1000	X00101	ENSG00000279261	234757621	234760056	-	upstream	-12214	12214	NearestLocation	AL360294.1
chr9	86348320	86348946	627	*	1000	X00102	ENSG00000083223	86287733	86354454	-	inside	6134	5508	NearestLocation	ZCCHC6
chr16	26597943	26598582	640	*	1000	X00103	ENSG00000236481	26584755	26594813	-	upstream	-3130	3130	NearestLocation	AC002331.1
chr4	72112486	72113069	584	*	1000	X00104	ENSG00000056291	72031804	72148067	+	inside	80682	34998	NearestLocation	NPFFR2
chr11	20367493	20368133	641	*	1000	X00105	ENSG00000109854	20363685	20383783	+	inside	3808	3808	NearestLocation	HTATIP2
chr12	49265373	49265875	503	*	1000	X00106	ENSG00000167553	49188736	49274603	+	inside	76637	8728	Overlapping	TUBA1C
chr12	49265373	49265875	503	*	1000	X00106	ENSG00000258101	49232790	49264756	-	upstream	-617	617	NearestLocation	RP11-977B10.2
chr12	49265373	49265875	503	*	1000	X00106	ENSG00000258232	49265156	49273306	-	inside	7933	217	Overlapping	RP11-161H23.5
chr4	184513963	184515045	1083	*	1000	X00107	ENSG00000271538	184506460	184537554	-	inside	23591	7503	NearestLocation	RP11-326I11.4
chr9	76441457	76442385	929	*	1000	X00108	ENSG00000187210	76419850	76507416	+	inside	21607	21607	Overlapping	GCNT1
chr9	76441457	76442385	929	*	1000	X00108	ENSG00000233814	76419934	76420631	+	downstream	21523	20826	NearestLocation	RP11-66C24.1
chr3	59559660	59560331	672	*	1000	X00109	ENSG00000241804	59535863	59536415	+	downstream	23797	23245	NearestLocation	RP11-719N22.1
chr6	446635	447175	541	*	1000	X00110	ENSG00000137265	391739	411447	+	downstream	54896	35188	NearestLocation	IRF4
chr10	97542717	97543582	866	*	1000	X00111	ENSG00000165886	97498868	97571209	+	inside	43849	27627	Overlapping	UBTD1
chr10	97542717	97543582	866	*	1000	X00111	ENSG00000165887	97572499	97583884	+	upstream	-29782	28917	NearestLocation	ANKRD2
chr2	27719977	27720744	768	*	1000	X00112	ENSG00000205334	27705786	27715732	-	upstream	-4245	4245	NearestLocation	LINC01460
chr14	91227998	91229266	1269	*	1000	X00113	ENSG00000258875	91242759	91252211	+	upstream	-14761	13493	NearestLocation	CTD-2547L24.3
chr10	12419137	12419893	757	*	1000	X00114	ENSG00000183049	12349482	12835545	+	inside	69655	69655	Overlapping	CAMK1D
chr10	12419137	12419893	757	*	1000	X00114	ENSG00000252438	12415928	12416000	+	downstream	3209	3137	NearestLocation	SNORD45
chr17	16418892	16420336	1445	*	1000	X00115	ENSG00000264739	16414524	16416689	-	upstream	-2203	2203	NearestLocation	RP11-138I1.2
chr17	16418892	16420336	1445	*	1000	X00115	ENSG00000187688	16415542	16437003	+	inside	3350	3350	Overlapping	TRPV2
chr5	157603216	157603924	709	*	1000	X00116	ENSG00000254336	157604707	157605637	-	downstream	2421	783	NearestLocation	AC008694.2
chr12	103505196	103505815	620	*	1000	X00117	ENSG00000257994	103505411	103506174	-	overlapEnd	978	215	NearestLocation	RP11-626I20.2
chr19	14585171	14585574	404	*	1000	X00118	ENSG00000187912	14583084	14611157	+	inside	2087	2087	Overlapping	CLEC17A
chr19	14585171	14585574	404	*	1000	X00118	ENSG00000243488	14584095	14584395	+	downstream	1076	776	NearestLocation	RN7SL337P
chr16	1002188	1003244	1057	*	1000	X00119	ENSG00000260496	991151	1000926	-	upstream	-1262	1262	NearestLocation	RP11-161M6.3
chr15	85413368	85413982	615	*	1000	X00120	ENSG00000170776	85380571	85749358	+	inside	32797	32797	Overlapping	AKAP13
chr15	85413368	85413982	615	*	1000	X00120	ENSG00000259630	85415228	85415633	+	upstream	-1860	1246	NearestLocation	CTD-2262B20.1
chr4	81454430	81454991	562	*	1000	X00121	ENSG00000207065	81334303	81334418	+	downstream	120127	120012	NearestLocation	RNU5A-2P
chr4	81454430	81454991	562	*	1000	X00121	ENSG00000138670	81426393	82044244	-	inside	589814	28037	Overlapping	RASGEF1B
chr6	85464602	85465304	703	*	1000	X00122	ENSG00000135318	85449584	85495791	+	inside	15018	15018	NearestLocation	NT5E
chr3	69204186	69204691	506	*	1000	X00123	ENSG00000163380	69106872	69123032	-	upstream	-81154	81154	NearestLocation	LMOD3
chr3	69204186	69204691	506	*	1000	X00123	ENSG00000114541	69169990	69542583	-	inside	338397	34196	Overlapping	FRMD4B
chr1	152047973	152048614	642	*	1000	X00124	ENSG00000163191	152032506	152047907	-	upstream	-66	66	NearestLocation	S100A11
chr11	118241361	118242059	699	*	1000	X00125	ENSG00000160588	118226690	118252350	-	inside	10989	10291	NearestLocation	MPZL3
chr16	69530435	69531154	720	*	1000	X00126	ENSG00000102908	69565094	69704666	+	upstream	-34659	33940	NearestLocation	NFAT5
chr15	60673760	60674367	608	*	1000	X00127	ENSG00000069667	60488284	61229319	-	inside	555559	185476	Overlapping	RORA
chr15	60673760	60674367	608	*	1000	X00127	ENSG00000277413	60677109	60677272	-	downstream	3512	2742	NearestLocation	uc_338
chr15	88623063	88623630	568	*	1000	X00128	ENSG00000181026	88621296	88632282	+	inside	1767	1767	NearestLocation	AEN
chr2	102258415	102259092	678	*	1000	X00129	ENSG00000205716	102249857	102250255	-	upstream	-8160	8160	NearestLocation	FAM183DP
chr10	72320461	72321108	648	*	1000	X00130	ENSG00000148719	72332830	72355230	-	downstream	34769	11722	NearestLocation	DNAJB12
chr20	25237755	25238268	514	*	1000	X00131	ENSG00000274414	25239007	25245229	-	downstream	7474	739	NearestLocation	RP5-965G21.4
chr1	151311340	151311981	642	*	1000	X00132	ENSG00000143393	151291797	151327715	-	inside	16375	15734	Overlapping	PI4KB
chr1	151311340	151311981	642	*	1000	X00132	ENSG00000265753	151300665	151300964	-	upstream	-10376	10376	NearestLocation	RN7SL444P
chr16	29029169	29029769	601	*	1000	X00133	ENSG00000196796	29038655	29052726	+	upstream	-9486	8886	NearestLocation	CTB-134H23.2
chr8	23230885	23231443	559	*	1000	X00134	ENSG00000246582	23224471	23230926	+	overlapEnd	6414	41	Overlapping	RP11-1149O23.3
chr8	23230885	23231443	559	*	1000	X00134	ENSG00000250714	23225233	23230915	-	overlapStart	30	30	NearestLocation	RP11-1149O23.4
chr10	30747461	30748032	572	*	1000	X00135	ENSG00000230720	30723251	30723740	+	downstream	24210	23721	NearestLocation	RP11-14C22.6
chr8	42196255	42196752	498	*	1000	X00136	LRG_570	42174718	42207676	-	inside	11421	10924	NearestLocation	PLAT
chr8	42196255	42196752	498	*	1000	X00136	ENSG00000104368	42175233	42207724	-	inside	11469	10972	Overlapping	PLAT
chr15	92803510	92804471	962	*	1000	X00137	ENSG00000185442	92617443	92809884	-	inside	6374	5413	Overlapping	FAM174B
chr15	92803510	92804471	962	*	1000	X00137	ENSG00000274215	92808451	92809057	+	upstream	-4941	3980	NearestLocation	CTD-2313J17.6
chr6	14732827	14733614	788	*	1000	X00138	ENSG00000206960	14646535	14646638	+	downstream	86292	86189	NearestLocation	RNU6-793P
chr6	14732827	14733614	788	*	1000	X00138	ENSG00000234261	14661829	15090003	-	inside	357176	70998	Overlapping	RP11-146I2.1
chr3	20054441	20055111	671	*	1000	X00139	ENSG00000114166	20040023	20154404	+	inside	14418	14418	NearestLocation	KAT2B
chr1	8873513	8874021	509	*	1000	X00140	ENSG00000074800	8861002	8879249	-	inside	5736	5228	Overlapping	ENO1
chr1	8873513	8874021	509	*	1000	X00140	ENSG00000236269	8875788	8878007	-	downstream	4494	1767	NearestLocation	ENO1-IT1
chr4	48909553	48910092	540	*	1000	X00141	ENSG00000145247	48885019	48906937	-	upstream	-2616	2616	NearestLocation	OCIAD2
chr17	43341661	43342597	937	*	1000	X00142	ENSG00000279602	43360041	43361361	-	downstream	19700	17444	NearestLocation	CTD-3014M21.1
chr17	80605574	80606159	586	*	1000	X00143	ENSG00000141564	80544819	80966371	+	inside	60755	60755	Overlapping	RPTOR
chr17	80605574	80606159	586	*	1000	X00143	ENSG00000232083	80602549	80602926	-	upstream	-2648	2648	NearestLocation	RPL31P7
chr22	30649343	30649899	557	*	1000	X00144	ENSG00000100036	30635652	30669016	+	inside	13691	13691	Overlapping	SLC35E4
chr22	30649343	30649899	557	*	1000	X00144	ENSG00000250318	30653877	30654814	-	downstream	5471	3978	NearestLocation	CTA-963H5.5
chr16	68756159	68756774	616	*	1000	X00145	ENSG00000039068	68737225	68835548	+	inside	18934	18934	Overlapping	CDH1
chr16	68756159	68756774	616	*	1000	X00145	LRG_301	68737292	68835541	+	inside	18867	18867	Overlapping	CDH1
chr16	68756159	68756774	616	*	1000	X00145	ENSG00000200558	68742480	68742588	+	downstream	13679	13571	NearestLocation	RNA5SP429
chr2	241965747	241966293	547	*	1000	X00146	ENSG00000233806	241881363	242078722	+	inside	84384	84384	Overlapping	LINC01237
chr2	241965747	241966293	547	*	1000	X00146	ENSG00000237940	241970683	241977276	+	upstream	-4936	4390	NearestLocation	AC093642.3
chr10	121753881	121755002	1122	*	1000	X00147	ENSG00000224250	121736303	121739730	+	downstream	17578	14151	NearestLocation	RP11-78A18.2
chr10	121753881	121755002	1122	*	1000	X00147	ENSG00000107669	121740421	121928801	-	inside	174920	13460	Overlapping	ATE1
chr9	122401838	122402842	1005	*	1000	X00148	ENSG00000233616	122400970	122402906	-	inside	1068	64	NearestLocation	RP11-542K23.10
chr2	230793911	230794437	527	*	1000	X00149	ENSG00000135932	230712845	230821075	+	inside	81066	26638	Overlapping	CAB39
chr2	230793911	230794437	527	*	1000	X00149	ENSG00000201044	230752141	230752247	+	downstream	41770	41664	NearestLocation	RNU6-268P
chr1	39183544	39184365	822	*	1000	X00150	ENSG00000127603	39081316	39487177	+	inside	102228	102228	Overlapping	MACF1
chr1	39183544	39184365	822	*	1000	X00150	ENSG00000270040	39206512	39206957	+	upstream	-22968	22147	NearestLocation	RP11-416A14.1
chr8	81286633	81287101	469	*	1000	X00151	ENSG00000254027	81279871	81281446	-	upstream	-5187	5187	NearestLocation	RP11-363E6.3
chr20	23147699	23148613	915	*	1000	X00152	ENSG00000279164	23148086	23149939	+	overlapStart	-387	387	NearestLocation	RP4-737E23.5
chr18	58600116	58600593	478	*	1000	X00153	ENSG00000198796	58481247	58628957	-	inside	28841	28364	Overlapping	ALPK2
chr18	58600116	58600593	478	*	1000	X00153	ENSG00000252284	58600631	58600698	+	upstream	-515	38	NearestLocation	SNORD28
chr1	149938987	149939749	763	*	1000	X00154	ENSG00000014914	149928651	149936898	-	upstream	-2089	2089	NearestLocation	MTMR11
chr1	149938987	149939749	763	*	1000	X00154	ENSG00000264522	149937812	150010676	-	inside	71689	1175	Overlapping	OTUD7B
chr8	127831468	127832009	542	*	1000	X00155	ENSG00000249859	127794533	128101253	+	inside	36935	36935	Overlapping	PVT1
chr8	127831468	127832009	542	*	1000	X00155	ENSG00000276443	127794541	127794734	+	downstream	36927	36734	NearestLocation	PVT1_1
chr2	196987893	196988396	504	*	1000	X00156	ENSG00000065413	196967017	197311173	-	inside	323280	20876	Overlapping	ANKRD44
chr2	196987893	196988396	504	*	1000	X00156	ENSG00000225636	197014990	197016015	+	upstream	-27097	26594	NearestLocation	HNRNPA3P15
chr8	100900274	100900853	580	*	1000	X00157	ENSG00000275041	100897853	100898136	-	upstream	-2138	2138	NearestLocation	Metazoa_SRP
chr17	80791430	80792545	1116	*	1000	X00158	ENSG00000141564	80544819	80966371	+	inside	246611	173826	Overlapping	RPTOR
chr17	80791430	80792545	1116	*	1000	X00158	ENSG00000262833	80801640	80805632	-	downstream	14202	9095	NearestLocation	RP11-28G8.1
chr5	32462450	32463105	656	*	1000	X00159	ENSG00000056097	32354350	32444761	-	upstream	-17689	17689	NearestLocation	ZFR
chr13	40102654	40103554	901	*	1000	X00160	ENSG00000215483	40079106	40535807	-	inside	433153	23548	Overlapping	LINC00598
chr13	40102654	40103554	901	*	1000	X00160	ENSG00000230710	40181809	40189028	+	upstream	-79155	78255	NearestLocation	LINC00332
chr17	21287883	21288404	522	*	1000	X00161	ENSG00000034152	21284672	21315240	+	inside	3211	3211	NearestLocation	MAP2K3
chr17	80891264	80892441	1178	*	1000	X00162	ENSG00000141564	80544819	80966371	+	inside	346445	73930	Overlapping	RPTOR
chr17	80891264	80892441	1178	*	1000	X00162	ENSG00000262313	80940418	80942033	-	downstream	50769	47977	NearestLocation	CTD-2561B21.4
chr8	116423674	116424652	979	*	1000	X00163	ENSG00000253672	116402543	116403757	-	upstream	-19917	19917	NearestLocation	RP11-536K17.1
chr14	65336071	65336595	525	*	1000	X00164	ENSG00000266740	65335117	65335183	-	upstream	-888	888	NearestLocation	MIR4708
chr10	62433033	62433641	609	*	1000	X00165	ENSG00000138311	62374192	62672011	+	inside	58841	58841	NearestLocation	ZNF365
chr13	79451443	79451943	501	*	1000	X00166	ENSG00000102471	79481124	79556075	+	upstream	-29681	29181	NearestLocation	NDFIP2
chr6	155127004	155127471	468	*	1000	X00167	ENSG00000146426	154832697	155257723	+	inside	294307	130252	Overlapping	TIAM2
chr6	155127004	155127471	468	*	1000	X00167	ENSG00000274451	155004835	155005318	-	upstream	-121686	121686	NearestLocation	RP1-66H9.1
chr16	67055562	67056196	635	*	1000	X00168	ENSG00000067955	67029116	67101058	+	inside	26446	26446	NearestLocation	CBFB
chr3	198071748	198072453	706	*	1000	X00169	ENSG00000226435	198053522	198080720	-	inside	8972	8267	Overlapping	ANKRD18DP
chr3	198071748	198072453	706	*	1000	X00169	ENSG00000212297	198071311	198071417	-	upstream	-331	331	NearestLocation	RNU6-821P
chr16	48158164	48158683	520	*	1000	X00170	ENSG00000140798	48082973	48156018	-	upstream	-2146	2146	NearestLocation	ABCC12
chr19	7807395	7807915	521	*	1000	X00171	ENSG00000269763	7813615	7814425	-	downstream	7030	5700	NearestLocation	EXOSC3P2
chr3	170572704	170573270	567	*	1000	X00172	ENSG00000013297	170418865	170860380	+	inside	153839	153839	Overlapping	CLDN11
chr3	170572704	170573270	567	*	1000	X00172	ENSG00000013293	170459584	170586074	-	inside	13370	12804	NearestLocation	SLC7A14
chr9	111743149	111743764	616	*	1000	X00173	ENSG00000165181	111686173	111795008	-	inside	51859	51244	NearestLocation	C9orf84
chr3	31076911	31077590	680	*	1000	X00174	ENSG00000265376	31161704	31161787	-	downstream	84876	84114	NearestLocation	MIR466
chr6	127420381	127420897	517	*	1000	X00175	ENSG00000220522	127416535	127416952	-	upstream	-3429	3429	NearestLocation	RP1-177A13.1
chr15	85667961	85668579	619	*	1000	X00176	ENSG00000170776	85380571	85749358	+	inside	287390	80779	Overlapping	AKAP13
chr15	85667961	85668579	619	*	1000	X00176	ENSG00000259367	85619623	85670948	-	inside	2987	2369	NearestLocation	RP11-815J21.4
chr11	111531657	111532198	542	*	1000	X00177	ENSG00000254980	111514043	111526755	-	upstream	-4902	4902	NearestLocation	RP11-794P6.6
chr11	111531657	111532198	542	*	1000	X00177	ENSG00000183644	111514785	111537031	+	inside	16872	4833	Overlapping	C11orf88
chr12	19381967	19382498	532	*	1000	X00178	ENSG00000139154	19404045	19720801	+	upstream	-22078	21547	NearestLocation	AEBP2
chr10	110414414	110415314	901	*	1000	X00179	ENSG00000237642	110450629	110451240	+	upstream	-36215	35315	NearestLocation	HMGB3P5
chr1	147084736	147085306	571	*	1000	X00180	ENSG00000230832	147082338	147083578	-	upstream	-1158	1158	NearestLocation	RP11-325P15.2
chr11	108497505	108498015	511	*	1000	X00181	ENSG00000178202	108472105	108498432	-	inside	927	417	NearestLocation	KDELC2
chr7	148913040	148913698	659	*	1000	X00182	ENSG00000239468	148890226	148890513	+	downstream	22814	22527	NearestLocation	RN7SL569P
chr12	2613646	2614223	578	*	1000	X00183	ENSG00000151067	1970786	2697950	+	inside	642860	83727	Overlapping	CACNA1C
chr12	2613646	2614223	578	*	1000	X00183	LRG_334	2053250	2697949	+	inside	560396	83726	Overlapping	CACNA1C
chr12	2613646	2614223	578	*	1000	X00183	ENSG00000256769	2603350	2607440	-	upstream	-6206	6206	NearestLocation	CACNA1C-AS3
chr12	32603810	32604294	485	*	1000	X00184	ENSG00000139132	32399529	32646050	+	inside	204281	41756	Overlapping	FGD4
chr12	32603810	32604294	485	*	1000	X00184	ENSG00000087470	32679200	32745650	+	upstream	-75390	74906	NearestLocation	DNM1L
chr16	31265239	31265779	541	*	1000	X00185	ENSG00000169896	31259990	31332892	+	inside	5249	5249	NearestLocation	ITGAM
chr19	6670034	6670581	548	*	1000	X00186	ENSG00000125735	6661253	6670588	-	inside	554	7	NearestLocation	TNFSF14
chr8	124613487	124614045	559	*	1000	X00187	ENSG00000170873	124550790	124728429	-	inside	114942	62697	Overlapping	MTSS1
chr8	124613487	124614045	559	*	1000	X00187	ENSG00000272486	124579631	124580648	+	downstream	33856	32839	NearestLocation	RP11-532M24.1
chr10	28291729	28292315	587	*	1000	X00188	ENSG00000150054	28050993	28334486	-	inside	42757	42171	Overlapping	MPP7
chr10	28291729	28292315	587	*	1000	X00188	ENSG00000275036	28289258	28289350	-	upstream	-2379	2379	NearestLocation	MIR8086
chr21	34807351	34807992	642	*	1000	X00189	ENSG00000234380	34745757	34784886	+	downstream	61594	22465	NearestLocation	LINC01426
chr21	34807351	34807992	642	*	1000	X00189	ENSG00000159216	34787801	36004667	-	inside	1197316	19550	Overlapping	RUNX1
chr21	34807351	34807992	642	*	1000	X00189	LRG_482	34787801	35049298	-	inside	241947	19550	Overlapping	RUNX1
chr10	34994442	34995071	630	*	1000	X00190	ENSG00000283000	34969909	34975578	+	downstream	24533	18864	NearestLocation	RP11-297A16.4
chr17	3791340	3791996	657	*	1000	X00191	ENSG00000083457	3714628	3801243	-	inside	9903	9247	NearestLocation	ITGAE
chr2	100291963	100292630	668	*	1000	X00192	ENSG00000170500	100273291	100322733	-	inside	30770	18672	NearestLocation	LONRF2
chr3	45667867	45668488	622	*	1000	X00193	ENSG00000144791	45555394	45686338	+	inside	112473	17850	Overlapping	LIMD1
chr3	45667867	45668488	622	*	1000	X00193	ENSG00000211456	45689056	45745424	+	upstream	-21189	20568	NearestLocation	SACM1L
chr13	50244782	50245504	723	*	1000	X00194	ENSG00000176124	50082171	50723236	+	inside	162611	162611	Overlapping	DLEU1
chr13	50244782	50245504	723	*	1000	X00194	ENSG00000232150	50172089	50173181	+	downstream	72693	71601	NearestLocation	ST13P4
chr7	114889470	114890120	651	*	1000	X00195	ENSG00000135272	114922154	115019916	+	upstream	-32684	32034	NearestLocation	MDFIC
chr11	66418039	66418667	629	*	1000	X00196	ENSG00000174576	66421004	66426707	+	upstream	-2965	2337	NearestLocation	NPAS4
chr21	25573827	25574303	477	*	1000	X00197	ENSG00000234883	25561909	25575168	+	inside	11918	865	Overlapping	MIR155HG
chr21	25573827	25574303	477	*	1000	X00197	ENSG00000260583	25582770	25583326	-	downstream	9499	8467	NearestLocation	AP000223.42
chr12	12006786	12007438	653	*	1000	X00198	ENSG00000121380	12049844	12211084	+	upstream	-43058	42406	NearestLocation	BCL2L14
chr7	101138382	101138952	571	*	1000	X00199	ENSG00000106366	101127089	101139266	+	inside	11293	314	NearestLocation	SERPINE1
chr7	101138382	101138952	571	*	1000	X00199	LRG_597	101127089	101139266	+	inside	11293	314	NearestLocation	SERPINE1
chr7	2757524	2758723	1200	*	1000	X00200	ENSG00000174945	2679522	2775500	+	inside	78002	16777	Overlapping	AMZ1
chr7	2757524	2758723	1200	*	1000	X00200	ENSG00000146535	2728112	2844324	-	inside	86800	29412	Overlapping	GNA12
chr7	2757524	2758723	1200	*	1000	X00200	ENSG00000231357	2835621	2836022	+	upstream	-78097	76898	NearestLocation	AC006028.11
chr14	101731148	101731918	771	*	1000	X00201	ENSG00000258404	101634454	101731108	-	upstream	-40	40	NearestLocation	RP11-1029J19.5
chr14	101731148	101731918	771	*	1000	X00201	ENSG00000258512	101730437	101732522	+	inside	711	604	Overlapping	LINC00239
chr8	29665029	29665484	456	*	1000	X00202	ENSG00000243844	29632091	29632644	+	downstream	32938	32385	NearestLocation	RPL17P33
chr12	47278003	47278496	494	*	1000	X00203	ENSG00000257925	47237734	47279021	-	inside	1018	525	NearestLocation	RP11-493L12.3
chr18	35478470	35479071	602	*	1000	X00204	ENSG00000267140	35443871	35497940	-	inside	19470	18869	Overlapping	RP11-322E11.6
chr18	35478470	35479071	602	*	1000	X00204	ENSG00000153391	35452230	35497991	-	inside	19521	18920	Overlapping	INO80C
chr18	35478470	35479071	602	*	1000	X00204	ENSG00000279074	35483431	35483667	-	downstream	5197	4360	NearestLocation	RP11-322E11.3
chr2	44836019	44836654	636	*	1000	X00205	ENSG00000278957	44927914	44928396	-	downstream	92377	91260	NearestLocation	RP11-89K21.2
chr9	129139975	129140348	374	*	1000	X00206	ENSG00000095321	129094810	129111189	-	upstream	-28786	28786	NearestLocation	CRAT
chr9	129139975	129140348	374	*	1000	X00206	ENSG00000119383	129110950	129148946	+	inside	29025	8598	Overlapping	PTPA
chr14	61525128	61525777	650	*	1000	X00207	ENSG00000027075	61187559	61550976	+	inside	337569	25199	Overlapping	PRKCH
chr14	61525128	61525777	650	*	1000	X00207	ENSG00000258989	61529128	61657964	+	upstream	-4000	3351	NearestLocation	RP11-47I22.4
chr15	44726573	44727051	479	*	1000	X00208	ENSG00000185880	44728988	44767829	+	upstream	-2415	1937	NearestLocation	TRIM69
chr9	93098529	93099013	485	*	1000	X00209	ENSG00000165233	93096218	93113283	+	inside	2311	2311	NearestLocation	CARD19
chr1	93607758	93608249	492	*	1000	X00210	ENSG00000137936	93561786	93847150	-	inside	239392	45972	Overlapping	BCAR3
chr1	93607758	93608249	492	*	1000	X00210	ENSG00000224093	93592199	93605573	+	downstream	15559	2185	NearestLocation	RP5-1033H22.2
chr2	172970665	172971387	723	*	1000	X00211	ENSG00000091428	172735274	173052893	+	inside	235391	81506	Overlapping	RAPGEF4
chr2	172970665	172971387	723	*	1000	X00211	ENSG00000232292	172893763	172894383	-	upstream	-76282	76282	NearestLocation	ALDH7A1P2
chr12	669044	669640	597	*	1000	X00212	ENSG00000171840	564296	663779	-	upstream	-5265	5265	NearestLocation	NINJ2
chr14	35365358	35366525	1168	*	1000	X00213	ENSG00000258860	35362232	35363628	-	upstream	-1730	1730	NearestLocation	RP11-561B11.3
chr5	75566662	75567281	620	*	1000	X00214	ENSG00000122008	75511756	75601144	+	inside	54906	33863	Overlapping	POLK
chr5	75566662	75567281	620	*	1000	X00214	ENSG00000251724	75538598	75538658	-	upstream	-28004	28004	NearestLocation	RNU7-175P
chr7	130648971	130649466	496	*	1000	X00215	ENSG00000158623	130506238	130668748	-	inside	19777	19282	Overlapping	COPG2
chr7	130648971	130649466	496	*	1000	X00215	ENSG00000226045	130645225	130645594	-	upstream	-3377	3377	NearestLocation	AC009274.6
chr5	40437424	40438106	683	*	1000	X00216	ENSG00000283286	40415137	40431491	+	downstream	22287	5933	NearestLocation	RP11-386E5.1
chr12	113962312	113962950	639	*	1000	X00217	ENSG00000122965	113816738	113966371	-	inside	4059	3421	NearestLocation	RBM19
chr3	15768839	15769395	557	*	1000	X00218	ENSG00000206560	15667236	15859771	-	inside	90932	90376	Overlapping	ANKRD28
chr3	15768839	15769395	557	*	1000	X00218	ENSG00000263740	15738515	15738809	+	downstream	30324	30030	NearestLocation	RN7SL4P
chr3	188950786	188951376	591	*	1000	X00219	ENSG00000234076	188941715	188947639	-	upstream	-3147	3147	NearestLocation	TPRG1-AS1
chr3	188950786	188951376	591	*	1000	X00219	ENSG00000188001	188947214	189325304	+	inside	3572	3572	Overlapping	TPRG1
chr1	172638690	172639766	1077	*	1000	X00220	ENSG00000117560	172659018	172666874	+	upstream	-20328	19252	NearestLocation	FASLG
chr11	44569011	44569706	696	*	1000	X00221	ENSG00000085117	44564427	44620363	+	inside	4584	4584	NearestLocation	CD82
chr8	130062094	130062895	802	*	1000	X00222	ENSG00000153317	130052104	130443660	-	inside	381566	9990	Overlapping	ASAP1
chr8	130062094	130062895	802	*	1000	X00222	ENSG00000200304	130069541	130069652	-	downstream	7558	6646	NearestLocation	RNU6-1255P
chr5	170466822	170467551	730	*	1000	X00223	ENSG00000182132	170353487	170736632	+	inside	113335	113335	Overlapping	KCNIP1
chr5	170466822	170467551	730	*	1000	X00223	ENSG00000253858	170483806	170486407	-	downstream	19585	16255	NearestLocation	CTB-147C13.1
chr5	43315234	43316193	960	*	1000	X00224	ENSG00000112972	43289395	43313512	-	upstream	-1722	1722	NearestLocation	HMGCS1
chr5	68434010	68434630	621	*	1000	X00225	ENSG00000248884	68430427	68434481	-	overlapStart	471	149	NearestLocation	CTC-537E7.3
chr1	156126858	156127604	747	*	1000	X00226	ENSG00000160789	156082573	156140089	+	inside	44285	12485	Overlapping	LMNA
chr1	156126858	156127604	747	*	1000	X00226	LRG_254	156114670	156140087	+	inside	12188	12188	NearestLocation	LMNA
chr10	33143293	33143698	406	*	1000	X00227	ENSG00000233387	33096257	33116672	-	upstream	-26621	26621	NearestLocation	RP11-342D11.3
chr12	124916965	124917541	577	*	1000	X00228	ENSG00000150991	124911604	124917368	-	overlapStart	403	173	NearestLocation	UBC
chr20	50561460	50562066	607	*	1000	X00229	ENSG00000196396	50510321	50585241	+	inside	51139	23175	Overlapping	PTPN1
chr20	50561460	50562066	607	*	1000	X00229	ENSG00000201501	50563009	50563110	+	upstream	-1549	943	NearestLocation	Y_RNA
chr3	30342239	30342885	647	*	1000	X00230	ENSG00000199927	30304320	30304536	-	upstream	-37703	37703	NearestLocation	ACEA_U3
chr3	30342239	30342885	647	*	1000	X00230	ENSG00000281710	30304321	30304536	-	upstream	-37703	37703	NearestLocation	U3
chr3	112676721	112677282	562	*	1000	X00231	ENSG00000242308	112696908	112697706	-	downstream	20985	19626	NearestLocation	RP11-572C15.3
chr7	48084798	48085353	556	*	1000	X00232	ENSG00000183696	48088628	48108733	+	upstream	-3830	3275	NearestLocation	UPP1
chr6	30681946	30682655	710	*	1000	X00233	ENSG00000146112	30676389	30687895	-	inside	5949	5240	NearestLocation	PPP1R18
chr6	149335870	149336336	467	*	1000	X00234	ENSG00000055208	149218641	149411613	+	inside	117229	75277	Overlapping	TAB2
chr6	149335870	149336336	467	*	1000	X00234	ENSG00000216265	149304107	149304428	-	upstream	-31442	31442	NearestLocation	FABP12P1
chr9	114690910	114691500	591	*	1000	X00235	ENSG00000230284	114695922	114696315	-	downstream	5405	4422	NearestLocation	RP11-402G3.4
chrX	65932606	65933182	577	*	1000	X00236	ENSG00000217835	65956289	65957196	-	downstream	24590	23107	NearestLocation	RP6-159A1.2
chr1	110879742	110880414	673	*	1000	X00237	ENSG00000143119	110873154	110899928	+	inside	6588	6588	NearestLocation	CD53
chr1	207389818	207390448	631	*	1000	X00238	ENSG00000274245	207372559	207373252	+	downstream	17259	16566	NearestLocation	RP11-357P18.2
chr10	6275120	6275806	687	*	1000	X00239	ENSG00000215244	6277687	6335982	+	upstream	-2567	1881	NearestLocation	RP11-563J2.2
chr2	190718603	190719242	640	*	1000	X00240	ENSG00000228509	190676944	190708716	-	upstream	-9887	9887	NearestLocation	AC006460.2
chr13	45055414	45055965	552	*	1000	X00241	ENSG00000223732	44982077	45083125	-	inside	27711	27160	Overlapping	RP11-321C24.1
chr13	45055414	45055965	552	*	1000	X00241	ENSG00000223341	45060729	45061086	+	upstream	-5315	4764	NearestLocation	RN7SKP3
chr6	157535676	157536323	648	*	1000	X00242	ENSG00000175048	157381133	157678146	+	inside	154543	141823	Overlapping	ZDHHC14
chr6	157535676	157536323	648	*	1000	X00242	ENSG00000266617	157529132	157529200	+	downstream	6544	6476	NearestLocation	MIR3692
chr17	47720956	47721580	625	*	1000	X00243	ENSG00000073861	47733244	47746119	+	upstream	-12288	11664	NearestLocation	TBX21
chr6	156857476	156857992	517	*	1000	X00244	ENSG00000049618	156777374	157210779	+	inside	80102	80102	Overlapping	ARID1B
chr6	156857476	156857992	517	*	1000	X00244	ENSG00000270487	156780327	156780455	-	upstream	-77021	77021	NearestLocation	RP11-230C9.3
chr13	20174642	20175286	645	*	1000	X00245	ENSG00000226633	20178978	20179462	-	downstream	4820	3692	NearestLocation	PPIAP28
chr8	66123790	66124370	581	*	1000	X00246	ENSG00000147573	66126896	66175487	+	upstream	-3106	2526	NearestLocation	TRIM55
chr2	234422095	234422725	631	*	1000	X00247	ENSG00000228162	234438328	234462127	+	upstream	-16233	15603	NearestLocation	AC097713.3
chr22	38984921	38985623	703	*	1000	X00248	ENSG00000128383	38952741	38992778	+	inside	32180	7155	Overlapping	APOBEC3A
chr22	38984921	38985623	703	*	1000	X00248	ENSG00000179750	38982347	38992804	+	inside	2574	2574	NearestLocation	APOBEC3B
chr20	47274366	47275132	767	*	1000	X00249	ENSG00000101040	47209214	47356889	-	inside	82523	65152	Overlapping	ZMYND8
chr20	47274366	47275132	767	*	1000	X00249	ENSG00000267882	47318502	47320754	+	upstream	-44136	43370	NearestLocation	RP4-569M23.5
chr4	80127294	80127832	539	*	1000	X00250	ENSG00000163297	79901149	80125454	-	upstream	-1840	1840	NearestLocation	ANTXR2
chr16	48458288	48458934	647	*	1000	X00251	ENSG00000196470	48356364	48448402	-	upstream	-9886	9886	NearestLocation	SIAH1
chr2	174023872	174024793	922	*	1000	X00252	ENSG00000260868	174025280	174027163	+	upstream	-1408	487	NearestLocation	RP11-394I13.1
chr9	73149404	73149909	506	*	1000	X00253	ENSG00000135046	73151757	73170393	+	upstream	-2353	1848	NearestLocation	ANXA1
chr6	142842654	142843472	819	*	1000	X00254	ENSG00000010818	142751467	142945201	-	inside	102547	91187	Overlapping	HIVEP2
chr6	142842654	142843472	819	*	1000	X00254	ENSG00000237851	142788123	142794086	+	downstream	54531	48568	NearestLocation	RP1-67K17.4
chr5	71601342	71602152	811	*	1000	X00255	ENSG00000131844	71587288	71658704	+	inside	14054	14054	NearestLocation	MCCC2
chr2	36889677	36890197	521	*	1000	X00256	ENSG00000115808	36843640	36966472	-	inside	76795	46037	Overlapping	STRN
chr2	36889677	36890197	521	*	1000	X00256	ENSG00000252756	36867398	36867495	-	upstream	-22182	22182	NearestLocation	RNU6-577P
chr16	66521919	66522570	652	*	1000	X00257	ENSG00000260851	66469812	66517312	-	upstream	-4607	4607	NearestLocation	RP11-403P17.5
chr16	66521919	66522570	652	*	1000	X00257	ENSG00000166548	66508003	66552544	-	inside	30625	13916	Overlapping	TK2
chr15	69757137	69757716	580	*	1000	X00258	ENSG00000259496	69803316	69804046	-	downstream	46909	45600	NearestLocation	RP11-19J5.1
chr21	42414915	42415568	654	*	1000	X00259	ENSG00000160185	42403447	42447681	+	inside	11468	11468	Overlapping	UBASH3A
chr21	42414915	42415568	654	*	1000	X00259	ENSG00000252619	42417497	42417593	-	downstream	2678	1929	NearestLocation	RNU6-1149P
chr1	206905263	206905744	482	*	1000	X00260	ENSG00000162894	206904386	206923247	-	inside	17984	877	Overlapping	FCMR
chr1	206905263	206905744	482	*	1000	X00260	ENSG00000271680	206905928	206906393	+	upstream	-665	184	NearestLocation	RP11-564A8.8
chr12	27331281	27331837	557	*	1000	X00261	ENSG00000029153	27332854	27425289	+	upstream	-1573	1017	NearestLocation	ARNTL2
chr14	75566259	75566911	653	*	1000	X00262	ENSG00000119686	75578617	75663214	+	upstream	-12358	11706	NearestLocation	FLVCR2
chr2	55051004	55051614	611	*	1000	X00263	ENSG00000115310	54972187	55112621	-	inside	61617	61007	Overlapping	RTN4
chr2	55051004	55051614	611	*	1000	X00263	ENSG00000200086	55014418	55014521	-	upstream	-36483	36483	NearestLocation	RNU6-433P
chr4	121256202	121257314	1113	*	1000	X00264	ENSG00000050730	121131408	121227466	-	upstream	-28736	28736	NearestLocation	TNIP3
chr17	36921221	36921973	753	*	1000	X00265	ENSG00000277268	36861674	36936661	-	inside	15440	14688	NearestLocation	RP11-445F12.1
chr6	134436111	134436896	786	*	1000	X00266	ENSG00000231971	134428240	134520585	-	inside	84474	7871	Overlapping	RP11-557H15.3
chr6	134436111	134436896	786	*	1000	X00266	ENSG00000236700	134437716	134504581	+	upstream	-1605	820	NearestLocation	LINC01010
chr7	131188456	131189208	753	*	1000	X00267	ENSG00000128585	131110096	131496636	+	inside	78360	78360	Overlapping	MKLN1
chr7	131188456	131189208	753	*	1000	X00267	ENSG00000233287	131242590	131242995	+	upstream	-54134	53382	NearestLocation	AC009362.2
chr2	207123159	207123883	725	*	1000	X00268	ENSG00000118263	207074137	207167267	-	inside	44108	43384	Overlapping	KLF7
chr2	207123159	207123883	725	*	1000	X00268	ENSG00000237892	207120884	207122044	-	upstream	-1115	1115	NearestLocation	KLF7-IT1
chr19	43765069	43765978	910	*	1000	X00269	ENSG00000105771	43727992	43754990	-	upstream	-10079	10079	NearestLocation	SMG9
chr20	54285200	54285819	620	*	1000	X00270	ENSG00000280041	54249953	54250327	+	downstream	35247	34873	NearestLocation	AL133335.1
chr14	24673462	24674479	1018	*	1000	X00271	ENSG00000100453	24630954	24634267	-	upstream	-39195	39195	NearestLocation	GZMB
chr6	90284033	90285124	1092	*	1000	X00272	ENSG00000112182	89926529	90296908	-	inside	12875	11784	NearestLocation	BACH2
chr18	48834421	48835133	713	*	1000	X00273	ENSG00000134030	48539046	48863217	+	inside	295375	28084	Overlapping	CTIF
chr18	48834421	48835133	713	*	1000	X00273	ENSG00000267764	48826051	48834770	-	overlapStart	349	349	NearestLocation	RP11-484L8.1
chr15	34239166	34239655	490	*	1000	X00274	ENSG00000128463	34224999	34230156	+	downstream	14167	9010	NearestLocation	EMC4
chr15	34239166	34239655	490	*	1000	X00274	ENSG00000140199	34229996	34338060	-	inside	98894	9170	Overlapping	SLC12A6
chr15	34239166	34239655	490	*	1000	X00274	LRG_270	34229996	34336844	-	inside	97678	9170	Overlapping	SLC12A6
chr12	121992158	121992586	429	*	1000	X00275	ENSG00000158023	121917862	122003927	+	inside	74296	11341	Overlapping	WDR66
chr12	121992158	121992586	429	*	1000	X00275	ENSG00000110987	122019422	122062044	+	upstream	-27264	26836	NearestLocation	BCL7A
chr1	26276151	26276844	694	*	1000	X00276	ENSG00000130695	26234153	26279038	+	inside	41998	2194	Overlapping	CEP85
chr1	26276151	26276844	694	*	1000	X00276	ENSG00000142669	26279176	26281522	+	upstream	-3025	2332	NearestLocation	SH3BGRL3
chr3	127890406	127891069	664	*	1000	X00277	ENSG00000187715	127915232	127987671	+	upstream	-24826	24163	NearestLocation	KBTBD12
chr10	22246437	22247349	913	*	1000	X00278	ENSG00000279631	22252072	22254589	+	upstream	-5635	4723	NearestLocation	RP11-573G6.4
chr8	11853869	11854507	639	*	1000	X00279	ENSG00000164733	11842524	11869448	-	inside	15579	11345	Overlapping	CTSB
chr8	11853869	11854507	639	*	1000	X00279	ENSG00000269899	11846154	11846391	-	upstream	-7478	7478	NearestLocation	RP11-589N15.2
chr16	55471335	55471820	486	*	1000	X00280	ENSG00000087245	55389700	55506691	+	inside	81635	34871	Overlapping	MMP2
chr16	55471335	55471820	486	*	1000	X00280	ENSG00000260135	55426797	55462297	-	upstream	-9038	9038	NearestLocation	RP11-212I21.2
chr6	143806281	143806774	494	*	1000	X00281	ENSG00000112419	143536845	143831185	+	inside	269436	24411	Overlapping	PHACTR2
chr6	143806281	143806774	494	*	1000	X00281	ENSG00000257065	143807092	143844617	+	upstream	-811	318	NearestLocation	RP3-468K18.5
chr20	43955108	43955903	796	*	1000	X00282	ENSG00000124191	43914864	44069616	+	inside	40244	40244	NearestLocation	TOX2
chr3	122533635	122534360	726	*	1000	X00283	ENSG00000114030	122421949	122514945	-	upstream	-18690	18690	NearestLocation	KPNA1
chr3	122533635	122534360	726	*	1000	X00283	ENSG00000138496	122527924	122564577	-	inside	30942	5711	Overlapping	PARP9
chr5	160539267	160539946	680	*	1000	X00284	ENSG00000265237	160474402	160474483	+	downstream	64865	64784	NearestLocation	MIR3142
chr15	80955687	80956287	601	*	1000	X00285	ENSG00000259546	80896190	80948867	-	upstream	-6820	6820	NearestLocation	RP11-351M8.2
chr15	80955687	80956287	601	*	1000	X00285	ENSG00000117899	80946289	80989878	-	inside	34191	9398	Overlapping	MESDC2
chr3	71982496	71983131	636	*	1000	X00286	ENSG00000244130	72006774	72006975	+	upstream	-24278	23643	NearestLocation	UBE2Q2P9
chr3	106332846	106333394	549	*	1000	X00287	ENSG00000244652	106325737	106326293	-	upstream	-6553	6553	NearestLocation	RP11-93B21.1
chr7	130363371	130364026	656	*	1000	X00288	ENSG00000158525	130344816	130368730	+	inside	18555	4704	Overlapping	CPA5
chr7	130363371	130364026	656	*	1000	X00288	ENSG00000091704	130380339	130388114	+	upstream	-16968	16313	NearestLocation	CPA1
chr9	21684802	21685378	577	*	1000	X00289	ENSG00000229835	21695176	21696943	+	upstream	-10374	9798	NearestLocation	KHSRPP1
chr15	72227007	72227667	661	*	1000	X00290	ENSG00000067225	72199029	72231822	-	inside	4815	4155	NearestLocation	PKM
chr10	29658920	29659487	568	*	1000	X00291	ENSG00000197321	29457338	29736781	-	inside	77861	77294	Overlapping	SVIL
chr10	29658920	29659487	568	*	1000	X00291	ENSG00000225976	29697935	29698174	+	upstream	-39015	38448	NearestLocation	RP11-192N10.2
chr8	19385368	19386345	978	*	1000	X00292	ENSG00000104611	19313617	19396218	+	inside	71751	9873	Overlapping	SH2D4A
chr8	19385368	19386345	978	*	1000	X00292	ENSG00000279858	19375128	19375622	-	upstream	-9746	9746	NearestLocation	RP11-618M23.5
chr1	160874916	160875399	484	*	1000	X00293	ENSG00000179914	160876539	160885170	-	downstream	10254	1140	NearestLocation	ITLN1
chr15	50137212	50137790	579	*	1000	X00294	ENSG00000104043	49858238	50182817	-	inside	45605	45027	Overlapping	ATP8B4
chr15	50137212	50137790	579	*	1000	X00294	ENSG00000140284	50182196	50236395	+	upstream	-44984	44406	NearestLocation	SLC27A2
chr5	107486389	107487051	663	*	1000	X00295	ENSG00000184349	107376889	107670895	-	inside	184506	109500	NearestLocation	EFNA5
chr2	172697967	172698738	772	*	1000	X00296	ENSG00000228016	172677141	172736206	-	inside	38239	20826	Overlapping	RAPGEF4-AS1
chr2	172697967	172698738	772	*	1000	X00296	ENSG00000239041	172691299	172691402	+	downstream	6668	6565	NearestLocation	snoU13
chr10	63236338	63236869	532	*	1000	X00297	ENSG00000171988	63167221	63521850	-	inside	285512	69117	Overlapping	JMJD1C
chr10	63236338	63236869	532	*	1000	X00297	ENSG00000234369	63222155	63223045	+	downstream	14183	13293	NearestLocation	TATDN1P1
chr15	69468254	69468877	624	*	1000	X00298	ENSG00000245750	69463026	69571440	+	inside	5228	5228	NearestLocation	DRAIC
chr3	60086813	60087312	500	*	1000	X00299	ENSG00000277592	59584169	59584445	+	downstream	502644	502368	NearestLocation	Metazoa_SRP
chr3	60086813	60087312	500	*	1000	X00299	ENSG00000189283	59749310	61251459	-	inside	1164646	337503	Overlapping	FHIT
chr16	80026922	80027525	604	*	1000	X00300	ENSG00000260237	80040662	80045745	+	upstream	-13740	13137	NearestLocation	RP11-148M9.1
chr22	37303689	37304288	600	*	1000	X00301	ENSG00000100055	37282027	37315345	+	inside	21662	11057	NearestLocation	CYTH4
chr2	37390060	37390986	927	*	1000	X00302	ENSG00000253078	37435510	37435608	-	downstream	45548	44524	NearestLocation	RNU6-1116P
chr11	34214820	34215335	516	*	1000	X00303	ENSG00000166016	34150988	34358008	-	inside	143188	63832	Overlapping	ABTB2
chr11	34214820	34215335	516	*	1000	X00303	ENSG00000201867	34189174	34189275	+	downstream	25646	25545	NearestLocation	Y_RNA
chr12	31749017	31749694	678	*	1000	X00304	ENSG00000256843	31748100	31748240	-	upstream	-777	777	NearestLocation	RP11-467L13.4
chr9	72476921	72477497	577	*	1000	X00305	ENSG00000225947	72470374	72471076	+	downstream	6547	5845	NearestLocation	RP11-313E4.1
chr10	119315052	119315987	936	*	1000	X00306	ENSG00000198873	119207589	119459742	+	inside	107463	107463	Overlapping	GRK5
chr10	119315052	119315987	936	*	1000	X00306	ENSG00000236426	119330233	119336182	-	downstream	21130	14246	NearestLocation	RP11-79M19.2
chr19	9673927	9674542	616	*	1000	X00307	ENSG00000171466	9641808	9675086	-	inside	1159	544	NearestLocation	ZNF562
chr8	143936340	143936901	562	*	1000	X00308	ENSG00000178209	143915147	143976734	-	inside	40394	21193	Overlapping	PLEC
chr8	143936340	143936901	562	*	1000	X00308	ENSG00000207574	143945191	143945279	-	downstream	8939	8290	NearestLocation	MIR661
chr4	10106389	10107060	672	*	1000	X00309	ENSG00000071127	10074339	10116949	-	inside	10560	9889	Overlapping	WDR1
chr4	10106389	10107060	672	*	1000	X00309	ENSG00000223086	10115756	10115884	-	downstream	9495	8696	NearestLocation	RNA5SP155
chr1	235999171	235999830	660	*	1000	X00310	ENSG00000229291	235957879	235971825	-	upstream	-27346	27346	NearestLocation	RP4-580N22.2
chr1	235999171	235999830	660	*	1000	X00310	ENSG00000116962	235975830	236065162	-	inside	65991	23341	Overlapping	NID1
chr19	48259500	48260237	738	*	1000	X00311	ENSG00000178150	48172318	48287608	+	inside	87182	27371	Overlapping	ZNF114
chr19	48259500	48260237	738	*	1000	X00311	ENSG00000105483	48180770	48255946	-	upstream	-3554	3554	NearestLocation	CARD8
chr12	54935243	54935770	528	*	1000	X00312	ENSG00000135426	54948018	54984746	-	downstream	49503	12248	NearestLocation	TESPA1
chr6	37048620	37049076	457	*	1000	X00313	ENSG00000226976	37044860	37045189	+	downstream	3760	3431	NearestLocation	COX6A1P2
chr8	29992744	29993650	907	*	1000	X00314	ENSG00000254013	30027713	30028900	+	upstream	-34969	34063	NearestLocation	MAP2K1P1
chr1	203674108	203674606	499	*	1000	X00315	ENSG00000058668	203626561	203744081	+	inside	47547	47547	Overlapping	ATP2B4
chr1	203674108	203674606	499	*	1000	X00315	ENSG00000236035	203656969	203657760	-	upstream	-16348	16348	NearestLocation	RP11-90O23.1
chr1	89125805	89126485	681	*	1000	X00316	ENSG00000234518	89104285	89104767	-	upstream	-21038	21038	NearestLocation	PTGES3P1
chr1	89125805	89126485	681	*	1000	X00316	ENSG00000162645	89106132	89150456	-	inside	24651	19673	Overlapping	GBP2
chr21	33380375	33381220	846	*	1000	X00317	ENSG00000159128	33402896	33479348	+	upstream	-22521	21676	NearestLocation	IFNGR2
chr21	33380375	33381220	846	*	1000	X00317	LRG_67	33402896	33437521	+	upstream	-22521	21676	NearestLocation	IFNGR2
chr11	61028293	61028776	484	*	1000	X00318	ENSG00000256733	61055737	61067535	+	upstream	-27444	26961	NearestLocation	RP11-881M11.8
chr11	83004957	83005487	531	*	1000	X00319	ENSG00000254698	82963681	83039115	-	inside	34158	33628	NearestLocation	RP11-659G9.3
chr11	83004957	83005487	531	*	1000	X00319	ENSG00000137502	82973133	83071923	-	inside	66966	31824	Overlapping	RAB30
chr10	32413393	32413986	594	*	1000	X00320	ENSG00000200484	32394558	32394665	-	upstream	-18728	18728	NearestLocation	RNU6-1244P
chr21	46060577	46061177	601	*	1000	X00321	ENSG00000226115	46056516	46057567	+	downstream	4061	3010	NearestLocation	AP001476.3
chr14	91980071	91980670	600	*	1000	X00322	ENSG00000140092	91869412	91947987	-	upstream	-32084	32084	NearestLocation	FBLN5
chr14	91980071	91980670	600	*	1000	X00322	ENSG00000100815	91965991	92040896	-	inside	60825	14080	Overlapping	TRIP11
chr18	62420083	62421175	1093	*	1000	X00323	ENSG00000267487	62418318	62418576	+	downstream	1765	1507	NearestLocation	RP11-640A1.4
chr10	119305538	119306492	955	*	1000	X00324	ENSG00000198873	119207589	119459742	+	inside	97949	97949	Overlapping	GRK5
chr10	119305538	119306492	955	*	1000	X00324	ENSG00000236426	119330233	119336182	-	downstream	30644	23741	NearestLocation	RP11-79M19.2
chr4	40699577	40700251	675	*	1000	X00325	ENSG00000179299	40749897	40809985	+	upstream	-50320	49646	NearestLocation	NSUN7
chr8	133217812	133218242	431	*	1000	X00326	ENSG00000104415	133191039	133230344	+	inside	26773	12102	Overlapping	WISP1
chr8	133217812	133218242	431	*	1000	X00326	ENSG00000270132	133229056	133229697	+	upstream	-11244	10814	NearestLocation	WISP1-OT1
chr11	44862254	44862631	378	*	1000	X00327	ENSG00000157570	44726465	44932421	+	inside	135789	69790	Overlapping	TSPAN18
chr11	44862254	44862631	378	*	1000	X00327	ENSG00000175274	44885903	44951306	-	downstream	89052	23272	NearestLocation	TP53I11
chr3	196274510	196275045	536	*	1000	X00328	ENSG00000161217	196214222	196287957	-	inside	13447	12912	NearestLocation	PCYT1A
chr3	196274510	196275045	536	*	1000	X00328	ENSG00000272741	196248230	196318222	-	inside	43712	26280	Overlapping	RP11-447L10.1
chr17	39769903	39770594	692	*	1000	X00329	ENSG00000141738	39737927	39747291	+	downstream	31976	22612	NearestLocation	GRB7
chr17	39769903	39770594	692	*	1000	X00329	ENSG00000161405	39757715	39864188	-	inside	94285	12188	Overlapping	IKZF3
chr20	51530975	51531591	617	*	1000	X00330	ENSG00000101096	51386957	51562831	-	inside	31856	31240	NearestLocation	NFATC2
chr16	28166829	28167333	505	*	1000	X00331	ENSG00000169180	28097979	28211920	-	inside	45091	44587	Overlapping	XPO6
chr16	28166829	28167333	505	*	1000	X00331	ENSG00000200652	28179098	28179223	+	upstream	-12269	11765	NearestLocation	SNORA25
chr12	45232828	45233370	543	*	1000	X00332	ENSG00000134297	45173064	45216041	-	upstream	-16787	16787	NearestLocation	PLEKHA8P1
chr12	45232828	45233370	543	*	1000	X00332	ENSG00000177119	45215987	45440404	+	inside	16841	16841	Overlapping	ANO6
chr3	40971634	40972050	417	*	1000	X00333	ENSG00000233096	40970541	40971578	-	upstream	-56	56	NearestLocation	RP11-520A21.1
chr1	15952697	15953177	481	*	1000	X00334	ENSG00000116809	15941869	15976132	-	inside	23435	10828	Overlapping	ZBTB17
chr1	15952697	15953177	481	*	1000	X00334	ENSG00000234607	15969632	15970194	+	upstream	-16935	16455	NearestLocation	RP11-5P18.1
chr18	3603162	3603981	820	*	1000	X00335	ENSG00000170579	3496032	4455335	-	inside	852173	107130	Overlapping	DLGAP1
chr18	3603162	3603981	820	*	1000	X00335	ENSG00000262001	3603000	3608336	+	inside	162	162	NearestLocation	DLGAP1-AS2
chr11	43830785	43831440	656	*	1000	X00336	ENSG00000283341	43578889	43840030	+	inside	251896	8590	Overlapping	RP11-472I20.4
chr11	43830785	43831440	656	*	1000	X00336	ENSG00000149084	43680558	43856617	+	inside	150227	25177	Overlapping	HSD17B12
chr11	43830785	43831440	656	*	1000	X00336	ENSG00000246250	43829709	43880726	-	inside	49941	1076	Overlapping	RP11-613D13.5
chr11	43830785	43831440	656	*	1000	X00336	ENSG00000283375	43855913	43856404	-	downstream	25619	24473	NearestLocation	RP11-613D13.10
chr12	42299849	42300458	610	*	1000	X00337	ENSG00000134283	42238447	42459715	+	inside	61402	61402	Overlapping	PPHLN1
chr12	42299849	42300458	610	*	1000	X00337	ENSG00000257674	42286911	42288560	+	downstream	12938	11289	NearestLocation	RP11-76E16.2
chr17	29692016	29692595	580	*	1000	X00338	ENSG00000264031	29560547	29707090	+	inside	131469	14495	Overlapping	ABHD15-AS1
chr17	29692016	29692595	580	*	1000	X00338	ENSG00000141298	29625938	29930276	-	inside	238260	66078	Overlapping	SSH2
chr17	29692016	29692595	580	*	1000	X00338	ENSG00000240531	29716279	29716685	-	downstream	24669	23684	NearestLocation	RPL21P123
chr1	15965972	15966879	908	*	1000	X00339	ENSG00000116809	15941869	15976132	-	inside	10160	9253	Overlapping	ZBTB17
chr1	15965972	15966879	908	*	1000	X00339	ENSG00000234607	15969632	15970194	+	upstream	-3660	2753	NearestLocation	RP11-5P18.1
chr3	71478468	71478965	498	*	1000	X00340	ENSG00000114861	70954693	71583989	-	inside	105521	105024	Overlapping	FOXP1
chr3	71478468	71478965	498	*	1000	X00340	ENSG00000221264	71541970	71542089	-	downstream	63621	63005	NearestLocation	MIR1284
chr9	5851453	5852019	567	*	1000	X00341	ENSG00000223621	5855781	5856426	-	downstream	4973	3762	NearestLocation	AK4P4
chr16	24139263	24139875	613	*	1000	X00342	ENSG00000166501	23836001	24220611	+	inside	303262	80736	Overlapping	PRKCB
chr16	24139263	24139875	613	*	1000	X00342	ENSG00000279202	24098239	24099971	+	downstream	41024	39292	NearestLocation	CTA-113A6.1
chr1	234501058	234501606	549	*	1000	X00343	ENSG00000059588	234391313	234479103	-	upstream	-21955	21955	NearestLocation	TARBP1
chr21	38244743	38245323	581	*	1000	X00344	ENSG00000157551	38157034	38307357	+	inside	87709	62034	Overlapping	KCNJ15
chr21	38244743	38245323	581	*	1000	X00344	ENSG00000231123	38238227	38238664	-	upstream	-6079	6079	NearestLocation	SPATA20P1
chr16	22232215	22232844	630	*	1000	X00345	ENSG00000103319	22206282	22288732	+	inside	25933	25933	NearestLocation	EEF2K
chr22	40711440	40712023	584	*	1000	X00346	ENSG00000128285	40678750	40682814	+	downstream	32690	28626	NearestLocation	MCHR1
chr11	14075035	14075522	488	*	1000	X00347	ENSG00000262655	13962689	14267884	+	inside	112346	112346	Overlapping	SPON1
chr11	14075035	14075522	488	*	1000	X00347	ENSG00000212365	14134986	14135100	+	upstream	-59951	59464	NearestLocation	RNA5SP332
chr13	114065143	114065814	672	*	1000	X00348	ENSG00000185989	113977783	114132611	-	inside	67468	66797	Overlapping	RASA3
chr13	114065143	114065814	672	*	1000	X00348	ENSG00000232487	114107569	114108820	-	downstream	43677	41755	NearestLocation	RASA3-IT1
chr11	118232611	118233170	560	*	1000	X00349	ENSG00000160593	118193740	118225094	-	upstream	-7517	7517	NearestLocation	JAML
chr11	118232611	118233170	560	*	1000	X00349	ENSG00000160588	118226690	118252350	-	inside	19739	5921	Overlapping	MPZL3
chr17	41403837	41404514	678	*	1000	X00350	ENSG00000234859	41402416	41425049	+	inside	1421	1421	NearestLocation	AC003958.2
chr15	58331967	58332525	559	*	1000	X00351	ENSG00000128918	57953424	58497866	-	inside	165899	165341	Overlapping	ALDH1A2
chr15	58331967	58332525	559	*	1000	X00351	ENSG00000166035	58410569	58569843	+	upstream	-78602	78044	NearestLocation	LIPC
chr1	21324332	21325072	741	*	1000	X00352	ENSG00000117298	21217247	21345504	-	inside	21172	20432	NearestLocation	ECE1
chr16	85029212	85029839	628	*	1000	X00353	ENSG00000135709	85027751	85094230	+	inside	1461	1461	NearestLocation	KIAA0513
chr5	149561727	149562197	471	*	1000	X00354	ENSG00000183111	149551947	149634968	+	inside	9780	9780	NearestLocation	ARHGEF37
chr13	46354513	46355315	803	*	1000	X00355	ENSG00000102445	46342000	46438190	-	inside	83677	12513	Overlapping	RUBCNL
chr13	46354513	46355315	803	*	1000	X00355	ENSG00000223336	46374401	46374590	-	downstream	20077	19086	NearestLocation	RNU2-6P
chr10	34758302	34759035	734	*	1000	X00356	ENSG00000148498	34109560	34815325	-	inside	57023	56290	NearestLocation	PARD3
chr2	176997049	176997608	560	*	1000	X00357	ENSG00000206866	176929985	176930090	-	upstream	-66959	66959	NearestLocation	RNU6-187P
chr2	176997049	176997608	560	*	1000	X00357	ENSG00000236501	176990508	177164516	-	inside	167467	6541	Overlapping	AC079305.11
chr6	138593116	138593834	719	*	1000	X00358	ENSG00000135540	138422043	138692571	-	inside	99455	98737	Overlapping	NHSL1
chr6	138593116	138593834	719	*	1000	X00358	ENSG00000216802	138650226	138650973	-	downstream	57857	56392	NearestLocation	RP11-390P2.2
chr1	198881184	198881682	499	*	1000	X00359	ENSG00000229989	198807493	198937429	-	inside	56245	55747	Overlapping	MIR181A1HG
chr1	198881184	198881682	499	*	1000	X00359	ENSG00000207759	198859044	198859153	-	upstream	-22031	22031	NearestLocation	MIR181A1
chr4	2746013	2746564	552	*	1000	X00360	ENSG00000168884	2741648	2756376	-	inside	10363	4365	NearestLocation	TNIP2
chr10	3852271	3852919	649	*	1000	X00361	ENSG00000230573	3833950	3834728	+	downstream	18321	17543	NearestLocation	RP11-464C19.2
chr10	91963304	91963818	515	*	1000	X00362	ENSG00000095564	91923769	92030325	+	inside	39535	39535	NearestLocation	BTAF1
chr15	101206134	101206787	654	*	1000	X00363	ENSG00000259182	101168530	101170821	+	downstream	37604	35313	NearestLocation	RP11-424I19.2
chr15	101206134	101206787	654	*	1000	X00363	ENSG00000131873	101175723	101251932	-	inside	45798	30411	Overlapping	CHSY1
chr4	80076969	80078107	1139	*	1000	X00364	ENSG00000163297	79901149	80125454	-	inside	48485	47347	Overlapping	ANTXR2
chr4	80076969	80078107	1139	*	1000	X00364	ENSG00000236530	80079532	80081122	+	upstream	-2563	1425	NearestLocation	AC097711.1
chr10	49177263	49178024	762	*	1000	X00365	ENSG00000204161	49154725	49188585	-	inside	11322	10561	NearestLocation	C10orf128
chr18	3652743	3653231	489	*	1000	X00366	ENSG00000170579	3496032	4455335	-	inside	802592	156711	Overlapping	DLGAP1
chr18	3652743	3653231	489	*	1000	X00366	ENSG00000266401	3653410	3656282	+	upstream	-667	179	NearestLocation	RP11-874J12.4
chr9	114718738	114719252	515	*	1000	X00367	ENSG00000230284	114695922	114696315	-	upstream	-22423	22423	NearestLocation	RP11-402G3.4
chr14	51905590	51906236	647	*	1000	X00368	ENSG00000186469	51826195	51979342	+	inside	79395	73106	Overlapping	GNG2
chr14	51905590	51906236	647	*	1000	X00368	ENSG00000258928	51916145	51918571	-	downstream	12981	9909	NearestLocation	RP11-463J10.2
chr6	16137066	16137672	607	*	1000	X00369	ENSG00000007944	16129125	16148248	+	inside	7941	7941	Overlapping	MYLIP
chr6	16137066	16137672	607	*	1000	X00369	ENSG00000263712	16141556	16141624	+	upstream	-4490	3884	NearestLocation	MIR4639
chr11	46237005	46237560	556	*	1000	X00370	ENSG00000254639	46238382	46239267	+	upstream	-1377	822	NearestLocation	CTD-2589M5.5
chr13	44258970	44259998	1029	*	1000	X00371	ENSG00000230731	44234118	44243192	-	upstream	-15778	15778	NearestLocation	RP11-478K15.6
chr1	67162725	67163366	642	*	1000	X00372	ENSG00000203963	67092165	67231853	-	inside	69128	68487	Overlapping	C1orf141
chr1	67162725	67163366	642	*	1000	X00372	ENSG00000162594	67138907	67259979	+	inside	23818	23818	NearestLocation	IL23R
chr13	32904943	32905534	592	*	1000	X00373	ENSG00000226968	32877431	32911650	-	inside	6707	6116	NearestLocation	LINC00423
chr8	41717675	41718297	623	*	1000	X00374	ENSG00000029534	41653220	41896762	-	inside	179087	64455	Overlapping	ANK1
chr8	41717675	41718297	623	*	1000	X00374	ENSG00000253389	41660991	41665566	+	downstream	56684	52109	NearestLocation	RP11-930P14.1
chr18	38940707	38941586	880	*	1000	X00375	ENSG00000222704	39016047	39016344	-	downstream	75637	74461	NearestLocation	RN7SKP182
chr7	50197481	50198097	617	*	1000	X00376	ENSG00000231681	50202239	50204318	-	downstream	6837	4142	NearestLocation	AC020743.3
chr16	15590577	15591435	859	*	1000	X00377	ENSG00000166780	15434295	15625028	+	inside	156282	33593	Overlapping	C16orf45
chr16	15590577	15591435	859	*	1000	X00377	ENSG00000257769	15608474	15610563	+	upstream	-17897	17039	NearestLocation	CTB-193M12.1
chr10	110774024	110774673	650	*	1000	X00378	ENSG00000203867	110644397	110839469	+	inside	129627	64796	Overlapping	RBM20
chr10	110774024	110774673	650	*	1000	X00378	LRG_382	110644397	110839469	+	inside	129627	64796	Overlapping	RBM20
chr10	110774024	110774673	650	*	1000	X00378	ENSG00000199364	110761142	110761242	+	downstream	12882	12782	NearestLocation	RNA5SP327
chr11	77497213	77497802	590	*	1000	X00379	ENSG00000149269	77321707	77474635	-	upstream	-22578	22578	NearestLocation	PAK1
chr6	42339779	42340471	693	*	1000	X00380	ENSG00000124496	42224931	42452051	-	inside	112272	111580	NearestLocation	TRERF1
chr12	65656588	65657361	774	*	1000	X00381	ENSG00000256915	65644334	65663299	+	inside	12254	5938	Overlapping	RP11-221N13.4
chr12	65656588	65657361	774	*	1000	X00381	ENSG00000213344	65645992	65646462	-	upstream	-10126	10126	NearestLocation	PCNPP3
chr3	189132203	189132817	615	*	1000	X00382	ENSG00000188001	188947214	189325304	+	inside	184989	184989	Overlapping	TPRG1
chr3	189132203	189132817	615	*	1000	X00382	ENSG00000230115	189238686	189240594	-	downstream	108391	105869	NearestLocation	TPRG1-AS2
chr17	4969139	4970223	1085	*	1000	X00383	ENSG00000108509	4967992	4987652	-	inside	18513	1147	Overlapping	CAMTA2
chr17	4969139	4970223	1085	*	1000	X00383	ENSG00000274300	4969702	4969771	-	includeFeature	632	452	NearestLocation	MIR6864
chr17	4969139	4970223	1085	*	1000	X00383	ENSG00000278517	4970086	4970150	-	includeFeature	1011	73	NearestLocation	MIR6865
chr19	13846659	13847409	751	*	1000	X00384	ENSG00000207980	13836587	13836659	-	upstream	-10000	10000	NearestLocation	MIR23A
chr6	14542304	14543102	799	*	1000	X00385	ENSG00000229646	14597514	14599690	-	downstream	57386	54412	NearestLocation	RP11-330A16.1
chr6	37553411	37554137	727	*	1000	X00386	ENSG00000263926	37555365	37555422	-	downstream	2011	1228	NearestLocation	MIR4462
chr9	87373920	87374699	780	*	1000	X00387	ENSG00000228373	87423634	87423893	+	upstream	-49714	48935	NearestLocation	RP11-497K15.1
chr1	200483439	200484050	612	*	1000	X00388	ENSG00000282849	200478020	200483604	-	overlapStart	165	165	NearestLocation	RP11-121P12.1
chr20	44495671	44496516	846	*	1000	X00389	ENSG00000124120	44475886	44494603	+	downstream	19785	1068	NearestLocation	TTPAL
chr20	44495671	44496516	846	*	1000	X00389	ENSG00000132824	44496221	44522109	-	overlapEnd	26438	295	Overlapping	SERINC3
chr5	43336129	43336737	609	*	1000	X00390	ENSG00000188850	43336164	43348716	+	overlapStart	-35	35	NearestLocation	RP11-159F24.2
chr9	99253717	99254389	673	*	1000	X00391	ENSG00000222337	99284022	99284373	+	upstream	-30305	29633	NearestLocation	RN7SKP225
chr4	82905225	82905680	456	*	1000	X00392	ENSG00000138674	82818661	82901166	-	upstream	-4059	4059	NearestLocation	SEC31A
chr4	82905225	82905680	456	*	1000	X00392	ENSG00000168152	82900684	82919969	+	inside	4541	4541	Overlapping	THAP9
chr1	206589963	206590606	644	*	1000	X00393	ENSG00000143486	206571292	206612463	-	inside	22500	18671	NearestLocation	EIF2D
chr17	26603802	26604016	215	*	1000	X00394	ENSG00000263433	26981694	26982090	+	upstream	-377892	377678	NearestLocation	RP11-260A9.1
chr12	4145515	4146755	1241	*	1000	X00395	ENSG00000242444	4109661	4118132	-	upstream	-27383	27383	NearestLocation	RP11-320N7.1
chr3	128794196	128794868	673	*	1000	X00396	ENSG00000075785	128726122	128814796	+	inside	68074	19928	Overlapping	RAB7A
chr3	128794196	128794868	673	*	1000	X00396	LRG_266	128726136	128814798	+	inside	68060	19930	Overlapping	RAB7A
chr3	128794196	128794868	673	*	1000	X00396	ENSG00000239483	128798841	128799201	-	downstream	5005	3973	NearestLocation	RPS15AP16
chr7	100545369	100546121	753	*	1000	X00397	ENSG00000106351	100539211	100568219	+	inside	6158	6158	NearestLocation	AGFG2
chr10	3227629	3228257	629	*	1000	X00398	ENSG00000236968	3223816	3227407	+	downstream	3813	222	NearestLocation	RP11-298E9.5
chr20	10598698	10599237	540	*	1000	X00399	ENSG00000149346	10435303	10636829	+	inside	163395	37592	Overlapping	SLX4IP
chr20	10598698	10599237	540	*	1000	X00399	ENSG00000235036	10612861	10614229	-	downstream	15531	13624	NearestLocation	RP5-1099D15.1
chr9	113578840	113579445	606	*	1000	X00400	ENSG00000138835	113444731	113597743	+	inside	134109	18298	Overlapping	RGS3
chr9	113578840	113579445	606	*	1000	X00400	ENSG00000237073	113570190	113590019	-	inside	11179	8650	NearestLocation	RP11-168K11.2
chr16	67311611	67312168	558	*	1000	X00401	ENSG00000168676	67289428	67326763	-	inside	15152	14595	Overlapping	KCTD19
chr16	67311611	67312168	558	*	1000	X00401	ENSG00000201201	67321658	67321987	-	downstream	10376	9490	NearestLocation	RN7SKP118
chr17	40560791	40561246	456	*	1000	X00402	ENSG00000126353	40553769	40565472	-	inside	4681	4226	NearestLocation	CCR7
chr3	183285652	183286601	950	*	1000	X00403	ENSG00000053524	183178043	183428778	-	inside	143126	107609	Overlapping	MCF2L2
chr3	183285652	183286601	950	*	1000	X00403	ENSG00000176597	183253244	183298504	+	inside	32408	11903	Overlapping	B3GNT5
chr3	183285652	183286601	950	*	1000	X00403	ENSG00000202502	183258300	183258416	-	upstream	-27236	27236	NearestLocation	RNA5SP151
chr1	171817418	171818145	728	*	1000	X00404	ENSG00000224600	171824610	171824959	-	downstream	7541	6465	NearestLocation	RP4-612B18.1
chr10	17228279	17228708	430	*	1000	X00405	ENSG00000229124	17214239	17229985	-	inside	1706	1277	Overlapping	VIM-AS1
chr10	17228279	17228708	430	*	1000	X00405	ENSG00000026025	17228259	17237593	+	inside	20	20	NearestLocation	VIM
chr17	67441039	67441757	719	*	1000	X00406	ENSG00000154217	67377281	67697261	+	inside	63758	63758	Overlapping	PITPNC1
chr17	67441039	67441757	719	*	1000	X00406	ENSG00000244610	67457023	67457290	-	downstream	16251	15266	NearestLocation	RN7SL756P
chr4	40283731	40284413	683	*	1000	X00407	ENSG00000250338	40265472	40266457	+	downstream	18259	17274	NearestLocation	RP11-395I6.2
chr15	39624479	39625232	754	*	1000	X00408	ENSG00000259279	39593580	39594231	-	upstream	-30248	30248	NearestLocation	CTD-2033D15.1
chr15	39624479	39625232	754	*	1000	X00408	ENSG00000150667	39600031	39782830	-	inside	158351	24448	Overlapping	FSIP1
chr11	121464031	121465037	1007	*	1000	X00409	ENSG00000246790	121447331	121453013	-	upstream	-11018	11018	NearestLocation	RP11-730K11.1
chr11	121464031	121465037	1007	*	1000	X00409	ENSG00000137642	121452203	121633693	+	inside	11828	11828	Overlapping	SORL1
chr7	115231036	115231662	627	*	1000	X00410	ENSG00000233607	115061537	115231355	-	overlapStart	319	307	NearestLocation	LINC01392
chr12	27179651	27180263	613	*	1000	X00411	ENSG00000256226	27105151	27161393	-	upstream	-18258	18258	NearestLocation	RP11-582E3.2
chr1	223726627	223727179	553	*	1000	X00412	ENSG00000162909	223701593	223776018	+	inside	25034	25034	NearestLocation	CAPN2
chr5	119274469	119275146	678	*	1000	X00413	ENSG00000145779	119268692	119399688	+	inside	5777	5777	NearestLocation	TNFAIP8
chr1	222880281	222881053	773	*	1000	X00414	ENSG00000278610	222815064	222994906	+	inside	65217	65217	Overlapping	RP11-455P21.3
chr1	222880281	222881053	773	*	1000	X00414	ENSG00000154309	222872271	223005995	+	inside	8010	8010	NearestLocation	DISP1
chrUn_KI270438v1	109289	109505	217	*	1000	X00415	NA	NA	NA	NA	NA	NA	NA	NA	NA
chr13	108915731	108916083	353	*	1000	X00416	ENSG00000041515	108596152	109208007	+	inside	319579	291924	Overlapping	MYO16
chr13	108915731	108916083	353	*	1000	X00416	ENSG00000229938	109101261	109101919	-	downstream	186188	185178	NearestLocation	MYO16-AS2
chr1	66374571	66375240	670	*	1000	X00417	ENSG00000184588	65792514	66374579	+	overlapEnd	582057	8	Overlapping	PDE4B
chr1	66374571	66375240	670	*	1000	X00417	ENSG00000118473	66533383	66748299	+	upstream	-158812	158143	NearestLocation	SGIP1
chr1	110235839	110236671	833	*	1000	X00418	ENSG00000116396	110211343	110283100	+	inside	24496	24496	Overlapping	KCNC4
chr1	110235839	110236671	833	*	1000	X00418	ENSG00000282852	110256754	110256930	+	upstream	-20915	20083	NearestLocation	RP5-1003J2.4
chr10	128064385	128065041	657	*	1000	X00419	ENSG00000132334	127907061	128085855	+	inside	157324	20814	Overlapping	PTPRE
chr10	128064385	128065041	657	*	1000	X00419	ENSG00000148773	128096659	128126385	-	downstream	62000	31618	NearestLocation	MKI67
chr8	128657358	128657916	559	*	1000	X00420	ENSG00000254275	128405269	128564679	-	upstream	-92679	92679	NearestLocation	LINC00824
chr1	192531053	192531467	415	*	1000	X00421	ENSG00000232498	192517639	192567217	-	inside	36164	13414	Overlapping	RP5-1011O1.2
chr1	192531053	192531467	415	*	1000	X00421	ENSG00000236069	192529579	192538102	+	inside	1474	1474	NearestLocation	RP5-1011O1.3
chr11	35077531	35078290	760	*	1000	X00422	ENSG00000255521	35132655	35138032	-	downstream	60501	54365	NearestLocation	RP4-607I7.1
chr22	24434029	24435109	1081	*	1000	X00423	ENSG00000258555	24270898	24442356	+	inside	163131	7247	Overlapping	SPECC1L-ADORA2A
chr22	24434029	24435109	1081	*	1000	X00423	ENSG00000128271	24417879	24442360	+	inside	16150	7251	NearestLocation	ADORA2A
chr22	24434029	24435109	1081	*	1000	X00423	ENSG00000178803	24429206	24495074	-	inside	61045	4823	Overlapping	ADORA2A-AS1
chr7	155290983	155291484	502	*	1000	X00424	ENSG00000273117	155295918	155297541	-	downstream	6558	4434	NearestLocation	AC144652.1
chr1	206001077	206001816	740	*	1000	X00425	ENSG00000276600	205976740	206003461	-	inside	2384	1645	NearestLocation	RAB7B
chr17	64974237	64974820	584	*	1000	X00426	ENSG00000214174	64966550	64975576	-	inside	1339	756	NearestLocation	AMZ2P1
chr5	124583680	124584220	541	*	1000	X00427	ENSG00000248296	124492775	124536348	-	upstream	-47332	47332	NearestLocation	CTD-2308B18.3
chr20	45884867	45885410	544	*	1000	X00428	ENSG00000168612	45881227	45885266	+	overlapEnd	3640	144	Overlapping	ZSWIM1
chr20	45884867	45885410	544	*	1000	X00428	ENSG00000149634	45886489	45887635	-	downstream	2768	1079	NearestLocation	SPATA25
chr1	9275451	9276013	563	*	1000	X00429	ENSG00000171621	9292880	9369532	+	upstream	-17429	16867	NearestLocation	SPSB1
chr4	153916248	153916927	680	*	1000	X00430	ENSG00000145423	153780592	153789120	-	upstream	-127128	127128	NearestLocation	SFRP2
chr6	158207383	158207901	519	*	1000	X00431	ENSG00000130338	158232236	158511828	+	upstream	-24853	24335	NearestLocation	TULP4
chr1	159076704	159077369	666	*	1000	X00432	ENSG00000163568	159062484	159147096	-	inside	70392	14220	Overlapping	AIM2
chr1	159076704	159077369	666	*	1000	X00432	ENSG00000233473	159081133	159081795	-	downstream	5091	3764	NearestLocation	RAD1P2
chr10	97422676	97423319	644	*	1000	X00433	ENSG00000052749	97356358	97426076	-	inside	3400	2757	Overlapping	RRP12
chr10	97422676	97423319	644	*	1000	X00433	ENSG00000200737	97421195	97421307	-	upstream	-1369	1369	NearestLocation	Y_RNA
chr8	27361821	27362600	780	*	1000	X00434	ENSG00000120899	27311482	27459391	+	inside	50339	50339	NearestLocation	PTK2B
chr8	80864514	80865263	750	*	1000	X00435	ENSG00000164684	80628451	80874781	-	inside	10267	9518	NearestLocation	ZNF704
chr9	127955396	127955797	402	*	1000	X00436	ENSG00000136908	127935099	127938484	-	upstream	-16912	16912	NearestLocation	DPM2
chr9	127955396	127955797	402	*	1000	X00436	ENSG00000167106	127940579	127980513	-	inside	25117	14817	Overlapping	FAM102A
chr12	26274580	26275056	477	*	1000	X00437	ENSG00000123096	26121991	26299290	+	inside	152589	24234	Overlapping	SSPN
chr12	26274580	26275056	477	*	1000	X00437	ENSG00000256234	26211164	26335856	-	inside	61276	60800	Overlapping	RP11-283G6.4
chr12	26274580	26275056	477	*	1000	X00437	ENSG00000255750	26230819	26319720	-	inside	45140	43761	Overlapping	RP11-283G6.5
chr12	26274580	26275056	477	*	1000	X00437	ENSG00000278095	26273329	26273900	-	upstream	-680	680	NearestLocation	RP11-283G6.6
chr14	69685153	69685725	573	*	1000	X00438	ENSG00000100647	69611596	69715142	+	inside	73557	29417	Overlapping	SUSD6
chr14	69685153	69685725	573	*	1000	X00438	ENSG00000100650	69726900	69772005	+	upstream	-41747	41175	NearestLocation	SRSF5
chr9	131658240	131658847	608	*	1000	X00439	ENSG00000107263	131576770	131740074	-	inside	81834	81227	Overlapping	RAPGEF1
chr9	131658240	131658847	608	*	1000	X00439	ENSG00000240853	131725168	131725467	-	downstream	67227	66321	NearestLocation	RN7SL328P
chr6	157764347	157765028	682	*	1000	X00440	ENSG00000130340	157700387	157945077	+	inside	63960	63960	NearestLocation	SNX9
chr2	231611806	231612905	1100	*	1000	X00441	ENSG00000177673	231592901	231594283	+	downstream	18905	17523	NearestLocation	C2orf57
chr22	40682927	40683343	417	*	1000	X00442	ENSG00000128285	40678750	40682814	+	downstream	4177	113	NearestLocation	MCHR1
chr6	156698946	156699500	555	*	1000	X00443	ENSG00000220347	156662050	156662437	+	downstream	36896	36509	NearestLocation	RP11-230C9.1
chr9	107243714	107244254	541	*	1000	X00444	ENSG00000119318	107283137	107332194	+	upstream	-39423	38883	NearestLocation	RAD23B
chr1	153572597	153573149	553	*	1000	X00445	ENSG00000196754	153561108	153567890	-	upstream	-4707	4707	NearestLocation	S100A2
chr2	237440641	237441365	725	*	1000	X00446	ENSG00000222032	237428920	237434822	-	upstream	-5819	5819	NearestLocation	AC112721.2
chr1	24191799	24192312	514	*	1000	X00447	ENSG00000185436	24154157	24187959	-	upstream	-3840	3840	NearestLocation	IFNLR1
chr4	119208976	119209515	540	*	1000	X00448	ENSG00000178636	119192773	119212644	-	inside	3668	3129	Overlapping	RP11-455G16.1
chr4	119208976	119209515	540	*	1000	X00448	ENSG00000145390	119212587	119295517	+	upstream	-3611	3072	NearestLocation	USP53
chr14	63864197	63864957	761	*	1000	X00449	ENSG00000054654	63852983	64226433	+	inside	11214	11214	NearestLocation	SYNE2
chr10	91163920	91164530	611	*	1000	X00450	ENSG00000180628	91163012	91284331	+	inside	908	908	NearestLocation	PCGF5
chr13	42497698	42498298	601	*	1000	X00451	ENSG00000120659	42562736	42608013	+	upstream	-65038	64438	NearestLocation	TNFSF11
chr5	53069395	53070189	795	*	1000	X00452	ENSG00000164171	52989326	53094779	+	inside	80069	24590	Overlapping	ITGA2
chr5	53069395	53070189	795	*	1000	X00452	ENSG00000272123	53089016	53089468	-	downstream	20073	18827	NearestLocation	CTD-2366F13.2
chr4	140095979	140096664	686	*	1000	X00453	ENSG00000196782	139716753	140154184	-	inside	58205	57520	Overlapping	MAML3
chr4	140095979	140096664	686	*	1000	X00453	ENSG00000250698	140128015	140134565	+	upstream	-32036	31351	NearestLocation	RP11-392B6.1
chr20	49699245	49699670	426	*	1000	X00454	ENSG00000158470	49632945	49713878	-	inside	14633	14208	NearestLocation	B4GALT5
chr4	22501270	22501808	539	*	1000	X00455	ENSG00000152990	22345071	22516054	-	inside	14784	14246	NearestLocation	ADGRA3
chr4	122786238	122786744	507	*	1000	X00456	ENSG00000244083	122815771	122816117	-	downstream	29879	29027	NearestLocation	RP11-170N16.1
chr12	96425262	96425780	519	*	1000	X00457	ENSG00000258272	96422326	96485442	-	inside	60180	2936	Overlapping	RP11-510I5.4
chr12	96425262	96425780	519	*	1000	X00457	ENSG00000252827	96427200	96427486	-	downstream	2224	1420	NearestLocation	RN7SKP11
chr17	3710756	3711382	627	*	1000	X00458	ENSG00000262692	3721628	3722488	+	upstream	-10872	10246	NearestLocation	CTD-3195I5.3
chr17	16027701	16028583	883	*	1000	X00459	ENSG00000011295	15999380	16045015	+	inside	28321	16432	Overlapping	TTC19
chr17	16027701	16028583	883	*	1000	X00459	ENSG00000275413	16023323	16023653	-	upstream	-4048	4048	NearestLocation	CTC-529I10.1
chr6	52227443	52228005	563	*	1000	X00460	LRG_356	52236686	52244500	-	downstream	17057	8681	NearestLocation	IL17F
chr1	116827200	116827686	487	*	1000	X00461	ENSG00000225079	116775104	116775623	-	upstream	-51577	51577	NearestLocation	FTH1P22
chr9	34992164	34992841	678	*	1000	X00462	ENSG00000137094	34989641	34998900	+	inside	2523	2523	NearestLocation	DNAJB5
chr1	51569644	51570200	557	*	1000	X00463	ENSG00000227742	51561866	51594897	-	inside	25253	7778	Overlapping	CALR4P
chr1	51569644	51570200	557	*	1000	X00463	ENSG00000117859	51577179	51798427	+	upstream	-7535	6979	NearestLocation	OSBPL9
chr20	41003201	41003959	759	*	1000	X00464	ENSG00000222612	41024205	41024394	+	upstream	-21004	20246	NearestLocation	RNU2-52P
chr3	183469194	183469665	472	*	1000	X00465	ENSG00000271682	183462851	183463201	-	upstream	-5993	5993	NearestLocation	RP11-393B14.2
chr11	117072462	117073264	803	*	1000	X00466	ENSG00000160584	116843402	117098437	-	inside	25975	25173	NearestLocation	SIK3
chr2	28610501	28611072	572	*	1000	X00467	ENSG00000163803	28457145	28643788	+	inside	153356	32716	Overlapping	PLB1
chr2	28610501	28611072	572	*	1000	X00467	ENSG00000230730	28633282	28664540	-	downstream	54039	22210	NearestLocation	AC074011.2
chr14	50085895	50086438	544	*	1000	X00468	ENSG00000214900	49927571	50092643	-	inside	6748	6205	Overlapping	LINC01588
chr14	50085895	50086438	544	*	1000	X00468	ENSG00000251792	50086982	50087083	+	upstream	-1087	544	NearestLocation	Y_RNA
chr11	110832846	110833626	781	*	1000	X00469	ENSG00000255149	110876994	110877177	-	downstream	44331	43368	NearestLocation	RP11-97I14.1
chr5	66554256	66554711	456	*	1000	X00470	ENSG00000234838	66572057	66572546	+	upstream	-17801	17346	NearestLocation	RP11-5P22.1
chr7	92634799	92635307	509	*	1000	X00471	ENSG00000234545	92560793	92590394	-	upstream	-44405	44405	NearestLocation	FAM133B
chr7	92634799	92635307	509	*	1000	X00471	ENSG00000105810	92604921	92836594	-	inside	201795	29878	Overlapping	CDK6
chr15	67085055	67085663	609	*	1000	X00472	ENSG00000259347	66984108	67065268	-	upstream	-19787	19787	NearestLocation	RP11-798K3.2
chr15	67085055	67085663	609	*	1000	X00472	ENSG00000166949	67063763	67195195	+	inside	21292	21292	Overlapping	SMAD3
chr1	8899831	8900368	538	*	1000	X00473	ENSG00000238249	8893409	8894151	+	downstream	6422	5680	NearestLocation	HMGN2P17
chr14	91247456	91248144	689	*	1000	X00474	ENSG00000119714	91232532	91253925	-	inside	6469	5781	Overlapping	GPR68
chr14	91247456	91248144	689	*	1000	X00474	ENSG00000258875	91242759	91252211	+	inside	4697	4067	NearestLocation	CTD-2547L24.3
chr11	107840658	107841179	522	*	1000	X00475	ENSG00000110660	107790991	107928293	-	inside	87635	49667	Overlapping	SLC35F2
chr11	107840658	107841179	522	*	1000	X00475	ENSG00000240652	107908420	107908764	+	upstream	-67762	67241	NearestLocation	RP11-832N8.1
chr22	49970654	49971209	556	*	1000	X00476	ENSG00000276753	49962866	49962939	+	downstream	7788	7715	NearestLocation	MIR6821
chr3	177357485	177358078	594	*	1000	X00477	ENSG00000226782	177337628	177349166	-	upstream	-8319	8319	NearestLocation	RP11-706D8.3
chr5	151202578	151203318	741	*	1000	X00478	ENSG00000198624	151181052	151224145	-	inside	21567	20827	Overlapping	CCDC69
chr5	151202578	151203318	741	*	1000	X00478	ENSG00000196743	151212150	151270440	+	upstream	-9572	8832	NearestLocation	GM2A
chr1	113868287	113868901	615	*	1000	X00479	ENSG00000134242	113813811	113871759	-	inside	3472	2858	NearestLocation	PTPN22
chr1	113868287	113868901	615	*	1000	X00479	ENSG00000226167	113856635	113901237	+	inside	11652	11652	Overlapping	AP4B1-AS1
chr14	72023151	72023739	589	*	1000	X00480	ENSG00000182732	71932439	72566529	+	inside	90712	90712	Overlapping	RGS6
chr14	72023151	72023739	589	*	1000	X00480	ENSG00000200298	72022407	72022516	-	upstream	-635	635	NearestLocation	Y_RNA
chr2	11753499	11754689	1191	*	1000	X00481	ENSG00000134324	11677595	11827409	+	inside	75904	72720	Overlapping	LPIN1
chr2	11753499	11754689	1191	*	1000	X00481	ENSG00000230790	11740997	11745301	-	upstream	-8198	8198	NearestLocation	AC012456.4
chr20	53893174	53893684	511	*	1000	X00482	ENSG00000241721	53875252	53875557	-	upstream	-17617	17617	NearestLocation	SUMO1P1
chr5	158820315	158820767	453	*	1000	X00483	ENSG00000164330	158695916	159099761	-	inside	279446	124399	Overlapping	EBF1
chr5	158820315	158820767	453	*	1000	X00483	ENSG00000253811	158983006	158984789	+	upstream	-162691	162239	NearestLocation	CTD-2363C16.1
chr6	52157507	52158134	628	*	1000	X00484	ENSG00000225613	52146814	52151119	-	upstream	-6388	6388	NearestLocation	LINCMD1
chr8	61014211	61014752	542	*	1000	X00485	ENSG00000177182	61057158	61501645	+	upstream	-42947	42406	NearestLocation	CLVS1
chr22	19576288	19577175	888	*	1000	X00486	ENSG00000281548	19565203	19566839	-	upstream	-9449	9449	NearestLocation	LINC00895
chr4	15117263	15117663	401	*	1000	X00487	ENSG00000249252	15004942	15427914	-	inside	310651	112321	Overlapping	RP11-665G4.1
chr4	15117263	15117663	401	*	1000	X00487	ENSG00000199420	15093767	15094094	-	upstream	-23169	23169	NearestLocation	RN7SKP170
chr3	177345516	177346011	496	*	1000	X00488	ENSG00000226782	177337628	177349166	-	inside	3650	3155	NearestLocation	RP11-706D8.3
chr1	210446386	210446892	507	*	1000	X00489	ENSG00000054392	210328252	210676296	+	inside	118134	118134	Overlapping	HHAT
chr1	210446386	210446892	507	*	1000	X00489	ENSG00000270936	210462345	210463012	-	downstream	16626	15453	NearestLocation	RP5-879K22.1
chr5	42950569	42951122	554	*	1000	X00490	ENSG00000250711	42972624	42973092	+	upstream	-22055	21502	NearestLocation	PRELID3BP7
chr12	47395973	47396492	520	*	1000	X00491	ENSG00000257906	47415008	47420179	+	upstream	-19035	18516	NearestLocation	RP1-90J4.1
chr6	126180493	126180993	501	*	1000	X00492	ENSG00000231842	126177193	126202239	+	inside	3300	3300	NearestLocation	RP11-527F13.1
chr9	5455135	5455794	660	*	1000	X00493	ENSG00000120217	5450503	5470566	+	inside	4632	4632	NearestLocation	CD274
chr16	30434871	30435373	503	*	1000	X00494	ENSG00000179958	30423619	30430075	-	upstream	-4796	4796	NearestLocation	DCTPP1
chr2	230925987	230926497	511	*	1000	X00495	ENSG00000135898	230907318	230961066	-	inside	35079	18669	Overlapping	GPR55
chr2	230925987	230926497	511	*	1000	X00495	ENSG00000283164	230924567	230929919	+	inside	1420	1420	NearestLocation	RP11-499P1.2
chr5	53008520	53009145	626	*	1000	X00496	ENSG00000249899	52932419	52990278	-	upstream	-18242	18242	NearestLocation	CTD-2175A23.1
chr5	53008520	53009145	626	*	1000	X00496	ENSG00000164171	52989326	53094779	+	inside	19194	19194	Overlapping	ITGA2
chr2	28445870	28446436	567	*	1000	X00497	ENSG00000227938	28448167	28450184	-	downstream	4314	1731	NearestLocation	AC104695.4
chr1	192983320	192983916	597	*	1000	X00498	ENSG00000234473	192993449	192994677	-	downstream	11357	9533	NearestLocation	ZNF101P2
chr16	67244124	67245265	1142	*	1000	X00499	ENSG00000135723	67229387	67247658	-	inside	3534	2393	NearestLocation	FHOD1
chr16	67244124	67245265	1142	*	1000	X00499	ENSG00000135740	67237683	67272190	+	inside	6441	6441	Overlapping	SLC9A5
chr6	11364098	11364733	636	*	1000	X00500	ENSG00000111859	11183298	11382348	-	inside	18250	17615	NearestLocation	NEDD9
chr10	69065614	69066441	828	*	1000	X00501	ENSG00000122862	69088106	69104811	+	upstream	-22492	21665	NearestLocation	SRGN
chr2	64525167	64525668	502	*	1000	X00502	ENSG00000119844	64524305	64593005	+	inside	862	862	Overlapping	AFTPH
chr2	64525167	64525668	502	*	1000	X00502	ENSG00000283204	64525513	64525565	+	includeFeature	-346	103	NearestLocation	MIR4434
chr21	33231432	33231934	503	*	1000	X00503	ENSG00000159110	33229901	33265675	+	inside	1531	1531	NearestLocation	IFNAR2
chr21	34887733	34888410	678	*	1000	X00504	ENSG00000234380	34745757	34784886	+	downstream	141976	102847	NearestLocation	LINC01426
chr21	34887733	34888410	678	*	1000	X00504	ENSG00000159216	34787801	36004667	-	inside	1116934	99932	Overlapping	RUNX1
chr21	34887733	34888410	678	*	1000	X00504	LRG_482	34787801	35049298	-	inside	161565	99932	Overlapping	RUNX1
chr3	122146341	122147058	718	*	1000	X00505	ENSG00000036828	122184334	122286497	+	upstream	-37993	37276	NearestLocation	CASR
chr4	176193903	176194521	619	*	1000	X00506	ENSG00000150628	176184638	176195671	-	inside	1768	1150	NearestLocation	SPATA4
chr19	39430592	39431197	606	*	1000	X00507	ENSG00000105193	39433207	39435948	-	downstream	5356	2010	NearestLocation	RPS16
chr22	39908738	39909172	435	*	1000	X00508	ENSG00000100351	39901082	39973721	+	inside	7656	7656	NearestLocation	GRAP2
chr3	151316386	151317117	732	*	1000	X00509	ENSG00000144893	151085697	151437072	+	inside	230689	119955	Overlapping	MED12L
chr3	151316386	151317117	732	*	1000	X00509	ENSG00000138271	151294086	151316952	-	overlapStart	566	165	NearestLocation	GPR87
chr15	84992487	84992997	511	*	1000	X00510	ENSG00000073417	84980440	85139145	+	inside	12047	12047	NearestLocation	PDE8A
chr17	27473468	27474165	698	*	1000	X00511	ENSG00000141068	27456714	27626438	+	inside	16754	16754	Overlapping	KSR1
chr17	27473468	27474165	698	*	1000	X00511	ENSG00000265801	27465112	27465541	+	downstream	8356	7927	NearestLocation	RP11-720N19.2
chr21	35350995	35351358	364	*	1000	X00512	ENSG00000159216	34787801	36004667	-	inside	653672	563194	Overlapping	RUNX1
chr21	35350995	35351358	364	*	1000	X00512	ENSG00000223671	35472095	35472432	-	downstream	121437	120737	NearestLocation	RPL34P3
chr3	52670707	52671500	794	*	1000	X00513	ENSG00000163939	52545352	52685917	-	inside	15210	14417	Overlapping	PBRM1
chr3	52670707	52671500	794	*	1000	X00513	ENSG00000163938	52681156	52694492	+	upstream	-10449	9656	NearestLocation	GNL3
chr6	483955	484447	493	*	1000	X00514	ENSG00000230433	524171	525581	+	upstream	-40216	39724	NearestLocation	RP1-20B11.2
chr17	40325421	40325945	525	*	1000	X00515	ENSG00000131759	40309192	40357643	+	inside	16229	16229	NearestLocation	RARA
chr5	150790137	150790711	575	*	1000	X00516	ENSG00000256235	150777946	150796734	+	inside	12191	6023	NearestLocation	SMIM3
chr10	31745525	31746001	477	*	1000	X00517	ENSG00000222412	31756042	31756136	-	downstream	10611	10041	NearestLocation	Y_RNA
chr17	8139447	8139832	386	*	1000	X00518	ENSG00000179111	8120590	8124092	-	upstream	-15355	15355	NearestLocation	HES7
chr18	48873002	48873745	744	*	1000	X00519	ENSG00000267764	48826051	48834770	-	upstream	-38232	38232	NearestLocation	RP11-484L8.1
chr9	93091139	93092143	1005	*	1000	X00520	ENSG00000223446	93094939	93095529	-	downstream	4390	2796	NearestLocation	RP11-274J16.5
chrX	65596198	65596853	656	*	1000	X00521	ENSG00000147065	65588377	65741931	+	inside	7821	7821	NearestLocation	MSN
chr7	92768771	92769237	467	*	1000	X00522	ENSG00000105810	92604921	92836594	-	inside	67823	67357	Overlapping	CDK6
chr7	92768771	92769237	467	*	1000	X00522	ENSG00000206763	92701708	92701814	-	upstream	-66957	66957	NearestLocation	RNU6-10P
chr6	117464212	117464764	553	*	1000	X00523	ENSG00000282218	117318211	117573571	-	inside	109359	108807	Overlapping	RP1-179P9.3
chr6	117464212	117464764	553	*	1000	X00523	ENSG00000164465	117453817	117569858	+	inside	10395	10395	Overlapping	DCBLD1
chr6	117464212	117464764	553	*	1000	X00523	ENSG00000207461	117457734	117457838	-	upstream	-6374	6374	NearestLocation	RNU6-253P
chr14	97380603	97381037	435	*	1000	X00524	ENSG00000246084	97458816	97581601	+	upstream	-78213	77779	NearestLocation	CTD-2506J14.1
chr14	39229133	39229807	675	*	1000	X00525	ENSG00000150526	39230231	39253655	+	upstream	-1098	424	NearestLocation	MIA2
chr1	150613392	150613972	581	*	1000	X00526	ENSG00000143420	150600851	150629612	-	inside	16220	12541	Overlapping	ENSA
chr1	150613392	150613972	581	*	1000	X00526	ENSG00000276103	150608507	150608623	-	upstream	-4769	4769	NearestLocation	U4
chr12	76183385	76183928	544	*	1000	X00527	ENSG00000252858	76139567	76139671	+	downstream	43818	43714	NearestLocation	RNU6-1271P
chr1	32980947	32981681	735	*	1000	X00528	ENSG00000217644	32979947	32980472	+	downstream	1000	475	NearestLocation	RP4-803A2.1
chr13	30224718	30225309	592	*	1000	X00529	ENSG00000279499	30196443	30196881	-	upstream	-27837	27837	NearestLocation	RP11-490N5.3
chr13	30224718	30225309	592	*	1000	X00529	ENSG00000102781	30202630	30307484	-	inside	82766	22088	Overlapping	KATNAL1
chr9	4832816	4833567	752	*	1000	X00530	ENSG00000120158	4792869	4885917	+	inside	39947	39947	Overlapping	RCL1
chr9	4832816	4833567	752	*	1000	X00530	ENSG00000199065	4850297	4850375	+	upstream	-17481	16730	NearestLocation	MIR101-2
chr1	10074165	10074759	595	*	1000	X00531	ENSG00000130939	10032832	10181239	+	inside	41333	41333	Overlapping	UBE4B
chr1	10074165	10074759	595	*	1000	X00531	ENSG00000233623	10058671	10059648	+	downstream	15494	14517	NearestLocation	PGAM1P11
chr6	11318090	11318875	786	*	1000	X00532	ENSG00000111859	11183298	11382348	-	inside	64258	63473	NearestLocation	NEDD9
chr6	134247271	134247951	681	*	1000	X00533	ENSG00000118515	134169246	134318112	-	inside	70841	70161	Overlapping	SGK1
chr6	134247271	134247951	681	*	1000	X00533	ENSG00000200058	134257035	134257143	+	upstream	-9764	9084	NearestLocation	RNA5SP218
chr1	66294655	66295067	413	*	1000	X00534	ENSG00000184588	65792514	66374579	+	inside	502141	79512	Overlapping	PDE4B
chr1	66294655	66295067	413	*	1000	X00534	ENSG00000223152	66094461	66094546	-	upstream	-200109	200109	NearestLocation	RNU4-88P
chr3	98556242	98556734	493	*	1000	X00535	ENSG00000080819	98521132	98593723	-	inside	37481	35110	Overlapping	CPOX
chr3	98556242	98556734	493	*	1000	X00535	ENSG00000154165	98531899	98533150	+	downstream	24343	23092	NearestLocation	GPR15
chr17	81094754	81095249	496	*	1000	X00536	ENSG00000175866	81035122	81117432	+	inside	59632	22183	Overlapping	BAIAP2
chr17	81094754	81095249	496	*	1000	X00536	ENSG00000207736	81125276	81125373	-	downstream	30619	30027	NearestLocation	MIR657
chr22	42533338	42533762	425	*	1000	X00537	ENSG00000189306	42509968	42519802	-	upstream	-13536	13536	NearestLocation	RRP7A
chr8	144767214	144767688	475	*	1000	X00538	ENSG00000198169	144720907	144756417	-	upstream	-10797	10797	NearestLocation	ZNF251
chr13	40170877	40171397	521	*	1000	X00539	ENSG00000215483	40079106	40535807	-	inside	364930	91771	Overlapping	LINC00598
chr13	40170877	40171397	521	*	1000	X00539	ENSG00000230710	40181809	40189028	+	upstream	-10932	10412	NearestLocation	LINC00332
chr15	40046616	40047487	872	*	1000	X00540	ENSG00000248508	40039311	40067290	+	inside	7305	7305	NearestLocation	SRP14-AS1
chr17	44972117	44972638	522	*	1000	X00541	ENSG00000131094	44959693	44968071	-	upstream	-4046	4046	NearestLocation	C1QL1
chr3	156788073	156788702	630	*	1000	X00542	ENSG00000240875	156747346	156817062	-	inside	28989	28360	Overlapping	LINC00886
chr3	156788073	156788702	630	*	1000	X00542	ENSG00000230457	156809551	156810732	-	downstream	22659	20849	NearestLocation	PA2G4P4
chr7	832465	833106	642	*	1000	X00543	ENSG00000164828	816615	896435	+	inside	15850	15850	NearestLocation	SUN1
chr9	72443308	72443959	652	*	1000	X00544	ENSG00000230003	72445754	72445969	-	downstream	2661	1795	NearestLocation	RP11-217F16.1
chr8	10152066	10152653	588	*	1000	X00545	ENSG00000175806	10054268	10428891	+	inside	97798	97798	NearestLocation	MSRA
chr15	60574987	60575502	516	*	1000	X00546	ENSG00000245534	60479178	60630637	+	inside	95809	55135	Overlapping	RORA-AS1
chr15	60574987	60575502	516	*	1000	X00546	ENSG00000069667	60488284	61229319	-	inside	654332	86703	Overlapping	RORA
chr15	60574987	60575502	516	*	1000	X00546	ENSG00000259513	60558080	60558401	+	downstream	16907	16586	NearestLocation	CYCSP38
chr2	8302040	8302367	328	*	1000	X00547	ENSG00000235665	7922425	8278084	-	upstream	-23956	23956	NearestLocation	LINC00298
chr2	8302040	8302367	328	*	1000	X00547	ENSG00000236790	8007771	8383621	-	inside	81581	81254	Overlapping	LINC00299
chr12	121033763	121034323	561	*	1000	X00548	ENSG00000135114	121019111	121039242	-	inside	5479	4919	NearestLocation	OASL
chr22	41285325	41285706	382	*	1000	X00549	ENSG00000100401	41245611	41286251	-	inside	926	545	NearestLocation	RANGAP1
chr6	141326174	141326959	786	*	1000	X00550	ENSG00000259828	141447011	141451006	+	upstream	-120837	120052	NearestLocation	RP11-63E9.1
chr5	139458691	139459292	602	*	1000	X00551	ENSG00000279686	139442316	139462707	-	inside	4016	3415	NearestLocation	ECSCR
chr5	139458691	139459292	602	*	1000	X00551	ENSG00000249751	139448556	139462743	-	inside	4052	3451	Overlapping	ECSCR
chr16	48608433	48608925	493	*	1000	X00552	ENSG00000102921	48538726	48620148	-	inside	11715	11223	Overlapping	N4BP1
chr16	48608433	48608925	493	*	1000	X00552	ENSG00000260033	48600176	48600644	+	downstream	8257	7789	NearestLocation	CTC-527H23.1
chr11	35337028	35337580	553	*	1000	X00553	ENSG00000110436	35251206	35420063	-	inside	83035	82483	Overlapping	SLC1A2
chr11	35337028	35337580	553	*	1000	X00553	ENSG00000215380	35374265	35374474	+	upstream	-37237	36685	NearestLocation	AC090625.1
chr11	66970733	66971302	570	*	1000	X00554	ENSG00000173237	66975277	66977004	+	upstream	-4544	3975	NearestLocation	C11orf86
chr4	108107919	108108517	599	*	1000	X00555	ENSG00000138795	108047545	108168956	-	inside	61037	60374	Overlapping	LEF1
chr4	108107919	108108517	599	*	1000	X00555	ENSG00000232021	108167525	108256836	+	upstream	-59606	59008	NearestLocation	LEF1-AS1
chr8	11457838	11458687	850	*	1000	X00556	ENSG00000154319	11421463	11474715	-	inside	16877	16028	NearestLocation	FAM167A
chr5	157217047	157217769	723	*	1000	X00557	ENSG00000113263	157142933	157255191	+	inside	74114	37422	Overlapping	ITK
chr5	157217047	157217769	723	*	1000	X00557	LRG_189	157180896	157255099	+	inside	36151	36151	Overlapping	ITK
chr5	157217047	157217769	723	*	1000	X00557	ENSG00000253980	157199242	157224380	-	inside	7333	6611	NearestLocation	CTB-4E7.1
chr6	90397812	90398557	746	*	1000	X00558	ENSG00000260271	90345219	90362632	+	downstream	52593	35180	NearestLocation	RP1-45N11.1
chr19	45424107	45424905	799	*	1000	X00559	ENSG00000012061	45407333	45478828	-	inside	54721	16774	Overlapping	ERCC1
chr19	45424107	45424905	799	*	1000	X00559	ENSG00000275726	45436654	45436704	+	upstream	-12547	11749	NearestLocation	MIR6088
chr8	143940095	143940747	653	*	1000	X00560	ENSG00000178209	143915147	143976734	-	inside	36639	24948	Overlapping	PLEC
chr8	143940095	143940747	653	*	1000	X00560	ENSG00000207574	143945191	143945279	-	downstream	5184	4444	NearestLocation	MIR661
chr1	21294423	21295496	1074	*	1000	X00561	ENSG00000117298	21217247	21345504	-	inside	51081	50008	Overlapping	ECE1
chr1	21294423	21295496	1074	*	1000	X00561	ENSG00000231105	21293290	21299774	+	inside	1133	1133	NearestLocation	RP5-1071N3.1
chr10	8131128	8131754	627	*	1000	X00562	ENSG00000225053	8161260	8162192	+	upstream	-30132	29506	NearestLocation	PRPF38AP1
chr10	90319394	90319928	535	*	1000	X00563	ENSG00000224750	90454170	90502968	+	upstream	-134776	134242	NearestLocation	RP11-94M14.2
chr12	2336216	2336745	530	*	1000	X00564	ENSG00000151067	1970786	2697950	+	inside	365430	361205	Overlapping	CACNA1C
chr12	2336216	2336745	530	*	1000	X00564	LRG_334	2053250	2697949	+	inside	282966	282966	Overlapping	CACNA1C
chr12	2336216	2336745	530	*	1000	X00564	ENSG00000256721	2269776	2288937	+	downstream	66440	47279	NearestLocation	CACNA1C-IT3
chr12	122108630	122109172	543	*	1000	X00565	ENSG00000175727	122078722	122147347	+	inside	29908	29908	NearestLocation	MLXIP
chr5	140710791	140711369	579	*	1000	X00566	ENSG00000199990	140711275	140711373	+	overlapStart	-484	4	NearestLocation	VTRNA1-1
chr6	42224489	42225014	526	*	1000	X00567	ENSG00000048544	42206801	42217865	-	upstream	-6624	6624	NearestLocation	MRPS10
chr6	42224489	42225014	526	*	1000	X00567	ENSG00000124496	42224931	42452051	-	overlapEnd	227562	83	Overlapping	TRERF1
chr6	155223932	155224496	565	*	1000	X00568	ENSG00000146426	154832697	155257723	+	inside	391235	33227	Overlapping	TIAM2
chr6	155223932	155224496	565	*	1000	X00568	ENSG00000235381	155253139	155256724	-	downstream	32792	28643	NearestLocation	RP11-477D19.2
chr8	1745583	1746588	1006	*	1000	X00569	ENSG00000182372	1755778	1801711	+	upstream	-10195	9190	NearestLocation	CLN8
chr8	19719362	19720103	742	*	1000	X00570	ENSG00000147408	19404161	19758029	-	inside	38667	37926	NearestLocation	CSGALNACT1
chr20	17506124	17506959	836	*	1000	X00571	ENSG00000125864	17493905	17569220	-	inside	63096	12219	Overlapping	BFSP1
chr20	17506124	17506959	836	*	1000	X00571	ENSG00000283253	17494074	17524868	-	inside	18744	12050	Overlapping	AL031664.1
chr20	17506124	17506959	836	*	1000	X00571	ENSG00000232333	17516843	17517307	+	upstream	-10719	9884	NearestLocation	RPS27AP2
chr3	190566287	190566812	526	*	1000	X00572	ENSG00000196083	190514051	190659750	+	inside	52236	52236	NearestLocation	IL1RAP
chr6	150169557	150170079	523	*	1000	X00573	ENSG00000198729	150143076	150250357	+	inside	26481	26481	Overlapping	PPP1R14C
chr6	150169557	150170079	523	*	1000	X00573	ENSG00000238594	150164584	150164686	+	downstream	4973	4871	NearestLocation	snoU13
chr7	74452235	74452790	556	*	1000	X00574	ENSG00000006704	74453790	74602604	+	upstream	-1555	1000	NearestLocation	GTF2IRD1
chr10	90227033	90227696	664	*	1000	X00575	ENSG00000222451	90163651	90163960	-	upstream	-63073	63073	NearestLocation	RN7SKP143
chr2	317715	318586	872	*	1000	X00576	ENSG00000233684	317912	342118	+	overlapStart	-197	197	NearestLocation	AC079779.6
chr11	58577424	58578423	1000	*	1000	X00577	ENSG00000110031	58526871	58578220	-	overlapStart	796	203	NearestLocation	LPXN
chr8	29493680	29494170	491	*	1000	X00578	ENSG00000253632	29527312	29530323	+	upstream	-33632	33142	NearestLocation	RP11-486M23.1
chr14	50321126	50321806	681	*	1000	X00579	ENSG00000125375	50312326	50335558	+	inside	8800	8800	Overlapping	ATP5S
chr14	50321126	50321806	681	*	1000	X00579	ENSG00000259071	50326526	50327909	-	downstream	6783	4720	NearestLocation	RP11-247L20.4
chr16	72474479	72475007	529	*	1000	X00580	ENSG00000261008	72283301	72665009	-	inside	190530	190002	Overlapping	LINC01572
chr16	72474479	72475007	529	*	1000	X00580	ENSG00000260664	72425948	72533892	+	inside	48531	48531	Overlapping	AC004158.3
chr16	72474479	72475007	529	*	1000	X00580	ENSG00000280264	72496967	72497341	-	downstream	22862	21960	NearestLocation	AC004158.1
chr8	127307504	127308087	584	*	1000	X00581	ENSG00000246228	127289817	127482139	-	inside	174635	17687	Overlapping	CASC8
chr8	127307504	127308087	584	*	1000	X00581	ENSG00000271509	127292233	127292440	+	downstream	15271	15064	NearestLocation	RP11-382A18.3
chr10	110528879	110529571	693	*	1000	X00582	ENSG00000233518	110550115	110550854	-	downstream	21975	20544	NearestLocation	RPL7P35
chr1	89545575	89546085	511	*	1000	X00583	ENSG00000197147	89524836	89597864	+	inside	20739	20739	NearestLocation	LRRC8B
chr2	241620403	241620943	541	*	1000	X00584	ENSG00000176946	241584405	241637449	-	inside	17046	16506	Overlapping	THAP4
chr2	241620403	241620943	541	*	1000	X00584	ENSG00000168397	241637213	241673857	+	upstream	-16810	16270	NearestLocation	ATG4B
chr2	230905275	230905953	679	*	1000	X00585	ENSG00000230385	230908852	230910102	+	upstream	-3577	2899	NearestLocation	AC012507.4
chr4	142404036	142404479	444	*	1000	X00586	ENSG00000109452	142023160	142847432	-	inside	443396	380876	Overlapping	INPP4B
chr4	142404036	142404479	444	*	1000	X00586	ENSG00000250835	142317238	142317546	+	downstream	86798	86490	NearestLocation	LSM3P4
chr22	26894772	26895358	587	*	1000	X00587	ENSG00000231369	26886909	26887548	-	upstream	-7224	7224	NearestLocation	RP1-40G4P.1
chr12	56338645	56339050	406	*	1000	X00588	ENSG00000110944	56334174	56340410	+	inside	4471	1360	NearestLocation	IL23A
chr10	104329223	104329789	567	*	1000	X00589	ENSG00000148841	104309698	104338404	-	inside	9181	8615	Overlapping	ITPRIP
chr10	104329223	104329789	567	*	1000	X00589	ENSG00000228261	104323369	104327004	+	downstream	5854	2219	NearestLocation	RP11-127L20.3
chr2	102136968	102137519	552	*	1000	X00590	ENSG00000115594	102064544	102179874	+	inside	72424	42355	Overlapping	IL1R1
chr2	102136968	102137519	552	*	1000	X00590	ENSG00000226925	102172621	102182108	-	downstream	45140	35102	NearestLocation	AC007271.3
chr3	56758474	56759057	584	*	1000	X00591	ENSG00000163946	56620133	56683237	-	upstream	-75237	75237	NearestLocation	FAM208A
chr3	56758474	56759057	584	*	1000	X00591	ENSG00000163947	56727418	57079329	-	inside	320855	31056	Overlapping	ARHGEF3
chr3	106176432	106177125	694	*	1000	X00592	ENSG00000244652	106325737	106326293	-	downstream	149861	148612	NearestLocation	RP11-93B21.1
chr4	56410312	56410801	490	*	1000	X00593	ENSG00000128059	56393362	56435615	-	inside	25303	16950	Overlapping	PPAT
chr4	56410312	56410801	490	*	1000	X00593	ENSG00000283156	56410516	56431548	+	overlapStart	-204	204	NearestLocation	RP11-646I6.3
chr4	169615653	169616409	757	*	1000	X00594	ENSG00000109572	169612633	169723673	+	inside	3020	3020	NearestLocation	CLCN3
chr17	4945144	4945652	509	*	1000	X00595	ENSG00000108523	4940008	4945222	+	overlapEnd	5136	78	Overlapping	RNF167
chr17	4945144	4945652	509	*	1000	X00595	ENSG00000108518	4945652	4949061	-	overlapEnd	3917	0	Overlapping	PFN1
chr17	4945144	4945652	509	*	1000	X00595	ENSG00000108515	4948092	4957131	+	upstream	-2948	2440	NearestLocation	ENO3
chr17	49646675	49647419	745	*	1000	X00596	ENSG00000121067	49598884	49678234	-	inside	31559	30815	NearestLocation	SPOP
chr18	63788432	63788819	388	*	1000	X00597	ENSG00000166396	63752935	63805376	+	inside	35497	16557	NearestLocation	SERPINB7
chr2	181791191	181791801	611	*	1000	X00598	ENSG00000221023	181738606	181738715	+	downstream	52585	52476	NearestLocation	RNU6ATAC19P
chr2	217223302	217223871	570	*	1000	X00599	ENSG00000251982	217251556	217251875	+	upstream	-28254	27685	NearestLocation	RN7SKP43
chr12	24839142	24839775	634	*	1000	X00600	ENSG00000060982	24810022	24949459	-	inside	110317	29120	Overlapping	BCAT1
chr12	24839142	24839775	634	*	1000	X00600	ENSG00000256482	24830421	24836558	+	downstream	8721	2584	NearestLocation	RP11-625L16.3
chr9	99778315	99778673	359	*	1000	X00601	ENSG00000237461	99585786	99819889	-	inside	41574	41216	NearestLocation	RP11-554F20.1
chr18	74139578	74140340	763	*	1000	X00602	ENSG00000141665	74073353	74147865	-	inside	8287	7525	NearestLocation	FBXO15
chr8	37901748	37902416	669	*	1000	X00603	ENSG00000156675	37858618	37899467	-	upstream	-2281	2281	NearestLocation	RAB11FIP1
chr5	10631999	10632699	701	*	1000	X00604	ENSG00000164236	10564330	10657816	+	inside	67669	25117	Overlapping	ANKRD33B
chr5	10631999	10632699	701	*	1000	X00604	ENSG00000250106	10627260	10628225	-	upstream	-3774	3774	NearestLocation	ANKRD33B-AS1
chr7	76364637	76365372	736	*	1000	X00605	ENSG00000213548	76361768	76362113	+	downstream	2869	2524	NearestLocation	AC005522.6
chr10	30682355	30682970	616	*	1000	X00606	ENSG00000234814	30655489	30717266	+	inside	26866	26866	NearestLocation	SVILP1
chr5	39175152	39175697	546	*	1000	X00607	ENSG00000082074	39105236	39274528	-	inside	99376	69916	Overlapping	FYB
chr5	39175152	39175697	546	*	1000	X00607	ENSG00000251215	39169210	39170335	-	upstream	-4817	4817	NearestLocation	GOLGA5P1
chr7	24907261	24908104	844	*	1000	X00608	ENSG00000070882	24796539	24981634	-	inside	74373	73530	Overlapping	OSBPL3
chr7	24907261	24908104	844	*	1000	X00608	ENSG00000234999	24906135	24906594	-	upstream	-667	667	NearestLocation	SNRPCP19
chr7	77393245	77393736	492	*	1000	X00609	ENSG00000186088	77310751	77416400	-	inside	23155	22664	NearestLocation	GSAP
chr8	120780196	120780630	435	*	1000	X00610	ENSG00000172164	120535745	120813273	-	inside	33077	32643	Overlapping	SNTB1
chr8	120780196	120780630	435	*	1000	X00610	ENSG00000248318	120761253	120776832	+	downstream	18943	3364	NearestLocation	RP11-713M15.1
chr16	10987739	10988799	1061	*	1000	X00611	ENSG00000038532	10944488	11182189	+	inside	43251	43251	Overlapping	CLEC16A
chr16	10987739	10988799	1061	*	1000	X00611	ENSG00000229917	11027024	11027763	+	upstream	-39285	38225	NearestLocation	RPL7P46
chr17	66509385	66510024	640	*	1000	X00612	ENSG00000154229	66302636	66810743	+	inside	206749	206749	Overlapping	PRKCA
chr17	66509385	66510024	640	*	1000	X00612	ENSG00000264630	66398069	66416854	-	upstream	-92531	92531	NearestLocation	PRKCA-AS1
chr4	38889097	38889593	497	*	1000	X00613	ENSG00000197712	38867677	38945739	+	inside	21420	21420	Overlapping	FAM114A1
chr4	38889097	38889593	497	*	1000	X00613	ENSG00000207944	38868032	38868127	+	downstream	21065	20970	NearestLocation	MIR574
chr4	83357266	83357697	432	*	1000	X00614	ENSG00000274154	83369416	83369523	-	downstream	12257	11719	NearestLocation	RP11-576N17.6
chr3	122669198	122669871	674	*	1000	X00615	ENSG00000243918	122660613	122662438	+	downstream	8585	6760	NearestLocation	EIF4BP8
chr13	44710642	44711140	499	*	1000	X00616	ENSG00000276527	44684487	44715393	-	inside	4751	4253	NearestLocation	RP11-442J21.2
chr9	99433553	99434011	459	*	1000	X00617	ENSG00000271086	99355337	99377240	-	upstream	-56313	56313	NearestLocation	NAMA
chr13	40102031	40102562	532	*	1000	X00618	ENSG00000215483	40079106	40535807	-	inside	433776	22925	Overlapping	LINC00598
chr13	40102031	40102562	532	*	1000	X00618	ENSG00000230710	40181809	40189028	+	upstream	-79778	79247	NearestLocation	LINC00332
chr2	42420661	42421677	1017	*	1000	X00619	ENSG00000115944	42333546	42425088	-	inside	4427	3411	NearestLocation	COX7A2L
chr2	205024899	205025545	647	*	1000	X00620	ENSG00000116117	204545793	205620162	+	inside	479106	479106	Overlapping	PARD3B
chr2	205024899	205025545	647	*	1000	X00620	ENSG00000223890	205253304	205253503	-	downstream	228604	227759	NearestLocation	AC008171.1
chr3	5194740	5195133	394	*	1000	X00621	ENSG00000268509	5187172	5188298	-	upstream	-6442	6442	NearestLocation	RP11-572B2.1
chr3	5194740	5195133	394	*	1000	X00621	ENSG00000134109	5187646	5219957	+	inside	7094	7094	Overlapping	EDEM1
chr3	9777886	9778494	609	*	1000	X00622	ENSG00000114026	9749944	9788219	+	inside	27942	9725	Overlapping	OGG1
chr3	9777886	9778494	609	*	1000	X00622	ENSG00000134072	9757342	9769992	-	upstream	-7894	7894	NearestLocation	CAMK1
chr3	46293874	46294489	616	*	1000	X00623	ENSG00000236736	46310591	46311922	-	downstream	18048	16102	NearestLocation	UQCRC2P1
chr5	55421009	55421521	513	*	1000	X00624	ENSG00000039123	55307760	55425581	+	inside	113249	4060	Overlapping	SKIV2L2
chr5	55421009	55421521	513	*	1000	X00624	ENSG00000279883	55484403	55485086	+	upstream	-63394	62882	NearestLocation	CTD-2315M5.2
chr14	95265296	95265902	607	*	1000	X00625	ENSG00000165959	95181940	95319906	-	inside	54610	54004	NearestLocation	CLMN
chr1	36458843	36459315	473	*	1000	X00626	ENSG00000116898	36455718	36464437	-	inside	5594	3125	NearestLocation	MRPS15
chr11	128471947	128472762	816	*	1000	X00627	ENSG00000134954	128458761	128587558	-	inside	115611	13186	Overlapping	ETS1
chr11	128471947	128472762	816	*	1000	X00627	ENSG00000276176	128522390	128522449	+	upstream	-50443	49628	NearestLocation	MIR6090
chr15	41490163	41490880	718	*	1000	X00628	ENSG00000137825	41493393	41503551	+	upstream	-3230	2513	NearestLocation	ITPKA
chr7	76291513	76291892	380	*	1000	X00629	ENSG00000106211	76302544	76304295	+	upstream	-11031	10652	NearestLocation	HSPB1
chr1	107821301	107821772	472	*	1000	X00630	ENSG00000134215	107571160	107965144	-	inside	143843	143372	Overlapping	VAV3
chr1	107821301	107821772	472	*	1000	X00630	ENSG00000275455	107897223	107897304	+	upstream	-75922	75451	NearestLocation	MIR7852
chr18	23828460	23828914	455	*	1000	X00631	ENSG00000053747	23689443	23955066	+	inside	139017	126152	Overlapping	LAMA3
chr18	23828460	23828914	455	*	1000	X00631	ENSG00000267301	23709825	23710287	-	upstream	-118173	118173	NearestLocation	RPL23AP77
chr20	38764918	38765344	427	*	1000	X00632	ENSG00000101442	38748442	38772520	+	inside	16476	7176	Overlapping	ACTR5
chr20	38764918	38765344	427	*	1000	X00632	ENSG00000199691	38761528	38761842	+	downstream	3390	3076	NearestLocation	RN7SKP173
chr3	122497443	122497880	438	*	1000	X00633	ENSG00000114030	122421949	122514945	-	inside	17502	17065	Overlapping	KPNA1
chr3	122497443	122497880	438	*	1000	X00633	ENSG00000275348	122482990	122483229	+	downstream	14453	14214	NearestLocation	RP11-592P9.3
chr9	89421507	89422690	1184	*	1000	X00634	ENSG00000187764	89360787	89498130	-	inside	76623	60720	Overlapping	SEMA4D
chr9	89421507	89422690	1184	*	1000	X00634	ENSG00000231799	89449558	89450754	+	upstream	-28051	26868	NearestLocation	RP13-93L13.2
chr1	153985234	153985833	600	*	1000	X00635	ENSG00000143545	153981617	153986358	-	inside	1124	525	NearestLocation	RAB13
chr5	159240343	159240763	421	*	1000	X00636	ENSG00000253256	159209921	159248796	+	inside	30422	8033	Overlapping	CTB-11I22.1
chr5	159240343	159240763	421	*	1000	X00636	ENSG00000253315	159227715	159245127	+	inside	12628	4364	Overlapping	CTB-11I22.2
chr5	159240343	159240763	421	*	1000	X00636	ENSG00000252458	159230194	159230322	+	downstream	10149	10021	NearestLocation	SNORA68
chrX	124063948	124064435	488	*	1000	X00637	ENSG00000232412	123959233	123961341	-	upstream	-102607	102607	NearestLocation	RP1-315G1.3
chrX	124063948	124064435	488	*	1000	X00637	ENSG00000101972	123960212	124422664	+	inside	103736	103736	Overlapping	STAG2
chrX	124063948	124064435	488	*	1000	X00637	LRG_782	123960560	124102656	+	inside	103388	38221	Overlapping	STAG2
chr21	32493274	32493885	612	*	1000	X00638	ENSG00000166979	32412006	32515397	+	inside	81268	21512	Overlapping	EVA1C
chr21	32493274	32493885	612	*	1000	X00638	ENSG00000229007	32496812	32497311	+	upstream	-3538	2927	NearestLocation	EXOSC3P1
chr17	27332461	27333136	676	*	1000	X00639	ENSG00000266313	27333256	27348491	+	upstream	-795	120	NearestLocation	RP11-173M1.4
chr3	18869313	18869945	633	*	1000	X00640	ENSG00000228956	18445024	18920401	+	inside	424289	50456	Overlapping	SATB1-AS1
chr3	18869313	18869945	633	*	1000	X00640	ENSG00000251761	18954943	18955049	-	downstream	85736	84998	NearestLocation	RNU6-138P
chr2	134217874	134218412	539	*	1000	X00641	ENSG00000152127	134119983	134454621	+	inside	97891	97891	Overlapping	MGAT5
chr2	134217874	134218412	539	*	1000	X00641	ENSG00000222921	134231195	134231312	+	upstream	-13321	12783	NearestLocation	RNA5SP104
chr22	43000475	43001007	533	*	1000	X00642	ENSG00000100266	42835412	43015145	-	inside	14670	14138	NearestLocation	PACSIN2
chr5	119036069	119036715	647	*	1000	X00643	ENSG00000249494	119006347	119070890	-	inside	34821	29722	Overlapping	CTB-161M19.4
chr5	119036069	119036715	647	*	1000	X00643	ENSG00000172869	119037772	119249138	+	upstream	-1703	1057	NearestLocation	DMXL1
chr5	157100215	157100938	724	*	1000	X00644	ENSG00000135077	157085832	157142869	-	inside	42654	14383	Overlapping	HAVCR2
chr5	157100215	157100938	724	*	1000	X00644	ENSG00000254246	157104788	157114900	+	upstream	-4573	3850	NearestLocation	CTB-120L21.1
chr17	67421769	67422331	563	*	1000	X00645	ENSG00000154217	67377281	67697261	+	inside	44488	44488	Overlapping	PITPNC1
chr17	67421769	67422331	563	*	1000	X00645	ENSG00000201547	67408774	67408881	-	upstream	-12888	12888	NearestLocation	Y_RNA
chr18	58615543	58616411	869	*	1000	X00646	ENSG00000198796	58481247	58628957	-	inside	13414	12546	NearestLocation	ALPK2
chr2	233350597	233351198	602	*	1000	X00647	ENSG00000259793	233351132	233353416	-	overlapEnd	2819	66	NearestLocation	RP11-400N9.1
chr10	132571907	132572441	535	*	1000	X00648	ENSG00000068383	132537820	132783480	+	inside	34087	34087	NearestLocation	INPP5A
chr13	40131220	40131763	544	*	1000	X00649	ENSG00000215483	40079106	40535807	-	inside	404587	52114	Overlapping	LINC00598
chr13	40131220	40131763	544	*	1000	X00649	ENSG00000230710	40181809	40189028	+	upstream	-50589	50046	NearestLocation	LINC00332
chr21	22536157	22536943	787	*	1000	X00650	ENSG00000234034	22500604	22520058	-	upstream	-16099	16099	NearestLocation	AP000959.2
chr10	14601859	14602415	557	*	1000	X00651	ENSG00000065809	14518557	14774897	-	inside	173038	83302	Overlapping	FAM107B
chr10	14601859	14602415	557	*	1000	X00651	ENSG00000236495	14652742	14661691	+	upstream	-50883	50327	NearestLocation	RP11-7C6.1
chr10	47264785	47265292	508	*	1000	X00652	ENSG00000266524	47300386	47313547	+	upstream	-35601	35094	NearestLocation	GDF10
chr5	137737553	137738157	605	*	1000	X00653	ENSG00000146021	137617500	137736090	-	upstream	-1463	1463	NearestLocation	KLHL3
chr19	43784317	43784862	546	*	1000	X00654	ENSG00000104783	43766533	43781257	-	upstream	-3060	3060	NearestLocation	KCNN4
chr8	94241927	94242728	802	*	1000	X00655	ENSG00000164949	94249253	94262350	-	downstream	20423	6525	NearestLocation	GEM
chr1	89724535	89725244	710	*	1000	X00656	ENSG00000171488	89633072	89769903	+	inside	91463	44659	Overlapping	LRRC8C
chr1	89724535	89725244	710	*	1000	X00656	ENSG00000271949	89633140	89933250	+	inside	91395	91395	Overlapping	RP11-302M6.4
chr1	89724535	89725244	710	*	1000	X00656	ENSG00000226394	89661212	89661353	-	upstream	-63182	63182	NearestLocation	RP11-413E1.2
chr10	17023335	17023904	570	*	1000	X00657	ENSG00000107611	16823964	17129831	-	inside	106496	105927	Overlapping	CUBN
chr10	17023335	17023904	570	*	1000	X00657	LRG_540	16823966	17129817	-	inside	106482	105913	NearestLocation	CUBN
chr15	74983817	74984327	511	*	1000	X00658	ENSG00000198794	74957219	75021496	+	inside	26598	26598	Overlapping	SCAMP5
chr15	74983817	74984327	511	*	1000	X00658	ENSG00000199580	74983274	74983376	-	upstream	-441	441	NearestLocation	Y_RNA
chr18	3624679	3625530	852	*	1000	X00659	ENSG00000170579	3496032	4455335	-	inside	830656	128647	Overlapping	DLGAP1
chr18	3624679	3625530	852	*	1000	X00659	ENSG00000262001	3603000	3608336	+	downstream	21679	16343	NearestLocation	DLGAP1-AS2
chr1	89719299	89719927	629	*	1000	X00660	ENSG00000171488	89633072	89769903	+	inside	86227	49976	Overlapping	LRRC8C
chr1	89719299	89719927	629	*	1000	X00660	ENSG00000271949	89633140	89933250	+	inside	86159	86159	Overlapping	RP11-302M6.4
chr1	89719299	89719927	629	*	1000	X00660	ENSG00000226394	89661212	89661353	-	upstream	-57946	57946	NearestLocation	RP11-413E1.2
chr14	68685330	68686320	991	*	1000	X00661	ENSG00000182185	67819779	68730218	+	inside	865551	43898	Overlapping	RAD51B
chr14	68685330	68686320	991	*	1000	X00661	ENSG00000258623	68683411	68685565	-	overlapStart	235	235	NearestLocation	CTD-2325P2.3
chr16	10991625	10992309	685	*	1000	X00662	ENSG00000038532	10944488	11182189	+	inside	47137	47137	Overlapping	CLEC16A
chr16	10991625	10992309	685	*	1000	X00662	ENSG00000229917	11027024	11027763	+	upstream	-35399	34715	NearestLocation	RPL7P46
chrX	16856061	16856420	360	*	1000	X00663	ENSG00000102054	16839283	16870414	-	inside	14353	13994	NearestLocation	RBBP7
chr9	131678456	131678914	459	*	1000	X00664	ENSG00000107263	131576770	131740074	-	inside	61618	61160	Overlapping	RAPGEF1
chr9	131678456	131678914	459	*	1000	X00664	ENSG00000240853	131725168	131725467	-	downstream	47011	46254	NearestLocation	RN7SL328P
chr10	62425949	62426506	558	*	1000	X00665	ENSG00000138311	62374192	62672011	+	inside	51757	51757	NearestLocation	ZNF365
chr3	56930698	56931189	492	*	1000	X00666	ENSG00000163947	56727418	57079329	-	inside	148631	148140	Overlapping	ARHGEF3
chr3	56930698	56931189	492	*	1000	X00666	ENSG00000240198	56940040	56960854	+	upstream	-9342	8851	NearestLocation	ARHGEF3-AS1
chr3	187130613	187131190	578	*	1000	X00667	ENSG00000163923	187120948	187180908	-	inside	50295	9665	NearestLocation	RPL39L
chr1	64897961	64898720	760	*	1000	X00668	ENSG00000162434	64833229	64966504	-	inside	68543	64732	Overlapping	JAK1
chr1	64897961	64898720	760	*	1000	X00668	ENSG00000234784	64918443	64918683	+	upstream	-20482	19723	NearestLocation	RP11-182I10.1
chr18	9117136	9117768	633	*	1000	X00669	ENSG00000178127	9102630	9134345	+	inside	14506	14506	Overlapping	NDUFV2
chr18	9117136	9117768	633	*	1000	X00669	ENSG00000265257	9102736	9254346	+	inside	14400	14400	Overlapping	RP11-21J18.1
chr18	9117136	9117768	633	*	1000	X00669	ENSG00000263847	9112404	9115877	-	upstream	-1259	1259	NearestLocation	RP11-143J12.3
chr19	41945189	41945808	620	*	1000	X00670	ENSG00000105404	41956681	41959390	-	downstream	14201	10873	NearestLocation	RABAC1
chr4	2935961	2936539	579	*	1000	X00671	ENSG00000249673	2934899	2961738	+	inside	1062	1062	NearestLocation	NOP14-AS1
chr5	142014884	142015542	659	*	1000	X00672	ENSG00000113552	141991749	142013041	-	upstream	-1843	1843	NearestLocation	GNPDA1
chr4	87058001	87058666	666	*	1000	X00673	ENSG00000172493	86935002	87141054	+	inside	122999	82388	Overlapping	AFF1
chr4	87058001	87058666	666	*	1000	X00673	ENSG00000235043	86949669	86950113	-	upstream	-107888	107888	NearestLocation	TECRP1
chr9	2655208	2655992	785	*	1000	X00674	ENSG00000236404	2422702	2643359	-	upstream	-11849	11849	NearestLocation	VLDLR-AS1
chr9	2655208	2655992	785	*	1000	X00674	ENSG00000147852	2621834	2660053	+	inside	33374	4061	Overlapping	VLDLR
chr13	41019081	41019632	552	*	1000	X00675	ENSG00000120690	40931920	41061440	-	inside	42359	41808	Overlapping	ELF1
chr13	41019081	41019632	552	*	1000	X00675	ENSG00000229473	40992779	40993331	-	upstream	-25750	25750	NearestLocation	RGS17P1
chr6	4637709	4638253	545	*	1000	X00676	ENSG00000205444	4610656	4611304	+	downstream	27053	26405	NearestLocation	RP4-529N6.1
chr6	31203290	31204411	1122	*	1000	X00677	ENSG00000206344	31197760	31203968	+	overlapEnd	5530	443	Overlapping	HCG27
chr6	31203290	31204411	1122	*	1000	X00677	ENSG00000271821	31200165	31201918	-	upstream	-1372	1372	NearestLocation	XXbac-BPG299F13.14
chr13	51729795	51730294	500	*	1000	X00678	ENSG00000139668	51584455	51767707	+	inside	145340	37413	Overlapping	WDFY2
chr13	51729795	51730294	500	*	1000	X00678	ENSG00000231856	51803838	51813832	+	upstream	-74043	73544	NearestLocation	RP11-327P2.5
chr4	108031488	108031961	474	*	1000	X00679	ENSG00000138796	107989714	108035175	+	inside	41774	3214	NearestLocation	HADH
chr9	89427648	89428102	455	*	1000	X00680	ENSG00000187764	89360787	89498130	-	inside	70482	66861	Overlapping	SEMA4D
chr9	89427648	89428102	455	*	1000	X00680	ENSG00000231799	89449558	89450754	+	upstream	-21910	21456	NearestLocation	RP13-93L13.2
chr16	17273059	17273592	534	*	1000	X00681	ENSG00000103489	17101769	17470881	-	inside	197822	171290	Overlapping	XYLT1
chr16	17273059	17273592	534	*	1000	X00681	ENSG00000279620	17249674	17251395	-	upstream	-21664	21664	NearestLocation	RP11-1102P22.2
chr1	221712158	221712644	487	*	1000	X00682	ENSG00000143507	221701424	221742176	-	inside	30018	10734	NearestLocation	DUSP10
chr12	12009126	12009710	585	*	1000	X00683	ENSG00000121380	12049844	12211084	+	upstream	-40718	40134	NearestLocation	BCL2L14
chr7	23594871	23595456	586	*	1000	X00684	ENSG00000169193	23597379	23644708	+	upstream	-2508	1923	NearestLocation	CCDC126
chr21	45551349	45551926	578	*	1000	X00685	ENSG00000173638	45493572	45544411	-	upstream	-6938	6938	NearestLocation	SLC19A1
chr12	75944093	75945023	931	*	1000	X00686	ENSG00000258077	75563202	75984015	-	inside	39922	38992	Overlapping	RP11-114H23.1
chr12	75944093	75945023	931	*	1000	X00686	ENSG00000243420	75957833	75958130	-	downstream	14037	12810	NearestLocation	RN7SL734P
chr3	98538448	98539023	576	*	1000	X00687	ENSG00000080819	98521132	98593723	-	inside	55275	17316	Overlapping	CPOX
chr3	98538448	98539023	576	*	1000	X00687	ENSG00000154165	98531899	98533150	+	downstream	6549	5298	NearestLocation	GPR15
chr2	200944546	200945278	733	*	1000	X00688	ENSG00000115942	200908973	200963680	-	inside	19134	18402	Overlapping	ORC2
chr2	200944546	200945278	733	*	1000	X00688	ENSG00000183308	200963263	201009102	+	upstream	-18717	17985	NearestLocation	AC005037.3
chr3	4983813	4984485	673	*	1000	X00689	ENSG00000235831	4896809	4979961	-	upstream	-3852	3852	NearestLocation	BHLHE40-AS1
chr3	4983813	4984485	673	*	1000	X00689	ENSG00000134107	4979116	4985323	+	inside	4697	838	Overlapping	BHLHE40
chr7	51123586	51124114	529	*	1000	X00690	ENSG00000106078	51016212	51316818	-	inside	193232	107374	Overlapping	COBL
chr7	51123586	51124114	529	*	1000	X00690	ENSG00000231490	51259429	51260167	-	downstream	136581	135315	NearestLocation	RPL7L1P2
chr7	129438688	129439447	760	*	1000	X00691	ENSG00000128578	129434433	129488399	+	inside	4255	4255	NearestLocation	STRIP2
chr8	128077581	128078677	1097	*	1000	X00692	ENSG00000249859	127794533	128101253	+	inside	283048	22576	Overlapping	PVT1
chr8	128077581	128078677	1097	*	1000	X00692	ENSG00000221176	128049152	128049238	+	downstream	28429	28343	NearestLocation	MIR1207
chr16	77308137	77308822	686	*	1000	X00693	ENSG00000261063	77201474	77249957	-	upstream	-58180	58180	NearestLocation	RP11-538I12.2
chr16	77308137	77308822	686	*	1000	X00693	ENSG00000140873	77247813	77435114	-	inside	126977	60324	Overlapping	ADAMTS18
chr12	89960104	89960567	464	*	1000	X00694	ENSG00000258216	89882665	89989289	+	inside	77439	28722	Overlapping	RP11-654D12.2
chr12	89960104	89960567	464	*	1000	X00694	ENSG00000257725	89947693	89949726	+	downstream	12411	10378	NearestLocation	RP11-654D12.3
chr2	55050355	55050740	386	*	1000	X00695	ENSG00000115310	54972187	55112621	-	inside	62266	61881	Overlapping	RTN4
chr2	55050355	55050740	386	*	1000	X00695	ENSG00000200086	55014418	55014521	-	upstream	-35834	35834	NearestLocation	RNU6-433P
chr21	31354305	31355510	1206	*	1000	X00696	ENSG00000156299	31118416	31559977	-	inside	205672	204467	Overlapping	TIAM1
chr21	31354305	31355510	1206	*	1000	X00696	ENSG00000237325	31452466	31453223	+	upstream	-98161	96956	NearestLocation	AP000563.2
chr22	50016693	50017412	720	*	1000	X00697	ENSG00000188263	49994513	50012659	-	upstream	-4034	4034	NearestLocation	IL17REL
chr22	50016693	50017412	720	*	1000	X00697	ENSG00000138892	50015123	50056935	-	inside	40242	1570	Overlapping	TTLL8
chr6	125904831	125905399	569	*	1000	X00698	ENSG00000111912	125781161	125932030	+	inside	123670	26631	Overlapping	NCOA7
chr6	125904831	125905399	569	*	1000	X00698	ENSG00000222445	125875168	125875498	+	downstream	29663	29333	NearestLocation	RN7SKP56
chr6	157428755	157429302	548	*	1000	X00699	ENSG00000175048	157381133	157678146	+	inside	47622	47622	NearestLocation	ZDHHC14
chr7	39589640	39590209	570	*	1000	X00700	ENSG00000241127	39566376	39610320	+	inside	23264	20111	Overlapping	YAE1D1
chr7	39589640	39590209	570	*	1000	X00700	ENSG00000236015	39569376	39570198	-	upstream	-19442	19442	NearestLocation	AC011290.5
chr7	111076167	111076764	598	*	1000	X00701	ENSG00000184903	110663051	111562517	-	inside	486350	413116	Overlapping	IMMP2L
chr7	111076167	111076764	598	*	1000	X00701	ENSG00000173114	111091006	111125454	+	upstream	-14839	14242	NearestLocation	LRRN3
chr13	45367428	45367948	521	*	1000	X00702	ENSG00000170919	45341345	45393413	+	inside	26083	25465	Overlapping	TPT1-AS1
chr13	45367428	45367948	521	*	1000	X00702	ENSG00000228886	45350323	45351350	+	downstream	17105	16078	NearestLocation	RP11-290D2.3
chr19	12289159	12289627	469	*	1000	X00703	ENSG00000197857	12224686	12294887	-	inside	5728	5260	Overlapping	ZNF44
chr19	12289159	12289627	469	*	1000	X00703	ENSG00000234750	12284337	12285185	+	downstream	4822	3974	NearestLocation	CTD-2666L21.2
chr10	80477833	80478213	381	*	1000	X00704	ENSG00000108219	80454166	80533123	+	inside	23667	23667	NearestLocation	TSPAN14
chr1	154849305	154850408	1104	*	1000	X00705	ENSG00000143603	154697455	154870280	-	inside	20975	19872	NearestLocation	KCNN3
chr10	96073643	96074216	574	*	1000	X00706	ENSG00000226688	95753206	96090238	-	inside	16595	16022	Overlapping	ENTPD1-AS1
chr10	96073643	96074216	574	*	1000	X00706	ENSG00000266407	96064315	96064399	-	upstream	-9244	9244	NearestLocation	MIR3157
chr21	28992873	28993548	676	*	1000	X00707	ENSG00000198862	28928144	28992956	-	overlapStart	83	83	NearestLocation	LTN1
chr5	170331134	170331570	437	*	1000	X00708	ENSG00000235172	170331429	170333879	+	overlapStart	-295	141	NearestLocation	LINC01366
chr11	102599244	102600198	955	*	1000	X00709	ENSG00000137674	102576835	102625332	-	inside	26088	22409	Overlapping	MMP20
chr11	102599244	102600198	955	*	1000	X00709	ENSG00000256916	102606916	102628070	+	upstream	-7672	6718	NearestLocation	RP11-817J15.2
chr10	3805147	3805614	468	*	1000	X00710	ENSG00000067082	3775996	3785281	-	upstream	-19866	19866	NearestLocation	KLF6
chr10	12333557	12334258	702	*	1000	X00711	ENSG00000264036	12328132	12328389	-	upstream	-5168	5168	NearestLocation	RN7SL198P
chr14	93959353	93959958	606	*	1000	X00712	ENSG00000100628	93934153	93976791	-	inside	17438	16833	Overlapping	ASB2
chr14	93959353	93959958	606	*	1000	X00712	ENSG00000265768	93948226	93948302	-	upstream	-11051	11051	NearestLocation	MIR4506
chr15	90872793	90873848	1056	*	1000	X00713	ENSG00000140564	90868592	90883458	+	inside	4201	4201	NearestLocation	FURIN
chr16	75011635	75012208	574	*	1000	X00714	ENSG00000103091	74871367	75000173	-	upstream	-11462	11462	NearestLocation	WDR59
chr16	75011635	75012208	574	*	1000	X00714	ENSG00000186187	74999030	75110994	+	inside	12605	12605	Overlapping	ZNRF1
chr8	52764220	52764748	529	*	1000	X00715	ENSG00000023287	52622456	52745843	-	upstream	-18377	18377	NearestLocation	RB1CC1
chr1	168408719	168409303	585	*	1000	X00716	ENSG00000228697	168400829	168495685	-	inside	86966	7890	Overlapping	RP5-968D22.3
chr1	168408719	168409303	585	*	1000	X00716	ENSG00000283255	168401483	168407274	-	upstream	-1445	1445	NearestLocation	RP5-968D22.1
chr15	67024340	67025053	714	*	1000	X00717	ENSG00000259347	66984108	67065268	-	inside	40928	40215	Overlapping	RP11-798K3.2
chr15	67024340	67025053	714	*	1000	X00717	ENSG00000259246	67000814	67001085	-	upstream	-23255	23255	NearestLocation	HMGN2P47
chr7	6250224	6250796	573	*	1000	X00718	ENSG00000008256	6161776	6272644	-	inside	22420	21848	NearestLocation	CYTH3
chr6	107726541	107726981	441	*	1000	X00719	ENSG00000280135	107697299	107700218	-	upstream	-26323	26323	NearestLocation	RP1-47M23.3
chr6	107726541	107726981	441	*	1000	X00719	ENSG00000146285	107704104	107824317	-	inside	97776	22437	Overlapping	SCML4
chr1	89945832	89946346	515	*	1000	X00720	ENSG00000272672	89939601	89940147	+	downstream	6231	5685	NearestLocation	RP11-302M6.5
chr18	34978732	34979577	846	*	1000	X00721	ENSG00000166974	34976928	35143470	+	inside	1804	1804	NearestLocation	MAPRE2
chr16	34588111	34588339	229	*	1000	X00722	ENSG00000279800	34266041	34268649	-	upstream	-319462	319462	NearestLocation	BCLAF1P2
chr10	71725915	71726665	751	*	1000	X00723	ENSG00000107736	71396934	71815947	+	inside	328981	89282	Overlapping	CDH23
chr10	71725915	71726665	751	*	1000	X00723	ENSG00000214688	71711701	71737824	-	inside	11909	11159	NearestLocation	C10orf105
chr20	62523797	62524382	586	*	1000	X00724	ENSG00000260542	62513909	62516096	-	upstream	-7701	7701	NearestLocation	RP13-379O24.2
chr5	91162659	91163165	507	*	1000	X00725	ENSG00000164199	90529344	91164221	+	inside	633315	1056	Overlapping	ADGRV1
chr5	91162659	91163165	507	*	1000	X00725	ENSG00000212930	91223419	91223967	+	upstream	-60760	60254	NearestLocation	RP11-414H23.2
chr1	7549246	7549914	669	*	1000	X00726	ENSG00000171735	6785324	7769706	+	inside	763922	219792	Overlapping	CAMTA1
chr1	7549246	7549914	669	*	1000	X00726	ENSG00000225126	7441096	7441554	-	upstream	-107692	107692	NearestLocation	RP4-549F15.1
chr2	64675825	64676357	533	*	1000	X00727	ENSG00000179833	64631621	64751005	-	inside	75180	44204	Overlapping	SERTAD2
chr2	64675825	64676357	533	*	1000	X00727	ENSG00000227791	64665607	64666064	+	downstream	10218	9761	NearestLocation	AC007365.4
chr8	115576324	115576785	462	*	1000	X00728	ENSG00000104447	115408496	115809673	-	inside	233349	167828	Overlapping	TRPS1
chr8	115576324	115576785	462	*	1000	X00728	ENSG00000227170	115509602	115511325	+	downstream	66722	64999	NearestLocation	AF178030.2
chr8	140571988	140572787	800	*	1000	X00729	ENSG00000123908	140520156	140635619	-	inside	63631	51832	Overlapping	AGO2
chr8	140571988	140572787	800	*	1000	X00729	ENSG00000279766	140572142	140572812	-	overlapEnd	824	25	NearestLocation	RP11-642A1.2
chr1	226662804	226663513	710	*	1000	X00730	ENSG00000143772	226631690	226739323	-	inside	76519	31114	Overlapping	ITPKB
chr1	226662804	226663513	710	*	1000	X00730	ENSG00000228382	226656640	226675067	-	inside	12263	6164	Overlapping	ITPKB-IT1
chr1	226662804	226663513	710	*	1000	X00730	ENSG00000228548	226668897	226676345	+	upstream	-6093	5384	NearestLocation	ITPKB-AS1
chr1	234980701	234981383	683	*	1000	X00731	ENSG00000258082	234979647	234980804	-	overlapStart	103	103	NearestLocation	RP11-443B7.3
chr17	17853657	17854415	759	*	1000	X00732	ENSG00000175662	17843511	17972422	-	inside	118765	10146	Overlapping	TOM1L2
chr17	17853657	17854415	759	*	1000	X00732	ENSG00000197815	17858227	17860041	+	upstream	-4570	3812	NearestLocation	RP1-253P7.4
chr19	46786281	46786890	610	*	1000	X00733	ENSG00000105281	46774883	46788594	-	inside	2313	1704	Overlapping	SLC1A5
chr19	46786281	46786890	610	*	1000	X00733	ENSG00000275719	46787815	46789043	+	upstream	-1534	925	NearestLocation	CTB-147N14.6
chr2	65299198	65299650	453	*	1000	X00734	ENSG00000138071	65227753	65271253	+	downstream	71445	27945	NearestLocation	ACTR2
chr3	66472269	66473202	934	*	1000	X00735	ENSG00000144749	66378797	66501263	-	inside	28994	28061	NearestLocation	LRIG1
chr5	144189843	144190404	562	*	1000	X00736	ENSG00000183775	144170832	144485686	+	inside	19011	19011	NearestLocation	KCTD16
chr6	33840034	33840503	470	*	1000	X00737	ENSG00000096395	33794673	33804011	-	upstream	-36023	36023	NearestLocation	MLN
chr6	90467880	90468533	654	*	1000	X00738	ENSG00000135341	90513573	90587045	-	downstream	119165	45040	NearestLocation	MAP3K7
chr10	96588933	96589444	512	*	1000	X00739	ENSG00000077147	96518109	96587452	-	upstream	-1481	1481	NearestLocation	TM9SF3
chr5	59099149	59099776	628	*	1000	X00740	ENSG00000113448	58969038	60522120	-	inside	1422971	130111	Overlapping	PDE4D
chr5	59099149	59099776	628	*	1000	X00740	ENSG00000247345	59039761	59063503	+	downstream	59388	35646	NearestLocation	RP11-266N13.2
chr14	73741476	73742232	757	*	1000	X00741	ENSG00000156030	73715122	73790285	-	inside	48809	26354	Overlapping	ELMSAN1
chr14	73741476	73742232	757	*	1000	X00741	ENSG00000264741	73758747	73758819	+	upstream	-17271	16515	NearestLocation	MIR4505
chr7	151039099	151039850	752	*	1000	X00742	ENSG00000197150	151028422	151047782	+	inside	10677	7932	Overlapping	ABCB8
chr7	151039099	151039850	752	*	1000	X00742	ENSG00000213199	151048292	151052756	+	upstream	-9193	8442	NearestLocation	ASIC3
chr4	81827828	81828267	440	*	1000	X00743	ENSG00000138670	81426393	82044244	-	inside	216416	215977	Overlapping	RASGEF1B
chr4	81827828	81828267	440	*	1000	X00743	ENSG00000248448	81919995	81920387	-	downstream	92559	91728	NearestLocation	COX5BP1
chr11	34371306	34371943	638	*	1000	X00744	ENSG00000166016	34150988	34358008	-	upstream	-13298	13298	NearestLocation	ABTB2
chr5	170312713	170313222	510	*	1000	X00745	ENSG00000250274	170308701	170312716	-	overlapStart	3	3	NearestLocation	CTB-114C7.4
chr19	3154891	3155521	631	*	1000	X00746	ENSG00000060558	3136193	3163769	+	inside	18698	8248	Overlapping	GNA15
chr19	3154891	3155521	631	*	1000	X00746	ENSG00000267551	3141576	3155175	-	overlapStart	284	284	NearestLocation	AC005264.2
chr5	96079079	96079579	501	*	1000	X00747	ENSG00000251314	95962001	96631085	+	inside	117078	117078	Overlapping	CTD-2337A12.1
chr5	96079079	96079579	501	*	1000	X00747	ENSG00000250551	96050115	96215519	+	inside	28964	28964	Overlapping	RP11-254I22.1
chr5	96079079	96079579	501	*	1000	X00747	ENSG00000207578	96079138	96079212	+	includeFeature	-59	59	NearestLocation	MIR583
chr5	55868747	55869270	524	*	1000	X00748	ENSG00000164509	55851379	55922853	+	inside	17368	17368	NearestLocation	IL31RA
chr13	98484700	98485298	599	*	1000	X00749	ENSG00000231194	98435405	98435840	-	upstream	-48860	48860	NearestLocation	FARP1-AS1
chr13	98484700	98485298	599	*	1000	X00749	ENSG00000102572	98445185	98577940	-	inside	93240	39515	Overlapping	STK24
chr1	41626661	41627442	782	*	1000	X00750	ENSG00000127124	41506365	42035925	-	inside	409264	120296	Overlapping	HIVEP3
chr1	41626661	41627442	782	*	1000	X00750	ENSG00000230638	41542069	41544310	+	downstream	84592	82351	NearestLocation	RP11-486B10.4
chr17	64808421	64808952	532	*	1000	X00751	ENSG00000214176	64779259	64837154	-	inside	28733	28202	Overlapping	PLEKHM1P1
chr17	64808421	64808952	532	*	1000	X00751	ENSG00000252242	64825765	64825819	-	downstream	17398	16813	NearestLocation	RNU7-115P
chr5	44875610	44876155	546	*	1000	X00752	ENSG00000272335	44826076	44828592	+	downstream	49534	47018	NearestLocation	RP11-53O19.3
chr5	157464412	157465072	661	*	1000	X00753	ENSG00000251405	157362615	157460078	-	upstream	-4334	4334	NearestLocation	CTB-109A12.1
chr5	157464412	157465072	661	*	1000	X00753	ENSG00000135074	157395534	157575775	-	inside	111363	68878	Overlapping	ADAM19
chr5	157464412	157465072	661	*	1000	X00753	ENSG00000172548	157460019	157474717	+	inside	4393	4393	Overlapping	NIPAL4
chr17	26881275	26881548	274	*	1000	X00754	ENSG00000263433	26981694	26982090	+	upstream	-100419	100146	NearestLocation	RP11-260A9.1
chr13	40026121	40026746	626	*	1000	X00755	ENSG00000230710	40181809	40189028	+	upstream	-155688	155063	NearestLocation	LINC00332
chr2	15176881	15177549	669	*	1000	X00756	ENSG00000151779	15166909	15561330	-	inside	384449	9972	Overlapping	NBAS
chr2	15176881	15177549	669	*	1000	X00756	ENSG00000229087	15397435	15397782	-	downstream	220901	219886	NearestLocation	RP11-32P22.1
chr2	203811511	203812119	609	*	1000	X00757	ENSG00000206970	203782037	203782143	+	downstream	29474	29368	NearestLocation	RNU6-474P
chr10	7257220	7257640	421	*	1000	X00758	ENSG00000198879	7158624	7411486	-	inside	154266	98596	Overlapping	SFMBT2
chr10	7257220	7257640	421	*	1000	X00758	ENSG00000235141	7295106	7295290	-	downstream	38070	37466	NearestLocation	COX6CP17
chr19	11094806	11095413	608	*	1000	X00759	ENSG00000130164	11089362	11133816	+	inside	5444	5444	NearestLocation	LDLR
chr19	11094806	11095413	608	*	1000	X00759	LRG_274	11089362	11133830	+	inside	5444	5444	NearestLocation	LDLR
chr3	31248036	31248717	682	*	1000	X00760	ENSG00000222983	31228715	31228847	+	downstream	19321	19189	NearestLocation	RNA5SP127
chr5	170278670	170279292	623	*	1000	X00761	ENSG00000043462	170246237	170298227	-	inside	19557	18935	NearestLocation	LCP2
chr6	158518080	158518537	458	*	1000	X00762	ENSG00000219188	158515605	158516229	-	upstream	-1851	1851	NearestLocation	CACYBPP3
chr9	15299399	15299956	558	*	1000	X00763	ENSG00000155158	15163622	15307360	-	inside	7961	7404	NearestLocation	TTC39B
chr8	118056182	118056758	577	*	1000	X00764	ENSG00000182197	117794490	118111853	-	inside	55671	55095	Overlapping	EXT1
chr8	118056182	118056758	577	*	1000	X00764	LRG_493	117799363	118111819	-	inside	55637	55061	NearestLocation	EXT1
chr15	44882524	44883158	635	*	1000	X00765	ENSG00000259479	44825747	44884694	-	inside	2170	1536	Overlapping	SORD2P
chr15	44882524	44883158	635	*	1000	X00765	ENSG00000212424	44884616	44884780	+	upstream	-2092	1458	NearestLocation	RNU1-119P
chr16	24721535	24722409	875	*	1000	X00766	ENSG00000090905	24610209	24827632	+	inside	111326	105223	Overlapping	TNRC6A
chr16	24721535	24722409	875	*	1000	X00766	ENSG00000224310	24661422	24671062	-	upstream	-50473	50473	NearestLocation	LINC01567
chr19	48329375	48330199	825	*	1000	X00767	ENSG00000105479	48296457	48321894	-	upstream	-7481	7481	NearestLocation	CCDC114
chr19	48329375	48330199	825	*	1000	X00767	ENSG00000142227	48321509	48330553	+	inside	7866	354	Overlapping	EMP3
chr2	230908591	230909276	686	*	1000	X00768	ENSG00000135898	230907318	230961066	-	inside	52475	1273	Overlapping	GPR55
chr2	230908591	230909276	686	*	1000	X00768	ENSG00000230385	230908852	230910102	+	overlapStart	-261	261	NearestLocation	AC012507.4
chr5	159456757	159457389	633	*	1000	X00769	ENSG00000249738	159310933	159805536	+	inside	145824	145824	Overlapping	AC008697.1
chr5	159456757	159457389	633	*	1000	X00769	ENSG00000253298	159448556	159466276	-	inside	9519	8201	NearestLocation	AC008703.1
chr6	134235891	134236613	723	*	1000	X00770	ENSG00000118515	134169246	134318112	-	inside	82221	66645	Overlapping	SGK1
chr6	134235891	134236613	723	*	1000	X00770	ENSG00000200058	134257035	134257143	+	upstream	-21144	20422	NearestLocation	RNA5SP218
chr8	128576505	128577138	634	*	1000	X00771	ENSG00000254275	128405269	128564679	-	upstream	-11826	11826	NearestLocation	LINC00824
chr18	54148921	54149639	719	*	1000	X00772	ENSG00000264296	54142133	54142577	+	downstream	6788	6344	NearestLocation	RP11-116K4.1
chr3	17151617	17152078	462	*	1000	X00773	ENSG00000226441	17042742	17044192	-	upstream	-107425	107425	NearestLocation	PLCL2-AS1
chr1	41783076	41783594	519	*	1000	X00774	ENSG00000127124	41506365	42035925	-	inside	252849	252331	Overlapping	HIVEP3
chr1	41783076	41783594	519	*	1000	X00774	ENSG00000230638	41542069	41544310	+	downstream	241007	238766	NearestLocation	RP11-486B10.4
chr10	17216158	17216647	490	*	1000	X00775	ENSG00000229124	17214239	17229985	-	inside	13827	1919	Overlapping	VIM-AS1
chr10	17216158	17216647	490	*	1000	X00775	ENSG00000026025	17228259	17237593	+	upstream	-12101	11612	NearestLocation	VIM
chr12	47832357	47832817	461	*	1000	X00776	ENSG00000061273	47782722	47833132	-	inside	775	315	NearestLocation	HDAC7
chr12	47832357	47832817	461	*	1000	X00776	ENSG00000257488	47826854	47837898	+	inside	5503	5081	Overlapping	RP5-1057I20.2
chr15	67027836	67028350	515	*	1000	X00777	ENSG00000259347	66984108	67065268	-	inside	37432	36918	Overlapping	RP11-798K3.2
chr15	67027836	67028350	515	*	1000	X00777	ENSG00000259246	67000814	67001085	-	upstream	-26751	26751	NearestLocation	HMGN2P47
chr16	69563832	69564486	655	*	1000	X00778	ENSG00000102908	69565094	69704666	+	upstream	-1262	608	NearestLocation	NFAT5
chr17	45311992	45312504	513	*	1000	X00779	ENSG00000006062	45263121	45317040	-	inside	5048	4536	NearestLocation	MAP3K14
chr8	29555122	29555711	590	*	1000	X00780	ENSG00000253182	29548171	29564341	+	inside	6951	6951	NearestLocation	RP11-486M23.2
chr10	17025418	17025986	569	*	1000	X00781	ENSG00000107611	16823964	17129831	-	inside	104413	103845	Overlapping	CUBN
chr10	17025418	17025986	569	*	1000	X00781	LRG_540	16823966	17129817	-	inside	104399	103831	NearestLocation	CUBN
chr17	6223258	6223739	482	*	1000	X00782	ENSG00000206618	6207163	6207269	+	downstream	16095	15989	NearestLocation	RNU6-1264P
chr6	36755575	36756010	436	*	1000	X00783	ENSG00000220349	36737050	36737986	+	downstream	18525	17589	NearestLocation	RP3-431A14.4
chr6	36755575	36756010	436	*	1000	X00783	ENSG00000124772	36740775	36840002	-	inside	84427	14800	Overlapping	CPNE5
chr2	72864467	72864877	411	*	1000	X00784	ENSG00000116096	72887360	72892158	+	upstream	-22893	22483	NearestLocation	SPR
chr22	36331366	36332213	848	*	1000	X00785	LRG_567	36281277	36388067	-	inside	56701	50089	Overlapping	MYH9
chr22	36331366	36332213	848	*	1000	X00785	ENSG00000100345	36281281	36388018	-	inside	56652	50085	Overlapping	MYH9
chr22	36331366	36332213	848	*	1000	X00785	ENSG00000278420	36286847	36286907	-	upstream	-44459	44459	NearestLocation	MIR6819
chr15	90869650	90870080	431	*	1000	X00786	ENSG00000140564	90868592	90883458	+	inside	1058	1058	NearestLocation	FURIN
chr2	73932142	73932530	389	*	1000	X00787	ENSG00000114956	73926826	73958961	+	inside	5316	5316	NearestLocation	DGUOK
chr1	12480680	12481244	565	*	1000	X00788	ENSG00000048707	12230067	12512047	+	inside	250613	30803	Overlapping	VPS13D
chr1	12480680	12481244	565	*	1000	X00788	ENSG00000239149	12507246	12507397	+	upstream	-26566	26002	NearestLocation	SNORA59A
chr12	110578159	110579037	879	*	1000	X00789	ENSG00000196850	110533245	110583320	-	inside	5161	4283	NearestLocation	PPTC7
chr14	95519649	95520162	514	*	1000	X00790	ENSG00000258572	95516136	95517911	+	downstream	3513	1738	NearestLocation	RP11-1070N10.3
chr7	148914290	148914945	656	*	1000	X00791	ENSG00000239468	148890226	148890513	+	downstream	24064	23777	NearestLocation	RN7SL569P
chr6	110537137	110537744	608	*	1000	X00792	ENSG00000219559	110562175	110562615	-	downstream	25478	24431	NearestLocation	RP11-346C16.4
chr10	62732794	62733616	823	*	1000	X00793	ENSG00000234489	62741208	62741385	-	downstream	8591	7592	NearestLocation	ALDH7A1P4
chr8	118018563	118018985	423	*	1000	X00794	ENSG00000182197	117794490	118111853	-	inside	93290	92868	Overlapping	EXT1
chr8	118018563	118018985	423	*	1000	X00794	LRG_493	117799363	118111819	-	inside	93256	92834	NearestLocation	EXT1
chr2	207149809	207150222	414	*	1000	X00795	ENSG00000118263	207074137	207167267	-	inside	17458	17045	Overlapping	KLF7
chr2	207149809	207150222	414	*	1000	X00795	ENSG00000277590	207166400	207166498	+	upstream	-16591	16178	NearestLocation	MIR7845
chr2	11830145	11830674	530	*	1000	X00796	ENSG00000265172	11836933	11836986	-	downstream	6841	6259	NearestLocation	MIR4262
chr3	133595168	133595725	558	*	1000	X00797	ENSG00000091527	133573730	133590261	+	downstream	21438	4907	NearestLocation	CDV3
chr19	17079903	17080418	516	*	1000	X00798	ENSG00000099331	17075781	17214537	+	inside	4122	4122	NearestLocation	MYO9B
chr3	177337440	177338401	962	*	1000	X00799	ENSG00000226782	177337628	177349166	-	overlapEnd	11726	188	NearestLocation	RP11-706D8.3
chr10	4243584	4244132	549	*	1000	X00800	ENSG00000233117	4201141	4243912	-	overlapStart	328	220	NearestLocation	LINC00702
chr22	30643779	30644618	840	*	1000	X00801	ENSG00000100036	30635652	30669016	+	inside	8127	8127	NearestLocation	SLC35E4
chr10	12448452	12449107	656	*	1000	X00802	ENSG00000183049	12349482	12835545	+	inside	98970	98970	Overlapping	CAMK1D
chr10	12448452	12449107	656	*	1000	X00802	ENSG00000252118	12456483	12456631	+	upstream	-8031	7376	NearestLocation	RNU6ATAC39P
chr9	72527194	72527954	761	*	1000	X00803	ENSG00000165091	72521801	72836351	+	inside	5393	5393	NearestLocation	TMC1
chr1	52659329	52659799	471	*	1000	X00804	ENSG00000182183	52633344	52669683	+	inside	25985	9884	NearestLocation	FAM159A
chr11	12150622	12151271	650	*	1000	X00805	ENSG00000133816	12094008	12263789	+	inside	56614	56614	Overlapping	MICAL2
chr11	12150622	12151271	650	*	1000	X00805	ENSG00000275373	12163683	12163767	+	upstream	-13061	12412	NearestLocation	MIR6124
chr20	51404566	51405134	569	*	1000	X00806	ENSG00000101096	51386957	51562831	-	inside	158265	17609	Overlapping	NFATC2
chr20	51404566	51405134	569	*	1000	X00806	ENSG00000266761	51452905	51452977	-	downstream	48411	47771	NearestLocation	MIR3194
chr5	55903328	55903785	458	*	1000	X00807	ENSG00000164509	55851379	55922853	+	inside	51949	19068	Overlapping	IL31RA
chr5	55903328	55903785	458	*	1000	X00807	ENSG00000279768	55928640	55928741	-	downstream	25413	24855	NearestLocation	AC008914.1
chr6	90123740	90124238	499	*	1000	X00808	ENSG00000112182	89926529	90296908	-	inside	173168	172670	Overlapping	BACH2
chr6	90123740	90124238	499	*	1000	X00808	ENSG00000218730	90116700	90117105	-	upstream	-6635	6635	NearestLocation	RP3-453I5.2
chr7	155205422	155206063	642	*	1000	X00809	ENSG00000228521	155204147	155205189	+	downstream	1275	233	NearestLocation	AC099552.3
chr1	89739060	89739710	651	*	1000	X00810	ENSG00000171488	89633072	89769903	+	inside	105988	30193	Overlapping	LRRC8C
chr1	89739060	89739710	651	*	1000	X00810	ENSG00000271949	89633140	89933250	+	inside	105920	105920	Overlapping	RP11-302M6.4
chr1	89739060	89739710	651	*	1000	X00810	ENSG00000231613	89788914	89790492	+	upstream	-49854	49204	NearestLocation	RP5-943J3.1
chr10	103908208	103908754	547	*	1000	X00811	ENSG00000107960	103882542	103918205	-	inside	9997	9451	NearestLocation	OBFC1
chr12	31875380	31875728	349	*	1000	X00812	ENSG00000255760	31877079	31887203	-	downstream	11823	1351	NearestLocation	RP11-428G5.5
chr19	6947634	6948278	645	*	1000	X00813	ENSG00000268845	6953211	6954904	+	upstream	-5577	4933	NearestLocation	RP11-1137G4.3
chr2	65366360	65367144	785	*	1000	X00814	ENSG00000198369	65310851	65432637	-	inside	66277	55509	Overlapping	SPRED2
chr2	65366360	65367144	785	*	1000	X00814	ENSG00000232693	65373700	65380685	-	downstream	14325	6556	NearestLocation	AC012370.2
chr4	17336415	17337284	870	*	1000	X00815	ENSG00000206780	17320746	17320882	-	upstream	-15533	15533	NearestLocation	SNORA75
chr5	35785743	35786297	555	*	1000	X00816	ENSG00000152582	35617844	35814611	+	inside	167899	28314	Overlapping	SPEF2
chr5	35785743	35786297	555	*	1000	X00816	ENSG00000248969	35678484	35827018	-	inside	41275	40721	NearestLocation	CTD-2113L7.1
chr6	52160434	52161016	583	*	1000	X00817	ENSG00000225613	52146814	52151119	-	upstream	-9315	9315	NearestLocation	LINCMD1
chr7	150367732	150368248	517	*	1000	X00818	ENSG00000240449	150363777	150372590	-	inside	4858	3955	Overlapping	RP4-584D14.5
chr7	150367732	150368248	517	*	1000	X00818	ENSG00000214022	150368189	150374044	+	overlapStart	-457	59	NearestLocation	REPIN1
chr8	10799737	10800310	574	*	1000	X00819	ENSG00000258724	10725399	10839847	-	inside	40110	39537	Overlapping	CTD-2135J3.4
chr8	10799737	10800310	574	*	1000	X00819	ENSG00000254093	10764963	10839884	-	inside	40147	34774	Overlapping	PINX1
chr8	10799737	10800310	574	*	1000	X00819	ENSG00000283210	10825373	10825443	-	downstream	25706	25063	NearestLocation	MIR1322
chr14	68714948	68715491	544	*	1000	X00820	ENSG00000182185	67819779	68730218	+	inside	895169	14727	Overlapping	RAD51B
chr14	68714948	68715491	544	*	1000	X00820	ENSG00000207089	68735922	68736028	-	downstream	21080	20431	NearestLocation	RNU6-921P
chr14	51869368	51869913	546	*	1000	X00821	ENSG00000186469	51826195	51979342	+	inside	43173	43173	NearestLocation	GNG2
chr3	143165283	143165993	711	*	1000	X00822	ENSG00000244171	143176327	143177617	+	upstream	-11044	10334	NearestLocation	PBX2P1
chr18	63161646	63162193	548	*	1000	X00823	ENSG00000171791	63123346	63320128	-	inside	158482	38300	Overlapping	BCL2
chr18	63161646	63162193	548	*	1000	X00823	ENSG00000267766	63151114	63151320	-	upstream	-10326	10326	NearestLocation	RP11-299P2.1
chr2	215982397	215982874	478	*	1000	X00824	ENSG00000226276	215939308	215941719	-	upstream	-40678	40678	NearestLocation	AC093382.1
chr2	215982397	215982874	478	*	1000	X00824	ENSG00000118242	215942805	216034096	-	inside	51699	39592	Overlapping	MREG
chr15	88638632	88639137	506	*	1000	X00825	ENSG00000172183	88636153	88656483	+	inside	2479	2479	NearestLocation	ISG20
chr22	38873897	38874530	634	*	1000	X00826	ENSG00000183741	38861450	38872314	-	upstream	-1583	1583	NearestLocation	CBX6
chr1	184890372	184890935	564	*	1000	X00827	ENSG00000135842	184790724	184974550	-	inside	84178	83615	Overlapping	FAM129A
chr1	184890372	184890935	564	*	1000	X00827	ENSG00000252222	184821428	184821489	-	upstream	-68883	68883	NearestLocation	RNU7-13P
chr14	75561917	75562636	720	*	1000	X00828	ENSG00000119686	75578617	75663214	+	upstream	-16700	15981	NearestLocation	FLVCR2
chr21	33255916	33256529	614	*	1000	X00829	ENSG00000159110	33229901	33265675	+	inside	26015	9146	Overlapping	IFNAR2
chr21	33255916	33256529	614	*	1000	X00829	ENSG00000249624	33246774	33283212	+	inside	9142	9142	NearestLocation	AP000295.9
chr7	139681950	139683008	1059	*	1000	X00830	ENSG00000064393	139561570	139777778	-	inside	95828	94770	Overlapping	HIPK2
chr7	139681950	139683008	1059	*	1000	X00830	ENSG00000059377	139777051	140020325	+	upstream	-95101	94043	NearestLocation	TBXAS1
chr19	18304519	18305127	609	*	1000	X00831	ENSG00000130520	18306230	18323274	-	downstream	18755	1103	NearestLocation	LSM4
chr7	70647912	70648515	604	*	1000	X00832	ENSG00000158321	69598919	70793068	+	inside	1048993	144553	Overlapping	AUTS2
chr7	70647912	70648515	604	*	1000	X00832	ENSG00000236978	70837738	70838013	+	upstream	-189826	189223	NearestLocation	RP11-575M4.1
chr1	150922449	150923147	699	*	1000	X00833	ENSG00000143379	150926263	150964744	+	upstream	-3814	3116	NearestLocation	SETDB1
chr4	38857496	38858125	630	*	1000	X00834	ENSG00000174125	38790677	38856817	-	upstream	-679	679	NearestLocation	TLR1
chr4	38857496	38858125	630	*	1000	X00834	ENSG00000174130	38823715	38856817	-	upstream	-679	679	NearestLocation	TLR6
chr5	76521185	76521871	687	*	1000	X00835	ENSG00000145703	76403249	76708132	+	inside	117936	117936	Overlapping	IQGAP2
chr5	76521185	76521871	687	*	1000	X00835	ENSG00000250574	76510440	76510766	+	downstream	10745	10419	NearestLocation	CTD-2275D10.2
chr6	3209086	3210088	1003	*	1000	X00836	ENSG00000230269	3182744	3195756	-	upstream	-13330	13330	NearestLocation	RP1-40E16.9
chr12	4178274	4178892	619	*	1000	X00837	ENSG00000242444	4109661	4118132	-	upstream	-60142	60142	NearestLocation	RP11-320N7.1
chr6	161393802	161394311	510	*	1000	X00838	ENSG00000026652	161129979	161274061	-	upstream	-119741	119741	NearestLocation	AGPAT4
chr6	161393802	161394311	510	*	1000	X00838	ENSG00000185345	161347420	162727771	-	inside	1333969	46382	Overlapping	PARK2
chr8	29170991	29171634	644	*	1000	X00839	ENSG00000197892	29067279	29263124	-	inside	92133	91490	Overlapping	KIF13B
chr8	29170991	29171634	644	*	1000	X00839	ENSG00000253770	29218905	29219472	+	upstream	-47914	47271	NearestLocation	HMGB1P23
chr1	151941307	151941791	485	*	1000	X00840	ENSG00000223810	151949523	151950912	-	downstream	9605	7732	NearestLocation	KRT8P28
chr12	15700532	15701008	477	*	1000	X00841	ENSG00000151491	15620158	15882329	-	inside	181797	80374	Overlapping	EPS8
chr12	15700532	15701008	477	*	1000	X00841	ENSG00000200105	15671707	15671810	-	upstream	-28722	28722	NearestLocation	RNU6-251P
chr14	50062514	50063257	744	*	1000	X00842	ENSG00000214900	49927571	50092643	-	inside	30129	29386	Overlapping	LINC01588
chr14	50062514	50063257	744	*	1000	X00842	ENSG00000201358	50068568	50068873	+	upstream	-6054	5311	NearestLocation	RN7SKP193
chr2	62305596	62306270	675	*	1000	X00843	ENSG00000239958	62262387	62262671	-	upstream	-42925	42925	NearestLocation	RN7SL51P
chr2	173978394	173978866	473	*	1000	X00844	ENSG00000271151	173968351	173969418	+	downstream	10043	8976	NearestLocation	RP11-394I13.2
chr2	207330849	207331249	401	*	1000	X00845	ENSG00000223725	207239864	207529795	-	inside	198946	90985	Overlapping	AC007879.5
chr2	207330849	207331249	401	*	1000	X00845	ENSG00000221628	207269275	207269424	-	upstream	-61425	61425	NearestLocation	MIR1302-4
chr2	216017464	216017874	411	*	1000	X00846	ENSG00000118242	215942805	216034096	-	inside	16632	16222	NearestLocation	MREG
chr2	216017464	216017874	411	*	1000	X00846	ENSG00000115425	215996329	216082955	-	inside	65491	21135	Overlapping	PECR
chr6	41976768	41977416	649	*	1000	X00847	ENSG00000112576	41934933	42050357	-	inside	73589	41835	Overlapping	CCND3
chr6	41976768	41977416	649	*	1000	X00847	ENSG00000206875	42018408	42018514	-	downstream	41746	40992	NearestLocation	RNU6-761P
chr3	190585808	190586219	412	*	1000	X00848	ENSG00000196083	190514051	190659750	+	inside	71757	71757	Overlapping	IL1RAP
chr3	190585808	190586219	412	*	1000	X00848	ENSG00000231047	190624595	190625169	+	upstream	-38787	38376	NearestLocation	GCNT1P3
chr13	41310642	41311234	593	*	1000	X00849	ENSG00000172766	41311205	41377030	+	overlapStart	-563	29	NearestLocation	NAA16
chr1	161092540	161093183	644	*	1000	X00850	ENSG00000143217	161070995	161089599	-	upstream	-2941	2941	NearestLocation	NECTIN4
chr2	204019464	204020075	612	*	1000	X00851	ENSG00000235951	204065706	204067363	+	upstream	-46242	45631	NearestLocation	AC009965.1
chr5	66945265	66945810	546	*	1000	X00852	ENSG00000069020	66596361	67169595	+	inside	348904	223785	Overlapping	MAST4
chr5	66945265	66945810	546	*	1000	X00852	ENSG00000229666	67001383	67003953	-	downstream	58688	55573	NearestLocation	MAST4-AS1
chr2	190843881	190844825	945	*	1000	X00853	ENSG00000115419	190880827	190965552	+	upstream	-36946	36002	NearestLocation	GLS
chr7	130912767	130913803	1037	*	1000	X00854	ENSG00000233559	130853720	130928649	+	inside	59047	14846	Overlapping	AC016831.7
chr7	130912767	130913803	1037	*	1000	X00854	ENSG00000226380	130876747	130913310	-	overlapStart	543	493	NearestLocation	MIR29A
chr12	47903722	47904289	568	*	1000	X00855	ENSG00000111424	47841537	47943048	-	inside	39326	38759	Overlapping	VDR
chr12	47903722	47904289	568	*	1000	X00855	ENSG00000278385	47905122	47906865	+	upstream	-1400	833	NearestLocation	RP11-89H19.2
chr12	121784430	121785221	792	*	1000	X00856	ENSG00000139725	121777754	121803403	-	inside	18973	6676	Overlapping	RHOF
chr12	121784430	121785221	792	*	1000	X00856	ENSG00000272849	121797511	121801972	+	upstream	-13081	12290	NearestLocation	RP11-347I19.8
chr13	97141478	97142035	558	*	1000	X00857	ENSG00000233124	97172469	97179622	-	downstream	38144	30434	NearestLocation	LINC00456
chr14	100062540	100063092	553	*	1000	X00858	ENSG00000196405	99971449	100144236	+	inside	91091	81144	Overlapping	EVL
chr14	100062540	100063092	553	*	1000	X00858	ENSG00000258560	100052803	100074878	-	inside	12338	9737	NearestLocation	CTD-2376I20.1
chr3	65963675	65964870	1196	*	1000	X00859	ENSG00000151276	65353525	66038834	-	inside	75159	73964	Overlapping	MAGI1
chr3	65963675	65964870	1196	*	1000	X00859	ENSG00000272610	65872815	65954558	-	upstream	-9117	9117	NearestLocation	MAGI1-IT1
chr9	130034479	130035036	558	*	1000	X00860	ENSG00000187239	129887187	130043194	-	inside	8715	8158	NearestLocation	FNBP1
chr6	11368720	11369230	511	*	1000	X00861	ENSG00000111859	11183298	11382348	-	inside	13628	13118	NearestLocation	NEDD9
chr11	36149438	36150290	853	*	1000	X00862	ENSG00000179241	35943981	36232136	+	inside	205457	81846	Overlapping	LDLRAD3
chr11	36149438	36150290	853	*	1000	X00862	ENSG00000280321	36196248	36197901	+	upstream	-46810	45958	NearestLocation	RP11-1110F20.1
chr10	3071444	3072036	593	*	1000	X00863	ENSG00000067057	3066333	3137712	+	inside	5111	5111	NearestLocation	PFKP
chr18	24076071	24076570	500	*	1000	X00864	ENSG00000168234	23992773	24135610	+	inside	83298	59040	Overlapping	TTC39C
chr18	24076071	24076570	500	*	1000	X00864	ENSG00000265204	24076794	24099320	-	downstream	23249	224	NearestLocation	RP11-403A21.3
chr20	49812368	49812753	386	*	1000	X00865	ENSG00000197818	49812713	49892242	+	overlapStart	-345	40	NearestLocation	SLC9A8
chr15	67121043	67121389	347	*	1000	X00866	ENSG00000166949	67063763	67195195	+	inside	57280	57280	Overlapping	SMAD3
chr15	67121043	67121389	347	*	1000	X00866	ENSG00000259202	67142734	67146939	-	downstream	25896	21345	NearestLocation	RP11-342M21.2
chr17	56915770	56916294	525	*	1000	X00867	ENSG00000274213	56914186	56914533	+	downstream	1584	1237	NearestLocation	RP11-670E13.6
chr19	6678526	6679165	640	*	1000	X00868	ENSG00000125735	6661253	6670588	-	upstream	-7938	7938	NearestLocation	TNFSF14
chr19	6678526	6679165	640	*	1000	X00868	ENSG00000125730	6677704	6730562	-	inside	52036	822	Overlapping	C3
chr19	6678526	6679165	640	*	1000	X00868	LRG_27	6677835	6720651	-	inside	42125	691	Overlapping	C3
chr14	75559746	75560200	455	*	1000	X00869	ENSG00000119686	75578617	75663214	+	upstream	-18871	18417	NearestLocation	FLVCR2
chr9	120844760	120845893	1134	*	1000	X00870	ENSG00000095261	120815496	120842984	-	upstream	-1776	1776	NearestLocation	PSMD5
chr9	120844760	120845893	1134	*	1000	X00870	ENSG00000226752	120824828	120851355	+	inside	19932	5462	Overlapping	PSMD5-AS1
chr5	139447074	139447864	791	*	1000	X00871	ENSG00000279686	139442316	139462707	-	inside	15633	4758	Overlapping	ECSCR
chr5	139447074	139447864	791	*	1000	X00871	ENSG00000200378	139447907	139448017	+	upstream	-833	43	NearestLocation	RNU5B-4P
chr8	8844052	8844571	520	*	1000	X00872	ENSG00000147324	8783354	8893645	-	inside	49593	49074	NearestLocation	MFHAS1
chr4	184237528	184238138	611	*	1000	X00873	ENSG00000164303	184088706	184221230	-	upstream	-16298	16298	NearestLocation	ENPP6
chr1	101314271	101314644	374	*	1000	X00874	ENSG00000231671	101323337	101390303	+	upstream	-9066	8693	NearestLocation	LINC01307
chr3	141441224	141441726	503	*	1000	X00875	ENSG00000177311	141324213	141449792	+	inside	117011	8066	Overlapping	ZBTB38
chr3	141441224	141441726	503	*	1000	X00875	ENSG00000215606	141470634	141471902	-	downstream	30678	28908	NearestLocation	KRT18P35
chr18	59885683	59886235	553	*	1000	X00876	ENSG00000141682	59899948	59904306	+	upstream	-14265	13713	NearestLocation	PMAIP1
chr3	56862625	56863169	545	*	1000	X00877	ENSG00000163947	56727418	57079329	-	inside	216704	135207	Overlapping	ARHGEF3
chr3	56862625	56863169	545	*	1000	X00877	ENSG00000240198	56940040	56960854	+	upstream	-77415	76871	NearestLocation	ARHGEF3-AS1
chr1	93693041	93693750	710	*	1000	X00878	ENSG00000137936	93561786	93847150	-	inside	154109	131255	Overlapping	BCAR3
chr1	93693041	93693750	710	*	1000	X00878	ENSG00000230439	93752924	93775444	-	downstream	82403	59174	NearestLocation	RP11-488P3.1
chr12	47705865	47706239	375	*	1000	X00879	ENSG00000005175	47661249	47706061	-	overlapStart	196	178	NearestLocation	RPAP3
chr12	47705865	47706239	375	*	1000	X00879	ENSG00000257433	47706085	47742294	+	overlapStart	-220	154	NearestLocation	RP1-197B17.3
chr15	43948618	43949231	614	*	1000	X00880	ENSG00000171877	43870761	44195252	-	inside	246634	77857	Overlapping	FRMD5
chr15	43948618	43949231	614	*	1000	X00880	ENSG00000185607	43989061	43990184	-	downstream	41566	39830	NearestLocation	ACTBP7
chr19	2168786	2169351	566	*	1000	X00881	ENSG00000065000	2100988	2164465	-	upstream	-4321	4321	NearestLocation	AP3D1
chr19	2168786	2169351	566	*	1000	X00881	ENSG00000104885	2164149	2232578	+	inside	4637	4637	Overlapping	DOT1L
chr14	61562692	61563252	561	*	1000	X00882	ENSG00000258989	61529128	61657964	+	inside	33564	33564	Overlapping	RP11-47I22.4
chr14	61562692	61563252	561	*	1000	X00882	ENSG00000250548	61556313	61570653	-	inside	7961	6379	Overlapping	RP11-47I22.2
chr14	61562692	61563252	561	*	1000	X00882	ENSG00000232774	61570540	61658696	+	upstream	-7848	7288	NearestLocation	FLJ22447
chr16	86664390	86664977	588	*	1000	X00883	ENSG00000261161	86646301	86668923	+	inside	18089	3946	NearestLocation	RP11-58A18.1
chr2	6914827	6915236	410	*	1000	X00884	ENSG00000228203	6912277	6918709	-	inside	3882	2550	Overlapping	RNF144A-AS1
chr2	6914827	6915236	410	*	1000	X00884	ENSG00000151692	6917392	7068286	+	upstream	-2565	2156	NearestLocation	RNF144A
chr2	73859686	73860181	496	*	1000	X00885	ENSG00000124356	73828916	73873659	+	inside	30770	13478	Overlapping	STAMBP
chr2	73859686	73860181	496	*	1000	X00885	ENSG00000271536	73877566	73878862	+	upstream	-17880	17385	NearestLocation	RP11-51I5.1
chr10	63270486	63271019	534	*	1000	X00886	ENSG00000171988	63167221	63521850	-	inside	251364	103265	Overlapping	JMJD1C
chr10	63270486	63271019	534	*	1000	X00886	ENSG00000234369	63222155	63223045	+	downstream	48331	47441	NearestLocation	TATDN1P1
chr11	73779526	73780075	550	*	1000	X00887	ENSG00000175581	73787316	73865133	+	upstream	-7790	7241	NearestLocation	MRPL48
chr17	44137830	44138760	931	*	1000	X00888	ENSG00000212446	44135883	44135989	-	upstream	-1841	1841	NearestLocation	RNU6-131P
chr2	8408673	8409331	659	*	1000	X00889	ENSG00000236790	8007771	8383621	-	upstream	-25052	25052	NearestLocation	LINC00299
chr7	74094014	74094427	414	*	1000	X00890	ENSG00000106683	74082933	74122525	+	inside	11081	11081	NearestLocation	LIMK1
chr9	37953608	37954439	832	*	1000	X00891	ENSG00000255872	37588413	38068687	-	inside	115079	114248	Overlapping	RP11-613M10.9
chr9	37953608	37954439	832	*	1000	X00891	ENSG00000107338	37919134	38069211	-	inside	115603	34474	Overlapping	SHB
chr9	37953608	37954439	832	*	1000	X00891	ENSG00000251745	37936707	37936768	-	upstream	-16840	16840	NearestLocation	RNU7-124P
chr1	244322929	244323463	535	*	1000	X00892	ENSG00000173728	244352635	244389663	+	upstream	-29706	29172	NearestLocation	C1orf100
chr1	117077193	117077790	598	*	1000	X00893	ENSG00000116830	117060303	117107453	+	inside	16890	16890	Overlapping	TTF2
chr1	117077193	117077790	598	*	1000	X00893	ENSG00000215930	117094643	117094728	+	upstream	-17450	16853	NearestLocation	MIR942
chr4	153615974	153616619	646	*	1000	X00894	ENSG00000121210	153466346	153636711	+	inside	149628	20092	Overlapping	KIAA0922
chr4	153615974	153616619	646	*	1000	X00894	ENSG00000250771	153640168	153681180	+	upstream	-24194	23549	NearestLocation	RP11-153M7.3
chr5	137696356	137696947	592	*	1000	X00895	ENSG00000146021	137617500	137736090	-	inside	39734	39143	NearestLocation	KLHL3
chr7	36601036	36601507	472	*	1000	X00896	ENSG00000136250	36512949	36724549	-	inside	123513	88087	Overlapping	AOAH
chr7	36601036	36601507	472	*	1000	X00896	ENSG00000230539	36597834	36600120	-	upstream	-916	916	NearestLocation	AOAH-IT1
chr1	24540996	24541322	327	*	1000	X00897	ENSG00000117602	24502351	24541040	+	overlapEnd	38645	44	Overlapping	RCAN3
chr1	24540996	24541322	327	*	1000	X00897	ENSG00000264443	24538802	24556024	-	inside	15028	2194	NearestLocation	RP4-594I10.3
chr10	110425632	110426338	707	*	1000	X00898	ENSG00000237642	110450629	110451240	+	upstream	-24997	24291	NearestLocation	HMGB3P5
chr13	110137816	110138401	586	*	1000	X00899	ENSG00000279965	110123208	110125234	+	downstream	14608	12582	NearestLocation	RP11-472K17.3
chr22	40651912	40652317	406	*	1000	X00900	ENSG00000196588	40410281	40636702	-	upstream	-15210	15210	NearestLocation	MKL1
chr1	243287708	243288127	420	*	1000	X00901	ENSG00000054282	243256034	243500092	+	inside	31674	31674	Overlapping	SDCCAG8
chr1	243287708	243288127	420	*	1000	X00901	ENSG00000224727	243267257	243268119	-	upstream	-19589	19589	NearestLocation	FCF1P7
chr1	225454649	225455438	790	*	1000	X00902	ENSG00000234476	225447243	225465343	-	inside	10694	7406	Overlapping	RP11-496N12.6
chr1	225454649	225455438	790	*	1000	X00902	ENSG00000282418	225465021	225473837	+	upstream	-10372	9583	NearestLocation	RP11-496N12.9
chr10	102645637	102646825	1189	*	1000	X00903	ENSG00000171206	102644496	102658407	+	inside	1141	1141	NearestLocation	TRIM8
chr17	67390615	67391259	645	*	1000	X00904	ENSG00000154217	67377281	67697261	+	inside	13334	13334	NearestLocation	PITPNC1
chr8	8278759	8279219	461	*	1000	X00905	ENSG00000253981	8236003	8244667	-	upstream	-34092	34092	NearestLocation	ALG1L13P
chr4	77581710	77582229	520	*	1000	X00906	ENSG00000156234	77511753	77611834	+	inside	69957	29605	NearestLocation	CXCL13
chr4	105058002	105058658	657	*	1000	X00907	ENSG00000248373	104907357	105120000	+	inside	150645	61342	Overlapping	RP11-556I14.1
chr4	105058002	105058658	657	*	1000	X00907	ENSG00000251473	105102891	105104004	-	downstream	46002	44233	NearestLocation	AC004069.1
chr1	110634380	110635264	885	*	1000	X00908	ENSG00000177301	110593580	110631474	-	upstream	-2906	2906	NearestLocation	KCNA2
chr11	35029810	35030620	811	*	1000	X00909	ENSG00000251862	34941837	34941920	+	downstream	87973	87890	NearestLocation	MIR1343
chr12	124916180	124916920	741	*	1000	X00910	ENSG00000150991	124911604	124917368	-	inside	1188	448	NearestLocation	UBC
chr17	1115037	1115579	543	*	1000	X00911	ENSG00000159842	1003518	1229021	-	inside	113984	111519	Overlapping	ABR
chr17	1115037	1115579	543	*	1000	X00911	ENSG00000278794	1101007	1101273	-	upstream	-13764	13764	NearestLocation	Metazoa_SRP
chr9	125332500	125332926	427	*	1000	X00912	ENSG00000165219	125261794	125367207	+	inside	70706	34281	Overlapping	GAPVD1
chr9	125332500	125332926	427	*	1000	X00912	ENSG00000200554	125303920	125304026	-	upstream	-28474	28474	NearestLocation	RNU6-1020P
chr7	149245256	149245733	478	*	1000	X00913	ENSG00000170260	149239651	149255609	+	inside	5605	5605	NearestLocation	ZNF212
chr1	160576432	160576880	449	*	1000	X00914	ENSG00000066294	160541095	160579516	-	inside	3084	2636	NearestLocation	CD84
chr2	39492030	39492504	475	*	1000	X00915	ENSG00000011566	39249266	39437312	-	upstream	-54718	54718	NearestLocation	MAP4K3
chr2	39492030	39492504	475	*	1000	X00915	ENSG00000231312	39436637	39665343	+	inside	55393	55393	Overlapping	AC007246.3
chr16	79628405	79629029	625	*	1000	X00916	ENSG00000275040	79619469	79620110	+	downstream	8936	8295	NearestLocation	RP11-70D24.4
chr22	42969942	42970485	544	*	1000	X00917	ENSG00000100266	42835412	43015145	-	inside	45203	44660	NearestLocation	PACSIN2
chr5	154198068	154198609	542	*	1000	X00918	ENSG00000037749	154038906	154220478	+	inside	159162	21869	Overlapping	MFAP3
chr5	154198068	154198609	542	*	1000	X00918	ENSG00000164574	154190730	154420984	+	inside	7338	7338	NearestLocation	GALNT10
chr2	69773140	69773710	571	*	1000	X00919	ENSG00000196975	69644425	69827100	+	inside	128715	53390	Overlapping	ANXA4
chr2	69773140	69773710	571	*	1000	X00919	ENSG00000087338	69829642	69881396	+	upstream	-56502	55932	NearestLocation	GMCL1
chr11	111944582	111945075	494	*	1000	X00920	ENSG00000150764	111927144	112022584	+	inside	17438	17438	Overlapping	DIXDC1
chr11	111944582	111945075	494	*	1000	X00920	ENSG00000255286	111945639	111946892	-	downstream	2310	564	NearestLocation	RP11-708L7.7
chr2	196278236	196278902	667	*	1000	X00921	ENSG00000138411	196194370	196593692	-	inside	315456	83866	Overlapping	HECW2
chr2	196278236	196278902	667	*	1000	X00921	ENSG00000276200	196289409	196289707	+	upstream	-11173	10507	NearestLocation	RN7SL820P
chr15	92069618	92070105	488	*	1000	X00922	ENSG00000176463	91853695	92172435	+	inside	215923	102330	Overlapping	SLCO3A1
chr15	92069618	92070105	488	*	1000	X00922	ENSG00000258761	92162798	92172436	-	downstream	102818	92693	NearestLocation	RP11-24J19.1
chr15	92158437	92159244	808	*	1000	X00923	ENSG00000176463	91853695	92172435	+	inside	304742	13191	Overlapping	SLCO3A1
chr15	92158437	92159244	808	*	1000	X00923	ENSG00000260661	92148752	92331037	-	inside	172600	9685	Overlapping	RP11-152L20.3
chr15	92158437	92159244	808	*	1000	X00923	ENSG00000258761	92162798	92172436	-	downstream	13999	3554	NearestLocation	RP11-24J19.1
chr2	230472561	230473071	511	*	1000	X00924	ENSG00000067066	230415942	230544090	+	inside	56619	56619	Overlapping	SP100
chr2	230472561	230473071	511	*	1000	X00924	ENSG00000243650	230507101	230507386	+	upstream	-34540	34030	NearestLocation	RN7SL834P
chr3	46948243	46948711	469	*	1000	X00925	ENSG00000273682	46918807	46918935	-	upstream	-29308	29308	NearestLocation	RP11-427P5.3
chr3	46948243	46948711	469	*	1000	X00925	ENSG00000160799	46921726	46982010	-	inside	33767	26517	Overlapping	CCDC12
chr8	104336821	104337605	785	*	1000	X00926	ENSG00000147647	104330324	104467053	-	inside	130232	6497	Overlapping	DPYS
chr8	104336821	104337605	785	*	1000	X00926	ENSG00000164935	104339087	104356689	+	upstream	-2266	1482	NearestLocation	DCSTAMP
chr22	36439778	36440168	391	*	1000	X00927	ENSG00000252225	36440880	36440970	-	downstream	1192	712	NearestLocation	Y_RNA
chr5	91280117	91280911	795	*	1000	X00928	ENSG00000234292	91280097	91281142	-	inside	1025	20	NearestLocation	RP11-213H15.1
chr8	8279885	8280413	529	*	1000	X00929	ENSG00000253981	8236003	8244667	-	upstream	-35218	35218	NearestLocation	ALG1L13P
chr12	92538985	92539624	640	*	1000	X00930	ENSG00000258262	92530460	92531324	+	downstream	8525	7661	NearestLocation	RP11-693J15.3
chr19	50362857	50363386	530	*	1000	X00931	ENSG00000131408	50329653	50382982	+	inside	33204	19596	Overlapping	NR1H2
chr19	50362857	50363386	530	*	1000	X00931	ENSG00000131400	50358477	50365830	-	inside	2973	2444	NearestLocation	NAPSA
chr22	36385860	36386484	625	*	1000	X00932	LRG_567	36281277	36388067	-	inside	2207	1583	Overlapping	MYH9
chr22	36385860	36386484	625	*	1000	X00932	ENSG00000100345	36281281	36388018	-	inside	2158	1534	NearestLocation	MYH9
chr11	93197198	93197634	437	*	1000	X00933	ENSG00000180773	93144171	93197964	-	inside	766	330	NearestLocation	SLC36A4
chr1	67159195	67159740	546	*	1000	X00934	ENSG00000203963	67092165	67231853	-	inside	72658	67030	Overlapping	C1orf141
chr1	67159195	67159740	546	*	1000	X00934	ENSG00000162594	67138907	67259979	+	inside	20288	20288	NearestLocation	IL23R
chr11	34233837	34234532	696	*	1000	X00935	ENSG00000166016	34150988	34358008	-	inside	124171	82849	Overlapping	ABTB2
chr11	34233837	34234532	696	*	1000	X00935	ENSG00000201867	34189174	34189275	+	downstream	44663	44562	NearestLocation	Y_RNA
chr16	31880434	31880958	525	*	1000	X00936	ENSG00000185947	31873758	31917357	+	inside	6676	6676	NearestLocation	ZNF267
chr19	51362734	51363368	635	*	1000	X00937	ENSG00000105379	51345169	51366418	-	inside	3684	3050	Overlapping	ETFB
chr19	51362734	51363368	635	*	1000	X00937	ENSG00000269403	51350373	51368099	-	inside	5365	4731	Overlapping	CTD-2616J11.11
chr19	51362734	51363368	635	*	1000	X00937	ENSG00000268520	51361712	51365544	-	inside	2810	1022	NearestLocation	CTD-2616J11.10
chr20	35093298	35094072	775	*	1000	X00938	ENSG00000100991	35002404	35092871	-	upstream	-427	427	NearestLocation	TRPC4AP
chr20	53582814	53583482	669	*	1000	X00939	ENSG00000171940	53567065	53609907	-	inside	27093	15749	Overlapping	ZNF217
chr20	53582814	53583482	669	*	1000	X00939	ENSG00000235415	53608354	53634590	+	upstream	-25540	24872	NearestLocation	AC005808.3
chr4	98929725	98930346	622	*	1000	X00940	ENSG00000151247	98871684	98930637	-	inside	912	291	NearestLocation	EIF4E
chr4	98929725	98930346	622	*	1000	X00940	ENSG00000263923	98928897	98994994	+	inside	828	828	Overlapping	RP11-571L19.7
chr6	152984112	152984765	654	*	1000	X00941	ENSG00000112029	152970519	152983579	-	upstream	-533	533	NearestLocation	FBXO5
chr6	152984112	152984765	654	*	1000	X00941	ENSG00000227627	152983331	152990541	+	inside	781	781	Overlapping	RP1-101K10.6
chr7	23373137	23373886	750	*	1000	X00942	ENSG00000136231	23310209	23470467	-	inside	97330	62928	Overlapping	IGF2BP3
chr7	23373137	23373886	750	*	1000	X00942	ENSG00000232627	23365618	23365976	+	downstream	7519	7161	NearestLocation	AC021876.4
chr1	206050317	206051075	759	*	1000	X00943	ENSG00000263961	206037231	206102459	+	inside	13086	13086	NearestLocation	C1orf186
chr13	41465153	41465772	620	*	1000	X00944	ENSG00000102760	41457559	41470882	+	inside	7594	5110	NearestLocation	RGCC
chr17	17819535	17820053	519	*	1000	X00945	ENSG00000072310	17810399	17837002	-	inside	17467	9136	Overlapping	SREBF1
chr17	17819535	17820053	519	*	1000	X00945	ENSG00000207839	17813836	17813931	-	upstream	-5604	5604	NearestLocation	MIR33B
chr6	52517520	52518036	517	*	1000	X00946	ENSG00000096093	52362123	52529886	+	inside	155397	11850	Overlapping	EFHC1
chr6	52517520	52518036	517	*	1000	X00946	ENSG00000065308	52497402	52576915	-	inside	59395	20118	NearestLocation	TRAM2
chr11	111378564	111379261	698	*	1000	X00947	ENSG00000110777	111352252	111455630	-	inside	77066	26312	Overlapping	POU2AF1
chr11	111378564	111379261	698	*	1000	X00947	ENSG00000253099	111383092	111383219	+	upstream	-4528	3831	NearestLocation	RNU2-60P
chr8	30059663	30060166	504	*	1000	X00948	ENSG00000239175	30043801	30043908	-	upstream	-15755	15755	NearestLocation	RNU6-1218P
chr7	155198872	155199362	491	*	1000	X00949	ENSG00000217825	155196563	155198455	-	upstream	-417	417	NearestLocation	AC099552.4
chr10	17206206	17206860	655	*	1000	X00950	ENSG00000107614	17142254	17202054	-	upstream	-4152	4152	NearestLocation	TRDMT1
chr8	23761276	23761919	644	*	1000	X00951	ENSG00000253471	23707141	23789487	+	inside	54135	27568	Overlapping	RP11-175E9.1
chr8	23761276	23761919	644	*	1000	X00951	ENSG00000254002	23726331	23743042	-	upstream	-18234	18234	NearestLocation	RP11-213G6.2
chr1	84854269	84854843	575	*	1000	X00952	ENSG00000171517	84811602	84893213	-	inside	38944	38370	NearestLocation	LPAR3
chr15	60695606	60696257	652	*	1000	X00953	ENSG00000069667	60488284	61229319	-	inside	533713	207322	Overlapping	RORA
chr15	60695606	60696257	652	*	1000	X00953	ENSG00000259482	60681569	60686888	+	downstream	14037	8718	NearestLocation	RORA-AS2
chr17	35063490	35064033	544	*	1000	X00954	ENSG00000092871	35005990	35089319	-	inside	25829	25286	Overlapping	RFFL
chr17	35063490	35064033	544	*	1000	X00954	ENSG00000267618	35011349	35121493	-	inside	58003	52141	Overlapping	RAD51L3-RFFL
chr17	35063490	35064033	544	*	1000	X00954	ENSG00000267457	35073831	35074374	-	downstream	10884	9798	NearestLocation	RP5-837J1.4
chr15	62110360	62110948	589	*	1000	X00955	ENSG00000259466	62082450	62083305	-	upstream	-27055	27055	NearestLocation	NPM1P47
chr7	36390283	36390619	337	*	1000	X00956	ENSG00000164542	36324221	36390125	-	upstream	-158	158	NearestLocation	KIAA0895
chr7	36390283	36390619	337	*	1000	X00956	ENSG00000011426	36389806	36453791	+	inside	477	477	Overlapping	ANLN
chr7	156751284	156751746	463	*	1000	X00957	ENSG00000224903	156654185	156657693	-	upstream	-93591	93591	NearestLocation	AC005534.8
chr7	156751284	156751746	463	*	1000	X00957	ENSG00000105983	156668946	156893230	-	inside	141946	82338	Overlapping	LMBR1
chr6	6749850	6750475	626	*	1000	X00958	ENSG00000224532	6758276	6759291	-	downstream	9441	7801	NearestLocation	RP3-470L22.1
chr14	89956288	89956884	597	*	1000	X00959	ENSG00000042088	89954939	90044768	+	inside	1349	1349	NearestLocation	TDP1
chr3	43770566	43771149	584	*	1000	X00960	ENSG00000235886	43778961	43779982	-	downstream	9416	7812	NearestLocation	RP4-672N11.1
chr13	30744174	30744803	630	*	1000	X00961	ENSG00000132965	30713478	30764426	+	inside	30696	19623	NearestLocation	ALOX5AP
chr13	97256336	97256805	470	*	1000	X00962	ENSG00000139793	97221434	97394120	+	inside	34902	34902	NearestLocation	MBNL2
chr15	60582311	60582846	536	*	1000	X00963	ENSG00000245534	60479178	60630637	+	inside	103133	47791	Overlapping	RORA-AS1
chr15	60582311	60582846	536	*	1000	X00963	ENSG00000069667	60488284	61229319	-	inside	647008	94027	Overlapping	RORA
chr15	60582311	60582846	536	*	1000	X00963	ENSG00000273958	60593027	60593460	+	upstream	-10716	10181	NearestLocation	RP11-219B17.3
chr9	133133653	133134244	592	*	1000	X00964	ENSG00000160271	133097720	133149334	-	inside	15681	15090	NearestLocation	RALGDS
chr14	97456872	97457491	620	*	1000	X00965	ENSG00000246084	97458816	97581601	+	upstream	-1944	1325	NearestLocation	CTD-2506J14.1
chr17	35448036	35448486	451	*	1000	X00966	ENSG00000154760	35435096	35448837	-	inside	801	351	NearestLocation	SLFN13
chr1	153566452	153566919	468	*	1000	X00967	ENSG00000196754	153561108	153567890	-	inside	1438	971	NearestLocation	S100A2
chr11	93738139	93738560	422	*	1000	X00968	ENSG00000166012	93729948	93784391	-	inside	46252	8191	Overlapping	TAF1D
chr11	93738139	93738560	422	*	1000	X00968	ENSG00000210825	93735111	93735236	-	upstream	-2903	2903	NearestLocation	SNORA40
chr15	48925642	48926190	549	*	1000	X00969	ENSG00000185634	48823735	48963444	-	inside	37802	37254	Overlapping	SHC4
chr15	48925642	48926190	549	*	1000	X00969	ENSG00000259602	48938236	48948031	+	upstream	-12594	12046	NearestLocation	RP11-138E16.1
chr17	30331815	30332661	847	*	1000	X00970	ENSG00000182271	30316333	30334059	-	inside	2244	1398	NearestLocation	TMIGD1
chr19	13260903	13261768	866	*	1000	X00971	ENSG00000213253	13157959	13158788	-	upstream	-102115	102115	NearestLocation	RPL12P42
chr19	13260903	13261768	866	*	1000	X00971	ENSG00000141837	13206442	13633025	-	inside	372122	54461	Overlapping	CACNA1A
chr19	13260903	13261768	866	*	1000	X00971	LRG_7	13206442	13506460	-	inside	245557	54461	Overlapping	CACNA1A
chr3	44104909	44105501	593	*	1000	X00972	ENSG00000207954	44114212	44114310	+	upstream	-9303	8711	NearestLocation	MIR138-1
chr5	151083382	151083782	401	*	1000	X00973	ENSG00000145901	151029945	151093577	-	inside	10195	9795	NearestLocation	TNIP1
chr6	155185967	155186686	720	*	1000	X00974	ENSG00000146426	154832697	155257723	+	inside	353270	71037	Overlapping	TIAM2
chr6	155185967	155186686	720	*	1000	X00974	ENSG00000235381	155253139	155256724	-	downstream	70757	66453	NearestLocation	RP11-477D19.2
chr13	62642840	62643395	556	*	1000	X00975	ENSG00000228669	62672285	62732359	-	downstream	89519	28890	NearestLocation	LINC00448
chr3	39150866	39151463	598	*	1000	X00976	ENSG00000144655	39141855	39154562	-	inside	3696	3099	NearestLocation	CSRNP1
chr16	79315938	79316466	529	*	1000	X00977	ENSG00000222244	79264454	79264573	+	downstream	51484	51365	NearestLocation	RNA5SP431
chr1	1064148	1064586	439	*	1000	X00978	ENSG00000217801	1059734	1069355	+	inside	4414	4414	Overlapping	RP11-465B22.3
chr1	1064148	1064586	439	*	1000	X00978	ENSG00000273443	1062208	1063288	-	upstream	-860	860	NearestLocation	RP11-54O7.18
chr17	68248927	68249444	518	*	1000	X00979	ENSG00000265100	68246629	68247938	-	upstream	-989	989	NearestLocation	RP11-147L13.2
chr17	68248927	68249444	518	*	1000	X00979	ENSG00000196704	68247574	68257164	+	inside	1353	1353	Overlapping	AMZ2
chr3	18098962	18099338	377	*	1000	X00980	ENSG00000131374	17157162	18444817	-	inside	345855	345479	Overlapping	TBC1D5
chr3	18098962	18099338	377	*	1000	X00980	ENSG00000274840	18013226	18041603	+	downstream	85736	57359	NearestLocation	RP11-320G10.1
chr8	140596960	140597417	458	*	1000	X00981	ENSG00000123908	140520156	140635619	-	inside	38659	38202	Overlapping	AGO2
chr8	140596960	140597417	458	*	1000	X00981	ENSG00000280326	140591684	140593201	+	downstream	5276	3759	NearestLocation	RP11-642A1.1
chr3	81760765	81761258	494	*	1000	X00982	ENSG00000114480	81489699	81762161	-	inside	1396	903	NearestLocation	GBE1
chr1	158969097	158969571	475	*	1000	X00983	ENSG00000163564	158930796	158977054	+	inside	38301	7483	Overlapping	PYHIN1
chr1	158969097	158969571	475	*	1000	X00983	ENSG00000163565	158999968	159055155	+	upstream	-30871	30397	NearestLocation	IFI16
chr13	24178799	24179365	567	*	1000	X00984	ENSG00000273167	23979700	24321031	+	inside	199099	141666	Overlapping	RP11-307N16.6
chr13	24178799	24179365	567	*	1000	X00984	ENSG00000182957	23979805	24307074	+	inside	198994	127709	Overlapping	SPATA13
chr13	24178799	24179365	567	*	1000	X00984	ENSG00000252695	24162416	24162504	+	downstream	16383	16295	NearestLocation	MIR2276
chr14	93994855	93995287	433	*	1000	X00985	ENSG00000175699	93997270	94008863	+	upstream	-2415	1983	NearestLocation	LINC00521
chr6	39263423	39263964	542	*	1000	X00986	ENSG00000164626	39188973	39229450	-	upstream	-33973	33973	NearestLocation	KCNK5
chr9	91147737	91148141	405	*	1000	X00987	ENSG00000229694	91119062	91182762	+	inside	28675	28675	Overlapping	LINC00484
chr9	91147737	91148141	405	*	1000	X00987	ENSG00000237422	91119138	91163087	-	inside	15350	14946	Overlapping	RP11-305L7.3
chr9	91147737	91148141	405	*	1000	X00987	ENSG00000235641	91159573	91165658	+	upstream	-11836	11432	NearestLocation	LINC00484
chr8	128167532	128168149	618	*	1000	X00988	ENSG00000221261	128150116	128150188	+	downstream	17416	17344	NearestLocation	MIR1208
chr1	15950758	15951247	490	*	1000	X00989	ENSG00000116809	15941869	15976132	-	inside	25374	8889	Overlapping	ZBTB17
chr1	15950758	15951247	490	*	1000	X00989	ENSG00000234607	15969632	15970194	+	upstream	-18874	18385	NearestLocation	RP11-5P18.1
chr7	44638084	44639562	1479	*	1000	X00990	ENSG00000105953	44606572	44709066	+	inside	31512	31512	NearestLocation	OGDH
chr17	50050919	50051604	686	*	1000	X00991	ENSG00000246640	50050349	50055739	-	inside	4820	570	NearestLocation	RP11-1094H24.4
chr19	14369620	14370284	665	*	1000	X00992	ENSG00000266913	14305458	14370196	-	overlapStart	576	88	NearestLocation	CTC-548K16.2
chr2	172693003	172693494	492	*	1000	X00993	ENSG00000228016	172677141	172736206	-	inside	43203	15862	Overlapping	RAPGEF4-AS1
chr2	172693003	172693494	492	*	1000	X00993	ENSG00000239041	172691299	172691402	+	downstream	1704	1601	NearestLocation	snoU13
chr21	37564157	37564901	745	*	1000	X00994	ENSG00000233213	37717102	37719569	-	downstream	155412	152201	NearestLocation	KCNJ6-AS1
chr4	89101186	89101742	557	*	1000	X00995	ENSG00000138640	88725955	89111398	-	inside	10212	9656	NearestLocation	FAM13A
chr9	127578849	127579385	537	*	1000	X00996	ENSG00000136830	127505339	127578989	-	overlapStart	140	140	NearestLocation	FAM129B
chr9	127578849	127579385	537	*	1000	X00996	ENSG00000136854	127579370	127696115	+	overlapStart	-521	15	NearestLocation	STXBP1
chr2	234292156	234293027	872	*	1000	X00997	ENSG00000237784	234329483	234329838	+	upstream	-37327	36456	NearestLocation	AC097713.5
chr4	165204248	165204927	680	*	1000	X00998	ENSG00000170088	165070608	165208549	-	inside	4301	3622	Overlapping	TMEM192
chr4	165204248	165204927	680	*	1000	X00998	ENSG00000109466	165207618	165323156	+	upstream	-3370	2691	NearestLocation	KLHL2
chr9	19999498	20000003	506	*	1000	X00999	ENSG00000277711	19967239	19967994	-	upstream	-31504	31504	NearestLocation	RP11-378I6.3
chr2	12504388	12505179	792	*	1000	X01000	ENSG00000224184	11848622	12578348	+	inside	655766	73169	Overlapping	MIR3681HG
chr2	12504388	12505179	792	*	1000	X01000	ENSG00000207183	12411398	12411501	-	upstream	-92887	92887	NearestLocation	RNU6-843P
chr1	59477248	59478087	840	*	1000	X01001	ENSG00000172456	59296638	59810647	+	inside	180610	180610	NearestLocation	FGGY
chr3	192892879	192893512	634	*	1000	X01002	ENSG00000180611	192796815	192918161	-	inside	25282	24649	NearestLocation	MB21D2
chr7	69739027	69739638	612	*	1000	X01003	ENSG00000158321	69598919	70793068	+	inside	140108	140108	NearestLocation	AUTS2
chr6	37514108	37514883	776	*	1000	X01004	ENSG00000204110	37507348	37535616	+	inside	6760	6760	NearestLocation	RP1-153P14.8
chr1	172662756	172663186	431	*	1000	X01005	ENSG00000117560	172659018	172666874	+	inside	3738	3688	Overlapping	FASLG
chr1	172662756	172663186	431	*	1000	X01005	LRG_58	172659045	172666873	+	inside	3711	3687	NearestLocation	FASLG
chr13	48828814	48829501	688	*	1000	X01006	ENSG00000225131	48771128	48771827	+	downstream	57686	56987	NearestLocation	PSME2P2
chr14	55330275	55330767	493	*	1000	X01007	ENSG00000178974	55271303	55361918	+	inside	58972	31151	Overlapping	FBXO34
chr14	55330275	55330767	493	*	1000	X01007	ENSG00000258455	55325834	55339501	-	inside	9226	4441	NearestLocation	RP11-665C16.5
chr19	13851021	13851920	900	*	1000	X01008	ENSG00000187556	13862063	13880757	+	upstream	-11042	10143	NearestLocation	NANOS3
chr1	224498008	224498668	661	*	1000	X01009	ENSG00000162923	224385143	224437033	-	upstream	-60975	60975	NearestLocation	WDR26
chr1	224498008	224498668	661	*	1000	X01009	ENSG00000143786	224434660	224740549	+	inside	63348	63348	Overlapping	CNIH3
chr12	121036638	121037102	465	*	1000	X01010	ENSG00000135114	121019111	121039242	-	inside	2604	2140	NearestLocation	OASL
chr15	69755431	69756043	613	*	1000	X01011	ENSG00000259496	69803316	69804046	-	downstream	48615	47273	NearestLocation	RP11-19J5.1
chr1	244353717	244354187	471	*	1000	X01012	ENSG00000173728	244352635	244389663	+	inside	1082	1082	NearestLocation	C1orf100
chr11	75143175	75143630	456	*	1000	X01013	ENSG00000255395	75099172	75140148	-	upstream	-3027	3027	NearestLocation	CTD-2562J17.2
chr11	75143175	75143630	456	*	1000	X01013	ENSG00000137491	75100563	75206549	+	inside	42612	42612	Overlapping	SLCO2B1
chr21	30718234	30718726	493	*	1000	X01014	ENSG00000231068	30718525	30718777	-	overlapEnd	543	51	NearestLocation	KRTAP21-3
chr1	158819524	158820074	551	*	1000	X01015	ENSG00000180409	158808399	158809335	-	upstream	-10189	10189	NearestLocation	OR10AA1P
chr5	81420295	81420656	362	*	1000	X01016	ENSG00000172497	81330005	81394179	-	upstream	-26116	26116	NearestLocation	ACOT12
chr5	81420295	81420656	362	*	1000	X01016	ENSG00000145687	81413021	81751797	-	inside	331502	7274	Overlapping	SSBP2
chr7	139680625	139681210	586	*	1000	X01017	ENSG00000064393	139561570	139777778	-	inside	97153	96568	Overlapping	HIPK2
chr7	139680625	139681210	586	*	1000	X01017	ENSG00000059377	139777051	140020325	+	upstream	-96426	95841	NearestLocation	TBXAS1
chr19	43781077	43781608	532	*	1000	X01018	ENSG00000104783	43766533	43781257	-	overlapStart	180	180	NearestLocation	KCNN4
chr13	46340877	46341475	599	*	1000	X01019	ENSG00000223336	46374401	46374590	-	downstream	33713	32926	NearestLocation	RNU2-6P
chr3	141890690	141891090	401	*	1000	X01020	ENSG00000069849	141876124	141926514	+	inside	14566	14566	Overlapping	ATP1B3
chr3	141890690	141891090	401	*	1000	X01020	ENSG00000200389	141902924	141903030	-	downstream	12340	11834	NearestLocation	RNU6-509P
chr1	65260759	65261272	514	*	1000	X01021	ENSG00000116675	65248219	65415869	+	inside	12540	12540	NearestLocation	DNAJC6
chr11	65279731	65280371	641	*	1000	X01022	ENSG00000014138	65261762	65305589	+	inside	17969	17969	NearestLocation	POLA2
chr12	6345275	6345939	665	*	1000	X01023	ENSG00000265388	6344554	6344837	+	downstream	721	438	NearestLocation	RN7SL391P
chr12	19125233	19125808	576	*	1000	X01024	ENSG00000052126	19129752	19376400	+	upstream	-4519	3944	NearestLocation	PLEKHA5
chr13	48749502	48750145	644	*	1000	X01025	ENSG00000225131	48771128	48771827	+	upstream	-21626	20983	NearestLocation	PSME2P2
chr17	51121733	51122281	549	*	1000	X01026	ENSG00000008294	50962174	51120865	-	upstream	-868	868	NearestLocation	SPAG9
chr18	61952201	61952918	718	*	1000	X01027	ENSG00000267597	61957273	61958014	-	downstream	5813	4355	NearestLocation	RPIAP1
chr19	39403541	39404234	694	*	1000	X01028	ENSG00000128016	39406813	39409412	+	upstream	-3272	2579	NearestLocation	ZFP36
chr21	34967363	34967975	613	*	1000	X01029	ENSG00000159216	34787801	36004667	-	inside	1037304	179562	Overlapping	RUNX1
chr21	34967363	34967975	613	*	1000	X01029	LRG_482	34787801	35049298	-	inside	81935	81323	NearestLocation	RUNX1
chr7	106345359	106346238	880	*	1000	X01030	ENSG00000243438	106315225	106315743	+	downstream	30134	29616	NearestLocation	LARP1BP2
chr8	58841987	58842428	442	*	1000	X01031	ENSG00000198846	58805418	59119208	-	inside	277221	36569	Overlapping	TOX
chr8	58841987	58842428	442	*	1000	X01031	ENSG00000201231	58814412	58814552	-	upstream	-27435	27435	NearestLocation	RNU4-50P
chr9	113622655	113623544	890	*	1000	X01032	ENSG00000233817	113619228	113622634	+	downstream	3427	21	NearestLocation	RP11-168K11.3
chr10	7269290	7269923	634	*	1000	X01033	ENSG00000198879	7158624	7411486	-	inside	142196	110666	Overlapping	SFMBT2
chr10	7269290	7269923	634	*	1000	X01033	ENSG00000235141	7295106	7295290	-	downstream	26000	25183	NearestLocation	COX6CP17
chr15	92625243	92626133	891	*	1000	X01034	ENSG00000185442	92617443	92809884	-	inside	184641	7800	Overlapping	FAM174B
chr15	92625243	92626133	891	*	1000	X01034	ENSG00000259064	92627073	92627414	+	upstream	-1830	940	NearestLocation	RP11-386M24.5
chr15	82832564	82833082	519	*	1000	X01035	ENSG00000156232	82809628	82836108	+	inside	22936	3026	NearestLocation	WHAMM
chr6	23174635	23175635	1001	*	1000	X01036	ENSG00000207394	23124981	23125087	-	upstream	-49548	49548	NearestLocation	RNU6-1060P
chr1	109617296	109617674	379	*	1000	X01037	ENSG00000065135	109548611	109618321	+	inside	68685	647	Overlapping	GNAI3
chr1	109617296	109617674	379	*	1000	X01037	ENSG00000134183	109603267	109619929	-	inside	2633	2255	Overlapping	GNAT2
chr1	109617296	109617674	379	*	1000	X01037	ENSG00000116337	109616104	109632051	+	inside	1192	1192	NearestLocation	AMPD2
chr9	123225944	123226446	503	*	1000	X01038	ENSG00000165209	123109500	123268576	-	inside	42632	42130	NearestLocation	STRBP
chr17	12041305	12041726	422	*	1000	X01039	ENSG00000065559	12020824	12143830	+	inside	20481	20481	Overlapping	MAP2K4
chr17	12041305	12041726	422	*	1000	X01039	ENSG00000252707	12036496	12036637	-	upstream	-4668	4668	NearestLocation	RNU11-2P
chr5	143009029	143009524	496	*	1000	X01040	ENSG00000145819	142770384	143229011	+	inside	238645	219487	Overlapping	ARHGAP26
chr5	143009029	143009524	496	*	1000	X01040	ENSG00000226272	142859604	142868922	-	upstream	-140107	140107	NearestLocation	ARHGAP26-AS1
chr1	8424241	8424754	514	*	1000	X01041	ENSG00000142599	8352397	8817643	-	inside	393402	71844	Overlapping	RERE
chr1	8424241	8424754	514	*	1000	X01041	ENSG00000232912	8424645	8434838	+	overlapStart	-404	109	NearestLocation	RP5-1115A15.1
chr1	206504045	206504598	554	*	1000	X01042	ENSG00000261000	206503948	206504456	+	overlapEnd	97	97	NearestLocation	RP11-534L20.5
chr11	128488440	128488998	559	*	1000	X01043	ENSG00000134954	128458761	128587558	-	inside	99118	29679	Overlapping	ETS1
chr11	128488440	128488998	559	*	1000	X01043	ENSG00000276176	128522390	128522449	+	upstream	-33950	33392	NearestLocation	MIR6090
chr6	156173706	156174730	1025	*	1000	X01044	ENSG00000212295	156378750	156378824	+	upstream	-205044	204020	NearestLocation	SNORD28
chr8	80347861	80348305	445	*	1000	X01045	ENSG00000253237	80351132	80351416	+	upstream	-3271	2827	NearestLocation	RP11-775E10.1
chr13	79392818	79393390	573	*	1000	X01046	ENSG00000139746	79311824	79406477	-	inside	13659	13087	Overlapping	RBM26
chr13	79392818	79393390	573	*	1000	X01046	ENSG00000252496	79389534	79389631	-	upstream	-3187	3187	NearestLocation	RNA5SP33
chr16	12613525	12614192	668	*	1000	X01047	ENSG00000274834	12614451	12614852	+	upstream	-926	259	NearestLocation	CTD-3037G24.5
chr16	50277167	50277604	438	*	1000	X01048	ENSG00000121281	50246137	50318135	+	inside	31030	31030	Overlapping	ADCY7
chr16	50277167	50277604	438	*	1000	X01048	ENSG00000274969	50292616	50292675	+	upstream	-15449	15012	NearestLocation	MIR6771
chr19	14384103	14384576	474	*	1000	X01049	ENSG00000123146	14380501	14408725	+	inside	3602	3602	NearestLocation	ADGRE5
chr2	101781738	101782722	985	*	1000	X01050	ENSG00000071054	101696850	101894689	+	inside	84888	84888	NearestLocation	MAP4K4
chr20	43942549	43943029	481	*	1000	X01051	ENSG00000124191	43914864	44069616	+	inside	27685	27685	NearestLocation	TOX2
chr22	46013409	46013824	416	*	1000	X01052	ENSG00000273145	46013606	46015498	+	overlapStart	-197	197	NearestLocation	CITF22-92A6.1
chr9	89606692	89607382	691	*	1000	X01053	ENSG00000130222	89605013	89606555	+	downstream	1679	137	NearestLocation	GADD45G
chr1	24539794	24540495	702	*	1000	X01054	ENSG00000117602	24502351	24541040	+	inside	37443	545	Overlapping	RCAN3
chr1	24539794	24540495	702	*	1000	X01054	ENSG00000264443	24538802	24556024	-	inside	16230	992	NearestLocation	RP4-594I10.3
chr21	34983041	34984137	1097	*	1000	X01055	ENSG00000159216	34787801	36004667	-	inside	1021626	195240	Overlapping	RUNX1
chr21	34983041	34984137	1097	*	1000	X01055	LRG_482	34787801	35049298	-	inside	66257	65161	NearestLocation	RUNX1
chr17	80832825	80833419	595	*	1000	X01056	ENSG00000141564	80544819	80966371	+	inside	288006	132952	Overlapping	RPTOR
chr17	80832825	80833419	595	*	1000	X01056	ENSG00000262833	80801640	80805632	-	upstream	-27193	27193	NearestLocation	RP11-28G8.1
chr5	37722820	37723371	552	*	1000	X01057	ENSG00000082068	37379212	37753435	+	inside	343608	30064	Overlapping	WDR70
chr5	37722820	37723371	552	*	1000	X01057	ENSG00000206743	37700331	37700437	-	upstream	-22383	22383	NearestLocation	RNU6-484P
chr1	32801059	32801635	577	*	1000	X01058	ENSG00000134684	32775237	32818153	-	inside	17094	16518	Overlapping	YARS
chr1	32801059	32801635	577	*	1000	X01058	LRG_273	32775239	32818032	-	inside	16973	16397	Overlapping	YARS
chr1	32801059	32801635	577	*	1000	X01058	ENSG00000116497	32816767	32858879	+	upstream	-15708	15132	NearestLocation	S100PBP
chr15	64443965	64444737	773	*	1000	X01059	ENSG00000103671	64387748	64455303	+	inside	56217	10566	Overlapping	TRIP4
chr15	64443965	64444737	773	*	1000	X01059	ENSG00000206781	64445130	64445243	-	downstream	1278	393	NearestLocation	Y_RNA
chr2	161166814	161167513	700	*	1000	X01060	ENSG00000224467	161096231	161160224	-	upstream	-6590	6590	NearestLocation	AC009313.1
chr2	161166814	161167513	700	*	1000	X01060	ENSG00000136560	161136908	161236221	+	inside	29906	29906	Overlapping	TANK
chr3	24047843	24048304	462	*	1000	X01061	ENSG00000242109	24096512	24097360	-	downstream	49517	48208	NearestLocation	NPM1P23
chr3	150784279	150784748	470	*	1000	X01062	ENSG00000181788	150741127	150763477	-	upstream	-20802	20802	NearestLocation	SIAH2
chr17	59786337	59786910	574	*	1000	X01063	ENSG00000062716	59707192	59842255	+	inside	79145	55345	Overlapping	VMP1
chr17	59786337	59786910	574	*	1000	X01063	ENSG00000267637	59784813	59785035	+	downstream	1524	1302	NearestLocation	RP11-619I22.1
chr17	74288794	74289315	522	*	1000	X01064	ENSG00000171595	74274247	74314884	+	inside	14547	14547	NearestLocation	DNAI2
chr2	28649348	28649789	442	*	1000	X01065	ENSG00000230730	28633282	28664540	-	inside	15192	14751	NearestLocation	AC074011.2
chr15	45456456	45456984	529	*	1000	X01066	ENSG00000259354	45448427	45513767	+	inside	8029	8029	NearestLocation	RP11-519G16.3
chr2	48114214	48114679	466	*	1000	X01067	ENSG00000230773	47941696	48240983	-	inside	126769	126304	Overlapping	AC079807.4
chr2	48114214	48114679	466	*	1000	X01067	ENSG00000201010	48217575	48217899	+	upstream	-103361	102896	NearestLocation	RN7SKP224
chr3	186882722	186883374	653	*	1000	X01068	ENSG00000223803	186900198	186900557	+	upstream	-17476	16824	NearestLocation	RPS20P14
chr8	123148886	123149538	653	*	1000	X01069	ENSG00000156787	123041968	123152153	+	inside	106918	2615	Overlapping	TBC1D31
chr8	123148886	123149538	653	*	1000	X01069	ENSG00000253463	123123106	123123682	+	downstream	25780	25204	NearestLocation	HMGB1P19
chr1	76254143	76254574	432	*	1000	X01070	ENSG00000184005	76074719	76634601	+	inside	179424	179424	Overlapping	ST6GALNAC3
chr1	76254143	76254574	432	*	1000	X01070	ENSG00000223905	76353583	76354246	-	downstream	100103	99009	NearestLocation	RP11-335E14.1
chr15	101168040	101168570	531	*	1000	X01071	ENSG00000259182	101168530	101170821	+	overlapStart	-490	40	NearestLocation	RP11-424I19.2
chr18	63160798	63161549	752	*	1000	X01072	ENSG00000171791	63123346	63320128	-	inside	159330	37452	Overlapping	BCL2
chr18	63160798	63161549	752	*	1000	X01072	ENSG00000267766	63151114	63151320	-	upstream	-9478	9478	NearestLocation	RP11-299P2.1
chr2	39902010	39902477	468	*	1000	X01073	ENSG00000227028	39786453	40255209	+	inside	115557	115557	Overlapping	SLC8A1-AS1
chr2	39902010	39902477	468	*	1000	X01073	ENSG00000235653	39929110	39929998	+	upstream	-27100	26633	NearestLocation	AC007253.1
chr2	230974026	230974742	717	*	1000	X01074	ENSG00000135898	230907318	230961066	-	upstream	-12960	12960	NearestLocation	GPR55
chr7	99562842	99563348	507	*	1000	X01075	ENSG00000197343	99558406	99576453	+	inside	4436	4436	Overlapping	ZNF655
chr7	99562842	99563348	507	*	1000	X01075	ENSG00000272647	99558695	99607810	+	inside	4147	4147	NearestLocation	GS1-259H13.13
chr7	102875787	102876276	490	*	1000	X01076	ENSG00000161040	102813230	103074843	-	inside	199056	62557	Overlapping	FBXL13
chr7	102875787	102876276	490	*	1000	X01076	ENSG00000238324	102857450	102857755	+	downstream	18337	18032	NearestLocation	RN7SKP198
chr12	80186612	80187258	647	*	1000	X01077	ENSG00000165899	80209453	80379090	+	upstream	-22841	22195	NearestLocation	OTOGL
chr14	21103892	21104371	480	*	1000	X01078	ENSG00000165804	21090046	21104722	-	inside	830	351	NearestLocation	ZNF219
chr4	40909336	40909848	513	*	1000	X01079	ENSG00000163697	40810027	41216714	-	inside	307378	99309	Overlapping	APBB2
chr4	40909336	40909848	513	*	1000	X01079	ENSG00000201736	40990154	40990273	+	upstream	-80818	80306	NearestLocation	RNA5SP160
chr11	12207243	12207787	545	*	1000	X01080	ENSG00000133816	12094008	12263789	+	inside	113235	56002	Overlapping	MICAL2
chr11	12207243	12207787	545	*	1000	X01080	ENSG00000275373	12163683	12163767	+	downstream	43560	43476	NearestLocation	MIR6124
chr14	105069931	105070814	884	*	1000	X01081	ENSG00000183484	105049389	105065445	-	upstream	-4486	4486	NearestLocation	GPR132
chr6	130034360	130034973	614	*	1000	X01082	ENSG00000198945	130013699	130141451	+	inside	20661	20661	NearestLocation	L3MBTL3
chr1	172838234	172838844	611	*	1000	X01083	ENSG00000224228	172775905	173064015	+	inside	62329	62329	Overlapping	RP1-15D23.2
chr1	172838234	172838844	611	*	1000	X01083	ENSG00000227177	172885947	172886258	-	downstream	48024	47103	NearestLocation	AIMP1P2
chr9	114484802	114485526	725	*	1000	X01084	ENSG00000095397	114402080	114505450	-	inside	20648	19924	Overlapping	WHRN
chr9	114484802	114485526	725	*	1000	X01084	ENSG00000271214	114491564	114491741	+	upstream	-6762	6038	NearestLocation	RP11-9M16.3
chr8	8346357	8346990	634	*	1000	X01085	ENSG00000275342	8317736	8386498	-	inside	40141	28621	NearestLocation	SGK223
chr10	62051001	62051486	486	*	1000	X01086	ENSG00000150347	61901300	62096944	+	inside	149701	45458	NearestLocation	ARID5B
chr11	16902032	16902738	707	*	1000	X01087	ENSG00000166689	16777317	17014443	-	inside	112411	111705	Overlapping	PLEKHA7
chr11	16902032	16902738	707	*	1000	X01087	ENSG00000199883	16842253	16842587	+	downstream	59779	59445	NearestLocation	RN7SKP90
chr14	77302766	77303407	642	*	1000	X01088	ENSG00000009830	77274956	77320884	-	inside	18118	17477	Overlapping	POMT2
chr14	77302766	77303407	642	*	1000	X01088	LRG_844	77274956	77320882	-	inside	18116	17475	NearestLocation	POMT2
chr17	80892645	80893306	662	*	1000	X01089	ENSG00000141564	80544819	80966371	+	inside	347826	73065	Overlapping	RPTOR
chr17	80892645	80893306	662	*	1000	X01089	ENSG00000262313	80940418	80942033	-	downstream	49388	47112	NearestLocation	CTD-2561B21.4
chr1	27542355	27542884	530	*	1000	X01090	ENSG00000237429	27525805	27530561	+	downstream	16550	11794	NearestLocation	RP1-159A19.4
chr1	27542355	27542884	530	*	1000	X01090	ENSG00000126705	27534035	27604431	-	inside	62076	8320	Overlapping	AHDC1
chr11	61695965	61696528	564	*	1000	X01091	ENSG00000134780	61680433	61747001	+	inside	15532	15532	NearestLocation	DAGLA
chr21	46053191	46053768	578	*	1000	X01092	ENSG00000228235	46052596	46053105	+	downstream	595	86	NearestLocation	AP001476.4
chr3	184255638	184256139	502	*	1000	X01093	ENSG00000145194	184249650	184293031	+	inside	5988	5988	Overlapping	ECE2
chr3	184255638	184256139	502	*	1000	X01093	ENSG00000163888	184259213	184261463	-	downstream	5825	3074	NearestLocation	CAMK2N2
chrX	45824408	45824881	474	*	1000	X01094	ENSG00000231566	45848074	45851490	-	downstream	27082	23193	NearestLocation	RP5-1158E12.3
chr1	66283640	66284145	506	*	1000	X01095	ENSG00000184588	65792514	66374579	+	inside	491126	90434	Overlapping	PDE4B
chr1	66283640	66284145	506	*	1000	X01095	ENSG00000223152	66094461	66094546	-	upstream	-189094	189094	NearestLocation	RNU4-88P
chr16	78775186	78775576	391	*	1000	X01096	ENSG00000186153	78099413	79212667	+	inside	675773	437091	Overlapping	WWOX
chr16	78775186	78775576	391	*	1000	X01096	ENSG00000243101	78825281	78826006	+	upstream	-50095	49705	NearestLocation	RPS3P7
chr13	114128948	114129512	565	*	1000	X01097	ENSG00000185989	113977783	114132611	-	inside	3663	3099	NearestLocation	RASA3
chr8	20122175	20122662	488	*	1000	X01098	ENSG00000242709	20113343	20113672	-	upstream	-8503	8503	NearestLocation	RPL30P9
chr16	27245829	27246329	501	*	1000	X01099	ENSG00000169189	27224991	27268794	-	inside	22965	20838	Overlapping	NSMCE1
chr16	27245829	27246329	501	*	1000	X01099	ENSG00000245888	27268205	27290492	+	upstream	-22376	21876	NearestLocation	FLJ21408
chr1	25022703	25023224	522	*	1000	X01100	ENSG00000264371	25023503	25023586	+	upstream	-800	279	NearestLocation	MIR4425
chr1	26284635	26285354	720	*	1000	X01101	ENSG00000142669	26279176	26281522	+	downstream	5459	3113	NearestLocation	SH3BGRL3
chr1	26284635	26285354	720	*	1000	X01101	ENSG00000158062	26281328	26318363	-	inside	33728	3307	Overlapping	UBXN11
chr10	3810079	3810646	568	*	1000	X01102	ENSG00000230573	3833950	3834728	+	upstream	-23871	23304	NearestLocation	RP11-464C19.2
chr11	76371019	76371667	649	*	1000	X01103	ENSG00000137492	76349956	76380971	-	inside	9952	9304	NearestLocation	THAP12
chr2	64831174	64831733	560	*	1000	X01104	ENSG00000199964	64834056	64834157	-	downstream	2983	2323	NearestLocation	Y_RNA
chr22	31829413	31829973	561	*	1000	X01105	ENSG00000100150	31753951	31907034	+	inside	75462	75462	Overlapping	DEPDC5
chr22	31829413	31829973	561	*	1000	X01105	ENSG00000252909	31837238	31837298	+	upstream	-7825	7265	NearestLocation	RNU6-201P
chr22	38696585	38697108	524	*	1000	X01106	ENSG00000100221	38685543	38701556	-	inside	4971	4448	NearestLocation	JOSD1
chr4	14782802	14783814	1013	*	1000	X01107	ENSG00000248360	14470465	14888169	-	inside	105367	104355	Overlapping	LINC00504
chr4	14782802	14783814	1013	*	1000	X01107	ENSG00000202449	14690710	14690832	+	downstream	92092	91970	NearestLocation	SNORA63
chr4	113547382	113547826	445	*	1000	X01108	ENSG00000206820	113420323	113420486	+	downstream	127059	126896	NearestLocation	RNU1-138P
chr4	113547382	113547826	445	*	1000	X01108	ENSG00000145349	113451032	113761927	-	inside	214545	96350	Overlapping	CAMK2D
chr6	155171003	155171765	763	*	1000	X01109	ENSG00000146426	154832697	155257723	+	inside	338306	85958	Overlapping	TIAM2
chr6	155171003	155171765	763	*	1000	X01109	ENSG00000235381	155253139	155256724	-	downstream	85721	81374	NearestLocation	RP11-477D19.2
chr6	157800130	157801186	1057	*	1000	X01110	ENSG00000130340	157700387	157945077	+	inside	99743	99743	Overlapping	SNX9
chr6	157800130	157801186	1057	*	1000	X01110	ENSG00000234361	157829143	157830573	-	downstream	30443	27957	NearestLocation	RP11-52J3.3
chr5	119343700	119344282	583	*	1000	X01111	ENSG00000145779	119268692	119399688	+	inside	75008	55406	Overlapping	TNFAIP8
chr5	119343700	119344282	583	*	1000	X01111	ENSG00000243333	119306343	119306631	-	upstream	-37069	37069	NearestLocation	RN7SL174P
chr1	150977279	150977756	478	*	1000	X01112	ENSG00000143418	150960583	150975004	-	upstream	-2275	2275	NearestLocation	CERS2
chr6	53306880	53307322	443	*	1000	X01113	ENSG00000012660	53267398	53349179	-	inside	42299	39482	Overlapping	ELOVL5
chr6	53306880	53307322	443	*	1000	X01113	ENSG00000264056	53276993	53277071	+	downstream	29887	29809	NearestLocation	MIR5685
chr17	57422638	57423165	528	*	1000	X01114	ENSG00000153944	57255851	57684685	+	inside	166787	166787	Overlapping	MSI2
chr17	57422638	57423165	528	*	1000	X01114	ENSG00000279281	57448218	57450291	+	upstream	-25580	25053	NearestLocation	RP11-226M10.3
chr19	6615880	6616399	520	*	1000	X01115	ENSG00000125726	6583183	6604103	-	upstream	-11777	11777	NearestLocation	CD70
chr19	38080807	38081448	642	*	1000	X01116	ENSG00000105738	37907228	38208372	+	inside	173579	126924	Overlapping	SIPA1L3
chr19	38080807	38081448	642	*	1000	X01116	ENSG00000268764	38108500	38109533	-	downstream	28726	27052	NearestLocation	CTC-450M9.1
chr3	13574943	13575421	479	*	1000	X01117	ENSG00000163520	13549131	13638422	+	inside	25812	25812	NearestLocation	FBLN2
chr3	39152491	39153160	670	*	1000	X01118	ENSG00000144655	39141855	39154562	-	inside	2071	1402	NearestLocation	CSRNP1
chr3	178777790	178778249	460	*	1000	X01119	ENSG00000197584	178272932	178844429	+	inside	504858	66180	Overlapping	KCNMB2
chr3	178777790	178778249	460	*	1000	X01119	ENSG00000275163	178419123	178843300	+	inside	358667	65051	Overlapping	RP11-385J1.3
chr3	178777790	178778249	460	*	1000	X01119	ENSG00000237978	178526505	178860405	-	inside	82615	82156	NearestLocation	KCNMB2-AS1
chr6	13466293	13466708	416	*	1000	X01120	ENSG00000145990	13357830	13487662	-	inside	21369	20954	Overlapping	GFOD1
chr6	13466293	13466708	416	*	1000	X01120	ENSG00000237786	13486294	13486852	+	upstream	-20001	19586	NearestLocation	GFOD1-AS1
chr8	133000037	133000451	415	*	1000	X01121	ENSG00000042832	132866958	133134903	+	inside	133079	133079	Overlapping	TG
chr8	133000037	133000451	415	*	1000	X01121	ENSG00000240237	133002605	133003075	-	downstream	3038	2154	NearestLocation	CTD-2182N23.1
chr6	137678420	137678804	385	*	1000	X01122	ENSG00000230533	137673378	137763984	+	inside	5042	5042	NearestLocation	RP11-95M15.1
chr4	36081099	36081574	476	*	1000	X01123	ENSG00000047365	35948221	36244509	-	inside	163410	132878	Overlapping	ARAP2
chr4	36081099	36081574	476	*	1000	X01123	ENSG00000248466	36065060	36065726	-	upstream	-15373	15373	NearestLocation	RP11-640B6.1
chr1	36299769	36300415	647	*	1000	X01124	ENSG00000054118	36224416	36305357	+	inside	75353	4942	Overlapping	THRAP3
chr1	36299769	36300415	647	*	1000	X01124	ENSG00000214193	36306387	36324886	+	upstream	-6618	5972	NearestLocation	SH3D21
chr1	92538645	92539308	664	*	1000	X01125	ENSG00000067208	92508696	92792404	-	inside	253759	29949	Overlapping	EVI5
chr1	92538645	92539308	664	*	1000	X01125	ENSG00000223787	92580476	92580821	-	downstream	42176	41168	NearestLocation	RP4-593M8.1
chr11	57424703	57425124	422	*	1000	X01126	ENSG00000254979	57387365	57424059	-	upstream	-644	644	NearestLocation	RP11-872D17.8
chr11	57424703	57425124	422	*	1000	X01126	ENSG00000134802	57406954	57427580	-	inside	2877	2456	Overlapping	SLC43A3
chr10	24466021	24466571	551	*	1000	X01127	ENSG00000120549	23694746	24547848	+	inside	771275	81277	Overlapping	KIAA1217
chr10	24466021	24466571	551	*	1000	X01127	ENSG00000279029	24481180	24483034	-	downstream	17013	14609	NearestLocation	RP11-144I2.1
chr5	132295092	132295531	440	*	1000	X01128	ENSG00000072682	132191838	132295315	-	overlapStart	223	216	NearestLocation	P4HA2
chr5	132295092	132295531	440	*	1000	X01128	ENSG00000197208	132294443	132344206	+	inside	649	649	Overlapping	SLC22A4
chr1	66624485	66624932	448	*	1000	X01129	ENSG00000118473	66533383	66748299	+	inside	91102	91102	Overlapping	SGIP1
chr1	66624485	66624932	448	*	1000	X01129	ENSG00000264720	66628440	66628517	+	upstream	-3955	3508	NearestLocation	MIR3117
chr6	139126287	139126842	556	*	1000	X01130	ENSG00000112406	139135112	139180802	+	upstream	-8825	8270	NearestLocation	HECA
chr9	104961248	104961632	385	*	1000	X01131	ENSG00000230013	104990796	104991781	-	downstream	30533	29164	NearestLocation	RP11-217B7.3
chr1	212030384	212031309	926	*	1000	X01132	ENSG00000143493	211940399	212035542	-	inside	5158	4233	NearestLocation	INTS7
chr12	92470467	92471222	756	*	1000	X01133	ENSG00000266923	92421531	92483680	+	inside	48936	12458	Overlapping	RP11-693J15.4
chr12	92470467	92471222	756	*	1000	X01133	ENSG00000205056	92466451	92492091	+	inside	4016	4016	NearestLocation	RP11-693J15.5
chr3	42020793	42021379	587	*	1000	X01134	ENSG00000182606	42013802	42225889	+	inside	6991	6991	NearestLocation	TRAK1
chr7	94620685	94621181	497	*	1000	X01135	ENSG00000127990	94585230	94656209	-	inside	35524	35028	NearestLocation	SGCE
chr1	65811983	65812555	573	*	1000	X01136	ENSG00000184588	65792514	66374579	+	inside	19469	19469	NearestLocation	PDE4B
chr14	50038421	50039200	780	*	1000	X01137	ENSG00000214900	49927571	50092643	-	inside	54222	53443	Overlapping	LINC01588
chr14	50038421	50039200	780	*	1000	X01137	ENSG00000270788	50050368	50051336	+	upstream	-11947	11168	NearestLocation	PDLIM1P1
chr4	25938528	25939194	667	*	1000	X01138	ENSG00000251009	25864881	25869550	-	upstream	-68978	68978	NearestLocation	RP13-494C23.1
chr11	13208182	13208726	545	*	1000	X01139	ENSG00000255018	13152200	13152348	+	downstream	55982	55834	NearestLocation	RP11-413N13.1
chrX	39204967	39205389	423	*	1000	X01140	ENSG00000224610	39226103	39299786	-	downstream	94819	20714	NearestLocation	RP11-265P11.1
chr17	29623940	29624363	424	*	1000	X01141	ENSG00000264031	29560547	29707090	+	inside	63393	63393	Overlapping	ABHD15-AS1
chr17	29623940	29624363	424	*	1000	X01141	ENSG00000167549	29614756	29622907	-	upstream	-1033	1033	NearestLocation	CORO6
chr7	55533196	55533717	522	*	1000	X01142	ENSG00000154978	55436056	55572988	-	inside	39792	39271	NearestLocation	VOPP1
chr1	161730071	161730689	619	*	1000	X01143	ENSG00000241347	161735808	161736102	+	upstream	-5737	5119	NearestLocation	RN7SL466P
chr17	77842580	77843095	516	*	1000	X01144	ENSG00000204283	77879027	77884087	-	downstream	41507	35932	NearestLocation	FLJ45079
chr18	3305218	3305971	754	*	1000	X01145	ENSG00000266578	3284145	3327292	+	inside	21073	21073	NearestLocation	RP11-838N2.5
chr2	232781660	232782046	387	*	1000	X01146	ENSG00000204120	232697299	232860575	+	inside	84361	78529	Overlapping	GIGYF2
chr2	232781660	232782046	387	*	1000	X01146	ENSG00000252452	232782665	232782766	+	upstream	-1005	619	NearestLocation	RNU6-107P
chr6	45436760	45437234	475	*	1000	X01147	ENSG00000124813	45328157	45664349	+	inside	108603	108603	Overlapping	RUNX2
chr6	45436760	45437234	475	*	1000	X01147	ENSG00000271857	45421079	45422005	-	upstream	-14755	14755	NearestLocation	RP1-244F24.1
chr8	100430714	100431415	702	*	1000	X01148	ENSG00000253842	100428834	100430997	-	overlapStart	283	283	NearestLocation	KB-173C10.1
chr19	16160795	16161645	851	*	1000	X01149	ENSG00000141977	16161368	16173525	-	overlapEnd	12730	277	NearestLocation	CIB3
chr12	674362	674962	601	*	1000	X01150	ENSG00000256672	674801	684127	-	overlapEnd	9765	161	NearestLocation	RP11-218M22.2
chr21	42227917	42228732	816	*	1000	X01151	ENSG00000160179	42199689	42297244	+	inside	28228	28228	Overlapping	ABCG1
chr21	42227917	42228732	816	*	1000	X01151	ENSG00000223262	42221173	42221286	+	downstream	6744	6631	NearestLocation	RNA5SP492
chr3	191337773	191338286	514	*	1000	X01152	ENSG00000188958	191267168	191330536	-	upstream	-7237	7237	NearestLocation	UTS2B
chr3	191337773	191338286	514	*	1000	X01152	ENSG00000152492	191329077	191398670	+	inside	8696	8696	Overlapping	CCDC50
chr4	5863375	5863836	462	*	1000	X01153	ENSG00000072832	5748084	5893058	-	inside	29683	29222	NearestLocation	CRMP1
chr1	19169486	19170023	538	*	1000	X01154	ENSG00000127481	19074506	19210276	-	inside	40790	40253	NearestLocation	UBR4
chr15	64247924	64248291	368	*	1000	X01155	ENSG00000166794	64155812	64163205	-	upstream	-84719	84719	NearestLocation	PPIB
chr15	64247924	64248291	368	*	1000	X01155	ENSG00000169118	64165517	64356259	-	inside	108335	82407	Overlapping	CSNK1G1
chr15	64247924	64248291	368	*	1000	X01155	ENSG00000259316	64181180	64381440	-	inside	133516	66744	Overlapping	CTD-2116N17.1
chr2	64133838	64134323	486	*	1000	X01156	ENSG00000197329	64092652	64144454	-	inside	10616	10131	Overlapping	PELI1
chr2	64133838	64134323	486	*	1000	X01156	ENSG00000225889	64143239	64252859	+	upstream	-9401	8916	NearestLocation	AC074289.1
chr4	99855965	99856625	661	*	1000	X01157	ENSG00000070190	99816833	99870154	+	inside	39132	13529	Overlapping	DAPP1
chr4	99855965	99856625	661	*	1000	X01157	ENSG00000279913	99844138	99844696	+	downstream	11827	11269	NearestLocation	AP001962.3
chr17	82297250	82298390	1141	*	1000	X01158	ENSG00000260563	82293716	82294910	+	downstream	3534	2340	NearestLocation	RP13-516M14.1
chr7	142807564	142809629	2066	*	1000	X01159	ENSG00000237254	142812586	142813399	-	downstream	5835	2957	NearestLocation	TRBV30
chr17	65013802	65014326	525	*	1000	X01160	ENSG00000120063	65010715	65056839	-	inside	43037	3087	Overlapping	GNA13
chr17	65013802	65014326	525	*	1000	X01160	ENSG00000266598	65051909	65053308	+	upstream	-38107	37583	NearestLocation	RP11-583F2.5
chr6	30819191	30819808	618	*	1000	X01161	ENSG00000214894	30798654	30830659	-	inside	11468	10851	NearestLocation	LINC00243
chr9	120892585	120893108	524	*	1000	X01162	ENSG00000119403	120855652	120894896	-	inside	2311	1788	NearestLocation	PHF19
chr5	17118640	17118993	354	*	1000	X01163	ENSG00000176788	17065598	17276843	+	inside	53042	53042	Overlapping	BASP1
chr5	17118640	17118993	354	*	1000	X01163	ENSG00000206814	17117576	17117686	-	upstream	-954	954	NearestLocation	Y_RNA
chr10	104260619	104261185	567	*	1000	X01164	ENSG00000148834	104235356	104267459	+	inside	25263	6274	Overlapping	GSTO1
chr10	104260619	104261185	567	*	1000	X01164	ENSG00000266852	104268336	104268405	-	downstream	7786	7151	NearestLocation	MIR4482
chr1	37479571	37480044	474	*	1000	X01165	ENSG00000163874	37474552	37484379	+	inside	5019	4335	NearestLocation	ZC3H12A
chr1	235910401	235911021	621	*	1000	X01166	ENSG00000206803	235915415	235915521	+	upstream	-5014	4394	NearestLocation	RNU6-968P
chr15	74383703	74384241	539	*	1000	X01167	ENSG00000277718	74379083	74390535	+	inside	4620	4620	NearestLocation	CTD-2311M21.5
chr17	29136988	29137527	540	*	1000	X01168	ENSG00000196535	29071124	29180412	-	inside	43424	42885	Overlapping	MYO18A
chr17	29136988	29137527	540	*	1000	X01168	ENSG00000263709	29140483	29155489	+	upstream	-3495	2956	NearestLocation	RP11-321A17.4
chr7	36686427	36686901	475	*	1000	X01169	ENSG00000136250	36512949	36724549	-	inside	38122	37648	NearestLocation	AOAH
chr7	92645629	92646176	548	*	1000	X01170	ENSG00000234545	92560793	92590394	-	upstream	-55235	55235	NearestLocation	FAM133B
chr7	92645629	92646176	548	*	1000	X01170	ENSG00000105810	92604921	92836594	-	inside	190965	40708	Overlapping	CDK6
chr5	168822564	168823207	644	*	1000	X01171	ENSG00000184347	168661733	169301129	-	inside	478565	160831	Overlapping	SLIT3
chr5	168822564	168823207	644	*	1000	X01171	ENSG00000202345	168791498	168791610	+	downstream	31066	30954	NearestLocation	Y_RNA
chrX	150482638	150483207	570	*	1000	X01172	ENSG00000013619	150361422	150514178	+	inside	121216	30971	Overlapping	MAMLD1
chrX	150482638	150483207	570	*	1000	X01172	LRG_839	150568597	150673143	+	upstream	-85959	85390	NearestLocation	MTM1
chr9	77747079	77747528	450	*	1000	X01173	ENSG00000156049	77423079	77648307	-	upstream	-98772	98772	NearestLocation	GNA14
chr9	77747079	77747528	450	*	1000	X01173	ENSG00000156052	77716087	78031458	-	inside	284379	30992	Overlapping	GNAQ
chr10	11552095	11552540	446	*	1000	X01174	ENSG00000148429	11453946	11611754	-	inside	59659	59214	Overlapping	USP6NL
chr10	11552095	11552540	446	*	1000	X01174	ENSG00000271360	11611305	11612227	+	upstream	-59210	58765	NearestLocation	RP11-138I18.1
chr11	2142705	2143336	632	*	1000	X01175	ENSG00000167244	2129112	2141238	-	upstream	-1467	1467	NearestLocation	IGF2
chr11	2142705	2143336	632	*	1000	X01175	ENSG00000129965	2132538	2161209	-	inside	18504	10167	Overlapping	INS-IGF2
chr11	2142705	2143336	632	*	1000	X01175	ENSG00000099869	2140501	2148666	+	inside	2204	2204	Overlapping	IGF2-AS
chr17	39404447	39405007	561	*	1000	X01176	ENSG00000108306	39252644	39402523	-	upstream	-1924	1924	NearestLocation	FBXL20
chr17	39404447	39405007	561	*	1000	X01176	ENSG00000266469	39401793	39406233	+	inside	2654	1226	Overlapping	CTB-131K11.1
chr17	39404447	39405007	561	*	1000	X01176	ENSG00000125686	39404285	39451286	-	inside	46839	162	Overlapping	MED1
chr17	64992199	64992698	500	*	1000	X01177	ENSG00000214174	64966550	64975576	-	upstream	-16623	16623	NearestLocation	AMZ2P1
chr18	77067258	77067954	697	*	1000	X01178	ENSG00000197971	76978827	77133683	-	inside	66425	65729	Overlapping	MBP
chr18	77067258	77067954	697	*	1000	X01178	ENSG00000275178	77093086	77093446	+	upstream	-25828	25132	NearestLocation	RP11-4B16.3
chr7	44856943	44857392	450	*	1000	X01179	ENSG00000234183	44848416	44849568	+	downstream	8527	7375	NearestLocation	AC004854.4
chr9	109011953	109012797	845	*	1000	X01180	ENSG00000119326	108942569	109013529	-	inside	1576	732	NearestLocation	CTNNAL1
chr15	84604836	84605344	509	*	1000	X01181	ENSG00000275120	84597809	84633987	-	inside	29151	7027	Overlapping	RP11-182J1.18
chr15	84604836	84605344	509	*	1000	X01181	ENSG00000176371	84600986	84627796	+	inside	3850	3850	NearestLocation	ZSCAN2
chr12	13347180	13348006	827	*	1000	X01182	ENSG00000180861	13371089	13387167	-	downstream	39987	23083	NearestLocation	LINC01559
chrX	31099533	31100158	626	*	1000	X01183	ENSG00000132446	31071241	31072053	-	upstream	-27480	27480	NearestLocation	FTHL17
chrX	31099533	31100158	626	*	1000	X01183	ENSG00000198947	31097677	33339441	-	inside	2239908	1856	Overlapping	DMD
chr11	107562793	107563206	414	*	1000	X01184	ENSG00000137760	107502726	107565746	-	inside	2953	2540	NearestLocation	ALKBH8
chr9	20358123	20358614	492	*	1000	X01185	ENSG00000237434	20331446	20332277	+	downstream	26677	25846	NearestLocation	RP11-15P13.1
chr9	20358123	20358614	492	*	1000	X01185	ENSG00000171843	20341665	20622543	-	inside	264420	16458	Overlapping	MLLT3
chr3	45981257	45981827	571	*	1000	X01186	ENSG00000163820	45917899	45995824	-	inside	14567	13997	NearestLocation	FYCO1
chr10	14390140	14390751	612	*	1000	X01187	ENSG00000151474	13643706	14462142	-	inside	72002	71391	Overlapping	FRMD4A
chr10	14390140	14390751	612	*	1000	X01187	ENSG00000278100	14391875	14392196	+	upstream	-1735	1124	NearestLocation	Metazoa_SRP
chr16	78742382	78742943	562	*	1000	X01188	ENSG00000186153	78099413	79212667	+	inside	642969	469724	Overlapping	WWOX
chr16	78742382	78742943	562	*	1000	X01188	ENSG00000243101	78825281	78826006	+	upstream	-82899	82338	NearestLocation	RPS3P7
chr4	153114717	153115315	599	*	1000	X01189	ENSG00000109654	153152342	153339320	+	upstream	-37625	37027	NearestLocation	TRIM2
chr7	127856751	127857188	438	*	1000	X01190	ENSG00000197157	127652180	128092609	+	inside	204571	204571	Overlapping	SND1
chr7	127856751	127857188	438	*	1000	X01190	ENSG00000240579	127857852	127858488	-	downstream	1737	664	NearestLocation	RP11-20L24.1
chr10	88707557	88708247	691	*	1000	X01191	ENSG00000271408	88699683	88700401	+	downstream	7874	7156	NearestLocation	RP11-186O14.7
chr12	46549613	46550444	832	*	1000	X01192	ENSG00000257261	46383679	46876159	+	inside	165934	165934	Overlapping	RP11-96H19.1
chr12	46549613	46550444	832	*	1000	X01192	ENSG00000272369	46537502	46652550	+	inside	12111	12111	NearestLocation	RP11-446N19.1
chr1	66436367	66436971	605	*	1000	X01193	ENSG00000118473	66533383	66748299	+	upstream	-97016	96412	NearestLocation	SGIP1
chr5	94793141	94793856	716	*	1000	X01194	ENSG00000175471	94703741	95284575	-	inside	491434	89400	Overlapping	MCTP1
chr5	94793141	94793856	716	*	1000	X01194	ENSG00000249175	94788789	94793599	+	overlapEnd	4352	257	NearestLocation	CTC-484P3.3
chr14	73569799	73570536	738	*	1000	X01195	ENSG00000119673	73567620	73575658	+	inside	2179	2179	Overlapping	ACOT2
chr14	73569799	73570536	738	*	1000	X01195	ENSG00000258524	73571159	73571667	-	downstream	1868	623	NearestLocation	NT5CP1
chr10	6070605	6071085	481	*	1000	X01196	ENSG00000214015	6071514	6071918	-	downstream	1313	429	NearestLocation	RP11-414H17.2
chr17	68399980	68400511	532	*	1000	X01197	ENSG00000141337	68259182	68422731	+	inside	140798	22220	Overlapping	ARSG
chr17	68399980	68400511	532	*	1000	X01197	ENSG00000267009	68413623	68524949	+	upstream	-13643	13112	NearestLocation	RP11-120M18.2
chr16	11233954	11234348	395	*	1000	X01198	ENSG00000263179	11242653	11243552	+	upstream	-8699	8305	NearestLocation	HNRNPCP4
chr12	75722652	75723055	404	*	1000	X01199	ENSG00000258077	75563202	75984015	-	inside	261363	159450	Overlapping	RP11-114H23.1
chr12	75722652	75723055	404	*	1000	X01199	ENSG00000258088	75694010	75698816	-	upstream	-23836	23836	NearestLocation	RP11-114H23.2
chr3	141940109	141940666	558	*	1000	X01200	ENSG00000279147	141936707	141938547	-	upstream	-1562	1562	NearestLocation	RP11-271K21.12
chr6	30810669	30811326	658	*	1000	X01201	ENSG00000214894	30798654	30830659	-	inside	19990	12015	NearestLocation	LINC00243
chr15	64010741	64011144	404	*	1000	X01202	ENSG00000035664	63907036	64072033	-	inside	61292	60889	NearestLocation	DAPK2
chr7	106346593	106347020	428	*	1000	X01203	ENSG00000243438	106315225	106315743	+	downstream	31368	30850	NearestLocation	LARP1BP2
chr14	78254017	78254580	564	*	1000	X01204	ENSG00000021645	78170373	79868290	+	inside	83644	83644	Overlapping	NRXN3
chr14	78254017	78254580	564	*	1000	X01204	ENSG00000239438	78231281	78231619	-	upstream	-22398	22398	NearestLocation	RP11-332E19.1
chr16	9068278	9068735	458	*	1000	X01205	ENSG00000261392	9068554	9072412	+	overlapStart	-276	181	NearestLocation	RP11-473I1.6
chr16	66873195	66873673	479	*	1000	X01206	ENSG00000159593	66802875	66873256	-	overlapStart	61	61	NearestLocation	NAE1
chr21	31554381	31554851	471	*	1000	X01207	ENSG00000156299	31118416	31559977	-	inside	5596	5126	Overlapping	TIAM1
chr21	31554381	31554851	471	*	1000	X01207	ENSG00000237594	31559245	31560487	+	upstream	-4864	4394	NearestLocation	AP000251.3
chr7	101952841	101953698	858	*	1000	X01208	ENSG00000257923	101815904	102283957	+	inside	136937	136937	Overlapping	CUX1
chr7	101952841	101953698	858	*	1000	X01208	ENSG00000272219	101960116	101961894	+	upstream	-7275	6418	NearestLocation	CTB-181H17.1
chr3	101518337	101518780	444	*	1000	X01209	ENSG00000175841	101521891	101522979	+	upstream	-3554	3111	NearestLocation	FAM172BP
chr11	3919830	3920546	717	*	1000	X01210	ENSG00000167323	3854527	4093210	+	inside	65303	65303	Overlapping	STIM1
chr11	3919830	3920546	717	*	1000	X01210	LRG_164	3855703	4093210	+	inside	64127	64127	Overlapping	STIM1
chr11	3919830	3920546	717	*	1000	X01210	ENSG00000206976	3922567	3922703	+	upstream	-2737	2021	NearestLocation	SNORA7
chr2	144357769	144358391	623	*	1000	X01211	ENSG00000121964	143938068	144332568	-	upstream	-25201	25201	NearestLocation	GTDC1
chr21	15422706	15423142	437	*	1000	X01212	ENSG00000229425	15370500	15627342	-	inside	204636	52206	Overlapping	AJ006998.2
chr21	15422706	15423142	437	*	1000	X01212	ENSG00000224524	15490530	15490767	-	downstream	68061	67388	NearestLocation	CYCSP42
chr3	187777271	187778121	851	*	1000	X01213	ENSG00000224049	187796187	187805258	+	upstream	-18916	18066	NearestLocation	RP11-30O15.1
chr11	74026503	74027005	503	*	1000	X01214	ENSG00000175564	74000281	74009435	-	upstream	-17068	17068	NearestLocation	UCP3
chr11	74026503	74027005	503	*	1000	X01214	ENSG00000168014	74012714	74171210	-	inside	144707	13789	Overlapping	C2CD3
chr12	89225261	89226214	954	*	1000	X01215	ENSG00000257156	89048187	89309553	-	inside	84292	83339	Overlapping	RP11-13A1.3
chr12	89225261	89226214	954	*	1000	X01215	ENSG00000238302	89282223	89282285	-	downstream	57024	56009	NearestLocation	RNU7-120P
chr13	40116038	40116447	410	*	1000	X01216	ENSG00000215483	40079106	40535807	-	inside	419769	36932	Overlapping	LINC00598
chr13	40116038	40116447	410	*	1000	X01216	ENSG00000230710	40181809	40189028	+	upstream	-65771	65362	NearestLocation	LINC00332
chr21	36429838	36430567	730	*	1000	X01217	ENSG00000230479	36430360	36481070	+	overlapStart	-522	207	NearestLocation	AP000695.6
chr19	44212346	44212904	559	*	1000	X01218	ENSG00000131115	44207547	44237268	+	inside	4799	4799	NearestLocation	ZNF227
chr8	100502302	100503004	703	*	1000	X01219	ENSG00000254364	100492528	100493713	+	downstream	9774	8589	NearestLocation	KB-1615E4.3
chr14	51873072	51873610	539	*	1000	X01220	ENSG00000186469	51826195	51979342	+	inside	46877	46877	Overlapping	GNG2
chr14	51873072	51873610	539	*	1000	X01220	ENSG00000258928	51916145	51918571	-	downstream	45499	42535	NearestLocation	RP11-463J10.2
chr11	128551480	128552053	574	*	1000	X01221	ENSG00000134954	128458761	128587558	-	inside	36078	35505	Overlapping	ETS1
chr11	128551480	128552053	574	*	1000	X01221	ENSG00000254588	128526142	128530389	+	downstream	25338	21091	NearestLocation	RP11-1007G5.2
chr6	89297940	89298345	406	*	1000	X01222	ENSG00000111886	89257208	89315299	-	inside	17359	16954	Overlapping	GABRR2
chr6	89297940	89298345	406	*	1000	X01222	ENSG00000220418	89301783	89303114	+	upstream	-3843	3438	NearestLocation	TUBB3P1
chr21	25490446	25491186	741	*	1000	X01223	ENSG00000229962	25515473	25518338	-	downstream	27892	24287	NearestLocation	AP000221.1
chr6	143545842	143546534	693	*	1000	X01224	ENSG00000112419	143536845	143831185	+	inside	8997	8997	NearestLocation	PHACTR2
chr1	160625950	160626563	614	*	1000	X01225	ENSG00000117090	160608100	160647295	-	inside	21345	17850	NearestLocation	SLAMF1
chr18	23231283	23231738	456	*	1000	X01226	ENSG00000134508	23134564	23260467	+	inside	96719	28729	Overlapping	CABLES1
chr18	23231283	23231738	456	*	1000	X01226	ENSG00000134490	23197144	23437961	-	inside	206678	34139	Overlapping	TMEM241
chr18	23231283	23231738	456	*	1000	X01226	ENSG00000266495	23257164	23260354	-	downstream	29071	25426	NearestLocation	RP11-17J14.2
chr7	50392983	50393502	520	*	1000	X01227	ENSG00000185811	50304124	50405101	+	inside	88859	11599	Overlapping	IKZF1
chr7	50392983	50393502	520	*	1000	X01227	ENSG00000200815	50435380	50435486	+	upstream	-42397	41878	NearestLocation	RNU6-1091P
chr8	66535456	66536211	756	*	1000	X01228	ENSG00000206949	66501205	66501311	-	upstream	-34145	34145	NearestLocation	RNU6-1324P
chr18	23377665	23378315	651	*	1000	X01229	ENSG00000134490	23197144	23437961	-	inside	60296	59646	NearestLocation	TMEM241
chr6	154241101	154241736	636	*	1000	X01230	ENSG00000112038	154010496	154246867	+	inside	230605	5131	Overlapping	OPRM1
chr6	154241101	154241736	636	*	1000	X01230	ENSG00000074706	154154496	154356792	-	inside	115691	86605	Overlapping	IPCEF1
chr6	154241101	154241736	636	*	1000	X01230	ENSG00000237593	154216931	154217489	+	downstream	24170	23612	NearestLocation	RP11-317B3.2
chr3	32313630	32314285	656	*	1000	X01231	ENSG00000170293	32238679	32370325	+	inside	74951	56040	Overlapping	CMTM8
chr3	32313630	32314285	656	*	1000	X01231	ENSG00000234737	32258940	32260230	+	downstream	54690	53400	NearestLocation	KRT18P15
chr1	230109834	230110483	650	*	1000	X01232	ENSG00000143641	230057990	230282124	+	inside	51844	51844	NearestLocation	GALNT2
chr12	50246810	50247567	758	*	1000	X01233	ENSG00000050405	50175788	50283546	-	inside	36736	35979	Overlapping	LIMA1
chr12	50246810	50247567	758	*	1000	X01233	ENSG00000212496	50256238	50256344	-	downstream	9534	8671	NearestLocation	RNU6-1093P
chr18	76740334	76740899	566	*	1000	X01234	ENSG00000265836	76751305	76751841	+	upstream	-10971	10406	NearestLocation	CCND3P2
chr2	33069602	33070348	747	*	1000	X01235	ENSG00000049323	32946972	33399509	+	inside	122630	122630	Overlapping	LTBP1
chr2	33069602	33070348	747	*	1000	X01235	ENSG00000223951	33056333	33063113	-	upstream	-6489	6489	NearestLocation	AL133244.1
chr3	99937548	99937934	387	*	1000	X01236	ENSG00000184220	99817834	100181732	+	inside	119714	119714	Overlapping	CMSS1
chr3	99937548	99937934	387	*	1000	X01236	ENSG00000168386	99830141	100114513	-	inside	176965	107407	Overlapping	FILIP1L
chr3	99937548	99937934	387	*	1000	X01236	ENSG00000264897	99964314	99964398	-	downstream	26850	26380	NearestLocation	MIR3921
chr5	126747990	126748559	570	*	1000	X01237	ENSG00000252185	126755316	126755417	-	downstream	7427	6757	NearestLocation	RNU6-752P
chr8	73346012	73347088	1077	*	1000	X01238	ENSG00000250295	73297711	73356461	-	inside	10449	9373	NearestLocation	RDH10-AS1
chr1	16371693	16372183	491	*	1000	X01239	ENSG00000055070	16352575	16398145	+	inside	19118	19118	Overlapping	SZRD1
chr1	16371693	16372183	491	*	1000	X01239	ENSG00000226457	16369150	16369530	-	upstream	-2163	2163	NearestLocation	RP11-430L17.1
chr1	28144401	28144856	456	*	1000	X01240	ENSG00000253005	28142737	28142841	-	upstream	-1560	1560	NearestLocation	RNU6-176P
chr10	34280477	34281128	652	*	1000	X01241	ENSG00000148498	34109560	34815325	-	inside	534848	170917	Overlapping	PARD3
chr10	34280477	34281128	652	*	1000	X01241	ENSG00000199200	34201979	34202074	-	upstream	-78403	78403	NearestLocation	Y_RNA
chr17	35879703	35880602	900	*	1000	X01242	ENSG00000270240	35868967	35885863	+	inside	10736	5261	Overlapping	AC015849.2
chr17	35879703	35880602	900	*	1000	X01242	ENSG00000271503	35871491	35880793	-	inside	1090	191	NearestLocation	CCL5
chr20	47487098	47487790	693	*	1000	X01243	ENSG00000202186	47484278	47484381	-	upstream	-2717	2717	NearestLocation	RNU6-497P
chr3	119700456	119700968	513	*	1000	X01244	ENSG00000183833	119703022	119767102	+	upstream	-2566	2054	NearestLocation	MAATS1
chr2	200712932	200713454	523	*	1000	X01245	ENSG00000244301	200678233	200738781	+	inside	34699	25327	Overlapping	AOX3P
chr2	200712932	200713454	523	*	1000	X01245	ENSG00000243478	200695917	200794239	+	inside	17015	17015	NearestLocation	AOX2P
chr2	200712932	200713454	523	*	1000	X01245	ENSG00000237166	200712305	200735177	-	inside	22245	627	Overlapping	AC007163.3
chr8	29408302	29409082	781	*	1000	X01246	ENSG00000260253	29352420	29353170	-	upstream	-55132	55132	NearestLocation	RP4-676L2.1
chr1	40450799	40451638	840	*	1000	X01247	ENSG00000187801	40450102	40463718	+	inside	697	697	NearestLocation	ZFP69B
chr11	19442172	19442748	577	*	1000	X01248	ENSG00000166833	19350724	20121598	+	inside	91448	91448	Overlapping	NAV2
chr11	19442172	19442748	577	*	1000	X01248	ENSG00000200687	19401872	19401981	-	upstream	-40191	40191	NearestLocation	RNA5SP335
chr11	95715767	95716135	369	*	1000	X01249	ENSG00000255605	95698086	95700623	+	downstream	17681	15144	NearestLocation	RP11-644L4.1
chr12	89756626	89757052	427	*	1000	X01250	ENSG00000252823	89754059	89754152	+	downstream	2567	2474	NearestLocation	RNU6-148P
chr2	201257712	201258485	774	*	1000	X01251	ENSG00000064012	201233443	201287711	+	inside	24269	24269	NearestLocation	CASP8
chr2	201257712	201258485	774	*	1000	X01251	LRG_34	201233443	201287711	+	inside	24269	24269	NearestLocation	CASP8
chr22	32050382	32051152	771	*	1000	X01252	ENSG00000100170	32043032	32113029	+	inside	7350	7350	NearestLocation	SLC5A1
chr5	154214388	154215027	640	*	1000	X01253	ENSG00000037749	154038906	154220478	+	inside	175482	5451	Overlapping	MFAP3
chr5	154214388	154215027	640	*	1000	X01253	ENSG00000164574	154190730	154420984	+	inside	23658	23658	NearestLocation	GALNT10
chr7	105806516	105806925	410	*	1000	X01254	ENSG00000146776	105605067	105876604	-	inside	70088	69679	Overlapping	ATXN7L1
chr7	105806516	105806925	410	*	1000	X01254	ENSG00000226624	105819492	105820101	+	upstream	-12976	12567	NearestLocation	CTA-351J1.1
chr7	150664976	150665647	672	*	1000	X01255	ENSG00000270990	150676833	150677918	-	downstream	12942	11186	NearestLocation	RP11-632K21.6
chr3	72259904	72260724	821	*	1000	X01256	ENSG00000241163	72035300	72279503	-	inside	19599	18779	NearestLocation	LINC00877
chr3	105823365	105823869	505	*	1000	X01257	ENSG00000114423	105655461	105869552	-	inside	46187	45683	NearestLocation	CBLB
chr13	99357253	99357713	461	*	1000	X01258	ENSG00000134882	99200774	99386434	+	inside	156479	28721	Overlapping	UBAC2
chr13	99357253	99357713	461	*	1000	X01258	ENSG00000207719	99356131	99356228	+	downstream	1122	1025	NearestLocation	MIR623
chr5	40277186	40277910	725	*	1000	X01259	ENSG00000199361	40269558	40269719	+	downstream	7628	7467	NearestLocation	RNU1-150P
chr13	31045624	31046206	583	*	1000	X01260	ENSG00000231894	31063306	31115699	+	upstream	-17682	17100	NearestLocation	WDR95P
chr17	77843325	77843932	608	*	1000	X01261	ENSG00000204283	77879027	77884087	-	downstream	40762	35095	NearestLocation	FLJ45079
chr6	16712823	16713378	556	*	1000	X01262	ENSG00000124788	16299112	16761491	-	inside	48668	48113	Overlapping	ATXN1
chr6	16712823	16713378	556	*	1000	X01262	ENSG00000229931	16761138	16762652	+	upstream	-48315	47760	NearestLocation	RP1-151F17.1
chr14	23605981	23606512	532	*	1000	X01263	ENSG00000274002	23619201	23620012	+	upstream	-13220	12689	NearestLocation	RP11-66N24.6
chr9	84296001	84296815	815	*	1000	X01264	ENSG00000197506	84275457	84340683	-	inside	44682	20544	Overlapping	SLC28A3
chr9	84296001	84296815	815	*	1000	X01264	ENSG00000233262	84278219	84290131	+	downstream	17782	5870	NearestLocation	RP11-380F14.2
chr1	116504199	116504893	695	*	1000	X01265	ENSG00000224950	116493016	116499212	-	upstream	-4987	4987	NearestLocation	RP5-1086K13.1
chr13	24187065	24187714	650	*	1000	X01266	ENSG00000273167	23979700	24321031	+	inside	207365	133317	Overlapping	RP11-307N16.6
chr13	24187065	24187714	650	*	1000	X01266	ENSG00000182957	23979805	24307074	+	inside	207260	119360	Overlapping	SPATA13
chr13	24187065	24187714	650	*	1000	X01266	ENSG00000252695	24162416	24162504	+	downstream	24649	24561	NearestLocation	MIR2276
chr2	120253541	120254277	737	*	1000	X01267	ENSG00000144118	120240064	120294713	+	inside	13477	13477	NearestLocation	RALB
chr15	63503738	63504118	381	*	1000	X01268	ENSG00000140455	63504511	63594640	+	upstream	-773	393	NearestLocation	USP3
chr7	131235649	131236156	508	*	1000	X01269	ENSG00000128585	131110096	131496636	+	inside	125553	125553	Overlapping	MKLN1
chr7	131235649	131236156	508	*	1000	X01269	ENSG00000233287	131242590	131242995	+	upstream	-6941	6434	NearestLocation	AC009362.2
chr2	240565549	240566170	622	*	1000	X01270	ENSG00000144504	240479422	240569209	-	inside	3660	3039	Overlapping	ANKMY1
chr2	240565549	240566170	622	*	1000	X01270	ENSG00000142327	240565804	240581372	+	overlapStart	-255	255	NearestLocation	RNPEPL1
chr8	128684760	128685807	1048	*	1000	X01271	ENSG00000254275	128405269	128564679	-	upstream	-120081	120081	NearestLocation	LINC00824
chr1	221961578	221962104	527	*	1000	X01272	ENSG00000238042	221880981	221978523	-	inside	16945	16419	Overlapping	RP11-815M8.1
chr1	221961578	221962104	527	*	1000	X01272	ENSG00000228437	221966341	221984964	+	upstream	-4763	4237	NearestLocation	RP11-400N13.2
chr1	226643083	226643623	541	*	1000	X01273	ENSG00000143772	226631690	226739323	-	inside	96240	11393	Overlapping	ITPKB
chr1	226643083	226643623	541	*	1000	X01273	ENSG00000228548	226668897	226676345	+	upstream	-25814	25274	NearestLocation	ITPKB-AS1
chr12	90043067	90043639	573	*	1000	X01274	ENSG00000257194	90107739	90112779	+	upstream	-64672	64100	NearestLocation	RP11-567C2.1
chr15	52558036	52558657	622	*	1000	X01275	ENSG00000128989	52547045	52569883	-	inside	11847	10991	NearestLocation	ARPP19
chr15	89179947	89180367	421	*	1000	X01276	ENSG00000140526	89087459	89202360	+	inside	92488	21993	Overlapping	ABHD2
chr15	89179947	89180367	421	*	1000	X01276	ENSG00000259948	89201091	89201768	-	downstream	21821	20724	NearestLocation	RP11-326A19.5
chr16	76805016	76805548	533	*	1000	X01277	ENSG00000261833	76553417	76819624	+	inside	251599	14076	Overlapping	RP11-58C22.1
chr16	76805016	76805548	533	*	1000	X01277	ENSG00000259995	76736342	76928169	+	inside	68674	68674	Overlapping	CTD-2336H13.2
chr16	76805016	76805548	533	*	1000	X01277	ENSG00000266426	76868936	76869019	+	upstream	-63920	63388	NearestLocation	MIR4719
chr2	145740264	145740806	543	*	1000	X01278	ENSG00000234119	145826285	145827830	-	downstream	87566	85479	NearestLocation	AC079248.1
chr2	213021878	213022839	962	*	1000	X01279	ENSG00000273118	212581357	213021545	-	upstream	-333	333	NearestLocation	AC079610.1
chr2	213021878	213022839	962	*	1000	X01279	ENSG00000030419	212999691	213152427	-	inside	130549	22187	Overlapping	IKZF2
chr2	234290600	234291025	426	*	1000	X01280	ENSG00000237784	234329483	234329838	+	upstream	-38883	38458	NearestLocation	AC097713.5
chr20	50166017	50166495	479	*	1000	X01281	ENSG00000237595	50162765	50166102	-	overlapStart	85	85	NearestLocation	RP11-112L6.3
chr20	50166017	50166495	479	*	1000	X01281	ENSG00000234698	50166362	50171742	+	overlapStart	-345	133	NearestLocation	RP11-112L6.2
chr6	159979097	159979609	513	*	1000	X01282	ENSG00000197081	159969099	160113507	+	inside	9998	9998	NearestLocation	IGF2R
chr9	20558620	20559129	510	*	1000	X01283	ENSG00000171843	20341665	20622543	-	inside	63923	63414	Overlapping	MLLT3
chr9	20558620	20559129	510	*	1000	X01283	ENSG00000237088	20532552	20533339	+	downstream	26068	25281	NearestLocation	RP11-73E6.2
chr9	111992358	111992973	616	*	1000	X01284	ENSG00000222356	111996635	111996739	-	downstream	4381	3662	NearestLocation	RNU6-710P
chr10	6140981	6141816	836	*	1000	X01285	ENSG00000170525	6144934	6235545	+	upstream	-3953	3118	NearestLocation	PFKFB3
chr12	122720484	122720897	414	*	1000	X01286	ENSG00000255398	122714756	122716892	-	upstream	-3592	3592	NearestLocation	HCAR3
chr19	48876129	48876691	563	*	1000	X01287	ENSG00000087074	48872392	48876057	+	downstream	3737	72	NearestLocation	PPP1R15A
chr17	8935179	8935565	387	*	1000	X01288	ENSG00000141506	8878911	8965712	-	inside	30533	30147	NearestLocation	PIK3R5
chr14	61355720	61356357	638	*	1000	X01289	ENSG00000027075	61187559	61550976	+	inside	168161	168161	Overlapping	PRKCH
chr14	61355720	61356357	638	*	1000	X01289	ENSG00000247287	61298164	61322818	-	upstream	-32902	32902	NearestLocation	RP11-902B17.1
chr2	98736328	98736891	564	*	1000	X01290	ENSG00000071073	98619106	98731126	-	upstream	-5202	5202	NearestLocation	MGAT4A
chr12	50597458	50597914	457	*	1000	X01291	ENSG00000066084	50504985	50748667	+	inside	92473	92473	Overlapping	DIP2B
chr12	50597458	50597914	457	*	1000	X01291	ENSG00000207136	50633273	50633376	+	upstream	-35815	35359	NearestLocation	RNU6-769P
chr15	41894733	41895272	540	*	1000	X01292	ENSG00000137877	41848144	41894077	-	upstream	-656	656	NearestLocation	SPTBN5
chr15	41894733	41895272	540	*	1000	X01292	ENSG00000174171	41892793	41898575	+	inside	1940	1940	Overlapping	RP11-23P13.6
chr19	11535908	11536241	334	*	1000	X01293	ENSG00000130176	11538717	11550323	+	upstream	-2809	2476	NearestLocation	CNN1
chr2	127064630	127065148	519	*	1000	X01294	ENSG00000260634	127024252	127025723	-	upstream	-38907	38907	NearestLocation	RP11-521O16.1
chr2	127064630	127065148	519	*	1000	X01294	ENSG00000136717	127048027	127107355	-	inside	42725	16603	Overlapping	BIN1
chr8	141026610	141027212	603	*	1000	X01295	ENSG00000169398	140657900	141002216	-	upstream	-24394	24394	NearestLocation	PTK2
[truncated: 4,216 more rows]

## Sheet: FOSL1 peaks (5kb around TSS)
seqnames	start	end	width	strand	score	peak	feature	feature.ranges.start	feature.ranges.end	feature.ranges.width	feature.strand	distance	insideFeature	distanceToSite	gene_name
chr8	143948320	143948831	512	*	1000	X0007	ENSG00000207574	143945191	143945279	89	-	3040	upstream	3040	MIR661
chr5	34923646	34924465	820	*	1000	X0011	ENSG00000113456	34905264	34918989	13726	-	4656	upstream	4656	RAD1
chr6	35302398	35303330	933	*	1000	X0012	ENSG00000023892	35297852	35321771	23920	+	0	inside	4545	DEF6
chr16	3021712	3022846	1135	*	1000	X0016	ENSG00000184697	3014712	3020071	5360	-	1640	upstream	1640	CLDN6
chr16	3021712	3022846	1135	*	1000	X0016	ENSG00000006327	3018445	3022383	3939	+	0	overlapEnd	3266	TNFRSF12A
chr16	3021712	3022846	1135	*	1000	X0016	ENSG00000103145	3022620	3024286	1667	-	0	overlapEnd	1439	HCFC1R1
chr16	3021712	3022846	1135	*	1000	X0016	ENSG00000131652	3024027	3027755	3729	+	1180	upstream	1180	THOC6
chr19	48325830	48326410	581	*	1000	X0018	ENSG00000105479	48296457	48321894	25438	-	3935	upstream	3935	CCDC114
chr19	48325830	48326410	581	*	1000	X0018	ENSG00000142227	48321509	48330553	9045	+	0	inside	4320	EMP3
chr22	22210259	22210880	622	*	1000	X0024	ENSG00000211642	22214794	22215270	477	+	3913	upstream	3913	IGLV10-54
chr1	221839689	221840330	642	*	1000	X0029	ENSG00000227925	221827666	221840666	13001	-	0	inside	335	RP11-191N8.2
chr1	221839689	221840330	642	*	1000	X0029	ENSG00000200033	221837334	221837437	104	-	2251	upstream	2251	RNU6-403P
chr2	11583966	11584592	627	*	1000	X0032	ENSG00000239899	11584773	11585047	275	+	180	upstream	180	RN7SL674P
chr21	29196290	29196760	471	*	1000	X0040	ENSG00000215533	29193480	29288205	94726	+	0	inside	2809	LINC00189
chr21	29196290	29196760	471	*	1000	X0040	ENSG00000156273	29194071	29630751	436681	+	0	inside	2218	BACH1
chr8	140591108	140591870	763	*	1000	X0046	ENSG00000280326	140591684	140593201	1518	+	0	overlapStart	0	RP11-642A1.1
chr14	22536763	22537412	650	*	1000	X0051	ENSG00000211882	22537622	22537680	59	+	209	upstream	209	TRAJ7
chr14	22536763	22537412	650	*	1000	X0051	ENSG00000211883	22539073	22539134	62	+	1660	upstream	1660	TRAJ6
chr14	22536763	22537412	650	*	1000	X0051	ENSG00000211884	22540247	22540306	60	+	2834	upstream	2834	TRAJ5
chr14	22536763	22537412	650	*	1000	X0051	ENSG00000211885	22542199	22542261	63	+	4786	upstream	4786	TRAJ4
chr11	65382044	65382785	742	*	1000	X0052	ENSG00000162241	65375192	65383701	8510	-	0	inside	915	SLC25A45
chr11	65382044	65382785	742	*	1000	X0052	ENSG00000126391	65386599	65413525	26927	+	3813	upstream	3813	FRMD8
chr5	142015882	142016596	715	*	1000	X0058	ENSG00000113552	141991749	142013041	21293	-	2840	upstream	2840	GNPDA1
chr12	96176753	96177475	723	*	1000	X0059	ENSG00000283422	96160692	96172126	11435	-	4626	upstream	4626	RP11-256L6.5
chr7	116316791	116317835	1045	*	1000	X0069	ENSG00000213167	116320751	116321031	281	+	2915	upstream	2915	Metazoa_SRP
chr7	112448984	112449932	949	*	1000	X0071	ENSG00000180019	112446164	112446375	212	-	2608	upstream	2608	AC079741.2
chr1	36386117	36386945	829	*	1000	X0076	ENSG00000196182	36339624	36385896	46273	-	220	upstream	220	STK40
chr17	43608143	43609073	931	*	1000	X0088	ENSG00000278109	43607436	43607723	288	-	419	upstream	419	Metazoa_SRP
chr16	28990430	28991137	708	*	1000	X0091	ENSG00000261552	28989140	28990778	1639	-	0	overlapStart	0	RP11-264B17.5
chr2	69675414	69675941	528	*	1000	X0096	ENSG00000115977	69457997	69674349	216353	-	1064	upstream	1064	AAK1
chr7	111086453	111087047	595	*	1000	X0098	ENSG00000173114	111091006	111125454	34449	+	3958	upstream	3958	LRRN3
chr1	167517467	167518024	558	*	1000	X0099	ENSG00000198821	167430640	167518610	87971	-	0	inside	585	CD247
chr1	167517467	167518024	558	*	1000	X0099	LRG_36	167430640	167518610	87971	-	0	inside	585	CD247
chr1	167517467	167518024	558	*	1000	X0099	ENSG00000227776	167519536	167520586	1051	+	1511	upstream	1511	AKR1D1P1
chr16	26597943	26598582	640	*	1000	X0103	ENSG00000236481	26584755	26594813	10059	-	3129	upstream	3129	AC002331.1
chr11	20367493	20368133	641	*	1000	X0105	ENSG00000109854	20363685	20383783	20099	+	0	inside	3807	HTATIP2
chr12	49265373	49265875	503	*	1000	X0106	ENSG00000258101	49232790	49264756	31967	-	616	upstream	616	RP11-977B10.2
chr2	27719977	27720744	768	*	1000	X0112	ENSG00000205334	27705786	27715732	9947	-	4244	upstream	4244	LINC01460
chr17	16418892	16420336	1445	*	1000	X0115	ENSG00000264739	16414524	16416689	2166	-	2202	upstream	2202	RP11-138I1.2
chr17	16418892	16420336	1445	*	1000	X0115	ENSG00000187688	16415542	16437003	21462	+	0	inside	3349	TRPV2
chr12	103505196	103505815	620	*	1000	X0117	ENSG00000257994	103505411	103506174	764	-	0	overlapEnd	358	RP11-626I20.2
chr19	14585171	14585574	404	*	1000	X0118	ENSG00000187912	14583084	14611157	28074	+	0	inside	2086	CLEC17A
chr19	14585171	14585574	404	*	1000	X0118	ENSG00000243066	14588357	14588656	300	+	2782	upstream	2782	RN7SL842P
chr16	1002188	1003244	1057	*	1000	X0119	ENSG00000260496	991151	1000926	9776	-	1261	upstream	1261	RP11-161M6.3
chr15	85413368	85413982	615	*	1000	X0120	ENSG00000259630	85415228	85415633	406	+	1245	upstream	1245	CTD-2262B20.1
chr1	152047973	152048614	642	*	1000	X0124	ENSG00000163191	152032506	152047907	15402	-	65	upstream	65	S100A11
chr15	88623063	88623630	568	*	1000	X0128	ENSG00000181026	88621296	88632282	10987	+	0	inside	1766	AEN
chr8	23230885	23231443	559	*	1000	X0134	ENSG00000250714	23225233	23230915	5683	-	0	overlapStart	0	RP11-1149O23.4
chr15	92803510	92804471	962	*	1000	X0137	ENSG00000274215	92808451	92809057	607	+	3979	upstream	3979	CTD-2313J17.6
chr1	8873513	8874021	509	*	1000	X0140	ENSG00000230679	8878835	8879894	1060	+	4813	upstream	4813	ENO1-AS1
chr4	48909553	48910092	540	*	1000	X0141	ENSG00000145247	48885019	48906937	21919	-	2615	upstream	2615	OCIAD2
chr17	80605574	80606159	586	*	1000	X0143	ENSG00000232083	80602549	80602926	378	-	2647	upstream	2647	RPL31P7
chr2	241965747	241966293	547	*	1000	X0146	ENSG00000237940	241970683	241977276	6594	+	4389	upstream	4389	AC093642.3
chr9	122401838	122402842	1005	*	1000	X0148	ENSG00000233616	122400970	122402906	1937	-	0	inside	63	RP11-542K23.10
chr9	122401838	122402842	1005	*	1000	X0148	ENSG00000229245	122403407	122448977	45571	+	564	upstream	564	RP11-542K23.7
chr20	23147699	23148613	915	*	1000	X0152	ENSG00000279164	23148086	23149939	1854	+	0	overlapStart	0	RP4-737E23.5
chr18	58600116	58600593	478	*	1000	X0153	ENSG00000252284	58600631	58600698	68	+	37	upstream	37	SNORD28
chr1	149938987	149939749	763	*	1000	X0154	ENSG00000014914	149928651	149936898	8248	-	2088	upstream	2088	MTMR11
chr8	100900274	100900853	580	*	1000	X0157	ENSG00000275041	100897853	100898136	284	-	2137	upstream	2137	Metazoa_SRP
chr17	21287883	21288404	522	*	1000	X0161	ENSG00000034152	21284672	21315240	30569	+	0	inside	3210	MAP2K3
chr14	65336071	65336595	525	*	1000	X0164	ENSG00000266740	65335117	65335183	67	-	887	upstream	887	MIR4708
chr3	198071748	198072453	706	*	1000	X0169	ENSG00000212297	198071311	198071417	107	-	330	upstream	330	RNU6-821P
chr16	48158164	48158683	520	*	1000	X0170	ENSG00000140798	48082973	48156018	73046	-	2145	upstream	2145	ABCC12
chr6	127420381	127420897	517	*	1000	X0175	ENSG00000220522	127416535	127416952	418	-	3428	upstream	3428	RP1-177A13.1
chr15	85667961	85668579	619	*	1000	X0176	ENSG00000259367	85619623	85670948	51326	-	0	inside	2368	RP11-815J21.4
chr11	111531657	111532198	542	*	1000	X0177	ENSG00000254980	111514043	111526755	12713	-	4901	upstream	4901	RP11-794P6.6
chr1	147084736	147085306	571	*	1000	X0180	ENSG00000230832	147082338	147083578	1241	-	1157	upstream	1157	RP11-325P15.2
chr11	108497505	108498015	511	*	1000	X0181	ENSG00000178202	108472105	108498432	26328	-	0	inside	416	KDELC2
chr19	6670034	6670581	548	*	1000	X0186	ENSG00000125735	6661253	6670588	9336	-	0	inside	6	TNFSF14
chr10	28291729	28292315	587	*	1000	X0188	ENSG00000275036	28289258	28289350	93	-	2378	upstream	2378	MIR8086
chr11	66418039	66418667	629	*	1000	X0196	ENSG00000174576	66421004	66426707	5704	+	2336	upstream	2336	NPAS4
chr14	101731148	101731918	771	*	1000	X0201	ENSG00000258404	101634454	101731108	96655	-	39	upstream	39	RP11-1029J19.5
chr14	101731148	101731918	771	*	1000	X0201	ENSG00000258512	101730437	101732522	2086	+	0	inside	710	LINC00239
chr12	47278003	47278496	494	*	1000	X0203	ENSG00000257925	47237734	47279021	41288	-	0	inside	524	RP11-493L12.3
chr14	61525128	61525777	650	*	1000	X0207	ENSG00000258989	61529128	61657964	128837	+	3350	upstream	3350	RP11-47I22.4
chr15	44726573	44727051	479	*	1000	X0208	ENSG00000185880	44728988	44767829	38842	+	1936	upstream	1936	TRIM69
chr9	93098529	93099013	485	*	1000	X0209	ENSG00000223446	93094939	93095529	591	-	2999	upstream	2999	RP11-274J16.5
chr9	93098529	93099013	485	*	1000	X0209	ENSG00000165233	93096218	93113283	17066	+	0	inside	2310	CARD19
chr14	35365358	35366525	1168	*	1000	X0213	ENSG00000258860	35362232	35363628	1397	-	1729	upstream	1729	RP11-561B11.3
chr7	130648971	130649466	496	*	1000	X0215	ENSG00000226045	130645225	130645594	370	-	3376	upstream	3376	AC009274.6
chr12	113962312	113962950	639	*	1000	X0217	ENSG00000122965	113816738	113966371	149634	-	0	inside	3420	RBM19
chr3	188950786	188951376	591	*	1000	X0219	ENSG00000234076	188941715	188947639	5925	-	3146	upstream	3146	TPRG1-AS1
chr3	188950786	188951376	591	*	1000	X0219	ENSG00000188001	188947214	189325304	378091	+	0	inside	3571	TPRG1
chr11	44569011	44569706	696	*	1000	X0221	ENSG00000085117	44564427	44620363	55937	+	0	inside	4583	CD82
chr5	43315234	43316193	960	*	1000	X0224	ENSG00000112972	43289395	43313512	24118	-	1721	upstream	1721	HMGCS1
chr5	68434010	68434630	621	*	1000	X0225	ENSG00000248884	68430427	68434481	4055	-	0	overlapStart	0	CTC-537E7.3
chr12	124916965	124917541	577	*	1000	X0228	ENSG00000150991	124911604	124917368	5765	-	0	overlapStart	0	UBC
chr20	50561460	50562066	607	*	1000	X0229	ENSG00000239742	50557682	50557998	317	-	3461	upstream	3461	RN7SL672P
chr20	50561460	50562066	607	*	1000	X0229	ENSG00000201501	50563009	50563110	102	+	942	upstream	942	Y_RNA
chr7	48084798	48085353	556	*	1000	X0232	ENSG00000183696	48088628	48108733	20106	+	3274	upstream	3274	UPP1
chr10	6275120	6275806	687	*	1000	X0239	ENSG00000215244	6277687	6335982	58296	+	1880	upstream	1880	RP11-563J2.2
chr13	45055414	45055965	552	*	1000	X0241	ENSG00000223341	45060729	45061086	358	+	4763	upstream	4763	RN7SKP3
chr8	66123790	66124370	581	*	1000	X0246	ENSG00000147573	66126896	66175487	48592	+	2525	upstream	2525	TRIM55
chr22	38984921	38985623	703	*	1000	X0248	ENSG00000179750	38982347	38992804	10458	+	0	inside	2573	APOBEC3B
chr4	80127294	80127832	539	*	1000	X0250	ENSG00000163297	79901149	80125454	224306	-	1839	upstream	1839	ANTXR2
chr2	174023872	174024793	922	*	1000	X0252	ENSG00000260868	174025280	174027163	1884	+	486	upstream	486	RP11-394I13.1
chr9	73149404	73149909	506	*	1000	X0253	ENSG00000135046	73151757	73170393	18637	+	1847	upstream	1847	ANXA1
chr16	66521919	66522570	652	*	1000	X0257	ENSG00000260851	66469812	66517312	47501	-	4606	upstream	4606	RP11-403P17.5
chr1	206905263	206905744	482	*	1000	X0260	ENSG00000271680	206905928	206906393	466	+	183	upstream	183	RP11-564A8.8
chr1	206905263	206905744	482	*	1000	X0260	ENSG00000226945	206907619	206908229	611	+	1874	upstream	1874	RP11-564A8.4
chr12	27331281	27331837	557	*	1000	X0261	ENSG00000029153	27332854	27425289	92436	+	1016	upstream	1016	ARNTL2
chr6	134436111	134436896	786	*	1000	X0266	ENSG00000236700	134437716	134504581	66866	+	819	upstream	819	LINC01010
chr2	207123159	207123883	725	*	1000	X0268	ENSG00000237892	207120884	207122044	1161	-	1114	upstream	1114	KLF7-IT1
chr18	48834421	48835133	713	*	1000	X0273	ENSG00000267764	48826051	48834770	8720	-	0	overlapStart	0	RP11-484L8.1
chr1	26276151	26276844	694	*	1000	X0276	ENSG00000142669	26279176	26281522	2347	+	2331	upstream	2331	SH3BGRL3
chr10	22246437	22247349	913	*	1000	X0278	ENSG00000279631	22252072	22254589	2518	+	4722	upstream	4722	RP11-573G6.4
chr6	143806281	143806774	494	*	1000	X0281	ENSG00000257065	143807092	143844617	37526	+	317	upstream	317	RP3-468K18.5
chr15	72227007	72227667	661	*	1000	X0290	ENSG00000067225	72199029	72231822	32794	-	0	inside	4154	PKM
chr12	31749017	31749694	678	*	1000	X0304	ENSG00000256843	31748100	31748240	141	-	776	upstream	776	RP11-467L13.4
chr19	9673927	9674542	616	*	1000	X0307	ENSG00000171466	9641808	9675086	33279	-	0	inside	543	ZNF562
chr19	48259500	48260237	738	*	1000	X0311	ENSG00000105483	48180770	48255946	75177	-	3553	upstream	3553	CARD8
chr3	40971634	40972050	417	*	1000	X0333	ENSG00000233096	40970541	40971578	1038	-	55	upstream	55	RP11-520A21.1
chr18	3603162	3603981	820	*	1000	X0335	ENSG00000262001	3603000	3608336	5337	+	0	inside	161	DLGAP1-AS2
chr1	15965972	15966879	908	*	1000	X0339	ENSG00000234607	15969632	15970194	563	+	2752	upstream	2752	RP11-5P18.1
chr17	41403837	41404514	678	*	1000	X0350	ENSG00000234859	41402416	41425049	22634	+	0	inside	1420	AC003958.2
chr16	85029212	85029839	628	*	1000	X0353	ENSG00000135709	85027751	85094230	66480	+	0	inside	1460	KIAA0513
chr4	80076969	80078107	1139	*	1000	X0364	ENSG00000236530	80079532	80081122	1591	+	1424	upstream	1424	AC097711.1
chr18	3652743	3653231	489	*	1000	X0366	ENSG00000266401	3653410	3656282	2873	+	178	upstream	178	RP11-874J12.4
chr6	16137066	16137672	607	*	1000	X0369	ENSG00000263712	16141556	16141624	69	+	3883	upstream	3883	MIR4639
chr11	46237005	46237560	556	*	1000	X0370	ENSG00000254639	46238382	46239267	886	+	821	upstream	821	CTD-2589M5.5
chr17	4969139	4970223	1085	*	1000	X0383	ENSG00000091640	4959226	4967872	8647	-	1266	upstream	1266	SPAG7
chr17	4969139	4970223	1085	*	1000	X0383	ENSG00000274300	4969702	4969771	70	-	0	includeFeature	0	MIR6864
chr17	4969139	4970223	1085	*	1000	X0383	ENSG00000278517	4970086	4970150	65	-	0	includeFeature	0	MIR6865
chr17	4969139	4970223	1085	*	1000	X0383	ENSG00000234203	4972851	4974681	1831	+	2627	upstream	2627	RP5-1050D4.2
chr1	200483439	200484050	612	*	1000	X0388	ENSG00000282849	200478020	200483604	5585	-	0	overlapStart	0	RP11-121P12.1
chr5	43336129	43336737	609	*	1000	X0390	ENSG00000188850	43336164	43348716	12553	+	0	overlapStart	0	RP11-159F24.2
chr4	82905225	82905680	456	*	1000	X0392	ENSG00000138674	82818661	82901166	82506	-	4058	upstream	4058	SEC31A
chr4	82905225	82905680	456	*	1000	X0392	ENSG00000251022	82893009	82900960	7952	-	4264	upstream	4264	THAP9-AS1
chr4	82905225	82905680	456	*	1000	X0392	ENSG00000168152	82900684	82919969	19286	+	0	inside	4540	THAP9
chr17	40560791	40561246	456	*	1000	X0402	ENSG00000126353	40553769	40565472	11704	-	0	inside	4225	CCR7
chr10	17228279	17228708	430	*	1000	X0405	ENSG00000229124	17214239	17229985	15747	-	0	inside	1276	VIM-AS1
chr10	17228279	17228708	430	*	1000	X0405	ENSG00000026025	17228259	17237593	9335	+	0	inside	19	VIM
chr7	115231036	115231662	627	*	1000	X0410	ENSG00000233607	115061537	115231355	169819	-	0	overlapStart	0	LINC01392
chr1	192531053	192531467	415	*	1000	X0421	ENSG00000236069	192529579	192538102	8524	+	0	inside	1473	RP5-1011O1.3
chr1	206001077	206001816	740	*	1000	X0425	ENSG00000276600	205976740	206003461	26722	-	0	inside	1644	RAB7B
chr17	64974237	64974820	584	*	1000	X0426	ENSG00000214174	64966550	64975576	9027	-	0	inside	755	AMZ2P1
chr20	45884867	45885410	544	*	1000	X0428	ENSG00000168612	45881227	45885266	4040	+	0	overlapEnd	3639	ZSWIM1
chr20	45884867	45885410	544	*	1000	X0428	ENSG00000064601	45890144	45898820	8677	+	4733	upstream	4733	CTSA
chr10	97422676	97423319	644	*	1000	X0433	ENSG00000052749	97356358	97426076	69719	-	0	inside	2756	RRP12
chr10	97422676	97423319	644	*	1000	X0433	ENSG00000200737	97421195	97421307	113	-	1368	upstream	1368	Y_RNA
chr10	97422676	97423319	644	*	1000	X0433	ENSG00000171314	97426160	97433441	7282	+	2840	upstream	2840	PGAM1
chr12	26274580	26275056	477	*	1000	X0437	ENSG00000278095	26273329	26273900	572	-	679	upstream	679	RP11-283G6.6
chr1	153572597	153573149	553	*	1000	X0445	ENSG00000196754	153561108	153567890	6783	-	4706	upstream	4706	S100A2
chr1	24191799	24192312	514	*	1000	X0447	ENSG00000185436	24154157	24187959	33803	-	3839	upstream	3839	IFNLR1
chr4	119208976	119209515	540	*	1000	X0448	ENSG00000178636	119192773	119212644	19872	-	0	inside	3128	RP11-455G16.1
chr4	119208976	119209515	540	*	1000	X0448	ENSG00000145390	119212587	119295517	82931	+	3071	upstream	3071	USP53
chr10	91163920	91164530	611	*	1000	X0450	ENSG00000180628	91163012	91284331	121320	+	0	inside	907	PCGF5
chr17	16027701	16028583	883	*	1000	X0459	ENSG00000275413	16023323	16023653	331	-	4047	upstream	4047	CTC-529I10.1
chr9	34992164	34992841	678	*	1000	X0462	ENSG00000281491	34985410	34989379	3970	-	2784	upstream	2784	DNAJB5-AS1
chr9	34992164	34992841	678	*	1000	X0462	ENSG00000137094	34989641	34998900	9260	+	0	inside	2522	DNAJB5
chr14	50085895	50086438	544	*	1000	X0468	ENSG00000251792	50086982	50087083	102	+	543	upstream	543	Y_RNA
chr14	91247456	91248144	689	*	1000	X0474	ENSG00000258875	91242759	91252211	9453	+	0	inside	4696	CTD-2547L24.3
chr1	113868287	113868901	615	*	1000	X0479	ENSG00000134242	113813811	113871759	57949	-	0	inside	2857	PTPN22
chr14	72023151	72023739	589	*	1000	X0480	ENSG00000200298	72022407	72022516	110	-	634	upstream	634	Y_RNA
chr3	177345516	177346011	496	*	1000	X0488	ENSG00000226782	177337628	177349166	11539	-	0	inside	3154	RP11-706D8.3
chr6	126180493	126180993	501	*	1000	X0492	ENSG00000231842	126177193	126202239	25047	+	0	inside	3299	RP11-527F13.1
chr9	5455135	5455794	660	*	1000	X0493	ENSG00000120217	5450503	5470566	20064	+	0	inside	4631	CD274
chr16	30434871	30435373	503	*	1000	X0494	ENSG00000179958	30423619	30430075	6457	-	4795	upstream	4795	DCTPP1
chr2	230925987	230926497	511	*	1000	X0495	ENSG00000283164	230924567	230929919	5353	+	0	inside	1419	RP11-499P1.2
chr16	67244124	67245265	1142	*	1000	X0499	ENSG00000135723	67229387	67247658	18272	-	0	inside	2392	FHOD1
chr2	64525167	64525668	502	*	1000	X0502	ENSG00000260101	64522187	64524093	1907	-	1073	upstream	1073	RP11-568N6.1
chr2	64525167	64525668	502	*	1000	X0502	ENSG00000119844	64524305	64593005	68701	+	0	inside	861	AFTPH
chr2	64525167	64525668	502	*	1000	X0502	ENSG00000283204	64525513	64525565	53	+	0	includeFeature	0	MIR4434
chr21	33231432	33231934	503	*	1000	X0503	ENSG00000159110	33229901	33265675	35775	+	0	inside	1530	IFNAR2
chr4	176193903	176194521	619	*	1000	X0506	ENSG00000150628	176184638	176195671	11034	-	0	inside	1149	SPATA4
chr19	39430592	39431197	606	*	1000	X0507	ENSG00000196235	39436156	39476670	40515	+	4958	upstream	4958	SUPT5H
chr3	151316386	151317117	732	*	1000	X0509	ENSG00000138271	151294086	151316952	22867	-	0	overlapStart	0	GPR87
chr9	93091139	93092143	1005	*	1000	X0520	ENSG00000165233	93096218	93113283	17066	+	4074	upstream	4074	CARD19
chr14	39229133	39229807	675	*	1000	X0525	ENSG00000150526	39230231	39253655	23425	+	423	upstream	423	MIA2
chr14	39229133	39229807	675	*	1000	X0525	ENSG00000258941	39233902	39350423	116522	+	4094	upstream	4094	RP11-407N17.3
chr1	150613392	150613972	581	*	1000	X0526	ENSG00000276103	150608507	150608623	117	-	4768	upstream	4768	U4
chr17	44972117	44972638	522	*	1000	X0541	ENSG00000131094	44959693	44968071	8379	-	4045	upstream	4045	C1QL1
chr12	121033763	121034323	561	*	1000	X0548	ENSG00000135114	121019111	121039242	20132	-	0	inside	4918	OASL
chr22	41285325	41285706	382	*	1000	X0549	ENSG00000100401	41245611	41286251	40641	-	0	inside	544	RANGAP1
chr5	139458691	139459292	602	*	1000	X0551	ENSG00000279686	139442316	139462707	20392	-	0	inside	3414	ECSCR
chr5	139458691	139459292	602	*	1000	X0551	ENSG00000249751	139448556	139462743	14188	-	0	inside	3450	ECSCR
chr11	66970733	66971302	570	*	1000	X0554	ENSG00000173237	66975277	66977004	1728	+	3974	upstream	3974	C11orf86
chr1	21294423	21295496	1074	*	1000	X0561	ENSG00000231105	21293290	21299774	6485	+	0	inside	1132	RP5-1071N3.1
chr5	140710791	140711369	579	*	1000	X0566	ENSG00000199990	140711275	140711373	99	+	0	overlapStart	0	VTRNA1-1
chr7	74452235	74452790	556	*	1000	X0574	ENSG00000006704	74453790	74602604	148815	+	999	upstream	999	GTF2IRD1
chr2	317715	318586	872	*	1000	X0576	ENSG00000235779	305111	314367	9257	-	3347	upstream	3347	AC079779.5
chr2	317715	318586	872	*	1000	X0576	ENSG00000233684	317912	342118	24207	+	0	overlapStart	0	AC079779.6
chr11	58577424	58578423	1000	*	1000	X0577	ENSG00000110031	58526871	58578220	51350	-	0	overlapStart	0	LPXN
chr11	58577424	58578423	1000	*	1000	X0577	ENSG00000186660	58579111	58621042	41932	+	687	upstream	687	ZFP91
chr11	58577424	58578423	1000	*	1000	X0577	ENSG00000255073	58579172	58624639	45468	+	748	upstream	748	ZFP91-CNTF
chr2	230905275	230905953	679	*	1000	X0585	ENSG00000230385	230908852	230910102	1251	+	2898	upstream	2898	AC012507.4
chr12	56338645	56339050	406	*	1000	X0588	ENSG00000135473	56316223	56334053	17831	-	4591	upstream	4591	PAN2
chr12	56338645	56339050	406	*	1000	X0588	ENSG00000110944	56334174	56340410	6237	+	0	inside	4470	IL23A
chr4	56410312	56410801	490	*	1000	X0593	ENSG00000283156	56410516	56431548	21033	+	0	overlapStart	0	RP11-646I6.3
chr4	169615653	169616409	757	*	1000	X0594	ENSG00000137601	169393275	169612629	219355	-	3023	upstream	3023	NEK1
chr4	169615653	169616409	757	*	1000	X0594	ENSG00000109572	169612633	169723673	111041	+	0	inside	3019	CLCN3
chr17	4945144	4945652	509	*	1000	X0595	ENSG00000108528	4937130	4940251	3122	-	4892	upstream	4892	SLC25A11
chr17	4945144	4945652	509	*	1000	X0595	ENSG00000108518	4945652	4949061	3410	-	0	overlapEnd	3408	PFN1
chr17	4945144	4945652	509	*	1000	X0595	ENSG00000108515	4948092	4957131	9040	+	2439	upstream	2439	ENO3
chr8	37901748	37902416	669	*	1000	X0603	ENSG00000156675	37858618	37899467	40850	-	2280	upstream	2280	RAB11FIP1
chr5	10631999	10632699	701	*	1000	X0604	ENSG00000250106	10627260	10628225	966	-	3773	upstream	3773	ANKRD33B-AS1
chr5	39175152	39175697	546	*	1000	X0607	ENSG00000251215	39169210	39170335	1126	-	4816	upstream	4816	GOLGA5P1
chr7	24907261	24908104	844	*	1000	X0608	ENSG00000234999	24906135	24906594	460	-	666	upstream	666	SNRPCP19
chr13	44710642	44711140	499	*	1000	X0616	ENSG00000276527	44684487	44715393	30907	-	0	inside	4252	RP11-442J21.2
chr2	42420661	42421677	1017	*	1000	X0619	ENSG00000115944	42333546	42425088	91543	-	0	inside	3410	COX7A2L
chr15	41490163	41490880	718	*	1000	X0628	ENSG00000137825	41493393	41503551	10159	+	2512	upstream	2512	ITPKA
chr1	153985234	153985833	600	*	1000	X0635	ENSG00000143545	153981617	153986358	4742	-	0	inside	524	RAB13
chr1	153985234	153985833	600	*	1000	X0635	ENSG00000177954	153990759	153992150	1392	+	4925	upstream	4925	RPS27
chr21	32493274	32493885	612	*	1000	X0638	ENSG00000229007	32496812	32497311	500	+	2926	upstream	2926	EXOSC3P1
chr17	27332461	27333136	676	*	1000	X0639	ENSG00000266313	27333256	27348491	15236	+	119	upstream	119	RP11-173M1.4
chr5	119036069	119036715	647	*	1000	X0643	ENSG00000172869	119037772	119249138	211367	+	1056	upstream	1056	DMXL1
chr5	157100215	157100938	724	*	1000	X0644	ENSG00000254246	157104788	157114900	10113	+	3849	upstream	3849	CTB-120L21.1
chr2	233350597	233351198	602	*	1000	X0647	ENSG00000259793	233351132	233353416	2285	-	0	overlapEnd	2217	RP11-400N9.1
chr2	233350597	233351198	602	*	1000	X0647	ENSG00000077044	233354507	233472104	117598	+	3308	upstream	3308	DGKD
chr5	137737553	137738157	605	*	1000	X0653	ENSG00000146021	137617500	137736090	118591	-	1462	upstream	1462	KLHL3
chr19	43784317	43784862	546	*	1000	X0654	ENSG00000104783	43766533	43781257	14725	-	3059	upstream	3059	KCNN4
chr15	74983817	74984327	511	*	1000	X0658	ENSG00000199580	74983274	74983376	103	-	440	upstream	440	Y_RNA
chr14	68685330	68686320	991	*	1000	X0661	ENSG00000258623	68683411	68685565	2155	-	0	overlapStart	0	CTD-2325P2.3
chr18	9117136	9117768	633	*	1000	X0669	ENSG00000263847	9112404	9115877	3474	-	1258	upstream	1258	RP11-143J12.3
chr4	2935961	2936539	579	*	1000	X0671	ENSG00000109736	2930561	2934859	4299	-	1101	upstream	1101	MFSD10
chr4	2935961	2936539	579	*	1000	X0671	ENSG00000249673	2934899	2961738	26840	+	0	inside	1061	NOP14-AS1
chr5	142014884	142015542	659	*	1000	X0672	ENSG00000113552	141991749	142013041	21293	-	1842	upstream	1842	GNPDA1
chr6	31203290	31204411	1122	*	1000	X0677	ENSG00000271821	31200165	31201918	1754	-	1371	upstream	1371	XXbac-BPG299F13.14
chr7	23594871	23595456	586	*	1000	X0684	ENSG00000169193	23597379	23644708	47330	+	1922	upstream	1922	CCDC126
chr3	4983813	4984485	673	*	1000	X0689	ENSG00000235831	4896809	4979961	83153	-	3851	upstream	3851	BHLHE40-AS1
chr3	4983813	4984485	673	*	1000	X0689	ENSG00000134107	4979116	4985323	6208	+	0	inside	4696	BHLHE40
chr7	129438688	129439447	760	*	1000	X0691	ENSG00000128578	129434433	129488399	53967	+	0	inside	4254	STRIP2
chr22	50016693	50017412	720	*	1000	X0697	ENSG00000188263	49994513	50012659	18147	-	4033	upstream	4033	IL17REL
chr21	28992873	28993548	676	*	1000	X0707	ENSG00000198862	28928144	28992956	64813	-	0	overlapStart	0	LTN1
chr5	170331134	170331570	437	*	1000	X0708	ENSG00000235172	170331429	170333879	2451	+	0	overlapStart	0	LINC01366
chr15	90872793	90873848	1056	*	1000	X0713	ENSG00000140564	90868592	90883458	14867	+	0	inside	4200	FURIN
chr1	168408719	168409303	585	*	1000	X0716	ENSG00000283255	168401483	168407274	5792	-	1444	upstream	1444	RP5-968D22.1
chr18	34978732	34979577	846	*	1000	X0721	ENSG00000166974	34976928	35143470	166543	+	0	inside	1803	MAPRE2
chr8	140571988	140572787	800	*	1000	X0729	ENSG00000279766	140572142	140572812	671	-	0	overlapEnd	24	RP11-642A1.2
chr1	234980701	234981383	683	*	1000	X0731	ENSG00000258082	234979647	234980804	1158	-	0	overlapStart	0	RP11-443B7.3
chr17	17853657	17854415	759	*	1000	X0732	ENSG00000197815	17858227	17860041	1815	+	3811	upstream	3811	RP1-253P7.4
chr19	46786281	46786890	610	*	1000	X0733	ENSG00000105281	46774883	46788594	13712	-	0	inside	1703	SLC1A5
chr19	46786281	46786890	610	*	1000	X0733	ENSG00000275719	46787815	46789043	1229	+	924	upstream	924	CTB-147N14.6
chr10	96588933	96589444	512	*	1000	X0739	ENSG00000077147	96518109	96587452	69344	-	1480	upstream	1480	TM9SF3
chr5	170312713	170313222	510	*	1000	X0745	ENSG00000250274	170308701	170312716	4016	-	0	overlapStart	0	CTB-114C7.4
chr19	3154891	3155521	631	*	1000	X0746	ENSG00000267551	3141576	3155175	13600	-	0	overlapStart	0	AC005264.2
chr5	96079079	96079579	501	*	1000	X0747	ENSG00000207578	96079138	96079212	75	+	0	includeFeature	0	MIR583
chr5	157464412	157465072	661	*	1000	X0753	ENSG00000251405	157362615	157460078	97464	-	4333	upstream	4333	CTB-109A12.1
chr5	157464412	157465072	661	*	1000	X0753	ENSG00000172548	157460019	157474717	14699	+	0	inside	4392	NIPAL4
chr6	158518080	158518537	458	*	1000	X0762	ENSG00000219188	158515605	158516229	625	-	1850	upstream	1850	CACYBPP3
chr15	44882524	44883158	635	*	1000	X0765	ENSG00000259479	44825747	44884694	58948	-	0	inside	1535	SORD2P
chr15	44882524	44883158	635	*	1000	X0765	ENSG00000212424	44884616	44884780	165	+	1457	upstream	1457	RNU1-119P
chr2	230908591	230909276	686	*	1000	X0768	ENSG00000230385	230908852	230910102	1251	+	0	overlapStart	0	AC012507.4
chr12	47832357	47832817	461	*	1000	X0776	ENSG00000061273	47782722	47833132	50411	-	0	inside	314	HDAC7
chr16	69563832	69564486	655	*	1000	X0778	ENSG00000102908	69565094	69704666	139573	+	607	upstream	607	NFAT5
chr17	45311992	45312504	513	*	1000	X0779	ENSG00000006062	45263121	45317040	53920	-	0	inside	4535	MAP3K14
chr15	90869650	90870080	431	*	1000	X0786	ENSG00000140564	90868592	90883458	14867	+	0	inside	1057	FURIN
chr12	110578159	110579037	879	*	1000	X0789	ENSG00000196850	110533245	110583320	50076	-	0	inside	4282	PPTC7
chr19	17079903	17080418	516	*	1000	X0798	ENSG00000131351	17049729	17075625	25897	-	4277	upstream	4277	HAUS8
chr19	17079903	17080418	516	*	1000	X0798	ENSG00000099331	17075781	17214537	138757	+	0	inside	4121	MYO9B
chr10	4243584	4244132	549	*	1000	X0800	ENSG00000233117	4201141	4243912	42772	-	0	overlapStart	0	LINC00702
chr19	6947634	6948278	645	*	1000	X0813	ENSG00000268845	6953211	6954904	1694	+	4932	upstream	4932	RP11-1137G4.3
chr7	150367732	150368248	517	*	1000	X0818	ENSG00000240449	150363777	150372590	8814	-	0	inside	4341	RP4-584D14.5
chr7	150367732	150368248	517	*	1000	X0818	ENSG00000214022	150368189	150374044	5856	+	0	overlapStart	0	REPIN1
chr7	150367732	150368248	517	*	1000	X0818	ENSG00000196456	150368790	150410597	41808	+	541	upstream	541	ZNF775
chr15	88638632	88639137	506	*	1000	X0825	ENSG00000172183	88636153	88656483	20331	+	0	inside	2478	ISG20
chr22	38873897	38874530	634	*	1000	X0826	ENSG00000183741	38861450	38872314	10865	-	1582	upstream	1582	CBX6
chr1	150922449	150923147	699	*	1000	X0833	ENSG00000143379	150926263	150964744	38482	+	3115	upstream	3115	SETDB1
chr4	38857496	38858125	630	*	1000	X0834	ENSG00000174125	38790677	38856817	66141	-	678	upstream	678	TLR1
chr4	38857496	38858125	630	*	1000	X0834	ENSG00000174130	38823715	38856817	33103	-	678	upstream	678	TLR6
chr13	41310642	41311234	593	*	1000	X0849	ENSG00000172766	41311205	41377030	65826	+	0	overlapStart	0	NAA16
chr1	161092540	161093183	644	*	1000	X0850	ENSG00000143217	161070995	161089599	18605	-	2940	upstream	2940	NECTIN4
chr7	130912767	130913803	1037	*	1000	X0854	ENSG00000226380	130876747	130913310	36564	-	0	overlapStart	0	MIR29A
chr12	47903722	47904289	568	*	1000	X0855	ENSG00000278385	47905122	47906865	1744	+	832	upstream	832	RP11-89H19.2
chr20	49812368	49812753	386	*	1000	X0865	ENSG00000197818	49812713	49892242	79530	+	0	overlapStart	0	SLC9A8
chr17	56915770	56916294	525	*	1000	X0867	ENSG00000121060	56887909	56914038	26130	-	1731	upstream	1731	TRIM25
chr9	120844760	120845893	1134	*	1000	X0870	ENSG00000095261	120815496	120842984	27489	-	1775	upstream	1775	PSMD5
chr5	139447074	139447864	791	*	1000	X0871	ENSG00000170464	139408588	139444491	35904	-	2582	upstream	2582	DNAJC18
chr5	139447074	139447864	791	*	1000	X0871	ENSG00000200378	139447907	139448017	111	+	42	upstream	42	RNU5B-4P
chr12	47705865	47706239	375	*	1000	X0879	ENSG00000005175	47661249	47706061	44813	-	0	overlapStart	0	RPAP3
chr12	47705865	47706239	375	*	1000	X0879	ENSG00000257433	47706085	47742294	36210	+	0	overlapStart	0	RP1-197B17.3
chr19	2168786	2169351	566	*	1000	X0881	ENSG00000065000	2100988	2164465	63478	-	4320	upstream	4320	AP3D1
chr19	2168786	2169351	566	*	1000	X0881	ENSG00000104885	2164149	2232578	68430	+	0	inside	4636	DOT1L
chr2	6914827	6915236	410	*	1000	X0884	ENSG00000228203	6912277	6918709	6433	-	0	inside	3472	RNF144A-AS1
chr2	6914827	6915236	410	*	1000	X0884	ENSG00000151692	6917392	7068286	150895	+	2155	upstream	2155	RNF144A
chr17	44137830	44138760	931	*	1000	X0888	ENSG00000212446	44135883	44135989	107	-	1840	upstream	1840	RNU6-131P
chr17	44137830	44138760	931	*	1000	X0888	ENSG00000125319	44141906	44162476	20571	+	3145	upstream	3145	C17orf53
chr7	36601036	36601507	472	*	1000	X0896	ENSG00000230539	36597834	36600120	2287	-	915	upstream	915	AOAH-IT1
chr10	102645637	102646825	1189	*	1000	X0903	ENSG00000272933	102642792	102644140	1349	-	1496	upstream	1496	RP11-47A8.5
chr10	102645637	102646825	1189	*	1000	X0903	ENSG00000171206	102644496	102658407	13912	+	0	inside	1140	TRIM8
chr1	110634380	110635264	885	*	1000	X0908	ENSG00000177301	110593580	110631474	37895	-	2905	upstream	2905	KCNA2
chr12	124916180	124916920	741	*	1000	X0910	ENSG00000150991	124911604	124917368	5765	-	0	inside	447	UBC
chr1	160576432	160576880	449	*	1000	X0914	ENSG00000066294	160541095	160579516	38422	-	0	inside	2635	CD84
chr8	104336821	104337605	785	*	1000	X0926	ENSG00000164935	104339087	104356689	17603	+	1481	upstream	1481	DCSTAMP
chr5	91280117	91280911	795	*	1000	X0928	ENSG00000234292	91280097	91281142	1046	-	0	inside	230	RP11-213H15.1
chr19	50362857	50363386	530	*	1000	X0931	ENSG00000131400	50358477	50365830	7354	-	0	inside	2443	NAPSA
chr22	36385860	36386484	625	*	1000	X0932	LRG_567	36281277	36388067	106791	-	0	inside	1582	MYH9
chr22	36385860	36386484	625	*	1000	X0932	ENSG00000100345	36281281	36388018	106738	-	0	inside	1533	MYH9
chr22	36385860	36386484	625	*	1000	X0932	ENSG00000223695	36388626	36396517	7892	+	2141	upstream	2141	RP4-633O19__A.1
chr11	93197198	93197634	437	*	1000	X0933	ENSG00000180773	93144171	93197964	53794	-	0	inside	329	SLC36A4
chr19	51362734	51363368	635	*	1000	X0937	ENSG00000105379	51345169	51366418	21250	-	0	inside	3049	ETFB
chr19	51362734	51363368	635	*	1000	X0937	ENSG00000269403	51350373	51368099	17727	-	0	inside	4730	CTD-2616J11.11
chr19	51362734	51363368	635	*	1000	X0937	ENSG00000268520	51361712	51365544	3833	-	0	inside	2175	CTD-2616J11.10
chr20	35093298	35094072	775	*	1000	X0938	ENSG00000100991	35002404	35092871	90468	-	426	upstream	426	TRPC4AP
chr4	98929725	98930346	622	*	1000	X0940	ENSG00000151247	98871684	98930637	58954	-	0	inside	290	EIF4E
chr4	98929725	98930346	622	*	1000	X0940	ENSG00000263923	98928897	98994994	66098	+	0	inside	827	RP11-571L19.7
chr6	152984112	152984765	654	*	1000	X0941	ENSG00000112029	152970519	152983579	13061	-	532	upstream	532	FBXO5
chr6	152984112	152984765	654	*	1000	X0941	ENSG00000227627	152983331	152990541	7211	+	0	inside	780	RP1-101K10.6
chr11	111378564	111379261	698	*	1000	X0947	ENSG00000253099	111383092	111383219	128	+	3830	upstream	3830	RNU2-60P
chr7	155198872	155199362	491	*	1000	X0949	ENSG00000217825	155196563	155198455	1893	-	416	upstream	416	AC099552.4
chr7	155198872	155199362	491	*	1000	X0949	ENSG00000228521	155204147	155205189	1043	+	4784	upstream	4784	AC099552.3
chr10	17206206	17206860	655	*	1000	X0950	ENSG00000107614	17142254	17202054	59801	-	4151	upstream	4151	TRDMT1
chr7	36390283	36390619	337	*	1000	X0956	ENSG00000164542	36324221	36390125	65905	-	157	upstream	157	KIAA0895
chr7	36390283	36390619	337	*	1000	X0956	ENSG00000011426	36389806	36453791	63986	+	0	inside	476	ANLN
chr14	89956288	89956884	597	*	1000	X0959	ENSG00000259053	89412312	89954659	542348	-	1628	upstream	1628	RP11-33N16.3
chr14	89956288	89956884	597	*	1000	X0959	ENSG00000140025	89794669	89954777	160109	-	1510	upstream	1510	EFCAB11
chr14	89956288	89956884	597	*	1000	X0959	ENSG00000042088	89954939	90044768	89830	+	0	inside	1348	TDP1
chr14	97456872	97457491	620	*	1000	X0965	ENSG00000246084	97458816	97581601	122786	+	1324	upstream	1324	CTD-2506J14.1
chr17	35448036	35448486	451	*	1000	X0966	ENSG00000154760	35435096	35448837	13742	-	0	inside	350	SLFN13
chr1	153566452	153566919	468	*	1000	X0967	ENSG00000196754	153561108	153567890	6783	-	0	inside	970	S100A2
chr11	93738139	93738560	422	*	1000	X0968	ENSG00000239195	93733228	93733300	73	-	4838	upstream	4838	SNORD5
chr11	93738139	93738560	422	*	1000	X0968	ENSG00000207145	93733466	93733597	132	-	4541	upstream	4541	SNORA18
chr11	93738139	93738560	422	*	1000	X0968	ENSG00000210825	93735111	93735236	126	-	2902	upstream	2902	SNORA40
chr11	93738139	93738560	422	*	1000	X0968	ENSG00000182919	93741591	93764749	23159	+	3030	upstream	3030	C11orf54
chr17	30331815	30332661	847	*	1000	X0970	ENSG00000182271	30316333	30334059	17727	-	0	inside	1397	TMIGD1
chr3	39150866	39151463	598	*	1000	X0976	ENSG00000144655	39141855	39154562	12708	-	0	inside	3098	CSRNP1
chr1	1064148	1064586	439	*	1000	X0978	ENSG00000217801	1059734	1069355	9622	+	0	inside	4413	RP11-465B22.3
chr1	1064148	1064586	439	*	1000	X0978	ENSG00000273443	1062208	1063288	1081	-	859	upstream	859	RP11-54O7.18
chr17	68248927	68249444	518	*	1000	X0979	ENSG00000265100	68246629	68247938	1310	-	988	upstream	988	RP11-147L13.2
chr17	68248927	68249444	518	*	1000	X0979	ENSG00000196704	68247574	68257164	9591	+	0	inside	1352	AMZ2
chr3	81760765	81761258	494	*	1000	X0982	ENSG00000114480	81489699	81762161	272463	-	0	inside	902	GBE1
chr14	93994855	93995287	433	*	1000	X0985	ENSG00000175699	93997270	94008863	11594	+	1982	upstream	1982	LINC00521
chr17	50050919	50051604	686	*	1000	X0991	ENSG00000246640	50050349	50055739	5391	-	0	inside	4134	RP11-1094H24.4
chr17	50050919	50051604	686	*	1000	X0991	ENSG00000005884	50055968	50090481	34514	+	4363	upstream	4363	ITGA3
chr19	14369620	14370284	665	*	1000	X0992	ENSG00000266913	14305458	14370196	64739	-	0	overlapStart	0	CTC-548K16.2
chr9	127578849	127579385	537	*	1000	X0996	ENSG00000136830	127505339	127578989	73651	-	0	overlapStart	0	FAM129B
chr9	127578849	127579385	537	*	1000	X0996	ENSG00000136854	127579370	127696115	116746	+	0	overlapStart	0	STXBP1
chr4	165204248	165204927	680	*	1000	X0998	ENSG00000170088	165070608	165208549	137942	-	0	inside	3621	TMEM192
chr4	165204248	165204927	680	*	1000	X0998	ENSG00000109466	165207618	165323156	115539	+	2690	upstream	2690	KLHL2
chr1	172662756	172663186	431	*	1000	X1005	ENSG00000117560	172659018	172666874	7857	+	0	inside	3737	FASLG
chr1	172662756	172663186	431	*	1000	X1005	LRG_58	172659045	172666873	7829	+	0	inside	3710	FASLG
chr12	121036638	121037102	465	*	1000	X1010	ENSG00000135114	121019111	121039242	20132	-	0	inside	2139	OASL
chr1	244353717	244354187	471	*	1000	X1012	ENSG00000173728	244352635	244389663	37029	+	0	inside	1081	C1orf100
chr11	75143175	75143630	456	*	1000	X1013	ENSG00000255395	75099172	75140148	40977	-	3026	upstream	3026	CTD-2562J17.2
chr21	30718234	30718726	493	*	1000	X1014	ENSG00000231068	30718525	30718777	253	-	0	overlapEnd	50	KRTAP21-3
chr19	43781077	43781608	532	*	1000	X1018	ENSG00000104783	43766533	43781257	14725	-	0	overlapStart	0	KCNN4
chr12	6345275	6345939	665	*	1000	X1023	ENSG00000067182	6328757	6342114	13358	-	3160	upstream	3160	TNFRSF1A
chr12	6345275	6345939	665	*	1000	X1023	LRG_193	6328757	6342117	13361	-	3157	upstream	3157	TNFRSF1A
chr12	19125233	19125808	576	*	1000	X1024	ENSG00000052126	19129752	19376400	246649	+	3943	upstream	3943	PLEKHA5
chr17	51121733	51122281	549	*	1000	X1026	ENSG00000008294	50962174	51120865	158692	-	867	upstream	867	SPAG9
chr19	39403541	39404234	694	*	1000	X1028	ENSG00000128016	39406813	39409412	2600	+	2578	upstream	2578	ZFP36
chr15	92625243	92626133	891	*	1000	X1034	ENSG00000259064	92627073	92627414	342	+	939	upstream	939	RP11-386M24.5
chr1	109617296	109617674	379	*	1000	X1037	ENSG00000134183	109603267	109619929	16663	-	0	inside	2254	GNAT2
chr1	109617296	109617674	379	*	1000	X1037	ENSG00000116337	109616104	109632051	15948	+	0	inside	1191	AMPD2
chr17	12041305	12041726	422	*	1000	X1039	ENSG00000252707	12036496	12036637	142	-	4667	upstream	4667	RNU11-2P
chr1	8424241	8424754	514	*	1000	X1041	ENSG00000232912	8424645	8434838	10194	+	0	overlapStart	0	RP5-1115A15.1
chr1	206504045	206504598	554	*	1000	X1042	ENSG00000261000	206503948	206504456	509	+	0	overlapEnd	96	RP11-534L20.5
chr1	206504045	206504598	554	*	1000	X1042	ENSG00000266094	206507530	206589448	81919	+	2931	upstream	2931	RASSF5
chr8	80347861	80348305	445	*	1000	X1045	ENSG00000253237	80351132	80351416	285	+	2826	upstream	2826	RP11-775E10.1
chr13	79392818	79393390	573	*	1000	X1046	ENSG00000252496	79389534	79389631	98	-	3186	upstream	3186	RNA5SP33
chr16	12613525	12614192	668	*	1000	X1047	ENSG00000259899	12560756	12611044	50289	-	2480	upstream	2480	CTD-3037G24.3
chr16	12613525	12614192	668	*	1000	X1047	ENSG00000274834	12614451	12614852	402	+	258	upstream	258	CTD-3037G24.5
chr19	14384103	14384576	474	*	1000	X1049	ENSG00000123146	14380501	14408725	28225	+	0	inside	3601	ADGRE5
chr22	46013409	46013824	416	*	1000	X1052	ENSG00000273145	46013606	46015498	1893	+	0	overlapStart	0	CITF22-92A6.1
chr15	101168040	101168570	531	*	1000	X1071	ENSG00000259182	101168530	101170821	2292	+	0	overlapStart	0	RP11-424I19.2
chr7	99562842	99563348	507	*	1000	X1075	ENSG00000221909	99546308	99558536	12229	-	4305	upstream	4305	FAM200A
chr7	99562842	99563348	507	*	1000	X1075	ENSG00000197343	99558406	99576453	18048	+	0	inside	4435	ZNF655
chr7	99562842	99563348	507	*	1000	X1075	ENSG00000272647	99558695	99607810	49116	+	0	inside	4146	GS1-259H13.13
chr14	21103892	21104371	480	*	1000	X1078	ENSG00000165804	21090046	21104722	14677	-	0	inside	350	ZNF219
chr14	21103892	21104371	480	*	1000	X1078	ENSG00000178107	21108043	21116703	8661	+	3671	upstream	3671	RP11-998D10.4
chr14	105069931	105070814	884	*	1000	X1081	ENSG00000183484	105049389	105065445	16057	-	4485	upstream	4485	GPR132
chr21	46053191	46053768	578	*	1000	X1092	ENSG00000226115	46056516	46057567	1052	+	2747	upstream	2747	AP001476.3
chr13	114128948	114129512	565	*	1000	X1097	ENSG00000185989	113977783	114132611	154829	-	0	inside	3098	RASA3
chr1	25022703	25023224	522	*	1000	X1100	ENSG00000264371	25023503	25023586	84	+	278	upstream	278	MIR4425
chr22	38696585	38697108	524	*	1000	X1106	ENSG00000100221	38685543	38701556	16014	-	0	inside	4447	JOSD1
chr1	150977279	150977756	478	*	1000	X1112	ENSG00000143418	150960583	150975004	14422	-	2274	upstream	2274	CERS2
chr1	150977279	150977756	478	*	1000	X1112	ENSG00000143412	150982017	150995634	13618	+	4260	upstream	4260	ANXA9
chr3	39152491	39153160	670	*	1000	X1118	ENSG00000144655	39141855	39154562	12708	-	0	inside	1401	CSRNP1
chr11	57424703	57425124	422	*	1000	X1126	ENSG00000254979	57387365	57424059	36695	-	643	upstream	643	RP11-872D17.8
chr11	57424703	57425124	422	*	1000	X1126	ENSG00000134802	57406954	57427580	20627	-	0	inside	2455	SLC43A3
chr5	132295092	132295531	440	*	1000	X1128	ENSG00000072682	132191838	132295315	103478	-	0	overlapStart	0	P4HA2
chr5	132295092	132295531	440	*	1000	X1128	ENSG00000197208	132294443	132344206	49764	+	0	inside	648	SLC22A4
chr1	66624485	66624932	448	*	1000	X1129	ENSG00000264720	66628440	66628517	78	+	3507	upstream	3507	MIR3117
chr1	212030384	212031309	926	*	1000	X1132	ENSG00000143493	211940399	212035542	95144	-	0	inside	4232	INTS7
chr1	212030384	212031309	926	*	1000	X1132	ENSG00000143476	212035553	212107400	71848	+	4243	upstream	4243	DTL
chr12	92470467	92471222	756	*	1000	X1133	ENSG00000205056	92466451	92492091	25641	+	0	inside	4015	RP11-693J15.5
chr17	29623940	29624363	424	*	1000	X1141	ENSG00000167549	29614756	29622907	8152	-	1032	upstream	1032	CORO6
chr17	29623940	29624363	424	*	1000	X1141	ENSG00000264007	29621617	29622254	638	-	1685	upstream	1685	RP11-68I3.10
chr2	232781660	232782046	387	*	1000	X1146	ENSG00000252452	232782665	232782766	102	+	618	upstream	618	RNU6-107P
chr8	100430714	100431415	702	*	1000	X1148	ENSG00000253842	100428834	100430997	2164	-	0	overlapStart	0	KB-173C10.1
chr17	82297250	82298390	1141	*	1000	X1158	ENSG00000265692	82290046	82292814	2769	-	4435	upstream	4435	RP13-516M14.4
chr9	120892585	120893108	524	*	1000	X1162	ENSG00000119403	120855652	120894896	39245	-	0	inside	1787	PHF19
chr5	17118640	17118993	354	*	1000	X1163	ENSG00000206814	17117576	17117686	111	-	953	upstream	953	Y_RNA
chr1	235910401	235911021	621	*	1000	X1166	ENSG00000206803	235915415	235915521	107	+	4393	upstream	4393	RNU6-968P
chr15	74383703	74384241	539	*	1000	X1167	ENSG00000277718	74379083	74390535	11453	+	0	inside	4619	CTD-2311M21.5
chr17	29136988	29137527	540	*	1000	X1168	ENSG00000263709	29140483	29155489	15007	+	2955	upstream	2955	RP11-321A17.4
chr11	2142705	2143336	632	*	1000	X1175	ENSG00000167244	2129112	2141238	12127	-	1466	upstream	1466	IGF2
chr11	2142705	2143336	632	*	1000	X1175	ENSG00000099869	2140501	2148666	8166	+	0	inside	2203	IGF2-AS
chr17	39404447	39405007	561	*	1000	X1176	ENSG00000108306	39252644	39402523	149880	-	1923	upstream	1923	FBXL20
chr17	39404447	39405007	561	*	1000	X1176	ENSG00000266469	39401793	39406233	4441	+	0	inside	2653	CTB-131K11.1
chr9	109011953	109012797	845	*	1000	X1180	ENSG00000119326	108942569	109013529	70961	-	0	inside	731	CTNNAL1
chr15	84604836	84605344	509	*	1000	X1181	ENSG00000176371	84600986	84627796	26811	+	0	inside	3849	ZSCAN2
chr11	107562793	107563206	414	*	1000	X1184	ENSG00000137760	107502726	107565746	63021	-	0	inside	2539	ALKBH8
chr10	14390140	14390751	612	*	1000	X1187	ENSG00000278100	14391875	14392196	322	+	1123	upstream	1123	Metazoa_SRP
chr5	94793141	94793856	716	*	1000	X1194	ENSG00000249175	94788789	94793599	4811	+	0	overlapEnd	4351	CTC-484P3.3
chr14	73569799	73570536	738	*	1000	X1195	ENSG00000119673	73567620	73575658	8039	+	0	inside	2178	ACOT2
chr3	141940109	141940666	558	*	1000	X1200	ENSG00000279147	141936707	141938547	1841	-	1561	upstream	1561	RP11-271K21.12
chr16	9068278	9068735	458	*	1000	X1205	ENSG00000261392	9068554	9072412	3859	+	0	overlapStart	0	RP11-473I1.6
chr16	66873195	66873673	479	*	1000	X1206	ENSG00000159593	66802875	66873256	70382	-	0	overlapStart	0	NAE1
chr16	66873195	66873673	479	*	1000	X1206	ENSG00000172840	66878589	66895754	17166	+	4915	upstream	4915	PDP2
chr21	31554381	31554851	471	*	1000	X1207	ENSG00000237594	31559245	31560487	1243	+	4393	upstream	4393	AP000251.3
chr3	101518337	101518780	444	*	1000	X1209	ENSG00000175841	101521891	101522979	1089	+	3110	upstream	3110	FAM172BP
chr11	3919830	3920546	717	*	1000	X1210	ENSG00000206976	3922567	3922703	137	+	2020	upstream	2020	SNORA7
chr21	36429838	36430567	730	*	1000	X1217	ENSG00000230479	36430360	36481070	50711	+	0	overlapStart	0	AP000695.6
chr19	44212346	44212904	559	*	1000	X1218	ENSG00000131115	44207547	44237268	29722	+	0	inside	4798	ZNF227
chr6	89297940	89298345	406	*	1000	X1222	ENSG00000220418	89301783	89303114	1332	+	3437	upstream	3437	TUBB3P1
chr1	16371693	16372183	491	*	1000	X1239	ENSG00000226457	16369150	16369530	381	-	2162	upstream	2162	RP11-430L17.1
chr1	28144401	28144856	456	*	1000	X1240	ENSG00000253005	28142737	28142841	105	-	1559	upstream	1559	RNU6-176P
chr17	35879703	35880602	900	*	1000	X1242	ENSG00000271503	35871491	35880793	9303	-	0	inside	190	CCL5
chr20	47487098	47487790	693	*	1000	X1243	ENSG00000202186	47484278	47484381	104	-	2716	upstream	2716	RNU6-497P
chr3	119700456	119700968	513	*	1000	X1244	ENSG00000183833	119703022	119767102	64081	+	2053	upstream	2053	MAATS1
chr1	40450799	40451638	840	*	1000	X1247	ENSG00000187801	40450102	40463718	13617	+	0	inside	696	ZFP69B
chr1	116504199	116504893	695	*	1000	X1265	ENSG00000224950	116493016	116499212	6197	-	4986	upstream	4986	RP5-1086K13.1
chr15	63503738	63504118	381	*	1000	X1268	ENSG00000276651	63500737	63503083	2347	-	654	upstream	654	AC007950.2
chr15	63503738	63504118	381	*	1000	X1268	ENSG00000140455	63504511	63594640	90130	+	392	upstream	392	USP3
chr2	240565549	240566170	622	*	1000	X1270	ENSG00000144504	240479422	240569209	89788	-	0	inside	3038	ANKMY1
chr2	240565549	240566170	622	*	1000	X1270	ENSG00000142327	240565804	240581372	15569	+	0	overlapStart	0	RNPEPL1
chr1	221961578	221962104	527	*	1000	X1272	ENSG00000228437	221966341	221984964	18624	+	4236	upstream	4236	RP11-400N13.2
chr2	213021878	213022839	962	*	1000	X1279	ENSG00000273118	212581357	213021545	440189	-	332	upstream	332	AC079610.1
chr20	50166017	50166495	479	*	1000	X1281	ENSG00000237595	50162765	50166102	3338	-	0	overlapStart	0	RP11-112L6.3
chr20	50166017	50166495	479	*	1000	X1281	ENSG00000234698	50166362	50171742	5381	+	0	overlapStart	0	RP11-112L6.2
chr10	6140981	6141816	836	*	1000	X1285	ENSG00000170525	6144934	6235545	90612	+	3117	upstream	3117	PFKFB3
chr12	122720484	122720897	414	*	1000	X1286	ENSG00000255398	122714756	122716892	2137	-	3591	upstream	3591	HCAR3
chr15	41894733	41895272	540	*	1000	X1292	ENSG00000137877	41848144	41894077	45934	-	655	upstream	655	SPTBN5
chr15	41894733	41895272	540	*	1000	X1292	ENSG00000174171	41892793	41898575	5783	+	0	inside	1939	RP11-23P13.6
chr19	11535908	11536241	334	*	1000	X1293	ENSG00000130176	11538717	11550323	11607	+	2475	upstream	2475	CNN1
chr9	121286972	121287420	449	*	1000	X1296	ENSG00000239593	121279863	121282730	2868	-	4241	upstream	4241	RP11-477J21.6
chr9	121286972	121287420	449	*	1000	X1296	ENSG00000235865	121280768	121285530	4763	-	1441	upstream	1441	GSN-AS1
chr9	121286972	121287420	449	*	1000	X1296	ENSG00000283299	121282452	121332603	50152	+	0	inside	4519	AL513122.1
chr8	9248943	9249347	405	*	1000	X1312	ENSG00000254235	9249417	9413714	164298	+	69	upstream	69	RP11-115J16.1
chr12	121400752	121401207	456	*	1000	X1318	ENSG00000089053	121308245	121399896	91652	-	855	upstream	855	ANAPC5
chr12	121400752	121401207	456	*	1000	X1318	ENSG00000170633	121400041	121430623	30583	+	0	inside	710	RNF34
chr9	114697216	114697675	460	*	1000	X1320	ENSG00000230284	114695922	114696315	394	-	900	upstream	900	RP11-402G3.4
chr1	197776341	197777033	693	*	1000	X1322	ENSG00000213047	197504748	197775696	270949	-	644	upstream	644	DENND1B
chr6	36441385	36441825	441	*	1000	X1326	ENSG00000179165	36390551	36442889	52339	-	0	inside	1063	PXT1
chr6	36441385	36441825	441	*	1000	X1326	ENSG00000112078	36442767	36491143	48377	+	941	upstream	941	KCTD20
chr14	37595777	37596286	510	*	1000	X1328	ENSG00000129514	37589984	37596059	6076	-	0	overlapStart	0	FOXA1
chr14	37595777	37596286	510	*	1000	X1328	ENSG00000139865	37595847	38041442	445596	+	0	overlapStart	0	TTC6
chr5	18746189	18746661	473	*	1000	X1337	ENSG00000248693	18704433	18746173	41741	-	15	upstream	15	CTD-2023M8.1
chr9	6566411	6566824	414	*	1000	X1339	ENSG00000237158	6568844	6569360	517	+	2019	upstream	2019	RP11-472F14.4
chr19	10105586	10106094	509	*	1000	X1342	ENSG00000130812	10092338	10102796	10459	-	2789	upstream	2789	ANGPTL6
chr19	10105586	10106094	509	*	1000	X1342	ENSG00000243207	10106223	10114780	8558	+	128	upstream	128	PPAN-P2RY11
chr19	10105586	10106094	509	*	1000	X1342	ENSG00000130810	10106289	10111634	5346	+	194	upstream	194	PPAN
chr19	10105586	10106094	509	*	1000	X1342	ENSG00000209645	10107651	10107735	85	+	1556	upstream	1556	SNORD105
chr19	10105586	10106094	509	*	1000	X1342	ENSG00000238531	10109757	10109835	79	+	3662	upstream	3662	SNORD105B
chr11	18383637	18384288	652	*	1000	X1343	ENSG00000264603	18387787	18387860	74	+	3498	upstream	3498	MIR3159
chr6	158853066	158853783	718	*	1000	X1347	ENSG00000243775	158841117	158857632	16516	-	0	inside	3848	OSTCP1
chr6	24743131	24744034	904	*	1000	X1352	ENSG00000224164	24742302	24751921	9620	+	0	inside	828	RP3-369A17.4
chr19	34171542	34172052	511	*	1000	X1353	ENSG00000257103	34172504	34229515	57012	+	451	upstream	451	LSM14A
chr17	40283448	40284124	677	*	1000	X1360	ENSG00000094804	40287633	40304657	17025	+	3508	upstream	3508	CDC6
chr1	209673231	209673768	538	*	1000	X1364	ENSG00000123689	209675420	209676388	969	+	1651	upstream	1651	G0S2
chr1	210332474	210333164	691	*	1000	X1365	ENSG00000054392	210328252	210676296	348045	+	0	inside	4221	HHAT
chr15	44728380	44729104	725	*	1000	X1366	ENSG00000185880	44728988	44767829	38842	+	0	overlapStart	0	TRIM69
chr9	35001738	35002328	591	*	1000	X1367	ENSG00000273597	35001342	35002994	1653	-	0	inside	665	RP11-392A14.9
chr9	35001738	35002328	591	*	1000	X1367	ENSG00000279489	35001913	35003663	1751	+	0	overlapStart	0	RP11-392A14.8
chr2	210169836	210170262	427	*	1000	X1374	ENSG00000144445	210021423	210171383	149961	-	0	inside	1120	KANSL1L
chr2	210169836	210170262	427	*	1000	X1374	ENSG00000231294	210171518	210230383	58866	+	1255	upstream	1255	AC006994.2
chr6	158995310	158995732	423	*	1000	X1380	ENSG00000130363	158972871	159000187	27317	-	0	inside	4454	RSPH3
chr3	97871984	97872454	471	*	1000	X1382	ENSG00000279658	97836986	97874691	37706	-	0	inside	2236	RP11-389G6.4
chr1	150578421	150578908	488	*	1000	X1384	ENSG00000203804	150560202	150574552	14351	-	3868	upstream	3868	ADAMTSL4-AS1
chr1	150578421	150578908	488	*	1000	X1384	ENSG00000143384	150574551	150579738	5188	-	0	inside	829	MCL1
chr22	31662214	31662795	582	*	1000	X1387	ENSG00000241878	31618491	31662432	43942	-	0	overlapStart	0	PISD
chr17	45226101	45226620	520	*	1000	X1410	ENSG00000267121	45190931	45222222	31292	-	3878	upstream	3878	CTD-2020K17.1
chr17	45226101	45226620	520	*	1000	X1410	ENSG00000184922	45221444	45247320	25877	+	0	inside	4656	FMNL1
chr11	70203746	70204265	520	*	1000	X1412	ENSG00000168040	70203163	70207390	4228	+	0	inside	582	FADD
chr11	70203746	70204265	520	*	1000	X1412	LRG_228	70203163	70207402	4240	+	0	inside	582	FADD
chr9	34961575	34962223	649	*	1000	X1417	ENSG00000122733	34957608	34982544	24937	+	0	inside	3966	PHF24
chr17	40101065	40101594	530	*	1000	X1418	ENSG00000126368	40092787	40100725	7939	-	339	upstream	339	NR1D1
chr4	174423439	174423997	559	*	1000	X1422	ENSG00000265846	174423795	174423864	70	+	0	includeFeature	0	MIR4276
chr8	38405145	38405821	677	*	1000	X1429	ENSG00000254981	38400536	38401683	1148	-	3461	upstream	3461	RP11-350N15.3
chr18	63969898	63970168	271	*	1000	X1431	ENSG00000283667	63966406	63970181	3776	-	0	inside	12	RP11-793J2.1
chr18	63969898	63970168	271	*	1000	X1431	ENSG00000166401	63969925	64019779	49855	+	0	overlapStart	0	SERPINB8
chr1	85278778	85279286	509	*	1000	X1436	ENSG00000142867	85266248	85277090	10843	-	1687	upstream	1687	BCL10
chr1	85278778	85279286	509	*	1000	X1436	ENSG00000223653	85276715	85448124	171410	+	0	inside	2062	RP11-131L23.1
chr7	24755574	24756059	486	*	1000	X1443	ENSG00000105928	24698353	24758113	59761	-	0	inside	2053	DFNA5
chr22	25745904	25746492	589	*	1000	X1446	ENSG00000133454	25742144	26031041	288898	+	0	inside	3759	MYO18B
chr1	169588952	169589438	487	*	1000	X1457	LRG_553	169511954	169586531	74578	-	2420	upstream	2420	F5
chr1	169588952	169589438	487	*	1000	X1457	ENSG00000198734	169514166	169586588	72423	-	2363	upstream	2363	F5
chr10	69088861	69089321	461	*	1000	X1459	ENSG00000122862	69088106	69104811	16706	+	0	inside	754	SRGN
chr2	101305715	101306064	350	*	1000	X1461	ENSG00000163162	101271219	101308701	37483	-	0	inside	2636	RNF149
chr2	101305715	101306064	350	*	1000	X1461	ENSG00000264857	101309450	101309534	85	+	3385	upstream	3385	MIR5696
chr5	95712505	95712879	375	*	1000	X1471	ENSG00000164292	95713522	95824383	110862	+	642	upstream	642	RHOBTB3
chr1	161182242	161182754	513	*	1000	X1478	ENSG00000158850	161171310	161177968	6659	-	4273	upstream	4273	B4GALT3
chr4	6688945	6689224	280	*	1000	X1484	ENSG00000246526	6687448	6690519	3072	-	0	inside	1294	RP11-539L10.2
chr4	6688945	6689224	280	*	1000	X1484	ENSG00000163993	6693069	6697170	4102	+	3844	upstream	3844	S100P
chr1	211378877	211379289	413	*	1000	X1489	ENSG00000153363	211382803	211435333	52531	+	3513	upstream	3513	LINC00467
chr1	15919361	15919792	432	*	1000	X1496	ENSG00000270620	15917698	15917908	211	-	1452	upstream	1452	RP1-134O19.3
chr1	36155601	36155972	372	*	1000	X1503	ENSG00000054116	36136570	36156053	19484	-	0	inside	80	TRAPPC3
chr1	36155601	36155972	372	*	1000	X1503	ENSG00000116871	36155579	36180849	25271	+	0	inside	21	MAP7D1
chr1	22025782	22026140	359	*	1000	X1511	ENSG00000228397	22023990	22026048	2059	-	0	overlapStart	0	RP1-224A6.3
chr1	22025782	22026140	359	*	1000	X1511	ENSG00000218510	22024531	22031225	6695	+	0	inside	1250	LINC00339
chrX	23662850	23663317	468	*	1000	X1514	ENSG00000123131	23664262	23686399	22138	+	944	upstream	944	PRDX4
chr14	102361775	102362398	624	*	1000	X1518	ENSG00000100865	102341102	102362916	21815	-	0	inside	517	CINP
chr14	102361775	102362398	624	*	1000	X1518	ENSG00000196663	102362963	102502481	139519	+	564	upstream	564	TECPR2
chr1	223702934	223703588	655	*	1000	X1521	ENSG00000162909	223701593	223776018	74426	+	0	inside	1340	CAPN2
chr17	35433099	35434001	903	*	1000	X1526	ENSG00000172123	35411060	35433283	22224	-	0	overlapStart	0	SLFN12
chr6	25041077	25041675	599	*	1000	X1537	ENSG00000283467	24840704	25041926	201223	-	0	inside	250	AL078584.1
chr6	25041077	25041675	599	*	1000	X1537	ENSG00000272053	25014952	25042170	27219	-	0	inside	494	RP11-367G6.3
chr6	25041077	25041675	599	*	1000	X1537	ENSG00000229313	25041839	25056664	14826	+	163	upstream	163	RP3-425P12.5
chr13	99307679	99308280	602	*	1000	X1538	ENSG00000169508	99294530	99307405	12876	-	273	upstream	273	GPR183
chr7	143491787	143492339	553	*	1000	X1539	ENSG00000236853	143488489	143489402	914	-	2384	upstream	2384	OR2R1P
chr3	190319584	190320125	542	*	1000	X1542	ENSG00000163347	190305701	190322475	16775	-	0	inside	2349	CLDN1
chr3	190319584	190320125	542	*	1000	X1542	ENSG00000113946	190322541	190412143	89603	+	2415	upstream	2415	CLDN16
chr1	212567022	212567602	581	*	1000	X1544	ENSG00000162772	212565334	212620777	55444	+	0	inside	1687	ATF3
chr20	48823772	48824519	748	*	1000	X1549	ENSG00000124126	48624252	48827883	203632	-	0	inside	3363	PREX1
chr12	13196370	13196789	420	*	1000	X1555	ENSG00000134531	13196716	13219939	23224	+	0	overlapStart	0	EMP1
chr5	87300809	87301252	444	*	1000	X1556	ENSG00000207452	87299687	87299797	111	-	1011	upstream	1011	RNU6-606P
chr11	9138881	9139316	436	*	1000	X1560	ENSG00000175356	9020391	9138114	117724	-	766	upstream	766	SCUBE2
chr19	908671	909602	932	*	1000	X1563	ENSG00000198858	896503	913245	16743	-	0	inside	3642	R3HDM4
chr14	73467220	73467839	620	*	1000	X1568	ENSG00000133961	73275107	73463642	188536	-	3577	upstream	3577	NUMB
chr14	73467220	73467839	620	*	1000	X1568	ENSG00000251393	73462423	73477175	14753	+	0	inside	4796	RP1-240K6.3
chr16	28493974	28494501	528	*	1000	X1570	ENSG00000261832	28456371	28492098	35728	-	1875	upstream	1875	RP11-435I10.4
chr16	28493974	28494501	528	*	1000	X1570	ENSG00000188603	28474111	28495575	21465	-	0	inside	1073	CLN3
chr16	28493974	28494501	528	*	1000	X1570	LRG_689	28477279	28492302	15024	-	1671	upstream	1671	CLN3
chr16	28493974	28494501	528	*	1000	X1570	ENSG00000283220	28477516	28489291	11776	-	4682	upstream	4682	CLN3
chr16	28493974	28494501	528	*	1000	X1570	ENSG00000184730	28494649	28498970	4322	+	147	upstream	147	APOBR
chr16	58732425	58733072	648	*	1000	X1571	ENSG00000125166	58707131	58734357	27227	-	0	inside	1284	GOT2
chr16	58732425	58733072	648	*	1000	X1571	ENSG00000245768	58733912	59108974	375063	+	839	upstream	839	RP11-410D17.2
chr14	73829981	73830512	532	*	1000	X1573	ENSG00000258586	73822559	73830135	7577	-	0	overlapStart	0	RP5-1021I20.2
chr17	7842632	7843376	745	*	1000	X1575	ENSG00000132510	7839904	7854796	14893	+	0	inside	2727	KDM6B
chr7	73717927	73718365	439	*	1000	X1580	ENSG00000106089	73699206	73719672	20467	-	0	inside	1306	STX1A
chr1	233294869	233295275	407	*	1000	X1583	ENSG00000135749	232983435	233295713	312279	-	0	inside	437	PCNX2
chr11	9759472	9760251	780	*	1000	X1591	ENSG00000245522	9754770	9759533	4764	-	0	overlapStart	0	RP11-540A21.2
chr11	9759472	9760251	780	*	1000	X1591	ENSG00000246273	9758292	9811319	53028	+	0	inside	1179	SBF2-AS1
chr2	157261235	157261708	474	*	1000	X1596	ENSG00000136542	157257598	157314211	56614	+	0	inside	3636	GALNT5
chr16	21519097	21519560	464	*	1000	X1599	ENSG00000180747	21446683	21520444	73762	-	0	inside	883	SMG1P3
chr16	57628287	57628750	464	*	1000	X1600	ENSG00000261633	57622034	57631647	9614	-	0	inside	2896	RP11-405F3.5
chr5	82969187	82969633	447	*	1000	X1603	ENSG00000248400	82968888	82977153	8266	+	0	inside	298	ST13P12
chr6	32255274	32255629	356	*	1000	X1614	ENSG00000277427	32255284	32350039	94756	+	0	overlapStart	0	XXbac-BPG154L12.5
chr6	32255274	32255629	356	*	1000	X1614	ENSG00000225914	32255711	32265838	10128	+	81	upstream	81	XXbac-BPG154L12.4
chr19	21022986	21023487	502	*	1000	X1616	ENSG00000118620	21020620	21060050	39431	+	0	inside	2365	ZNF430
chr5	170331647	170332372	726	*	1000	X1619	ENSG00000235172	170331429	170333879	2451	+	0	inside	217	LINC01366
chr1	150611463	150612071	609	*	1000	X1621	ENSG00000276103	150608507	150608623	117	-	2839	upstream	2839	U4
chr12	9644794	9645343	550	*	1000	X1625	ENSG00000272917	9642872	9657070	14199	+	0	inside	1921	RP11-705C15.5
chr12	31732842	31733556	715	*	1000	X1626	ENSG00000151743	31671137	31729174	58038	-	3667	upstream	3667	AMN1
chr1	40264239	40264796	558	*	1000	X1634	ENSG00000231296	40262672	40262984	313	-	1254	upstream	1254	RP1-39G22.4
chr1	205772460	205772946	487	*	1000	X1637	ENSG00000117280	205767986	205775460	7475	-	0	inside	2513	RAB29
chr1	12161756	12162257	502	*	1000	X1646	ENSG00000028137	12166943	12209228	42286	+	4685	upstream	4685	TNFRSF1B
chr19	35436548	35437041	494	*	1000	X1652	ENSG00000232680	35432957	35434642	1686	-	1905	upstream	1905	AC002511.3
chr2	164896701	164897065	365	*	1000	X1657	ENSG00000223318	164895677	164895777	101	-	923	upstream	923	RNA5SP111
chr9	22210268	22210695	428	*	1000	X1660	ENSG00000236921	22203990	22214672	10683	-	0	inside	3976	RP11-408N14.1
chr2	225010822	225011422	601	*	1000	X1661	ENSG00000263828	225010461	225010540	80	-	281	upstream	281	MIR4439
chr12	120013865	120014329	465	*	1000	X1666	ENSG00000278250	120018900	120019261	362	+	4570	upstream	4570	Metazoa_SRP
chr1	65423847	65424411	565	*	1000	X1668	ENSG00000213625	65420587	65436007	15421	+	0	inside	3259	LEPROT
chr1	65423847	65424411	565	*	1000	X1668	ENSG00000116678	65420652	65641559	220908	+	0	inside	3194	LEPR
chr1	65423847	65424411	565	*	1000	X1668	LRG_283	65420652	65637493	216842	+	0	inside	3194	LEPR
chr12	96195573	96195856	284	*	1000	X1676	ENSG00000111145	96194382	96269835	75454	+	0	inside	1190	ELK3
chr22	39961258	39961800	543	*	1000	X1678	ENSG00000225528	39960397	39964718	4322	+	0	inside	860	RP3-370M22.8
chr6	31734528	31735057	530	*	1000	X1680	ENSG00000213722	31727038	31730617	3580	-	3910	upstream	3910	DDAH2
chr6	31734528	31735057	530	*	1000	X1680	ENSG00000213719	31730581	31739763	9183	-	0	inside	4705	CLIC1
chr6	31734528	31735057	530	*	1000	X1680	ENSG00000204410	31739948	31762834	22887	+	4890	upstream	4890	MSH5
chr6	31734528	31735057	530	*	1000	X1680	ENSG00000255152	31740020	31764851	24832	+	4962	upstream	4962	MSH5-SAPCD1
chr1	3312949	3313515	567	*	1000	X1684	ENSG00000272235	3306636	3310096	3461	-	2852	upstream	2852	RP11-22L13.1
chr10	91799443	91800071	629	*	1000	X1688	ENSG00000228701	91782839	91798291	15453	-	1151	upstream	1151	TNKS2-AS1
chr10	91799443	91800071	629	*	1000	X1688	ENSG00000107854	91798312	91865276	66965	+	0	inside	1130	TNKS2
chr16	525321	525916	596	*	1000	X1692	ENSG00000277142	525155	527407	2253	-	0	inside	1490	LINC00235
chr16	525321	525916	596	*	1000	X1692	ENSG00000103326	527717	554636	26920	+	1800	upstream	1800	CAPN15
chr16	88781983	88782856	874	*	1000	X1693	ENSG00000103335	88715343	88785211	69869	-	0	inside	2354	PIEZO1
chr18	63155110	63155621	512	*	1000	X1694	ENSG00000267766	63151114	63151320	207	-	3789	upstream	3789	RP11-299P2.1
chr11	14645163	14645531	369	*	1000	X1701	ENSG00000129084	14504874	14643635	138762	-	1527	upstream	1527	PSMA1
chr11	14645163	14645531	369	*	1000	X1701	ENSG00000152270	14643723	14872044	228322	+	0	inside	1439	PDE3B
chr19	19590990	19591718	729	*	1000	X1703	ENSG00000267178	19588091	19588415	325	-	2574	upstream	2574	PHF5CP
chr19	46115323	46115891	569	*	1000	X1705	ENSG00000268053	46111079	46113863	2785	-	1459	upstream	1459	CTC-344H19.6
chr11	93054776	93055347	572	*	1000	X1706	ENSG00000242807	93052395	93052827	433	-	1948	upstream	1948	RPL26P31
chr2	207241181	207241637	457	*	1000	X1712	ENSG00000240440	207235299	207237875	2577	-	3305	upstream	3305	AC007879.3
chr2	207241181	207241637	457	*	1000	X1712	ENSG00000229647	207239650	207245887	6238	+	0	inside	1530	AC007879.7
chr15	38560256	38561013	758	*	1000	X1713	ENSG00000172575	38488103	38565575	77473	-	0	inside	4561	RASGRP1
chr11	47216145	47216576	432	*	1000	X1714	ENSG00000134574	47214465	47239240	24776	+	0	inside	1679	DDB2
chr11	47216145	47216576	432	*	1000	X1714	LRG_467	47214942	47239218	24277	+	0	inside	1202	DDB2
chr17	7047543	7047948	406	*	1000	X1719	ENSG00000174326	7041630	7043923	2294	-	3619	upstream	3619	SLC16A11
chr10	35339926	35340406	481	*	1000	X1723	ENSG00000271335	35314552	35336401	21850	-	3524	upstream	3524	RP11-324I22.4
chr1	94541889	94542207	319	*	1000	X1724	ENSG00000117525	94529225	94541800	12576	-	88	upstream	88	F3
chr9	35688553	35689206	654	*	1000	X1730	ENSG00000198467	35681992	35691020	9029	-	0	inside	1813	TPM2
chr9	35688553	35689206	654	*	1000	X1730	LRG_680	35681993	35690056	8064	-	0	inside	849	TPM2
chr17	51153206	51153575	370	*	1000	X1731	ENSG00000239672	51153536	51162428	8893	+	0	overlapStart	0	NME1
chr17	51153206	51153575	370	*	1000	X1731	ENSG00000011052	51153590	51171744	18155	+	14	upstream	14	NME1-NME2
chr10	131903659	131904159	501	*	1000	X1738	ENSG00000175470	131900644	131959834	59191	+	0	inside	3014	PPP2R2D
chr19	45478490	45479260	771	*	1000	X1739	ENSG00000012061	45407333	45478828	71496	-	0	overlapStart	0	ERCC1
chr1	244599854	244600292	439	*	1000	X1740	ENSG00000227735	244598391	244598687	297	-	1166	upstream	1166	CYCSP5
chr7	4683976	4684728	753	*	1000	X1745	ENSG00000164916	4682309	4771443	89135	+	0	inside	1666	FOXK1
chr10	71318809	71319186	378	*	1000	X1748	ENSG00000198246	71319258	71363385	44128	+	71	upstream	71	SLC29A3
chr5	35857651	35858413	763	*	1000	X1751	ENSG00000168685	35852695	35879603	26909	+	0	inside	4955	IL7R
chr5	35857651	35858413	763	*	1000	X1751	LRG_74	35856889	35876822	19934	+	0	inside	761	IL7R
chr10	6299066	6299767	702	*	1000	X1755	ENSG00000226705	6293100	6294684	1585	-	4381	upstream	4381	SDCBPP1
chr9	72525049	72525629	581	*	1000	X1762	ENSG00000165091	72521801	72836351	314551	+	0	inside	3247	TMC1
chr9	125513498	125514045	548	*	1000	X1763	ENSG00000243845	125512902	125513207	306	-	290	upstream	290	RN7SL30P
chr17	1463135	1463530	396	*	1000	X1766	ENSG00000167193	1420689	1463162	42474	-	0	overlapStart	0	CRK
chr5	80125830	80126431	602	*	1000	X1777	ENSG00000251675	80128361	80143883	15523	+	1929	upstream	1929	CTC-458I2.2
chr1	234723170	234723565	396	*	1000	X1778	ENSG00000227630	234724042	234731643	7602	+	476	upstream	476	LINC01132
chr19	40190403	40190901	499	*	1000	X1781	ENSG00000130758	40191744	40215575	23832	+	842	upstream	842	MAP3K10
chr19	51441772	51442413	642	*	1000	X1782	ENSG00000269181	51442379	51442650	272	+	0	overlapStart	0	CTD-3073N11.5
chr9	133374489	133375074	586	*	1000	X1788	ENSG00000148248	133361449	133376166	14718	-	0	inside	1091	SURF4
chr9	133374489	133375074	586	*	1000	X1788	ENSG00000198870	133376367	133406096	29730	+	1292	upstream	1292	STKLD1
chr14	73058292	73058624	333	*	1000	X1799	ENSG00000258813	73057925	73059415	1491	-	0	inside	790	RP11-109N23.4
chr14	73058292	73058624	333	*	1000	X1799	ENSG00000119707	73058436	73123898	65463	+	0	overlapStart	0	RBM25
chr20	45344244	45344699	456	*	1000	X1800	ENSG00000124145	45325288	45348424	23137	-	0	inside	3724	SDC4
chr3	136819326	136819864	539	*	1000	X1801	ENSG00000168917	136818647	136855892	37246	+	0	inside	678	SLC35G2
chr3	172592078	172592712	635	*	1000	X1803	ENSG00000223387	172560888	172595607	34720	-	0	inside	2894	RP11-408H1.3
chr1	147539056	147539425	370	*	1000	X1805	ENSG00000116128	147541412	147626216	84805	+	1986	upstream	1986	BCL9
chr15	52021056	52021580	525	*	1000	X1813	ENSG00000259438	52010999	52019095	8097	-	1960	upstream	1960	CTD-2650P22.1
chr15	52021056	52021580	525	*	1000	X1813	ENSG00000274528	52017167	52018032	866	-	3023	upstream	3023	CTD-2650P22.2
chr15	90837099	90837758	660	*	1000	X1814	ENSG00000259704	90839724	90841378	1655	+	1965	upstream	1965	CTD-3094K11.1
chr6	33205145	33206088	944	*	1000	X1822	ENSG00000204231	33193588	33200688	7101	-	4456	upstream	4456	RXRB
chr6	33205145	33206088	944	*	1000	X1822	ENSG00000204228	33204642	33206831	2190	+	0	inside	502	HSD17B8
chr6	33205145	33206088	944	*	1000	X1822	ENSG00000199036	33207835	33207944	110	+	1746	upstream	1746	MIR219A1
chr6	33205145	33206088	944	*	1000	X1822	ENSG00000204227	33208495	33212722	4228	+	2406	upstream	2406	RING1
chr9	96420288	96420859	572	*	1000	X1823	ENSG00000165244	96385941	96418329	32389	-	1958	upstream	1958	ZNF367
chr2	195533972	195534743	772	*	1000	X1825	ENSG00000223466	195533035	195538681	5647	+	0	inside	936	AC064834.2
chr19	49848228	49848769	542	*	1000	X1837	ENSG00000268006	49838639	49851676	13038	-	0	inside	2906	PTOV1-AS1
chr19	49848228	49848769	542	*	1000	X1837	ENSG00000104960	49850735	49860744	10010	+	1965	upstream	1965	PTOV1
chr2	219278891	219279374	484	*	1000	X1842	ENSG00000127824	219249711	219278170	28460	-	720	upstream	720	TUBA4A
chr2	219278891	219279374	484	*	1000	X1842	ENSG00000135924	219279267	219286900	7634	+	0	overlapStart	0	DNAJB2
chr17	76264724	76265136	413	*	1000	X1864	ENSG00000185262	76265202	76271299	6098	+	65	upstream	65	UBALD2
chr19	41225581	41226232	652	*	1000	X1865	ENSG00000269652	41221426	41222051	626	-	3529	upstream	3529	CTD-2195B23.3
chr12	57478403	57478813	411	*	1000	X1874	ENSG00000166986	57475445	57517569	42125	+	0	inside	2957	MARS
chr11	117011165	117011802	638	*	1000	X1884	ENSG00000200537	117015897	117015992	96	+	4094	upstream	4094	RNY4P6
chr3	101936439	101937023	585	*	1000	X1885	ENSG00000214407	101940859	101997926	57068	+	3835	upstream	3835	RP11-221J22.1
chr8	130444513	130445031	519	*	1000	X1890	ENSG00000153317	130052104	130443660	391557	-	852	upstream	852	ASAP1
chr10	79984758	79985308	551	*	1000	X1892	ENSG00000133661	79937740	79982614	44875	-	2143	upstream	2143	SFTPD
chr10	79984758	79985308	551	*	1000	X1892	ENSG00000225100	79982910	79983240	331	-	1517	upstream	1517	DPY19L2P5
chr2	38106504	38106919	416	*	1000	X1896	ENSG00000138061	38066973	38109902	42930	-	0	inside	2982	CYP1B1
chr3	185549132	185549597	466	*	1000	X1899	ENSG00000163898	185506262	185552613	46352	-	0	inside	3015	LIPH
chrX	47193358	47193916	559	*	1000	X1903	ENSG00000130985	47190861	47215128	24268	+	0	inside	2496	UBA1
chr1	198601695	198602392	698	*	1000	X1908	ENSG00000223881	198597724	198598868	1145	-	2826	upstream	2826	RP11-553K8.2
chr19	6674820	6675360	541	*	1000	X1910	ENSG00000125735	6661253	6670588	9336	-	4231	upstream	4231	TNFSF14
chr2	176931806	176932377	572	*	1000	X1915	ENSG00000206866	176929985	176930090	106	-	1715	upstream	1715	RNU6-187P
chr5	127785511	127786006	496	*	1000	X1920	ENSG00000251032	127784618	127787042	2425	-	0	inside	1035	CUL1P1
chr5	87116960	87117554	595	*	1000	X1921	ENSG00000265919	87114879	87114954	76	-	2005	upstream	2005	MIR4280
chr1	157598016	157598633	618	*	1000	X1922	ENSG00000163518	157573749	157598080	24332	-	0	overlapStart	0	FCRL4
chr7	1532496	1533091	596	*	1000	X1924	ENSG00000198517	1530714	1543043	12330	+	0	inside	1781	MAFK
chr7	100344791	100345235	445	*	1000	X1930	ENSG00000078319	100320992	100341908	20917	-	2882	upstream	2882	PMS2P1
chrX	71663324	71663681	358	*	1000	X1932	ENSG00000237265	71662998	71666767	3770	-	0	inside	3085	RP11-402P6.9
chrX	71663324	71663681	358	*	1000	X1932	ENSG00000283599	71667542	71671524	3983	+	3860	upstream	3860	RP11-402P6.15
chr14	24274067	24274465	399	*	1000	X1946	ENSG00000100949	24265538	24271739	6202	-	2327	upstream	2327	RABGGTA
chr5	143436857	143437237	381	*	1000	X1952	ENSG00000113580	143277931	143435512	157582	-	1344	upstream	1344	NR3C1
chr8	29529335	29530064	730	*	1000	X1955	ENSG00000253632	29527312	29530323	3012	+	0	inside	2022	RP11-486M23.1
chr7	55570067	55571305	1239	*	1000	X1957	ENSG00000154978	55436056	55572988	136933	-	0	inside	1682	VOPP1
chr7	55570067	55571305	1239	*	1000	X1957	ENSG00000223475	55573171	55588336	15166	+	1865	upstream	1865	RP11-310H4.1
chr3	57597735	57598524	790	*	1000	X1970	ENSG00000168374	57571363	57598220	26858	-	0	overlapStart	0	ARF4
chr3	57597735	57598524	790	*	1000	X1970	ENSG00000272146	57597715	57600927	3213	+	0	inside	19	ARF4-AS1
chr13	27170029	27170822	794	*	1000	X1975	ENSG00000152484	27066142	27171896	105755	-	0	inside	1073	USP12
chr13	27170029	27170822	794	*	1000	X1975	ENSG00000230641	27172259	27182998	10740	+	1436	upstream	1436	USP12-AS2
chr14	91243389	91244273	885	*	1000	X1976	ENSG00000258875	91242759	91252211	9453	+	0	inside	629	CTD-2547L24.3
chr15	79970961	79971523	563	*	1000	X1977	ENSG00000140379	79960889	79971446	10558	-	0	overlapStart	0	BCL2A1
chr20	32354952	32355573	622	*	1000	X1981	ENSG00000277692	32355053	32355734	682	+	0	overlapStart	0	RP11-358N2.2
chr20	32354952	32355573	622	*	1000	X1981	ENSG00000171456	32358344	32439319	80976	+	2770	upstream	2770	ASXL1
chr20	32354952	32355573	622	*	1000	X1981	LRG_630	32358344	32439319	80976	+	2770	upstream	2770	ASXL1
chr11	117817883	117818541	659	*	1000	X1983	ENSG00000177103	117427773	117817525	389753	-	357	upstream	357	DSCAML1
chr11	117817883	117818541	659	*	1000	X1983	ENSG00000254844	117818443	117821992	3550	+	0	overlapStart	0	RP11-728F11.3
chr12	52835839	52836471	633	*	1000	X1984	ENSG00000185640	52821410	52834295	12886	-	1543	upstream	1543	KRT79
chr12	52835839	52836471	633	*	1000	X1984	ENSG00000257389	52837403	52837739	337	+	931	upstream	931	RP11-153F5.3
chr12	90280518	90281093	576	*	1000	X1992	ENSG00000258183	90280894	90300340	19447	+	0	overlapStart	0	RP11-753N8.1
chr6	52672368	52672910	543	*	1000	X1994	ENSG00000096092	52671109	52686588	15480	+	0	inside	1258	TMEM14A
chr19	47743038	47743481	444	*	1000	X1999	ENSG00000105373	47745522	47757058	11537	+	2040	upstream	2040	GLTSCR2
chr20	3811576	3812206	631	*	1000	X2014	ENSG00000275491	3808357	3812434	4078	+	0	inside	3218	RP5-1009E24.8
chr20	3811576	3812206	631	*	1000	X2014	ENSG00000274949	3811384	3823882	12499	+	0	inside	191	RP5-1009E24.9
chr3	183158519	183158943	425	*	1000	X2021	ENSG00000078081	183122213	183163839	41627	-	0	inside	4895	LAMP3
chr19	11988421	11988870	450	*	1000	X2030	ENSG00000219665	11987617	12046275	58659	+	0	inside	803	CTD-2006C1.2
chr15	57561327	57561817	491	*	1000	X2037	ENSG00000240874	57555951	57556379	429	-	4947	upstream	4947	CTD-2515H24.1
chr12	666624	667115	492	*	1000	X2039	ENSG00000171840	564296	663779	99484	-	2844	upstream	2844	NINJ2
chr16	57611094	57611749	656	*	1000	X2044	ENSG00000205336	57610652	57665580	54929	+	0	inside	441	ADGRG1
chr3	5192984	5193351	368	*	1000	X2050	ENSG00000268509	5187172	5188298	1127	-	4685	upstream	4685	RP11-572B2.1
chr20	47498230	47498622	393	*	1000	X2054	ENSG00000124151	47501902	47656877	154976	+	3279	upstream	3279	NCOA3
chr12	24900923	24901429	507	*	1000	X2058	ENSG00000278969	24902309	24904681	2373	+	879	upstream	879	RP11-662I13.3
chr1	7940515	7941231	717	*	1000	X2060	ENSG00000049249	7915894	7943165	27272	-	0	inside	1933	TNFRSF9
chr1	7940515	7941231	717	*	1000	X2060	ENSG00000270330	7942372	7942726	355	+	1140	upstream	1140	RP5-892F13.2
chr3	16511840	16512235	396	*	1000	X2061	ENSG00000131378	16313574	16514026	200453	-	0	inside	1790	RFTN1
chr3	141739110	141739572	463	*	1000	X2063	ENSG00000114125	141738204	141747560	9357	+	0	inside	905	RNF7
chr2	64212899	64213397	499	*	1000	X2075	ENSG00000270354	64208498	64208716	219	-	4182	upstream	4182	RP11-547M24.1
chr11	14890856	14891611	756	*	1000	X2076	ENSG00000186104	14877440	14892252	14813	-	0	inside	640	CYP2R1
chr12	56152255	56152698	444	*	1000	X2077	ENSG00000196465	56152256	56159647	7392	+	0	overlapStart	0	MYL6B
chr17	42266741	42267493	753	*	1000	X2079	ENSG00000267758	42268587	42269807	1221	+	1093	upstream	1093	RP11-358B23.5
chr9	87812707	87813125	419	*	1000	X2081	ENSG00000232743	87816465	87817970	1506	+	3339	upstream	3339	XXyac-YM21GA2.1
chr1	30756497	30757045	549	*	1000	X2083	ENSG00000162511	30732469	30757820	25352	-	0	inside	774	LAPTM5
chr12	55717567	55717966	400	*	1000	X2085	ENSG00000135424	55684568	55716043	31476	-	1523	upstream	1523	ITGA7
chr12	55717567	55717966	400	*	1000	X2085	ENSG00000258311	55716036	55724703	8668	+	0	inside	1530	RP11-644F5.10
chr12	55717567	55717966	400	*	1000	X2085	ENSG00000135441	55716037	55720087	4051	+	0	inside	1529	BLOC1S1
chr12	55717567	55717966	400	*	1000	X2085	ENSG00000135437	55720367	55724705	4339	+	2400	upstream	2400	RDH5
chr6	2853640	2854252	613	*	1000	X2090	ENSG00000266750	2854031	2854107	77	-	0	includeFeature	0	MIR4645
chr11	67264759	67265362	604	*	1000	X2095	ENSG00000173020	67266410	67286556	20147	+	1047	upstream	1047	GRK2
chr1	153565612	153566157	546	*	1000	X2097	ENSG00000196754	153561108	153567890	6783	-	0	inside	1732	S100A2
chr10	43781800	43782336	537	*	1000	X2098	ENSG00000234973	43777562	43778825	1264	-	2974	upstream	2974	RP11-272J7.4
chr10	110902164	110902731	568	*	1000	X2099	ENSG00000278601	110907483	110908182	700	+	4751	upstream	4751	RP11-348N5.9
chr20	63977795	63978165	371	*	1000	X2103	ENSG00000130590	63974113	63980008	5896	-	0	inside	1842	SAMD10
chr20	63977795	63978165	371	*	1000	X2103	ENSG00000101161	63981135	64033100	51966	+	2969	upstream	2969	PRPF6
chr20	33812142	33812726	585	*	1000	X2105	ENSG00000230753	33787373	33811097	23725	-	1044	upstream	1044	ZNF341-AS1
chr20	33812142	33812726	585	*	1000	X2105	ENSG00000101421	33811304	33854366	43063	+	0	inside	837	CHMP4B
chr11	123356564	123356916	353	*	999	X2108	ENSG00000023171	123358428	123627774	269347	+	1511	upstream	1511	GRAMD1B
chr4	145098703	145099196	494	*	1000	X2110	ENSG00000164162	144967112	145098541	131430	-	161	upstream	161	ANAPC10
chr4	145098703	145099196	494	*	1000	X2110	ENSG00000164163	145097932	145129179	31248	+	0	inside	770	ABCE1
chr17	18181414	18181830	417	*	1000	X2112	ENSG00000266677	18172625	18184753	12129	-	0	inside	2922	RP11-258F1.1
chr17	18181414	18181830	417	*	1000	X2112	ENSG00000091542	18183078	18209954	26877	+	1247	upstream	1247	ALKBH5
chr22	49839194	49839703	510	*	1000	X2114	ENSG00000260613	49832616	49837786	5171	-	1407	upstream	1407	RP3-522J7.6
chr6	136284975	136285474	500	*	1000	X2117	ENSG00000029363	136256863	136289851	32989	-	0	inside	4376	BCLAF1
chr10	69222388	69223021	634	*	1000	X2121	ENSG00000156510	69220303	69267559	47257	+	0	inside	2084	HKDC1
chr12	47419367	47419958	592	*	1000	X2122	ENSG00000257906	47415008	47420179	5172	+	0	inside	4358	RP1-90J4.1
chr6	52989947	52990842	896	*	1000	X2123	ENSG00000170899	52977948	52995378	17431	-	0	inside	4535	GSTA4
chr6	52989947	52990842	896	*	1000	X2123	ENSG00000202198	52995620	52995950	331	+	4777	upstream	4777	7SK
chr6	52989947	52990842	896	*	1000	X2123	ENSG00000283293	52995621	52995948	328	+	4778	upstream	4778	RN7SK
chr1	169367635	169368381	747	*	999	X2126	ENSG00000143156	169132531	169367967	235437	-	0	overlapStart	0	NME7
chr1	169367635	169368381	747	*	999	X2126	ENSG00000117475	169367970	169396540	28571	+	0	overlapStart	0	BLZF1
chr1	40983940	40984582	643	*	1000	X2127	ENSG00000171793	40979335	41012565	33231	+	0	inside	4604	CTPS1
chr5	95861859	95862374	516	*	1000	X2140	ENSG00000250362	95861786	95874519	12734	+	0	inside	72	AC008592.5
chr4	123488947	123489380	434	*	998	X2151	ENSG00000249125	123490268	123522106	31839	+	887	upstream	887	RP11-381N20.2
chr10	3782836	3783313	478	*	1000	X2155	ENSG00000067082	3775996	3785281	9286	-	0	inside	1967	KLF6
chr11	95084544	95084960	417	*	1000	X2157	ENSG00000149218	95089810	95132645	42836	+	4849	upstream	4849	ENDOD1
chr6	47741699	47742193	495	*	1000	X2169	ENSG00000226594	47729827	47740741	10915	-	957	upstream	957	RP11-550C4.6
chr10	71772161	71772538	378	*	1000	X2177	ENSG00000107738	71747559	71773498	25940	-	0	inside	959	C10orf54
chr15	39427094	39427584	491	*	1000	X2180	ENSG00000259345	38865322	39427195	561874	-	0	overlapStart	0	RP11-624L4.1
chr12	112303194	112303684	491	*	1000	X2182	ENSG00000213152	112301870	112302663	794	-	530	upstream	530	RPL7AP60
chr2	39100048	39100615	568	*	995	X2184	ENSG00000225900	39098149	39098445	297	-	1602	upstream	1602	HSPE1P13
chr6	13715410	13716055	646	*	1000	X2186	ENSG00000010017	13621498	13711564	90067	-	3845	upstream	3845	RANBP9
chr8	54153336	54153881	546	*	1000	X2196	ENSG00000251835	54152807	54152882	76	-	453	upstream	453	RNU6ATAC32P
chr22	26642786	26643209	424	*	1000	X2215	ENSG00000225783	26646428	26676475	30048	+	3218	upstream	3218	MIAT
chr3	52239969	52240530	562	*	994	X2216	ENSG00000247596	52228610	52239260	10651	-	708	upstream	708	TWF2
chr3	52239969	52240530	562	*	994	X2216	ENSG00000243224	52239258	52241097	1840	+	0	inside	710	RP5-1157M23.2
chr8	30082318	30082669	352	*	1000	X2219	ENSG00000133872	30063012	30083208	20197	-	0	inside	538	SARAF
chr8	30082318	30082669	352	*	1000	X2219	ENSG00000272256	30082758	30083467	710	+	88	upstream	88	RP11-489E7.4
chr22	36861113	36861552	440	*	1000	X2220	ENSG00000100365	36860988	36878015	17028	+	0	inside	124	NCF4
chr22	36861113	36861552	440	*	1000	X2220	LRG_159	36860988	36878017	17030	+	0	inside	124	NCF4
chr1	203621554	203622019	466	*	1000	X2226	ENSG00000058668	203626561	203744081	117521	+	4541	upstream	4541	ATP2B4
chr12	8996712	8997151	440	*	1000	X2233	ENSG00000257105	8987175	8996566	9392	-	145	upstream	145	RP11-259O18.4
chr9	77456796	77457131	336	*	987	X2239	ENSG00000231373	77456295	77526697	70403	+	0	inside	500	GNA14-AS1
chr3	30606191	30606680	490	*	1000	X2247	ENSG00000163513	30606502	30694142	87641	+	0	overlapStart	0	TGFBR2
chr3	30606191	30606680	490	*	1000	X2247	LRG_779	30606502	30694142	87641	+	0	overlapStart	0	TGFBR2
chr7	100015418	100015724	307	*	976	X2253	ENSG00000106261	100015572	100041689	26118	+	0	overlapStart	0	ZKSCAN1
chr10	17645786	17646417	632	*	1000	X2255	ENSG00000260589	17641284	17643878	2595	-	1907	upstream	1907	STAM-AS1
chr10	17645786	17646417	632	*	1000	X2255	ENSG00000136738	17644125	17715914	71790	+	0	inside	1660	STAM
chr5	149959357	149959793	437	*	1000	X2256	ENSG00000155850	149960737	149993455	32719	+	943	upstream	943	SLC26A2
chr5	149959357	149959793	437	*	1000	X2256	LRG_684	149960737	149987400	26664	+	943	upstream	943	SLC26A2
chr16	12750046	12750654	609	*	1000	X2258	ENSG00000260378	12745873	12757835	11963	+	0	inside	4172	CTD-2583P5.1
chr2	61012304	61012801	498	*	1000	X2263	ENSG00000162928	61017225	61051990	34766	+	4423	upstream	4423	PEX13
chr6	139136742	139137153	412	*	986	X2267	ENSG00000112406	139135112	139180802	45691	+	0	inside	1629	HECA
chr12	46377645	46378039	395	*	993	X2270	ENSG00000134294	46358189	46372867	14679	-	4777	upstream	4777	SLC38A2
chr11	35282476	35282841	366	*	1000	X2272	ENSG00000255004	35281813	35286009	4197	+	0	inside	662	RP1-68D18.3
chr12	57479625	57480147	523	*	1000	X2274	ENSG00000166986	57475445	57517569	42125	+	0	inside	4179	MARS
chr2	11743856	11744471	616	*	1000	X2275	ENSG00000230790	11740997	11745301	4305	-	0	inside	829	AC012456.4
chr4	76301351	76301710	360	*	1000	X2280	ENSG00000118804	76306026	76311599	5574	+	4315	upstream	4315	STBD1
chr16	11311743	11312021	279	*	989	X2281	ENSG00000199668	11315067	11315178	112	+	3045	upstream	3045	Y_RNA
chr21	45645649	45646253	605	*	1000	X2282	ENSG00000183570	45643694	45942454	298761	+	0	inside	1954	PCBP3
chr18	57833712	57834210	499	*	987	X2283	ENSG00000231544	57838476	57838966	491	+	4265	upstream	4265	RSL24D1P11
chr4	70840235	70840592	358	*	1000	X2285	ENSG00000132463	70815782	70839945	24164	-	289	upstream	289	GRSF1
chr10	99621196	99621768	573	*	1000	X2287	ENSG00000155287	99610522	99620609	10088	-	586	upstream	586	SLC25A28
chr10	99621196	99621768	573	*	1000	X2287	ENSG00000260475	99621055	99621918	864	+	0	inside	140	RP11-85A1.3
chr14	22598884	22599257	374	*	974	X2289	ENSG00000275552	22595808	22598946	3139	-	0	overlapStart	0	CH17-302M23.1
chr14	22598884	22599257	374	*	974	X2289	ENSG00000100439	22598237	22613215	14979	+	0	inside	646	ABHD4
chrX	46545054	46545494	441	*	968	X2292	ENSG00000251192	46497727	46545457	47731	-	0	overlapStart	0	ZNF674
chrX	46545054	46545494	441	*	968	X2292	ENSG00000230844	46545493	46548408	2916	+	0	overlapStart	0	ZNF674-AS1
chr1	234607974	234608418	445	*	1000	X2296	ENSG00000168264	234604269	234609525	5257	-	0	inside	1106	IRF2BP2
chr1	234607974	234608418	445	*	1000	X2296	ENSG00000228830	234607008	234609483	2476	+	0	inside	965	RP4-781K5.2
chr12	9244879	9245337	459	*	1000	X2297	ENSG00000231503	9239986	9240331	346	-	4547	upstream	4547	PTMAP4
chr12	9244879	9245337	459	*	1000	X2297	ENSG00000256427	9246497	9257960	11464	+	1159	upstream	1159	RP11-118B22.4
chr12	31896470	31896991	522	*	1000	X2298	ENSG00000244436	31897820	31898123	304	+	828	upstream	828	RP11-428G5.1
chr2	10444452	10444975	524	*	1000	X2299	ENSG00000115758	10439968	10448504	8537	-	0	inside	3528	ODC1
chr2	10444452	10444975	524	*	1000	X2299	ENSG00000257135	10448694	10451327	2634	+	3718	upstream	3718	RP11-320M2.1
chr6	149496531	149497097	567	*	1000	X2303	ENSG00000219553	149491567	149492289	723	-	4241	upstream	4241	RP1-281H8.3
chr12	49703728	49704213	486	*	988	X2308	ENSG00000161791	49636499	49708165	71667	-	0	inside	3951	FMNL3
chr12	49703728	49704213	486	*	988	X2308	ENSG00000139644	49707725	49764934	57210	+	3511	upstream	3511	TMBIM6
chr12	89494839	89495381	543	*	1000	X2309	ENSG00000226982	89500093	89502670	2578	+	4711	upstream	4711	CENPCP1
chr17	38871353	38871850	498	*	1000	X2314	ENSG00000002834	38869859	38921770	51912	+	0	inside	1493	LASP1
chr5	91314205	91314709	505	*	1000	X2320	ENSG00000248323	91303029	91314402	11374	-	0	overlapStart	0	LUCAT1
chr5	91314205	91314709	505	*	1000	X2320	ENSG00000271762	91313057	91314402	1346	-	0	overlapStart	0	RP11-213H15.4
chr16	28824290	28824742	453	*	1000	X2326	ENSG00000260796	28820570	28822033	1464	-	2256	upstream	2256	RP11-1348G14.5
chr16	28824290	28824742	453	*	1000	X2326	ENSG00000275807	28822431	28823969	1539	-	320	upstream	320	RP11-1348G14.8
chr16	28824290	28824742	453	*	1000	X2326	ENSG00000168488	28823035	28837237	14203	+	0	inside	1254	ATXN2L
chr3	171846630	171847270	641	*	1000	X2328	ENSG00000186329	171843349	171938715	95367	+	0	inside	3280	TMEM212
chr11	35276446	35276899	454	*	1000	X2333	ENSG00000255004	35281813	35286009	4197	+	4913	upstream	4913	RP1-68D18.3
chr1	1207939	1208322	384	*	1000	X2334	ENSG00000186891	1203508	1206691	3184	-	1247	upstream	1247	TNFRSF18
chr1	1344772	1345218	447	*	1000	X2335	ENSG00000107404	1335276	1349350	14075	-	0	inside	4131	DVL1
chr1	6784347	6784678	332	*	1000	X2336	ENSG00000237436	6783892	6784843	952	-	0	inside	164	RP11-312B8.1
chr1	6784347	6784678	332	*	1000	X2336	ENSG00000171735	6785324	7769706	984383	+	645	upstream	645	CAMTA1
chr16	10738805	10739206	402	*	1000	X2341	ENSG00000103274	10743786	10769351	25566	+	4579	upstream	4579	NUBP1
chr16	29290976	29291289	314	*	1000	X2342	ENSG00000198106	29291220	29372110	80891	+	0	overlapStart	0	RP11-231C14.7
chr16	87897629	87898016	388	*	999	X2343	ENSG00000260603	87892938	87893685	748	-	3943	upstream	3943	GS1-21A4.1
chr19	3177124	3177588	465	*	1000	X2345	ENSG00000125910	3172346	3180332	7987	+	0	inside	4777	S1PR4
chr20	63957072	63957468	397	*	1000	X2346	ENSG00000198276	63939829	63956415	16587	-	656	upstream	656	UCKL1
chr1	230270469	230270780	312	*	1000	X2354	ENSG00000227006	230258694	230268483	9790	-	1985	upstream	1985	RP5-956O18.2
chr12	108838212	108838742	531	*	1000	X2355	ENSG00000274598	108833721	108834384	664	-	3827	upstream	3827	RP11-423G4.10
chr12	108838212	108838742	531	*	1000	X2355	ENSG00000207622	108836908	108837006	99	-	1205	upstream	1205	MIR619
chr15	67150061	67150771	711	*	1000	X2359	ENSG00000259202	67142734	67146939	4206	-	3121	upstream	3121	RP11-342M21.2
chr2	96148471	96148887	417	*	1000	X2360	ENSG00000158050	96143166	96145440	2275	-	3030	upstream	3030	DUSP2
chr2	96148471	96148887	417	*	1000	X2360	ENSG00000228873	96145602	96147012	1411	-	1458	upstream	1458	AC012307.2
chr4	98662740	98663834	1095	*	1000	X2361	ENSG00000168785	98470367	98658629	188263	-	4110	upstream	4110	TSPAN5
chr4	98662740	98663834	1095	*	1000	X2361	ENSG00000260641	98658904	98664550	5647	+	0	inside	3835	RP11-1299A16.3
chr22	17075508	17076106	599	*	1000	X2371	ENSG00000273442	17080701	17081456	756	+	4594	upstream	4594	AC006946.17
chr9	6014422	6015148	727	*	1000	X2382	ENSG00000137040	6011043	6015625	4583	-	0	inside	476	RANBP6
chr7	107659544	107660000	457	*	1000	X2387	ENSG00000233705	107653968	107662151	8184	-	0	inside	2150	SLC26A4-AS1
chr7	107659544	107660000	457	*	1000	X2387	ENSG00000091137	107660635	107717809	57175	+	634	upstream	634	SLC26A4
chr13	31204668	31205009	342	*	996	X2392	ENSG00000187676	31199936	31332276	132341	+	0	inside	4731	B3GLCT
chr5	112155323	112155702	380	*	1000	X2393	ENSG00000224032	112160526	112164276	3751	+	4823	upstream	4823	EPB41L4A-AS1
chr9	136882492	136882971	480	*	1000	X2395	ENSG00000127191	136881912	136926607	44696	+	0	inside	579	TRAF2
chr9	136882492	136882971	480	*	1000	X2395	ENSG00000266507	136886733	136886803	71	+	3761	upstream	3761	MIR4479
chr2	216206107	216207213	1107	*	995	X2396	ENSG00000279348	216211404	216213519	2116	+	4190	upstream	4190	RP11-566E18.1
chr5	35827870	35828473	604	*	980	X2397	ENSG00000248969	35678484	35827018	148535	-	851	upstream	851	CTD-2113L7.1
chr6	34244502	34244917	416	*	952	X2404	ENSG00000225339	34248568	34286768	38201	+	3650	upstream	3650	RP11-513I15.6
chr15	79967468	79967920	453	*	1000	X2406	ENSG00000140379	79960889	79971446	10558	-	0	inside	3525	BCL2A1
chr1	205237964	205238554	591	*	1000	X2408	ENSG00000225063	205233821	205236867	3047	-	1096	upstream	1096	RP11-383G10.5
chr15	48966661	48967038	378	*	1000	X2409	ENSG00000185634	48823735	48963444	139710	-	3216	upstream	3216	SHC4
chr15	48966661	48967038	378	*	1000	X2409	ENSG00000259500	48971803	48973361	1559	+	4764	upstream	4764	KRT8P24
chr9	27573626	27574061	436	*	1000	X2417	ENSG00000147894	27546545	27573866	27322	-	0	overlapStart	0	C9orf72
chr1	161115219	161115712	494	*	995	X2419	ENSG00000143256	161100556	161118111	17556	-	0	inside	2398	PFDN2
chr1	161115219	161115712	494	*	995	X2419	ENSG00000158793	161118086	161125445	7360	+	2373	upstream	2373	NIT1
chr10	100148659	100149042	384	*	959	X2422	ENSG00000270623	100143065	100143995	931	-	4663	upstream	4663	RP11-316M21.9
chr3	16309552	16310104	553	*	1000	X2424	ENSG00000271964	16314439	16314987	549	+	4334	upstream	4334	RP11-415F23.2
chr2	188978770	188979136	367	*	1000	X2435	ENSG00000168542	188974320	189012746	38427	+	0	inside	4449	COL3A1
chr2	188978770	188979136	367	*	1000	X2435	LRG_3	188974373	189012746	38374	+	0	inside	4396	COL3A1
chr2	188978770	188979136	367	*	1000	X2435	ENSG00000283238	188978093	188978161	69	-	608	upstream	608	MIR1245B
chr3	45915897	45916240	344	*	1000	X2443	ENSG00000163818	45823316	45916042	92727	-	0	overlapStart	0	LZTFL1
chr10	110306084	110306456	373	*	975	X2446	ENSG00000119953	110290730	110304951	14222	-	1132	upstream	1132	SMNDC1
chr13	42275452	42275936	485	*	1000	X2447	ENSG00000023516	42272153	42323267	51115	+	0	inside	3298	AKAP11
chr3	136818065	136818718	654	*	963	X2449	ENSG00000168917	136818647	136855892	37246	+	0	overlapStart	0	SLC35G2
chr7	116211265	116211738	474	*	1000	X2456	ENSG00000279086	116209234	116211511	2278	-	0	overlapStart	0	RP11-667F14.1
chr7	116211265	116211738	474	*	1000	X2456	ENSG00000135269	116210493	116258783	48291	+	0	inside	771	TES
chr6	105900602	105901059	458	*	1000	X2458	ENSG00000200198	105904373	105904687	315	+	3313	upstream	3313	RN7SKP211
chr1	153532085	153532633	549	*	966	X2460	ENSG00000238279	153533603	153535115	1513	+	969	upstream	969	BX470102.3
chr8	67062349	67062856	508	*	959	X2464	ENSG00000104218	67062426	67196263	133838	+	0	overlapStart	0	CSPP1
chr16	31877220	31877884	665	*	977	X2467	ENSG00000185947	31873758	31917357	43600	+	0	inside	3461	ZNF267
chr17	21550108	21550568	461	*	1000	X2469	ENSG00000266673	21552509	21552711	203	+	1940	upstream	1940	RP11-822E23.3
chr16	84549262	84550337	1076	*	1000	X2471	ENSG00000140950	84476421	84554033	77613	-	0	inside	3695	TLDC1
chr19	43776358	43776630	273	*	967	X2474	ENSG00000104783	43766533	43781257	14725	-	0	inside	4626	KCNN4
chr10	102452857	102453335	479	*	1000	X2482	ENSG00000269609	102449817	102461106	11290	+	0	inside	3039	RPARP-AS1
chr10	102452857	102453335	479	*	1000	X2482	ENSG00000120055	102449837	102451543	1707	-	1313	upstream	1313	C10orf95
chr16	75108810	75109353	544	*	1000	X2487	ENSG00000247033	75108601	75110712	2112	-	0	inside	1358	RP11-252E2.1
chr19	55256017	55256453	437	*	975	X2490	ENSG00000105063	55229780	55258995	29216	-	0	inside	2541	PPP6R1
chr8	94258909	94259504	596	*	1000	X2495	ENSG00000164949	94249253	94262350	13098	-	0	inside	2845	GEM
chr5	157607208	157608068	861	*	1000	X2502	ENSG00000254336	157604707	157605637	931	-	1570	upstream	1570	AC008694.2
chr11	124115271	124115662	392	*	1000	X2504	ENSG00000110002	124115362	124147721	32360	+	0	overlapStart	0	VWA5A
chr19	29662491	29662917	427	*	1000	X2506	ENSG00000166289	29665056	29675457	10402	+	2138	upstream	2138	PLEKHF1
chr1	234271017	234271596	580	*	1000	X2509	ENSG00000236244	234268583	234272500	3918	-	0	inside	903	RP4-799P18.3
chr16	27315746	27316225	480	*	1000	X2512	ENSG00000274092	27313387	27314101	715	-	1644	upstream	1644	CTD-3203P2.3
chr16	27315746	27316225	480	*	1000	X2512	ENSG00000077238	27313668	27364778	51111	+	0	inside	2077	IL4R
chr17	43360283	43360823	541	*	1000	X2513	ENSG00000279602	43360041	43361361	1321	-	0	inside	537	CTD-3014M21.1
chr2	223941471	223942241	771	*	1000	X2515	ENSG00000085449	223855716	223945387	89672	-	0	inside	3145	WDFY1
chr20	19828173	19828682	510	*	1000	X2516	ENSG00000236992	19823443	19823943	501	-	4229	upstream	4229	RPL12P12
chr19	46184802	46185261	460	*	1000	X2527	ENSG00000269729	46163893	46180647	16755	-	4154	upstream	4154	AC006262.4
chr1	166490239	166490676	438	*	980	X2532	ENSG00000234142	166475772	166490039	14268	-	199	upstream	199	RP11-276E17.2
chr11	6605870	6606427	558	*	979	X2534	ENSG00000132275	6595075	6603620	8546	-	2249	upstream	2249	RRP8
chr11	6605870	6606427	558	*	979	X2534	ENSG00000254400	6603642	6604420	779	-	1449	upstream	1449	RP11-732A19.8
chr11	6605870	6606427	558	*	979	X2534	ENSG00000166333	6603708	6610874	7167	+	0	inside	2161	ILK
chr11	6605870	6606427	558	*	979	X2534	LRG_444	6603734	6610870	7137	+	0	inside	2135	ILK
chr16	30182465	30182966	502	*	934	X2536	ENSG00000102879	30182827	30189076	6250	+	0	overlapStart	0	CORO1A
chr16	30182465	30182966	502	*	934	X2536	LRG_195	30183605	30189076	5472	+	638	upstream	638	CORO1A
chr17	55734474	55734906	433	*	949	X2538	ENSG00000166292	55719627	55732121	12495	-	2352	upstream	2352	TMEM100
chr10	104351132	104351711	580	*	976	X2544	ENSG00000231233	104351591	104353575	1985	-	0	overlapEnd	1863	CFAP58-AS1
chr10	104351132	104351711	580	*	976	X2544	ENSG00000120051	104353764	104455090	101327	+	2052	upstream	2052	CFAP58
chr5	35821467	35822039	573	*	951	X2547	ENSG00000248969	35678484	35827018	148535	-	0	inside	4978	CTD-2113L7.1
chr21	33931574	33931953	380	*	946	X2549	ENSG00000249209	33584687	33931607	346921	-	0	overlapStart	0	AP000304.12
chr7	80136692	80137009	318	*	932	X2550	ENSG00000127955	80133955	80219402	85448	+	0	inside	2736	GNAI1
chr19	12782964	12783215	252	*	1000	X2553	ENSG00000263800	12787128	12787192	65	+	3912	upstream	3912	MIR5684
chr12	100141588	100142107	520	*	1000	X2554	ENSG00000111647	100028455	100142848	114394	-	0	inside	740	UHRF1BP1L
chr12	100141588	100142107	520	*	1000	X2554	ENSG00000257696	100143058	100144671	1614	+	950	upstream	950	RP11-175P13.2
chr8	123537643	123538029	387	*	941	X2560	ENSG00000156804	123497889	123541206	43318	-	0	inside	3176	FBXO32
chr19	49272213	49272901	689	*	958	X2563	ENSG00000235555	49275119	49275420	302	+	2217	upstream	2217	SUMO1P4
chr11	19978737	19979304	568	*	927	X2564	ENSG00000254542	19978699	19981337	2639	-	0	inside	2032	NAV2-AS3
chr2	6906172	6906728	557	*	1000	X2571	ENSG00000271947	6905724	6906301	578	-	0	overlapStart	0	RP11-439M11.1
chr12	47080825	47081594	770	*	930	X2575	ENSG00000139211	47075707	47079951	4245	-	873	upstream	873	AMIGO2
chr12	47080825	47081594	770	*	930	X2575	ENSG00000179715	47079603	47236662	157060	+	0	inside	1221	PCED1B
chr6	90121933	90122313	381	*	1000	X2578	ENSG00000218730	90116700	90117105	406	-	4827	upstream	4827	RP3-453I5.2
chr14	61527725	61528096	372	*	945	X2607	ENSG00000258989	61529128	61657964	128837	+	1031	upstream	1031	RP11-47I22.4
chr1	150604748	150605203	456	*	1000	X2608	ENSG00000253047	150600539	150600659	121	-	4088	upstream	4088	SNORA40
chr12	14771860	14772318	459	*	966	X2609	ENSG00000261324	14762504	14767931	5428	-	3928	upstream	3928	RP11-174G6.5
chr12	14771860	14772318	459	*	966	X2609	ENSG00000197837	14767999	14771131	3133	-	728	upstream	728	HIST4H4
chr12	14771860	14772318	459	*	966	X2609	ENSG00000246705	14774383	14778002	3620	+	2064	upstream	2064	H2AFJ
chr19	2236614	2236949	336	*	1000	X2613	ENSG00000104886	2230084	2237704	7621	-	0	inside	754	PLEKHJ1
chr19	2236614	2236949	336	*	1000	X2613	ENSG00000221411	2234062	2234149	88	-	2464	upstream	2464	MIR1227
chr19	2236614	2236949	336	*	1000	X2613	ENSG00000104897	2236504	2248679	12176	+	0	inside	109	SF3A2
chr1	156814941	156815352	412	*	1000	X2616	ENSG00000027869	156806243	156816862	10620	-	0	inside	1509	SH2D2A
chr1	156814941	156815352	412	*	1000	X2616	ENSG00000198400	156815640	156881850	66211	+	287	upstream	287	NTRK1
chr1	156814941	156815352	412	*	1000	X2616	LRG_261	156815750	156881850	66101	+	397	upstream	397	NTRK1
chr11	110357312	110357716	405	*	956	X2619	ENSG00000254416	110355130	110406400	51271	+	0	inside	2181	RP11-347E10.1
chr19	10260011	10260598	588	*	1000	X2620	ENSG00000267105	10259109	10260045	937	-	0	overlapStart	0	CTD-2369P2.4
chr12	121888426	121888762	337	*	1000	X2625	ENSG00000110801	121888731	121918297	29567	+	0	overlapStart	0	PSMD9
chr12	121888426	121888762	337	*	1000	X2625	ENSG00000256950	121888809	121921470	32662	+	46	upstream	46	RP11-87C12.2
chr19	4298202	4298721	520	*	1000	X2628	ENSG00000167664	4292232	4302431	10200	-	0	inside	3709	TMIGD2
chr20	3384016	3384496	481	*	1000	X2630	ENSG00000201346	3384229	3384440	212	+	0	includeFeature	0	U3
chr7	44193837	44194427	591	*	952	X2634	ENSG00000106633	44144271	44198170	53900	-	0	inside	3742	GCK
chrX	71619163	71619643	481	*	1000	X2637	ENSG00000186810	71615916	71618517	2602	-	645	upstream	645	CXCR3
chr11	117230237	117230962	726	*	1000	X2642	ENSG00000160613	117204337	117232525	28189	-	0	inside	1562	PCSK7
chr11	117230237	117230962	726	*	1000	X2642	ENSG00000167257	117232625	117286445	53821	+	1662	upstream	1662	RNF214
chr2	113104974	113105567	594	*	984	X2643	ENSG00000136689	113107214	113134016	26803	+	1646	upstream	1646	IL1RN
chr19	19605939	19606349	411	*	924	X2648	ENSG00000259242	19606350	19608660	2311	+	0	upstream	0	AC002306.1
chr21	15051859	15052506	648	*	1000	X2652	ENSG00000279390	15050189	15052379	2191	+	0	overlapEnd	1669	AF127577.13
chr12	9364589	9365159	571	*	920	X2654	ENSG00000260423	9367464	9397617	30154	+	2304	upstream	2304	RP13-735L24.1
chr20	23143072	23143425	354	*	1000	X2661	ENSG00000279164	23148086	23149939	1854	+	4660	upstream	4660	RP4-737E23.5
chr15	70505540	70505963	424	*	1000	X2665	ENSG00000259473	70503907	70505928	2022	-	0	overlapStart	0	RP11-96C21.1
chr6	44247364	44247698	335	*	957	X2673	ENSG00000096384	44246166	44253888	7723	+	0	inside	1197	HSP90AB1
chr1	156214172	156214724	553	*	1000	X2675	ENSG00000260238	156212982	156243332	30351	+	0	inside	1189	PMF1-BGLAP
chr1	156214172	156214724	553	*	1000	X2675	ENSG00000160783	156212993	156240042	27050	+	0	inside	1178	PMF1
chr11	117828567	117829134	568	*	1000	X2677	ENSG00000137731	117800844	117828698	27855	-	0	overlapStart	0	FXYD2
chr11	117828567	117829134	568	*	1000	X2677	ENSG00000254528	117833719	117838942	5224	+	4584	upstream	4584	RP11-728F11.4
chr4	36285871	36286725	855	*	1000	X2685	ENSG00000197057	36281622	36345756	64135	+	0	inside	4248	DTHD1
chr8	33569792	33570175	384	*	975	X2690	ENSG00000133874	33547755	33567125	19371	-	2666	upstream	2666	RNF122
chr1	147544708	147545554	847	*	1000	X2696	ENSG00000116128	147541412	147626216	84805	+	0	inside	3295	BCL9
chr14	50726346	50726961	616	*	983	X2698	ENSG00000270062	50723777	50724272	496	-	2073	upstream	2073	RP11-248J18.3
chr2	181106752	181107295	544	*	1000	X2702	ENSG00000238171	181076051	181105968	29918	-	783	upstream	783	AC068196.1
chr2	181106752	181107295	544	*	1000	X2702	ENSG00000234663	181101932	181399559	297628	+	0	inside	4819	AC104820.2
chr3	31979055	31979542	488	*	973	X2704	ENSG00000197385	31981771	31991628	9858	+	2228	upstream	2228	ZNF860
chr4	112119400	112119999	600	*	1000	X2706	ENSG00000240459	112116510	112116903	394	-	2496	upstream	2496	RP11-477G18.1
chr5	132425589	132425980	392	*	933	X2709	ENSG00000238160	132419416	132426714	7299	-	0	inside	733	AC116366.5
chr11	8841917	8842279	363	*	917	X2713	ENSG00000252905	8845263	8845358	96	+	2983	upstream	2983	RNA5SP330
chr12	46270008	46270488	481	*	1000	X2714	ENSG00000111371	46183063	46270017	86955	-	0	overlapStart	0	SLC38A1
chr13	38348666	38349199	534	*	1000	X2716	ENSG00000120686	38349849	38363619	13771	+	649	upstream	649	UFM1
chr1	207500312	207500714	403	*	1000	X2724	ENSG00000203710	207496147	207640647	144501	+	0	inside	4164	CR1
chr10	11011911	11012277	367	*	1000	X2725	ENSG00000228027	11010164	11011119	956	-	791	upstream	791	RP1-251M9.3
chr2	64643215	64643676	462	*	1000	X2731	ENSG00000226756	64644612	64646698	2087	+	935	upstream	935	AC007365.3
chrX	76173478	76173923	446	*	1000	X2737	ENSG00000102390	76172936	76178204	5269	+	0	inside	541	PBDC1
chr10	89701358	89702018	661	*	915	X2740	ENSG00000235100	89667181	89699671	32491	-	1686	upstream	1686	RP11-80H5.9
chr10	89701358	89702018	661	*	915	X2740	ENSG00000240996	89694295	89697928	3634	-	3429	upstream	3429	RP11-80H5.7
chr10	89701358	89702018	661	*	915	X2740	ENSG00000138182	89701610	89774939	73330	+	0	overlapStart	0	KIF20B
chr2	203014352	203014713	362	*	897	X2743	ENSG00000138442	202874782	203014798	140017	-	0	inside	84	WDR12
chr2	203014352	203014713	362	*	897	X2743	ENSG00000144426	203014879	203226378	211500	+	165	upstream	165	NBEAL1
chr22	26431154	26431840	687	*	911	X2746	ENSG00000128203	26429273	26445015	15743	+	0	inside	1880	ASPHD2
chr9	109117865	109118427	563	*	899	X2751	ENSG00000106771	109015152	109119945	104794	-	0	inside	1517	TMEM245
chr12	68971518	68971883	366	*	1000	X2752	ENSG00000135678	68842197	68971570	129374	-	0	overlapStart	0	CPM
chr2	241309794	241310146	353	*	929	X2756	ENSG00000168385	241315100	241354027	38928	+	4953	upstream	4953	2002-09-01
chr1	150009710	150010059	350	*	928	X2768	ENSG00000264522	149937812	150010676	72865	-	0	inside	616	OTUD7B
chr19	5828209	5828540	332	*	912	X2771	ENSG00000171119	5823802	5828324	4523	+	0	overlapEnd	4406	NRTN
chr11	65492815	65493384	570	*	1000	X2779	ENSG00000279243	65487241	65488136	896	-	4678	upstream	4678	CMB9-22P13.2
chr11	65492815	65493384	570	*	1000	X2779	ENSG00000251562	65497762	65506516	8755	+	4377	upstream	4377	MALAT1
chr10	70146602	70146908	307	*	904	X2783	ENSG00000156521	70137981	70146676	8696	-	0	overlapStart	0	TYSND1
chr15	76996485	76997190	706	*	915	X2784	ENSG00000140368	76993359	77037332	43974	+	0	inside	3125	PSTPIP1
chr15	76996485	76997190	706	*	915	X2784	LRG_172	76995124	77037330	42207	+	0	inside	1360	PSTPIP1
chr17	1644378	1644951	574	*	893	X2785	ENSG00000074660	1633858	1645747	11890	-	0	inside	795	SCARF1
chr6	144151148	144151619	472	*	1000	X2796	LRG_113	144150517	144191939	41423	+	0	inside	630	STX11
chr6	144151148	144151619	472	*	1000	X2796	ENSG00000135604	144150526	144188370	37845	+	0	inside	621	STX11
chr6	149032606	149033483	878	*	1000	X2801	ENSG00000236591	149027700	149032573	4874	-	32	upstream	32	RP11-162J8.3
chr6	150600714	150601113	400	*	888	X2803	ENSG00000120278	150599883	150843665	243783	+	0	inside	830	PLEKHG1
chr6	150600714	150601113	400	*	888	X2803	ENSG00000232891	150600834	150605850	5017	+	0	overlapStart	0	RP11-136K14.1
chr2	135819927	135820471	545	*	904	X2804	ENSG00000226806	135820191	135823087	2897	+	0	overlapStart	0	AC011893.3
chr1	12618956	12619487	532	*	1000	X2813	ENSG00000162496	12567910	12617731	49822	-	1224	upstream	1224	DHRS3
chr1	12618956	12619487	532	*	1000	X2813	ENSG00000272482	12618900	12619244	345	-	0	overlapStart	0	RP11-474O21.5
chr12	56079700	56080405	706	*	1000	X2818	ENSG00000065361	56079857	56103505	23649	+	0	overlapStart	0	ERBB3
chr12	59055378	59055856	479	*	1000	X2819	ENSG00000257288	59052980	59054184	1205	-	1193	upstream	1193	RP11-557F20.2
chr14	85934158	85934678	521	*	1000	X2820	ENSG00000258733	85934710	86129778	195069	+	31	upstream	31	CTD-2341M24.1
chr22	21942357	21942847	491	*	1000	X2825	ENSG00000224086	21938293	21977632	39340	+	0	inside	4063	LL22NC03-86G7.1
chr22	25447697	25448267	571	*	1000	X2826	ENSG00000100058	25448105	25520854	72750	+	0	overlapStart	0	CRYBB2P1
chr22	31144328	31144703	376	*	958	X2827	ENSG00000100078	31134809	31140607	5799	-	3720	upstream	3720	PLA2G3
chr22	38982082	38982471	390	*	1000	X2828	ENSG00000179750	38982347	38992804	10458	+	0	overlapStart	0	APOBEC3B
chr9	90226806	90227263	458	*	1000	X2830	ENSG00000225072	90232185	90233141	957	+	4921	upstream	4921	OR7E116P
chr15	40454847	40455360	514	*	997	X2835	ENSG00000259364	40453444	40454639	1196	-	207	upstream	207	RP11-64K12.9
chr12	122400400	122400843	444	*	1000	X2845	ENSG00000257097	122395542	122400857	5316	+	0	inside	4857	CLIP1-AS1
chr6	26596435	26597059	625	*	914	X2846	ENSG00000146109	26596952	26600744	3793	+	0	overlapStart	0	ABT1
chr9	134649219	134649519	301	*	1000	X2851	ENSG00000204011	134649385	134652843	3459	-	0	overlapEnd	3323	COL5A1-AS1
chr18	58669913	58670504	592	*	903	X2853	ENSG00000267226	58670009	58671877	1869	-	0	overlapEnd	1372	RP11-126O1.5
chr18	58669913	58670504	592	*	903	X2853	ENSG00000172175	58671386	58754477	83092	+	881	upstream	881	MALT1
chr6	138817698	138818090	393	*	1000	X2859	ENSG00000225415	138822747	138823799	1053	+	4656	upstream	4656	RP3-509I19.1
chr2	53969331	53969698	368	*	932	X2860	ENSG00000068878	53864067	53970840	106774	-	0	inside	1141	PSME4
chr2	53969331	53969698	368	*	932	X2860	ENSG00000170634	53970838	54305300	334463	+	1139	upstream	1139	ACYP2
chr15	38696287	38696736	450	*	921	X2861	ENSG00000175779	38696598	38700038	3441	+	0	overlapStart	0	C15orf53
chr3	50347094	50347534	441	*	977	X2871	ENSG00000004838	50341110	50346852	5743	-	241	upstream	241	ZMYND10
chr3	50347094	50347534	441	*	977	X2871	ENSG00000114388	50347330	50351091	3762	-	0	overlapEnd	3556	NPRL2
chr3	50347094	50347534	441	*	977	X2871	ENSG00000114395	50350695	50358460	7766	+	3160	upstream	3160	CYB561D2
chr3	50347094	50347534	441	*	977	X2871	ENSG00000272104	50350892	50367923	17032	+	3357	upstream	3357	XXcos-LUCA11.5
chr11	64970537	64971025	489	*	1000	X2874	ENSG00000168070	64937517	64972085	34569	-	0	inside	1059	MAJIN
chr19	43752921	43753470	550	*	1000	X2878	ENSG00000105771	43727992	43754990	26999	-	0	inside	1519	SMG9
chr2	38666868	38667582	715	*	1000	X2879	ENSG00000143891	38665910	38741237	75328	+	0	inside	957	GALM
chr1	206802462	206802841	380	*	1000	X2883	ENSG00000142224	206798870	206842981	44112	+	0	inside	3591	IL19
chr2	112624395	112624752	358	*	1000	X2885	ENSG00000231747	112621809	112622167	359	-	2227	upstream	2227	AC079922.2
chr12	110060147	110060566	420	*	1000	X2886	ENSG00000279360	110056916	110057275	360	-	2871	upstream	2871	RP11-946P6.4
chr6	149495007	149495327	321	*	1000	X2891	ENSG00000219553	149491567	149492289	723	-	2717	upstream	2717	RP1-281H8.3
chr11	58573429	58574062	634	*	1000	X2896	ENSG00000110031	58526871	58578220	51350	-	0	inside	4157	LPXN
chr5	55997649	55998065	417	*	938	X2900	ENSG00000134352	55935095	55994993	59899	-	2655	upstream	2655	IL6ST
chr5	55997649	55998065	417	*	938	X2900	ENSG00000227908	55995167	56003649	8483	+	0	inside	2481	FLJ31104
chr1	209724040	209724754	715	*	904	X2903	ENSG00000227591	209661364	209724125	62762	-	0	overlapStart	0	RP1-28O10.1
chr1	212234535	212235007	473	*	1000	X2911	ENSG00000226251	212225278	212238977	13700	-	0	inside	3969	RP11-15I11.3
chr10	6148910	6149392	483	*	928	X2912	ENSG00000170525	6144934	6235545	90612	+	0	inside	3975	PFKFB3
chr10	6148910	6149392	483	*	928	X2912	ENSG00000201581	6149623	6149940	318	+	230	upstream	230	RN7SKP78
chr10	6148910	6149392	483	*	928	X2912	ENSG00000263628	6152196	6152277	82	+	2803	upstream	2803	MIR3155A
chr6	158648619	158649134	516	*	875	X2927	ENSG00000146425	158636474	158644739	8266	-	3879	upstream	3879	DYNLT1
chr6	158648619	158649134	516	*	875	X2927	ENSG00000164674	158650014	158764876	114863	+	879	upstream	879	SYTL3
chr17	28927947	28928318	372	*	888	X2931	ENSG00000265845	28926275	28944749	18475	+	0	inside	1671	RP11-20B24.5
chr11	5684684	5685450	767	*	1000	X2941	ENSG00000132274	5689689	5737089	47401	+	4238	upstream	4238	TRIM22
chr11	128525374	128526079	706	*	976	X2942	ENSG00000254588	128526142	128530389	4248	+	62	upstream	62	RP11-1007G5.2
chr15	50219805	50220269	465	*	1000	X2946	ENSG00000200605	50221888	50221996	109	+	1618	upstream	1618	Y_RNA
chr20	4685983	4686361	379	*	1000	X2950	ENSG00000171867	4686236	4701590	15355	+	0	overlapStart	0	PRNP
chr11	9001564	9002186	623	*	1000	X2958	ENSG00000175352	8980576	9004049	23474	-	0	inside	1862	NRIP3
chr11	9001564	9002186	623	*	1000	X2958	ENSG00000253973	9004162	9065154	60993	+	1975	upstream	1975	RP11-467K18.2
chr12	6961255	6961917	663	*	1000	X2959	ENSG00000257084	6963246	6964447	1202	+	1328	upstream	1328	U47924.27
chr12	6961255	6961917	663	*	1000	X2959	ENSG00000207713	6963699	6963766	68	+	1781	upstream	1781	MIR200C
chr12	6961255	6961917	663	*	1000	X2959	ENSG00000207708	6964097	6964191	95	+	2179	upstream	2179	MIR141
chr12	6961255	6961917	663	*	1000	X2959	ENSG00000271969	6964949	6965382	434	+	3031	upstream	3031	U47924.29
chr12	26318014	26318557	544	*	940	X2960	ENSG00000255750	26230819	26319720	88902	-	0	inside	1162	RP11-283G6.5
chr12	26318014	26318557	544	*	940	X2960	ENSG00000255968	26318953	26421462	102510	+	395	upstream	395	RP11-513G19.1
chr16	23670135	23670724	590	*	925	X2965	ENSG00000260482	23670011	23675499	5489	+	0	inside	123	CTD-2196E14.9
chr16	24669413	24669957	545	*	1000	X2966	ENSG00000224310	24661422	24671062	9641	-	0	inside	1104	LINC01567
chr17	59940667	59941324	658	*	1000	X2968	ENSG00000267318	59940908	59973101	32194	+	0	overlapStart	0	RP11-178C3.1
chr17	77441589	77442281	693	*	950	X2969	ENSG00000200651	77442109	77442213	105	+	0	includeFeature	0	Y_RNA
chr17	77441589	77442281	693	*	950	X2969	ENSG00000279801	77444704	77447167	2464	+	2422	upstream	2422	RP11-75C10.6
chr2	135662107	135662545	439	*	934	X2970	ENSG00000207654	135665397	135665478	82	+	2851	upstream	2851	MIR128-1
chr7	129949366	129949769	404	*	1000	X2977	ENSG00000186591	129830732	129952949	122218	-	0	inside	3179	UBE2H
chr7	129949366	129949769	404	*	1000	X2977	ENSG00000244036	129953234	130026989	73756	+	3464	upstream	3464	RP11-306G20.1
chr7	129949366	129949769	404	*	1000	X2977	ENSG00000199516	129954693	129954794	102	+	4923	upstream	4923	Y_RNA
chr14	106373015	106373590	576	*	897	X2986	ENSG00000253440	106369107	106369546	440	-	3468	upstream	3468	IGHV3-33-2
chr12	124920087	124920515	429	*	901	X2998	ENSG00000150991	124911604	124917368	5765	-	2718	upstream	2718	UBC
chr6	36442784	36442991	208	*	906	X3001	ENSG00000179165	36390551	36442889	52339	-	0	overlapStart	0	PXT1
chr6	36442784	36442991	208	*	906	X3001	ENSG00000112078	36442767	36491143	48377	+	0	inside	16	KCTD20
chr8	23064345	23064918	574	*	1000	X3007	ENSG00000120889	23020133	23069179	49047	-	0	inside	4260	TNFRSF10B
chr8	23064345	23064918	574	*	1000	X3007	ENSG00000246130	23068229	23083619	15391	+	3310	upstream	3310	RP11-875O11.2
chr9	129334025	129334363	339	*	875	X3008	ENSG00000233901	129332300	129359538	27239	+	0	inside	1724	LINC01503
chr6	31197913	31198435	523	*	965	X3016	ENSG00000272501	31195200	31198037	2838	-	0	overlapStart	0	XXbac-BPG299F13.17
chr6	31197913	31198435	523	*	965	X3016	ENSG00000206344	31197760	31203968	6209	+	0	inside	152	HCG27
chr22	37282358	37282713	356	*	1000	X3018	ENSG00000100055	37282027	37315345	33319	+	0	inside	330	CYTH4
chr6	73695052	73696070	1019	*	1000	X3019	ENSG00000231652	73693903	73696131	2229	-	0	inside	60	RP11-553A21.3
chr6	73695052	73696070	1019	*	1000	X3019	ENSG00000156535	73695785	73828316	132532	+	0	overlapStart	0	CD109
chr17	35238712	35239169	458	*	855	X3020	ENSG00000266947	35231450	35242963	11514	-	0	inside	3793	RP11-799D4.4
chr17	35238712	35239169	458	*	855	X3020	ENSG00000166750	35243036	35273655	30620	+	3866	upstream	3866	SLFN5
chr12	47356154	47356811	658	*	961	X3022	ENSG00000257924	47353754	47369935	16182	+	0	inside	2399	RP11-493L12.5
chr17	72421268	72421800	533	*	898	X3026	ENSG00000263680	72425939	72428852	2914	+	4138	upstream	4138	RP11-57A1.1
chr2	73830705	73831435	731	*	855	X3030	ENSG00000124356	73828916	73873659	44744	+	0	inside	1788	STAMBP
chr14	97120453	97121088	636	*	892	X3031	ENSG00000259026	97110416	97119247	8832	-	1205	upstream	1205	RP11-907D1.1
chr14	97120453	97121088	636	*	892	X3031	ENSG00000258393	97116355	97121501	5147	+	0	inside	4097	RP11-907D1.2
chr1	43929504	43929915	412	*	886	X3032	ENSG00000117407	43933320	43937241	3922	+	3404	upstream	3404	ARTN
chr5	172187041	172187442	402	*	866	X3043	ENSG00000072786	172042073	172188386	146314	-	0	inside	943	STK10
chr10	14386030	14386683	654	*	1000	X3047	ENSG00000266321	14383200	14383277	78	-	2752	upstream	2752	MIR4293
chr13	27425623	27426658	1036	*	1000	X3049	ENSG00000122034	27424544	27435823	11280	+	0	inside	1078	GTF3A
chr6	43570953	43571401	449	*	992	X3051	ENSG00000124571	43522330	43576075	53746	-	0	inside	4673	XPO5
chr6	43570953	43571401	449	*	992	X3051	LRG_470	43576141	43620523	44383	+	4739	upstream	4739	POLH
chr6	43570953	43571401	449	*	992	X3051	ENSG00000170734	43576150	43615660	39511	+	4748	upstream	4748	POLH
chr4	42654573	42654982	410	*	942	X3057	ENSG00000124406	42408373	42657105	248733	-	0	inside	2122	ATP8A1
chr4	42654573	42654982	410	*	942	X3057	ENSG00000260519	42657496	42657928	433	+	2513	upstream	2513	RP11-109E24.2
chr13	99370742	99371343	602	*	849	X3060	ENSG00000228808	99372173	99372686	514	+	829	upstream	829	HMGB3P4
chr7	24906017	24906427	411	*	858	X3062	ENSG00000234999	24906135	24906594	460	-	0	overlapEnd	166	SNRPCP19
chr8	23074643	23074966	324	*	882	X3064	ENSG00000253616	23071377	23074488	3112	-	154	upstream	154	RP11-875O11.3
chr19	13731178	13731712	535	*	870	X3068	ENSG00000104957	13731760	13763296	31537	+	47	upstream	47	CCDC130
chr1	206897153	206897774	622	*	864	X3072	ENSG00000162892	206897443	206904139	6697	+	0	overlapStart	0	IL24
chr4	10006729	10007545	817	*	876	X3077	ENSG00000250413	10006482	10009725	3244	+	0	inside	246	RP11-448G15.1
chr12	24709221	24709777	557	*	884	X3083	ENSG00000255745	24704565	24774213	69649	+	0	inside	4655	RP11-625L16.1
chr6	119350290	119350684	395	*	880	X3086	ENSG00000111885	119177209	119349761	172553	-	528	upstream	528	MAN1A1
chrX	49155789	49156160	372	*	912	X3089	ENSG00000280116	49155242	49157351	2110	-	0	inside	1190	AC231657.1
chr16	11253211	11253624	414	*	853	X3091	ENSG00000175643	11249619	11351762	102144	+	0	inside	3591	RMI2
chr2	240561460	240562053	594	*	941	X3094	ENSG00000188542	240560054	240564014	3961	+	0	inside	1405	DUSP28
chr2	240561460	240562053	594	*	941	X3094	ENSG00000142327	240565804	240581372	15569	+	3750	upstream	3750	RNPEPL1
chr17	38414713	38415134	422	*	1000	X3098	ENSG00000275832	38419280	38512392	93113	+	4145	upstream	4145	ARHGAP23
chr16	67555766	67556302	537	*	1000	X3104	ENSG00000280214	67550815	67552935	2121	-	2830	upstream	2830	CTD-2012K14.5
chr13	30159537	30160018	482	*	1000	X3107	ENSG00000232117	30151886	30159621	7736	-	0	overlapStart	0	LINC00384
chr1	44811759	44812051	293	*	850	X3109	ENSG00000222009	44808482	44815585	7104	+	0	inside	3276	BTBD19
chr12	57898811	57899386	576	*	872	X3110	ENSG00000245651	57869835	57896482	26648	-	2328	upstream	2328	RP11-620J15.2
chr1	31931630	31932109	480	*	907	X3114	ENSG00000228634	31933020	31933975	956	+	910	upstream	910	RP4-534N18.2
chr11	47515270	47515734	465	*	1000	X3118	ENSG00000270072	47513605	47514889	1285	-	380	upstream	380	RP11-750H9.7
chr12	120534989	120535540	552	*	1000	X3119	ENSG00000110871	120503274	120534434	31161	-	554	upstream	554	COQ5
chr12	120534989	120535540	552	*	1000	X3119	ENSG00000022840	120533480	120577594	44115	+	0	inside	1508	RNF10
chr2	237428106	237428569	464	*	1000	X3124	ENSG00000222022	237421420	237425276	3857	-	2829	upstream	2829	AC112721.1
chr6	118709987	118710359	373	*	1000	X3129	ENSG00000111860	118460772	118710075	249304	-	0	overlapStart	0	CEP85L
chr10	80407730	80408151	422	*	986	X3132	ENSG00000122378	80407829	80437115	29287	+	0	overlapStart	0	FAM213A
chr12	56039794	56040538	745	*	864	X3136	ENSG00000257449	56029649	56041806	12158	-	0	inside	1267	RP11-603J24.4
chr12	56039794	56040538	745	*	864	X3136	ENSG00000197728	56041853	56044675	2823	+	1314	upstream	1314	RPS26
chr6	112235900	112236551	652	*	854	X3139	ENSG00000271208	112234165	112234758	594	-	1141	upstream	1141	RP1-142L7.8
chr6	112235900	112236551	652	*	854	X3139	ENSG00000226440	112236093	112307009	70917	+	0	overlapStart	0	RP11-506B6.6
chr6	112235900	112236551	652	*	854	X3139	ENSG00000281613	112236806	112350094	113289	+	254	upstream	254	RP11-506B6.7
chr19	48872995	48873399	405	*	1000	X3143	ENSG00000105559	48837097	48868632	31536	-	4362	upstream	4362	PLEKHA4
chr19	48872995	48873399	405	*	1000	X3143	ENSG00000087074	48872392	48876057	3666	+	0	inside	602	PPP1R15A
chr8	127205930	127206451	522	*	971	X3144	ENSG00000254166	127185635	127203222	17588	-	2707	upstream	2707	CASC19
chr10	133259232	133259658	427	*	1000	X3149	ENSG00000273980	133257144	133257551	408	-	1680	upstream	1680	RP13-49I15.6
chr16	30469930	30470459	530	*	971	X3151	ENSG00000222701	30471587	30471703	117	+	1127	upstream	1127	Y_RNA
chr16	30469930	30470459	530	*	971	X3151	ENSG00000005844	30472658	30523185	50528	+	2198	upstream	2198	ITGAL
chr1	235074403	235075655	1253	*	867	X3157	ENSG00000280587	235065479	235074220	8742	-	182	upstream	182	LINC01348
chr13	24127488	24127752	265	*	890	X3162	ENSG00000225674	24122065	24123814	1750	-	3673	upstream	3673	IPO7P2
chr14	105026108	105026580	473	*	972	X3164	ENSG00000170779	105009573	105021148	11576	-	4959	upstream	4959	CDCA4
chr1	155000871	155001236	366	*	1000	X3165	ENSG00000160685	155002630	155018522	15893	+	1393	upstream	1393	ZBTB7B
chr13	41132567	41132820	254	*	861	X3167	ENSG00000165572	41127569	41132746	5178	-	0	overlapStart	0	KBTBD6
chr13	41132567	41132820	254	*	861	X3167	ENSG00000278390	41132939	41236686	103748	+	118	upstream	118	RP11-74J13.8
chr16	81310143	81310625	483	*	884	X3168	ENSG00000261609	81314952	81390884	75933	+	4326	upstream	4326	GAN
chr16	81310143	81310625	483	*	884	X3168	LRG_242	81314966	81380198	65233	+	4340	upstream	4340	GAN
chr6	31058249	31058631	383	*	1000	X3175	ENSG00000228789	31053450	31059890	6441	+	0	inside	4798	HCG22
chr9	97062374	97062920	547	*	877	X3179	ENSG00000197214	97067749	97068628	880	+	4828	upstream	4828	TCEA1P1
chrX	78064893	78065333	441	*	967	X3180	ENSG00000102144	78065188	78129296	64109	+	0	overlapStart	0	PGK1
chr2	43221781	43222266	486	*	991	X3182	ENSG00000279873	43227210	43228855	1646	+	4943	upstream	4943	LINC01126
chr5	176901742	176902132	391	*	882	X3188	ENSG00000160883	176880869	176899332	18464	-	2409	upstream	2409	HK3
chr6	42929914	42930520	607	*	1000	X3189	ENSG00000137161	42929192	42939287	10096	+	0	inside	721	CNPY3
chr1	154973919	154974521	603	*	860	X3191	ENSG00000160691	154962298	154974395	12098	-	0	overlapStart	0	SHC1
chr1	154973919	154974521	603	*	860	X3191	ENSG00000173207	154974653	154979249	4597	+	131	upstream	131	CKS1B
chr1	154973919	154974521	603	*	860	X3191	ENSG00000264349	154975693	154975783	91	+	1171	upstream	1171	MIR4258
chr14	51236298	51236654	357	*	933	X3199	ENSG00000139921	51240162	51257546	17385	+	3507	upstream	3507	TMX1
chr16	27406739	27407304	566	*	974	X3201	ENSG00000103522	27402162	27452042	49881	+	0	inside	4576	IL21R
chr2	144331277	144331830	554	*	865	X3203	ENSG00000121964	143938068	144332568	394501	-	0	inside	737	GTDC1
chr4	56817782	56818550	769	*	1000	X3206	ENSG00000128040	56809860	56821742	11883	-	0	inside	3191	SPINK2
chr4	56817782	56818550	769	*	1000	X3206	ENSG00000251799	56818218	56818314	97	-	0	includeFeature	0	Y_RNA
chr9	5437074	5437601	528	*	1000	X3212	ENSG00000107020	5357973	5437878	79906	-	0	inside	276	PLGRKT
chr11	86292905	86293828	924	*	1000	X3213	ENSG00000255222	86294760	86295576	817	+	931	upstream	931	SETP17
chr1	72284662	72285181	520	*	973	X3214	ENSG00000172260	71395940	72282734	886795	-	1927	upstream	1927	NEGR1
chr17	48295375	48295841	467	*	1000	X3233	ENSG00000235300	48294335	48308762	14428	+	0	inside	1039	THRA1/BTR
chr19	39401454	39401814	361	*	1000	X3239	ENSG00000128016	39406813	39409412	2600	+	4998	upstream	4998	ZFP36
chr5	43193090	43193913	824	*	959	X3251	ENSG00000177453	43192071	43280850	88780	+	0	inside	1018	NIM1K
chr11	61054729	61055308	580	*	839	X3259	ENSG00000256733	61055737	61067535	11799	+	428	upstream	428	RP11-881M11.8
chr3	152272932	152273319	388	*	856	X3265	ENSG00000229619	152262616	152269555	6940	-	3376	upstream	3376	MBNL1-AS1
chr19	57283190	57283645	456	*	1000	X3268	ENSG00000267871	57267220	57280334	13115	-	2855	upstream	2855	CTC-444N24.6
chr19	57283190	57283645	456	*	1000	X3268	ENSG00000197714	57280051	57293569	13519	+	0	inside	3138	ZNF460
chr10	3755600	3755939	340	*	849	X3271	ENSG00000229672	3751067	3763226	12160	+	0	inside	4532	RP11-184A2.3
chr7	139774316	139774830	515	*	862	X3274	ENSG00000064393	139561570	139777778	216209	-	0	inside	2947	HIPK2
chr7	139774316	139774830	515	*	862	X3274	ENSG00000059377	139777051	140020325	243275	+	2220	upstream	2220	TBXAS1
chr7	139774316	139774830	515	*	862	X3274	LRG_579	139778248	140020325	242078	+	3417	upstream	3417	TBXAS1
chr5	138355079	138355392	314	*	855	X3279	ENSG00000120733	138352596	138437028	84433	+	0	inside	2482	KDM3B
chr16	48556673	48557406	734	*	935	X3283	ENSG00000261267	48559661	48587403	27743	+	2254	upstream	2254	RP11-44I10.3
chr7	50206422	50206980	559	*	977	X3288	ENSG00000231681	50202239	50204318	2080	-	2103	upstream	2103	AC020743.3
chr9	120926039	120926530	492	*	1000	X3291	ENSG00000056558	120902393	120929173	26781	-	0	inside	2642	TRAF1
chr1	150006943	150007450	508	*	848	X3294	ENSG00000264522	149937812	150010676	72865	-	0	inside	3225	OTUD7B
chr1	229440954	229441868	915	*	876	X3296	ENSG00000226920	229440284	229441020	737	-	0	overlapStart	0	RP5-1068B5.5
chr2	97714460	97714942	483	*	989	X3299	ENSG00000115085	97713560	97739862	26303	+	0	inside	899	ZAP70
chr2	97714460	97714942	483	*	989	X3299	LRG_126	97713568	97739860	26293	+	0	inside	891	ZAP70
chr6	119147406	119147777	372	*	1000	X3302	ENSG00000111879	118959763	119149387	189625	-	0	inside	1609	FAM184A
chr19	15466864	15467465	602	*	1000	X3305	ENSG00000105122	15451624	15464571	12948	-	2292	upstream	2292	RASAL3
chr12	46266373	46266950	578	*	841	X3309	ENSG00000111371	46183063	46270017	86955	-	0	inside	3066	SLC38A1
chr2	112056454	112056728	275	*	857	X3310	ENSG00000153214	112055223	112119318	64096	+	0	inside	1230	TMEM87B
chr1	223700955	223701692	738	*	850	X3311	ENSG00000162909	223701593	223776018	74426	+	0	overlapStart	0	CAPN2
chr18	3604493	3604974	482	*	1000	X3318	ENSG00000262001	3603000	3608336	5337	+	0	inside	1492	DLGAP1-AS2
chr19	35712552	35713267	716	*	1000	X3319	ENSG00000272333	35718019	35738878	20860	+	4751	upstream	4751	KMT2B
chr6	135498082	135498731	650	*	1000	X3321	ENSG00000135541	135283532	135497776	214245	-	305	upstream	305	AHI1
chr6	135498082	135498731	650	*	1000	X3321	ENSG00000231028	135497801	135716055	218255	+	0	inside	280	LINC00271
chr6	25025786	25026244	459	*	839	X3328	ENSG00000220517	25023247	25024483	1237	-	1302	upstream	1302	ASS1P1
chr6	161274008	161274365	358	*	939	X3336	ENSG00000026652	161129979	161274061	144083	-	0	overlapStart	0	AGPAT4
chr14	50064846	50065478	633	*	982	X3341	ENSG00000201358	50068568	50068873	306	+	3089	upstream	3089	RN7SKP193
chr5	67003725	67004154	430	*	913	X3342	ENSG00000229666	67001383	67003953	2571	-	0	overlapStart	0	MAST4-AS1
chr17	47821563	47821885	323	*	845	X3345	ENSG00000006025	47807372	47821834	14463	-	0	overlapStart	0	OSBPL7
chr17	42656046	42656455	410	*	912	X3349	ENSG00000037042	42659305	42667006	7702	+	2849	upstream	2849	TUBG2
chr19	13099832	13100440	609	*	968	X3350	ENSG00000104903	13099033	13103161	4129	-	0	inside	2720	LYL1
chr11	130003524	130003841	318	*	842	X3352	ENSG00000170325	129899706	130002835	103130	-	688	upstream	688	PRDM10
chr11	130003524	130003841	318	*	842	X3352	ENSG00000233220	130002938	130004356	1419	+	0	inside	585	LINC00167
chr11	130003524	130003841	318	*	842	X3352	ENSG00000255057	130008586	130009765	1180	+	4744	upstream	4744	RP11-567M21.3
chr9	110051001	110051445	445	*	842	X3354	ENSG00000241978	110048598	110172512	123915	+	0	inside	2402	AKAP2
chr12	6372689	6373107	419	*	1000	X3357	ENSG00000111319	6346843	6377730	30888	-	0	inside	4622	SCNN1A
chr12	6372689	6373107	419	*	1000	X3357	ENSG00000111321	6375045	6391571	16527	+	1937	upstream	1937	LTBR
chr14	73463563	73463873	311	*	957	X3358	ENSG00000133961	73275107	73463642	188536	-	0	overlapStart	0	NUMB
chr14	73463563	73463873	311	*	957	X3358	ENSG00000251393	73462423	73477175	14753	+	0	inside	1139	RP1-240K6.3
chr2	28449688	28450187	500	*	1000	X3359	ENSG00000227938	28448167	28450184	2018	-	0	overlapStart	0	AC104695.4
chr3	112405843	112406217	375	*	951	X3363	ENSG00000243081	112396647	112409134	12488	-	0	inside	2916	RP11-231E6.1
chr5	170333094	170333491	398	*	955	X3368	ENSG00000235172	170331429	170333879	2451	+	0	inside	1664	LINC01366
chr17	7219766	7220042	277	*	892	X3374	ENSG00000132535	7189890	7219702	29813	-	63	upstream	63	DLG4
chr17	7219766	7220042	277	*	892	X3374	ENSG00000072778	7217125	7225273	8149	+	0	inside	2640	ACADVL
chr17	15831053	15831623	571	*	934	X3375	ENSG00000227790	15829369	15908632	79264	+	0	inside	1683	AC015922.5
chr19	29715482	29716306	825	*	934	X3378	ENSG00000131943	29698886	29715789	16904	-	0	overlapStart	0	C19orf12
chrX	23781207	23781844	638	*	893	X3383	ENSG00000233785	23772992	23782956	9965	-	0	inside	1111	RP13-314C10.5
chrX	23781207	23781844	638	*	893	X3383	ENSG00000202272	23782210	23782310	101	+	365	upstream	365	Y_RNA
chrX	23781207	23781844	638	*	893	X3383	ENSG00000130066	23783173	23786226	3054	+	1328	upstream	1328	SAT1
chr1	27637085	27637454	370	*	839	X3388	ENSG00000000938	27612064	27635277	23214	-	1807	upstream	1807	FGR
chr10	6074620	6075248	629	*	986	X3391	ENSG00000214015	6071514	6071918	405	-	2701	upstream	2701	RP11-414H17.2
chr15	40878591	40879288	698	*	1000	X3394	ENSG00000104140	40872214	40874289	2076	-	4301	upstream	4301	RHOV
chr6	28408324	28408890	567	*	836	X3399	ENSG00000251877	28410270	28410456	187	+	1379	upstream	1379	RNU2-45P
chr6	31568513	31568873	361	*	849	X3400	ENSG00000226979	31572054	31574324	2271	+	3180	upstream	3180	LTA
chr6	118896253	118897020	768	*	870	X3401	ENSG00000111875	118894220	118909167	14948	+	0	inside	2032	ASF1A
chr5	109411643	109412051	409	*	838	X3423	ENSG00000198961	109334709	109409994	75286	-	1648	upstream	1648	PJA2
chr13	44196432	44196880	449	*	880	X3425	ENSG00000276854	44196006	44197298	1293	+	0	inside	425	RP11-478K15.7
chr13	44196432	44196880	449	*	880	X3425	ENSG00000276319	44196129	44196200	72	-	231	upstream	231	MIR8079
chr12	75979155	75979623	469	*	1000	X3432	ENSG00000258077	75563202	75984015	420814	-	0	inside	4391	RP11-114H23.1
chr2	189444301	189444832	532	*	989	X3438	ENSG00000115368	189441433	189475565	34133	+	0	inside	2867	WDR75
chr7	73715520	73715999	480	*	872	X3450	ENSG00000106089	73699206	73719672	20467	-	0	inside	3672	STX1A
chr9	124254268	124254705	438	*	1000	X3453	ENSG00000119408	124257606	124353307	95702	+	2900	upstream	2900	NEK6
chr10	130138433	130138855	423	*	1000	X3455	ENSG00000108010	130136399	130184521	48123	+	0	inside	2033	GLRX3
chr10	35332000	35332517	518	*	952	X3462	ENSG00000271335	35314552	35336401	21850	-	0	inside	3883	RP11-324I22.4
chr14	74618063	74618618	556	*	1000	X3464	ENSG00000258976	74614693	74616647	1955	-	1415	upstream	1415	CTD-2207P18.2
chr19	16080049	16080505	457	*	847	X3467	ENSG00000279198	16074293	16077395	3103	-	2653	upstream	2653	CTD-2231E14.2
chr19	50363456	50364301	846	*	1000	X3468	ENSG00000131400	50358477	50365830	7354	-	0	inside	1528	NAPSA
chr5	139652359	139652781	423	*	836	X3475	ENSG00000250635	139648999	139649728	730	-	2630	upstream	2630	CTD-3224K15.2
chr6	138654653	138655312	660	*	894	X3479	ENSG00000216802	138650226	138650973	748	-	3679	upstream	3679	RP11-390P2.2
chr7	107167576	107168159	584	*	879	X3481	ENSG00000105856	107168961	107202529	33569	+	801	upstream	801	HBP1
chr22	30246743	30247156	414	*	835	X3489	ENSG00000128342	30240447	30246851	6405	-	0	overlapStart	0	LIF
chr22	30246743	30247156	414	*	835	X3489	ENSG00000268812	30246205	30246998	794	+	0	overlapEnd	537	RP1-102K2.8
chr14	93207927	93208351	425	*	1000	X3493	ENSG00000170270	93202894	93207094	4201	-	832	upstream	832	GON7
chr14	93207927	93208351	425	*	1000	X3493	ENSG00000012963	93207056	93229215	22160	+	0	inside	870	UBR7
chr17	7687169	7687607	439	*	1000	X3502	ENSG00000141510	7661779	7687550	25772	-	0	overlapStart	0	TP53
chr17	7687169	7687607	439	*	1000	X3502	LRG_321	7668402	7687550	19149	-	0	overlapStart	0	TP53
chr17	7687169	7687607	439	*	1000	X3502	ENSG00000262251	7685260	7686371	1112	-	797	upstream	797	RP11-199F11.2
chr17	7687169	7687607	439	*	1000	X3502	ENSG00000141499	7686071	7703502	17432	+	0	inside	1097	WRAP53
chr17	7687169	7687607	439	*	1000	X3502	LRG_375	7688349	7703502	15154	+	741	upstream	741	WRAP53
chr5	111271805	111272348	544	*	850	X3506	ENSG00000249318	111265809	111270089	4281	-	1715	upstream	1715	AC010468.2
chr10	95235933	95236782	850	*	945	X3509	ENSG00000234026	95228243	95231144	2902	-	4788	upstream	4788	RP11-310E22.4
chr12	126772302	126772772	471	*	1000	X3510	ENSG00000256128	126729787	126772411	42625	-	0	overlapStart	0	LINC00944
chr12	107093012	107093549	538	*	859	X3514	ENSG00000008405	106991364	107093829	102466	-	0	inside	279	CRY1
chr12	107093012	107093549	538	*	859	X3514	ENSG00000257548	107093298	107123314	30017	+	0	overlapStart	0	RP11-797M17.1
chr2	9552395	9552899	505	*	1000	X3515	ENSG00000151694	9488486	9555792	67307	-	0	inside	2892	ADAM17
chr2	9552395	9552899	505	*	1000	X3515	ENSG00000271855	9555899	9556775	877	+	2999	upstream	2999	RP11-214N9.1
chr8	42209641	42210146	506	*	970	X3517	LRG_570	42174718	42207676	32959	-	1964	upstream	1964	PLAT
chr8	42209641	42210146	506	*	970	X3517	ENSG00000104368	42175233	42207724	32492	-	1916	upstream	1916	PLAT
chr1	160672729	160673158	430	*	985	X3519	ENSG00000228863	160670778	160699761	28984	+	0	inside	1950	RP11-404F10.2
chr1	44722075	44722526	452	*	971	X3521	ENSG00000199377	44721786	44721902	117	-	172	upstream	172	RNU5F-1
chr19	11091784	11092437	654	*	920	X3530	ENSG00000130164	11089362	11133816	44455	+	0	inside	2421	LDLR
chr19	11091784	11092437	654	*	920	X3530	LRG_274	11089362	11133830	44469	+	0	inside	2421	LDLR
chr3	45943362	45943808	447	*	932	X3533	ENSG00000172215	45940933	45948353	7421	+	0	inside	2428	CXCR6
chr1	229339502	229340026	525	*	961	X3535	ENSG00000154429	229321005	229343294	22290	-	0	inside	3267	CCSAP
chr10	112985903	112986438	536	*	1000	X3537	ENSG00000227560	112987476	112987865	390	+	1037	upstream	1037	RP11-139K1.2
chr19	44259659	44260162	504	*	972	X3547	ENSG00000159915	44259880	44275317	15438	+	0	overlapStart	0	ZNF233
chr1	153732173	153732818	646	*	1000	X3556	ENSG00000143624	153728067	153774808	46742	+	0	inside	4105	INTS3
chr11	118306577	118307158	582	*	922	X3558	ENSG00000198851	118304545	118316175	11631	+	0	inside	2031	CD3E
chr11	118306577	118307158	582	*	922	X3558	LRG_38	118304580	118316175	11596	+	0	inside	1996	CD3E
chr1	25796014	25796349	336	*	857	X3559	ENSG00000162430	25800176	25818224	18049	+	3826	upstream	3826	SEPN1
chr1	116538434	116538991	558	*	940	X3560	ENSG00000177173	116532936	116534092	1157	-	4341	upstream	4341	NAP1L4P1
chr1	156217920	156218508	589	*	922	X3561	ENSG00000260238	156212982	156243332	30351	+	0	inside	4937	PMF1-BGLAP
chr1	156217920	156218508	589	*	922	X3561	ENSG00000160783	156212993	156240042	27050	+	0	inside	4926	PMF1
chr15	72228249	72229275	1027	*	999	X3565	ENSG00000067225	72199029	72231822	32794	-	0	inside	2546	PKM
chr6	291416	291874	459	*	907	X3569	ENSG00000112679	291630	351355	59726	+	0	overlapStart	0	DUSP22
chr2	230924603	230925002	400	*	849	X3576	ENSG00000283164	230924567	230929919	5353	+	0	inside	35	RP11-499P1.2
chr17	35244463	35245603	1141	*	907	X3579	ENSG00000266947	35231450	35242963	11514	-	1499	upstream	1499	RP11-799D4.4
chr17	35244463	35245603	1141	*	907	X3579	ENSG00000166750	35243036	35273655	30620	+	0	inside	1426	SLFN5
chr3	195914857	195915484	628	*	883	X3582	ENSG00000061938	195863364	195911945	48582	-	2911	upstream	2911	TNK2
chr3	195914857	195915484	628	*	883	X3582	ENSG00000273009	195913078	195913683	606	-	1173	upstream	1173	RP11-352G9.1
chr18	3412434	3412861	428	*	900	X3583	ENSG00000177426	3411608	3459978	48371	+	0	inside	825	TGIF1
chr18	3412434	3412861	428	*	900	X3583	ENSG00000263460	3415145	3415580	436	+	2283	upstream	2283	BOD1P1
chr3	112002391	112002803	413	*	922	X3588	ENSG00000144834	111998664	112013887	15224	+	0	inside	3726	TAGLN3
chr3	187976063	187976698	636	*	834	X3589	ENSG00000224187	187958775	187976407	17633	-	0	overlapStart	0	RP11-132N15.3
chr11	69297368	69297761	394	*	872	X3591	ENSG00000172927	69294138	69367726	73589	+	0	inside	3229	MYEOV
chr12	101566109	101566678	570	*	989	X3605	ENSG00000196091	101568353	101686018	117666	+	1674	upstream	1674	MYBPC1
chr6	150025348	150025732	385	*	978	X3614	ENSG00000155918	150018334	150025532	7199	-	0	overlapStart	0	RAET1L
chr7	20220971	20221552	582	*	1000	X3615	ENSG00000183742	20134655	20217404	82750	-	3566	upstream	3566	MACC1
chr7	20220971	20221552	582	*	1000	X3615	ENSG00000233834	20217577	20221700	4124	+	0	inside	3393	AC005083.1
chr7	106772651	106773091	441	*	839	X3616	ENSG00000243797	106372251	106770207	397957	-	2443	upstream	2443	CTB-111H14.1
chr7	106772651	106773091	441	*	839	X3616	ENSG00000228742	106775011	106795564	20554	+	1919	upstream	1919	RP5-884M6.1
chr8	47513637	47514301	665	*	964	X3617	ENSG00000253330	47511034	47512141	1108	-	1495	upstream	1495	RP11-697N18.3
chr19	47232497	47233017	521	*	963	X3622	ENSG00000105327	47220822	47232766	11945	-	0	overlapStart	0	BBC3
chr1	24966039	24967371	1333	*	969	X3625	ENSG00000020633	24899511	24965121	65611	-	917	upstream	917	RUNX3
chr1	93845665	93846287	623	*	972	X3626	ENSG00000137936	93561786	93847150	285365	-	0	inside	862	BCAR3
chr1	93845665	93846287	623	*	972	X3626	ENSG00000211575	93846832	93846911	80	+	544	upstream	544	MIR760
chr1	93845665	93846287	623	*	972	X3626	ENSG00000260464	93847174	93848939	1766	+	886	upstream	886	RP4-561L24.3
chr19	49329861	49330240	380	*	945	X3632	ENSG00000063127	49289638	49325225	35588	-	4635	upstream	4635	SLC6A16
chr19	49329861	49330240	380	*	945	X3632	ENSG00000104894	49335171	49343335	8165	+	4930	upstream	4930	CD37
chr4	88158178	88158669	492	*	990	X3636	ENSG00000241853	88163579	88163967	389	+	4909	upstream	4909	RP11-147K6.1
chr4	112273254	112273845	592	*	912	X3637	ENSG00000272567	112272968	112273316	349	-	0	overlapStart	0	RP11-73K9.3
chr6	35606004	35606589	586	*	998	X3640	ENSG00000218749	35607628	35607934	307	+	1038	upstream	1038	RP3-340B19.5
chr8	102530722	102531263	542	*	855	X3643	ENSG00000253633	102528740	102538668	9929	+	0	inside	1981	KB-1980E6.3
chr1	15965271	15965666	396	*	865	X3644	ENSG00000234607	15969632	15970194	563	+	3965	upstream	3965	RP11-5P18.1
chr12	39621423	39621913	491	*	854	X3646	ENSG00000173208	39550033	39619751	69719	-	1671	upstream	1671	ABCD2
chr12	39621423	39621913	491	*	854	X3646	ENSG00000180116	39626167	39908300	282134	+	4253	upstream	4253	C12orf40
chr15	48963629	48964439	811	*	993	X3648	ENSG00000185634	48823735	48963444	139710	-	184	upstream	184	SHC4
chr3	46019709	46020084	376	*	988	X3655	ENSG00000226933	46023296	46024156	861	+	3211	upstream	3211	NRBF2P2
chr7	151233128	151233478	351	*	925	X3662	ENSG00000033100	151232489	151238827	6339	+	0	inside	638	CHPF2
chr3	142958804	142959177	374	*	859	X3672	ENSG00000188582	142949164	142963682	14519	-	0	inside	4504	PAQR9
chr3	142958804	142959177	374	*	859	X3672	ENSG00000241592	142960372	142960543	172	+	1194	upstream	1194	RP11-372E1.7
chr3	142958804	142959177	374	*	859	X3672	ENSG00000241570	142960650	143001559	40910	+	1472	upstream	1472	PAQR9-AS1
chr1	52139701	52140569	869	*	953	X3679	ENSG00000157077	52142094	52346686	204593	+	1524	upstream	1524	ZFYVE9
chr8	102535555	102536149	595	*	913	X3684	ENSG00000252593	102533241	102533339	99	-	2215	upstream	2215	RNU6-1224P
chr22	18103873	18104248	376	*	949	X3688	ENSG00000225225	18102457	18103649	1193	-	223	upstream	223	ARL2BPP10
chr3	172517727	172518207	481	*	938	X3689	ENSG00000224611	172522228	172522444	217	+	4020	upstream	4020	AC007919.18
chr10	103745118	103746262	1145	*	957	X3690	ENSG00000280693	103745966	103755423	9458	+	0	overlapStart	0	SH3PXD2A-AS1
chr21	42400467	42400970	504	*	887	X3695	ENSG00000160183	42371890	42396846	24957	-	3620	upstream	3620	TMPRSS3
chr21	42400467	42400970	504	*	887	X3695	ENSG00000160185	42403447	42447681	44235	+	2476	upstream	2476	UBASH3A
chr3	58334944	58335418	475	*	885	X3701	ENSG00000168297	58332880	58426126	93247	+	0	inside	2063	PXK
chr6	3023693	3024136	444	*	911	X3702	ENSG00000271361	3023142	3023772	631	-	0	overlapStart	0	HTATSF1P2
chr2	112486846	112487368	523	*	847	X3703	ENSG00000114999	112482154	112541739	59586	+	0	inside	4691	TTL
chr11	33891422	33891851	430	*	868	X3706	ENSG00000135363	33858576	33892289	33714	-	0	inside	437	LMO2
chr11	6389869	6390283	415	*	846	X3708	ENSG00000166311	6390431	6394998	4568	+	147	upstream	147	SMPD1
chr1	67274620	67275210	591	*	873	X3713	ENSG00000228523	67278052	67278779	728	+	2841	upstream	2841	RP11-131O15.2
chr14	22555583	22556645	1063	*	960	X3718	ENSG00000259054	22556311	22557062	752	-	0	overlapEnd	416	AE000662.93
chr14	22555583	22556645	1063	*	960	X3718	ENSG00000259003	22556640	22559037	2398	+	0	overlapStart	0	AE000662.92
chr16	27317972	27318756	785	*	942	X3719	ENSG00000274092	27313387	27314101	715	-	3870	upstream	3870	CTD-3203P2.3
chr16	27317972	27318756	785	*	942	X3719	ENSG00000077238	27313668	27364778	51111	+	0	inside	4303	IL4R
chr16	56614578	56615039	462	*	951	X3720	ENSG00000260823	56609501	56611375	1875	-	3202	upstream	3202	RP11-249C24.10
chr16	56614578	56615039	462	*	951	X3720	ENSG00000260549	56617476	56618818	1343	+	2436	upstream	2436	MT1L
chr3	195716043	195716401	359	*	853	X3725	ENSG00000176945	195720882	195741123	20242	+	4480	upstream	4480	MUC20
chr16	27177410	27177800	391	*	899	X3728	ENSG00000261045	27158451	27176587	18137	-	822	upstream	822	RP11-673P17.4
chr3	119637844	119638321	478	*	920	X3745	ENSG00000242052	119635526	119636150	625	-	1693	upstream	1693	RPL10P7
chr1	110370839	110371161	323	*	868	X3746	ENSG00000273373	110370154	110373003	2850	+	0	inside	684	RP5-1074L1.4
chr18	3595393	3596034	642	*	969	X3750	ENSG00000177337	3593732	3598352	4621	+	0	inside	1660	DLGAP1-AS1
chr2	230326972	230327392	421	*	967	X3760	ENSG00000185404	230327184	230403732	76549	+	0	overlapStart	0	SP140L
chr19	48875129	48875605	477	*	886	X3763	ENSG00000087074	48872392	48876057	3666	+	0	inside	2736	PPP1R15A
chr18	35577346	35577990	645	*	906	X3764	ENSG00000141429	35581117	35711834	130718	+	3126	upstream	3126	GALNT1
chr1	54804483	54805093	611	*	870	X3771	ENSG00000006555	54779712	54801267	21556	-	3215	upstream	3215	TTC22
chr1	54804483	54805093	611	*	870	X3771	ENSG00000162398	54806063	54842252	36190	+	969	upstream	969	LEXM
chr1	234955771	234956214	444	*	897	X3772	ENSG00000237520	234957231	234959989	2759	+	1016	upstream	1016	RP11-443B7.2
chr3	177037010	177037595	586	*	935	X3782	ENSG00000231310	177037405	177047923	10519	+	0	overlapStart	0	TBL1XR1-AS1
chr8	133302997	133303513	517	*	866	X3786	ENSG00000104419	133237171	133302022	64852	-	974	upstream	974	NDRG1
chr10	28333253	28333732	480	*	905	X3788	ENSG00000150054	28050993	28334486	283494	-	0	inside	753	MPP7
chr8	29524056	29524977	922	*	846	X3796	ENSG00000253632	29527312	29530323	3012	+	2334	upstream	2334	RP11-486M23.1
chr15	90165419	90166217	799	*	951	X3797	ENSG00000185033	90160604	90229679	69076	+	0	inside	4814	SEMA4B
chr15	90165419	90166217	799	*	951	X3797	ENSG00000240470	90166233	90166526	294	+	15	upstream	15	RN7SL346P
chr1	173475517	173476149	633	*	947	X3804	ENSG00000117592	173477266	173488807	11542	+	1116	upstream	1116	PRDX6
chr12	53421400	53421913	514	*	946	X3807	ENSG00000135409	53423855	53431534	7680	+	1941	upstream	1941	AMHR2
chr16	19555292	19555546	255	*	885	X3808	ENSG00000103544	19555240	19706793	151554	+	0	inside	51	C16orf62
chr4	40316854	40317252	399	*	856	X3813	ENSG00000249241	40316485	40330419	13935	+	0	inside	368	AC195454.1
chr19	2474672	2475073	402	*	861	X3822	ENSG00000099860	2476122	2478259	2138	+	1048	upstream	1048	GADD45B
chr2	222423778	222424048	271	*	892	X3823	ENSG00000163082	222424517	222560948	136432	+	468	upstream	468	SGPP2
chr22	39090831	39091118	288	*	872	X3824	ENSG00000225720	39091586	39092855	1270	+	467	upstream	467	RP4-742C19.12
chrX	49079654	49080186	533	*	888	X3826	ENSG00000206936	49082028	49082165	138	+	1841	upstream	1841	RNU4-52P
chr12	75489381	75489962	582	*	849	X3832	ENSG00000257497	75483454	75489820	6367	-	0	overlapStart	0	RP11-585P4.5
chr17	63985054	63985532	479	*	936	X3835	ENSG00000263489	63972920	63989422	16503	-	0	inside	3889	CTC-264K15.6
chrX	30649876	30650277	402	*	832	X3836	ENSG00000198814	30653359	30731456	78098	+	3081	upstream	3081	GK
chr11	10307861	10308334	474	*	929	X3838	ENSG00000254554	10302657	10303704	1048	-	4156	upstream	4156	RP11-351I24.1
chr11	10307861	10308334	474	*	929	X3838	ENSG00000133805	10308313	10507579	199267	+	0	overlapStart	0	AMPD3
chr22	37432193	37432732	540	*	931	X3840	ENSG00000243902	37339583	37427445	87863	-	4747	upstream	4747	ELFN2
chr22	37432193	37432732	540	*	931	X3840	ENSG00000166897	37367960	37427470	59511	-	4722	upstream	4722	ELFN2
chr15	25849467	25850437	971	*	894	X3842	ENSG00000266517	25848747	25848825	79	-	641	upstream	641	MIR4715
chrX	47662143	47662522	380	*	844	X3847	ENSG00000126756	47651798	47659161	7364	-	2981	upstream	2981	UXT
chr8	42155621	42156289	669	*	832	X3848	ENSG00000261449	42151772	42152763	992	-	2857	upstream	2857	RP11-589C21.5
chr8	42155621	42156289	669	*	832	X3848	ENSG00000070718	42152946	42171673	18728	+	0	inside	2674	AP3M2
chr16	68093692	68094084	393	*	920	X3850	ENSG00000201850	68089449	68089543	95	-	4148	upstream	4148	Y_RNA
chr1	113874234	113874735	502	*	928	X3853	ENSG00000134242	113813811	113871759	57949	-	2474	upstream	2474	PTPN22
chr19	13156962	13157214	253	*	865	X3858	ENSG00000267598	13153071	13154193	1123	-	2768	upstream	2768	CTC-250I14.6
chr2	38663824	38664224	401	*	871	X3859	ENSG00000143891	38665910	38741237	75328	+	1685	upstream	1685	GALM
chr3	14125692	14126185	494	*	918	X3860	ENSG00000163528	14112077	14124870	12794	-	821	upstream	821	CHCHD4
chr3	14125692	14126185	494	*	918	X3860	ENSG00000170876	14124940	14143679	18740	+	0	inside	751	TMEM43
chr3	14125692	14126185	494	*	918	X3860	LRG_435	14124940	14143680	18741	+	0	inside	751	TMEM43
chr5	157177919	157178370	452	*	867	X3861	LRG_189	157180896	157255099	74204	+	2525	upstream	2525	ITK
chr9	126805687	126806286	600	*	930	X3865	ENSG00000169155	126805006	126838210	33205	+	0	inside	680	ZBTB43
chr6	44265647	44265996	350	*	859	X3867	ENSG00000146232	44258166	44265788	7623	-	0	overlapStart	0	NFKBIE
chr6	44265647	44265996	350	*	859	X3867	ENSG00000178233	44270466	44307506	37041	+	4469	upstream	4469	TMEM151B
chr4	152680734	152681440	707	*	926	X3872	ENSG00000170006	152618632	152680165	61534	-	568	upstream	568	TMEM154
chr11	102317035	102317631	597	*	919	X3881	ENSG00000023445	102317450	102339403	21954	+	0	overlapStart	0	BIRC3
chr16	85028579	85029064	486	*	835	X3883	ENSG00000135709	85027751	85094230	66480	+	0	inside	827	KIAA0513
chr3	37213067	37213469	403	*	863	X3885	ENSG00000271653	37216779	37217988	1210	+	3309	upstream	3309	RP11-259K5.1
chr2	190404447	190405098	652	*	870	X3903	ENSG00000151690	190408355	190509205	100851	+	3256	upstream	3256	MFSD6
chr20	33689739	33690501	763	*	909	X3907	ENSG00000101412	33675683	33686404	10722	-	3334	upstream	3334	E2F1
chr20	13247310	13248220	911	*	910	X3916	ENSG00000225956	13244064	13245369	1306	-	1940	upstream	1940	RP5-1077I2.3
chr3	196563792	196564403	612	*	867	X3920	ENSG00000185798	196554177	196568674	14498	-	0	inside	4270	WDR53
chr3	196563792	196564403	612	*	867	X3920	ENSG00000174013	196568611	196589059	20449	+	4207	upstream	4207	FBXO45
chr1	67686563	67686993	431	*	899	X3929	ENSG00000116717	67685061	67688338	3278	+	0	inside	1501	GADD45A
chr17	83048227	83048947	721	*	902	X3933	ENSG00000175711	82942155	83051810	109656	-	0	inside	2862	B3GNTL1
chr1	45303344	45303632	289	*	888	X3940	ENSG00000162415	45016399	45306209	289811	-	0	inside	2576	ZSWIM5
chr1	45303344	45303632	289	*	888	X3940	ENSG00000281912	45303910	45305619	1710	+	277	upstream	277	LINC01144
chr6	154605289	154605797	509	*	831	X3941	ENSG00000231316	154605616	154605954	339	-	0	overlapEnd	156	RP11-134L4.2
chr2	241859503	241860109	607	*	891	X3946	ENSG00000188389	241849881	241858908	9028	-	594	upstream	594	PDCD1
chr5	57117612	57118334	723	*	835	X3947	ENSG00000250480	57120796	57122624	1829	+	2461	upstream	2461	RP11-101B14.1
chr19	18044970	18045425	456	*	898	X3952	ENSG00000243455	18048637	18049090	454	+	3211	upstream	3211	RPS18P13
chr16	88456955	88457419	465	*	862	X3953	ENSG00000179588	88453317	88537016	83700	+	0	inside	3637	ZFPM1
chr18	59902134	59902769	636	*	867	X3954	ENSG00000141682	59899948	59904306	4359	+	0	inside	2185	PMAIP1
chr19	13861695	13862164	470	*	837	X3955	ENSG00000187556	13862063	13880757	18695	+	0	overlapStart	0	NANOS3
chr22	37162283	37163142	860	*	901	X3957	ENSG00000235237	37166757	37182850	16094	+	3614	upstream	3614	RP1-151B14.6
chr6	24974155	24974965	811	*	838	X3959	ENSG00000214975	24976419	24976982	564	+	1453	upstream	1453	PPIAP29
chr9	89180089	89180668	580	*	887	X3962	ENSG00000148082	89005771	89178767	172997	-	1321	upstream	1321	SHC3
chr17	39866958	39867308	351	*	839	X3964	ENSG00000161405	39757715	39864188	106474	-	2769	upstream	2769	IKZF3
chr17	39866958	39867308	351	*	839	X3964	ENSG00000186075	39868164	39877896	9733	+	855	upstream	855	ZPBP2
chr12	132327537	132328081	545	*	835	X3969	ENSG00000182870	132196372	132329349	132978	-	0	inside	1267	GALNT9
chr12	132327537	132328081	545	*	835	X3969	ENSG00000255916	132329850	132331575	1726	+	1768	upstream	1768	RP13-895J2.7
chr12	132327537	132328081	545	*	835	X3969	ENSG00000279113	132332005	132332432	428	+	3923	upstream	3923	RP13-895J2.8
chr9	90755743	90756041	299	*	836	X3973	ENSG00000270432	90751240	90752230	991	-	3512	upstream	3512	OR7E108P
chr11	64245697	64246213	517	*	884	X3976	ENSG00000173457	64244480	64246941	2462	-	0	inside	727	PPP1R14B
chr11	64245697	64246213	517	*	884	X3976	ENSG00000256940	64245964	64248217	2254	+	0	overlapStart	0	RP11-783K16.5
chr14	22932554	22932935	382	*	847	X3978	ENSG00000100462	22920511	22929585	9075	-	2968	upstream	2968	PRMT5
chr14	22932554	22932935	382	*	847	X3978	ENSG00000257285	22929609	22955562	25954	+	0	inside	2944	RP11-298I3.1
chr8	18978540	18979321	782	*	874	X3987	ENSG00000201157	18979619	18979772	154	+	297	upstream	297	SNORA62
chr11	62427651	62428317	667	*	846	X3998	ENSG00000255446	62421845	62426724	4880	-	926	upstream	926	CTD-2531D15.4
chr2	64203143	64203715	573	*	863	X4002	ENSG00000230923	64185078	64205485	20408	-	0	inside	1769	LINC00309
chr1	27599099	27599501	403	*	859	X4009	ENSG00000126705	27534035	27604431	70397	-	0	inside	4929	AHDC1
chr1	23577029	23577671	643	*	875	X4011	ENSG00000197880	23581495	23640568	59074	+	3823	upstream	3823	MDS2
chr6	47656142	47656668	527	*	871	X4013	ENSG00000164393	47656436	47697797	41362	+	0	overlapStart	0	ADGRF2
chr12	6532489	6532915	427	*	858	X4014	ENSG00000255966	6532290	6533498	1209	-	0	inside	582	RP5-940J5.3
chr12	6532489	6532915	427	*	858	X4014	ENSG00000111640	6533927	6538374	4448	+	1011	upstream	1011	GAPDH
chr6	73520183	73520509	327	*	870	X4015	ENSG00000156508	73515750	73523797	8048	-	0	inside	3287	EEF1A1
chr6	73520183	73520509	327	*	870	X4015	ENSG00000229862	73523618	73570596	46979	+	3108	upstream	3108	RP11-505P4.7
chr11	10725353	10725660	308	*	839	X4021	ENSG00000206858	10725903	10726004	102	+	242	upstream	242	Y_RNA
chr15	60761055	60761673	619	*	860	X4025	ENSG00000259591	60763906	60765625	1720	+	2232	upstream	2232	RP11-554D20.1
chr17	31314029	31314620	592	*	855	X4027	ENSG00000185862	31303766	31314112	10347	-	0	overlapStart	0	EVI2B
chr17	31314029	31314620	592	*	855	X4027	ENSG00000265118	31305213	31318831	13619	-	0	inside	4210	CTD-2370N5.3
chr7	20301562	20301888	327	*	833	X4034	ENSG00000226097	20296708	20311712	15005	+	0	inside	4853	AC099342.1
chr14	75519830	75520222	393	*	841	X4036	ENSG00000156127	75522425	75547015	24591	+	2202	upstream	2202	BATF
chr15	90400887	90401195	309	*	847	X4037	ENSG00000259177	90393490	90397881	4392	-	3005	upstream	3005	RP11-154B12.3
chr21	35048618	35049535	918	*	846	X4041	LRG_482	34787801	35049298	261498	-	0	overlapStart	0	RUNX1
chr9	4984460	4984853	394	*	851	X4044	ENSG00000096968	4984390	5128183	143794	+	0	inside	69	JAK2
chr9	4984460	4984853	394	*	851	X4044	LRG_612	4985245	5128183	142939	+	391	upstream	391	JAK2
chr1	206471830	206472425	596	*	840	X4046	ENSG00000263528	206470476	206496889	26414	+	0	inside	1353	IKBKE
chr1	206471830	206472425	596	*	840	X4046	ENSG00000278465	206474803	206474864	62	+	2377	upstream	2377	MIR6769B
chr2	230714079	230714346	268	*	852	X4050	ENSG00000135932	230712845	230821075	108231	+	0	inside	1233	CAB39
chr1	179883697	179884111	415	*	845	X4054	ENSG00000272906	179881607	179882595	989	-	1101	upstream	1101	RP11-533E19.7
chr1	179883697	179884111	415	*	845	X4054	ENSG00000143337	179882042	179925000	42959	+	0	inside	1654	TOR1AIP1
chr17	29138253	29138871	619	*	857	X4055	ENSG00000263709	29140483	29155489	15007	+	1611	upstream	1611	RP11-321A17.4
chr2	30235359	30235675	317	*	840	X4057	ENSG00000213626	30231531	30323730	92200	+	0	inside	3827	LBH
chr2	227324724	227325237	514	*	834	X4063	ENSG00000236432	227221052	227325201	104150	-	0	overlapStart	0	AC097662.2
chr2	227324724	227325237	514	*	834	X4063	ENSG00000168958	227325151	227357836	32686	+	0	overlapStart	0	MFF
chr7	7719201	7719652	452	*	856	X4067	ENSG00000106399	7636518	7718607	82090	-	593	upstream	593	RPA3
chr11	9600659	9601228	570	*	847	X4073	ENSG00000243964	9606142	9606609	468	+	4913	upstream	4913	RPL23AP65
chr6	31736263	31736843	581	*	836	X4075	ENSG00000213719	31730581	31739763	9183	-	0	inside	2919	CLIC1
chr6	31736263	31736843	581	*	836	X4075	ENSG00000204410	31739948	31762834	22887	+	3104	upstream	3104	MSH5
chr6	31736263	31736843	581	*	836	X4075	ENSG00000255152	31740020	31764851	24832	+	3176	upstream	3176	MSH5-SAPCD1
chr1	235079144	235079955	812	*	833	X4076	ENSG00000280587	235065479	235074220	8742	-	4923	upstream	4923	LINC01348
chr12	113422074	113422472	399	*	844	X4077	ENSG00000135094	113392445	113426301	33857	-	0	inside	3828	SDS
chr12	113422074	113422472	399	*	844	X4077	ENSG00000139410	113422237	113438276	16040	+	0	overlapStart	0	SDSL
chr20	48846895	48847227	333	*	845	X4078	ENSG00000278231	48821688	48849458	27771	-	0	inside	2230	RP5-906C1.1
chr8	29525917	29526297	381	*	840	X4083	ENSG00000253632	29527312	29530323	3012	+	1014	upstream	1014	RP11-486M23.1
chr16	12080762	12081281	520	*	831	X4084	ENSG00000241641	12081237	12081902	666	+	0	overlapStart	0	RPS23P6
chr19	40715647	40716427	781	*	831	X4085	ENSG00000123815	40691529	40718207	26679	-	0	inside	1779	COQ8B
chr19	40715647	40716427	781	*	831	X4085	ENSG00000086544	40717103	40740860	23758	+	675	upstream	675	ITPKC
chr6	149565550	149566081	532	*	837	X4086	ENSG00000055211	149566294	149591748	25455	+	212	upstream	212	GINM1
chr5	138459144	138459760	617	*	830	X4088	ENSG00000271196	138454540	138454732	193	-	4411	upstream	4411	RP11-461O14.3

## Sheet: FOSL2_All_IDR p001_annotated
Chromosome	start	end	width	strand	score	peak	feature	start_position	end_position	feature_strand	insideFeature	distancetoFeature	shortestDistance	fromOverlappingOrNearest	gene_name
chr2	69772914	69773656	743	*	1000	X00001	ENSG00000196975	69644425	69827100	+	inside	128489	53444	Overlapping	ANXA4
chr2	69772914	69773656	743	*	1000	X00001	ENSG00000087338	69829642	69881396	+	upstream	-56728	55986	NearestLocation	GMCL1
chr11	94151882	94152901	1020	*	1000	X00002	ENSG00000110218	94128928	94181972	+	inside	22954	22954	NearestLocation	PANX1
chr6	134235750	134236885	1136	*	1000	X00003	ENSG00000118515	134169246	134318112	-	inside	82362	66504	Overlapping	SGK1
chr6	134235750	134236885	1136	*	1000	X00003	ENSG00000200058	134257035	134257143	+	upstream	-21285	20150	NearestLocation	RNA5SP218
chr20	57697896	57699254	1359	*	1000	X00004	ENSG00000124225	57648392	57711536	-	inside	13640	12282	Overlapping	PMEPA1
chr20	57697896	57699254	1359	*	1000	X00004	ENSG00000278709	57710183	57712780	+	upstream	-12287	10929	NearestLocation	NKILA
chr2	241619409	241621117	1709	*	1000	X00005	ENSG00000176946	241584405	241637449	-	inside	18040	16332	Overlapping	THAP4
chr2	241619409	241621117	1709	*	1000	X00005	ENSG00000168397	241637213	241673857	+	upstream	-17804	16096	NearestLocation	ATG4B
chr13	110964980	110965894	915	*	1000	X00006	ENSG00000225760	110965704	110990579	+	overlapStart	-724	190	NearestLocation	LINC00431
chr5	40689207	40690071	865	*	1000	X00007	ENSG00000113638	40512333	40755975	-	inside	66768	65904	Overlapping	TTC33
chr5	40689207	40690071	865	*	1000	X00007	ENSG00000171522	40679498	40693735	+	inside	9709	3664	NearestLocation	PTGER4
chr6	73704105	73705047	943	*	1000	X00008	ENSG00000231652	73693903	73696131	-	upstream	-7974	7974	NearestLocation	RP11-553A21.3
chr6	73704105	73705047	943	*	1000	X00008	ENSG00000156535	73695785	73828316	+	inside	8320	8320	Overlapping	CD109
chr14	22536665	22537665	1001	*	1000	X00009	ENSG00000277734	22203093	22552155	+	inside	333572	14490	Overlapping	TRAC
chr14	22536665	22537665	1001	*	1000	X00009	ENSG00000211882	22537622	22537680	+	overlapStart	-957	15	NearestLocation	TRAJ7
chr7	2110104	2110937	834	*	1000	X00010	ENSG00000002822	1815793	2233243	-	inside	123139	122306	NearestLocation	MAD1L1
chr7	37031680	37032576	897	*	1000	X00011	ENSG00000155849	36854361	37449249	-	inside	417569	177319	Overlapping	ELMO1
chr7	37031680	37032576	897	*	1000	X00011	ENSG00000224101	36997796	37013630	+	downstream	33884	18050	NearestLocation	ELMO1-AS1
chr11	12174377	12175217	841	*	1000	X00012	ENSG00000133816	12094008	12263789	+	inside	80369	80369	Overlapping	MICAL2
chr11	12174377	12175217	841	*	1000	X00012	ENSG00000275373	12163683	12163767	+	downstream	10694	10610	NearestLocation	MIR6124
chr17	40325263	40326016	754	*	1000	X00013	ENSG00000131759	40309192	40357643	+	inside	16071	16071	NearestLocation	RARA
chr22	38984750	38985610	861	*	1000	X00014	ENSG00000128383	38952741	38992778	+	inside	32009	7168	Overlapping	APOBEC3A
chr22	38984750	38985610	861	*	1000	X00014	ENSG00000179750	38982347	38992804	+	inside	2403	2403	NearestLocation	APOBEC3B
chr11	9565673	9566760	1088	*	1000	X00015	ENSG00000166483	9573681	9593457	+	upstream	-8008	6921	NearestLocation	WEE1
chr10	33133738	33134725	988	*	1000	X00016	ENSG00000233387	33096257	33116672	-	upstream	-17066	17066	NearestLocation	RP11-342D11.3
chr1	151311334	151312385	1052	*	1000	X00017	ENSG00000143393	151291797	151327715	-	inside	16381	15330	Overlapping	PI4KB
chr1	151311334	151312385	1052	*	1000	X00017	ENSG00000265753	151300665	151300964	-	upstream	-10370	10370	NearestLocation	RN7SL444P
chr2	233247449	233248409	961	*	1000	X00018	ENSG00000085978	233210051	233295674	+	inside	37398	37398	Overlapping	ATG16L1
chr2	233247449	233248409	961	*	1000	X00018	ENSG00000252010	233275727	233276002	+	upstream	-28278	27318	NearestLocation	SCARNA5
chr11	102599101	102600358	1258	*	1000	X00019	ENSG00000137674	102576835	102625332	-	inside	26231	22266	Overlapping	MMP20
chr11	102599101	102600358	1258	*	1000	X00019	ENSG00000256916	102606916	102628070	+	upstream	-7815	6558	NearestLocation	RP11-817J15.2
chr4	119208692	119209897	1206	*	1000	X00020	ENSG00000178636	119192773	119212644	-	inside	3952	2747	Overlapping	RP11-455G16.1
chr4	119208692	119209897	1206	*	1000	X00020	ENSG00000145390	119212587	119295517	+	upstream	-3895	2690	NearestLocation	USP53
chr11	36149402	36150346	945	*	1000	X00021	ENSG00000179241	35943981	36232136	+	inside	205421	81790	Overlapping	LDLRAD3
chr11	36149402	36150346	945	*	1000	X00021	ENSG00000280321	36196248	36197901	+	upstream	-46846	45902	NearestLocation	RP11-1110F20.1
[truncated: 34,169 more rows]

## Sheet: FOSL2 peaks (5kb around TSS)
seqnames	start	end	width	strand	score	peak	feature	feature.ranges.start	feature.ranges.end	feature.ranges.width	feature.strand	distance	insideFeature	distanceToSite	gene_name
[truncated: 8,147 more rows]

[truncated: 6 more sheets: FOSL1&2 Shared peaks_200bp, Shared direct targets_DKD, Shared direct targets_DOE, Promoter-bound shared targets, Known motifs_FOSL1 peaks(Homer), Known motifs_FOSL2 peaks(Homer)]
