# Supplementary material for: A systematic comparison of FOSL1, FOSL2 and BATF-mediated transcriptional regulation during early human Th17 differentiation
Source: Nucleic Acids Res. 2022 May 3;50(9):4938–58. doi: 10.1093/nar/gkac256 (PMC9122603; doi:10.1093/nar/gkac256)
Supplement: gkac256_Supplemental_Files [file gkac256_supplemental_files.zip › Table S5. BATF DE genes, ChIP peaks, direct targets and motif analysis.xlsx]

## Sheet: FDR 0.1_24h_BATF KD
entrezid	symbol	fdr	pvalue	fc	log2fc	BATF_24h_KD_meanExpression	BATF_24h_KD_sdExpression	BATF_24h_Scr_meanExpression	BATF_24h_Scr_sdExpression
408263	FNDC9	0	7.6e-06	-3.74125	-1.90352	1.43714	0.49438	7.98878	0.447495
84419	C15orf48	0	1.52e-05	3.47753	1.79806	10.3486	2.29205	2.24235	0.440351
59067	IL21	0	2.28e-05	-3.86466	-1.95034	5.67422	2.1814	23.9803	4.34159
356	FASLG	0	3.04e-05	2.93216	1.55196	21.6797	2.80322	6.79192	1.55002
9289	ADGRG1	0	3.8e-05	-2.85341	-1.51269	1.53385	0.247655	6.30615	1.5085
2529	FUT7	0	4.56e-05	-2.65076	-1.4064	1.02139	0.21692	4.3615	0.600161
388512	CLEC17A	0	5.32e-05	-3.64523	-1.86601	1.17603	0.582692	7.07845	2.78748
3786	KCNQ3	0	6.08e-05	2.7184	1.44276	6.53933	0.423038	1.79906	0.500853
3914	LAMB3	0	6.84e-05	2.4411	1.28753	6.36178	0.543612	2.01338	0.16712
83888	FGFBP2	0	7.6e-05	2.95543	1.56337	46.659	10.3331	14.9793	2.30499
3562	IL3	0	0.00010792	3.14435	1.65276	87.0196	18.3969	27.5306	9.30756
11259	FILIP1L	0	0.000123615	2.43437	1.28355	2.30067	0.387575	0.350322	0.0530512
165904	XIRP1	0	0.000163255	3.30704	1.72554	147.351	50.6753	43.5174	13.5038
27074	LAMP3	0	0.000194644	2.79895	1.48488	20.4111	6.7583	6.50246	1.43696
4811	NID1	0	0.000210096	2.42078	1.27547	5.94949	1.29664	1.84712	0.257243
3399	ID3	0	0.000225548	2.18288	1.12623	34.4626	2.60246	15.2512	1.27379
3557	IL1RN	0	0.00026527	2.61813	1.38854	35.9185	8.47493	13.0101	2.79828
149233	IL23R	0	0.000272874	-2.56505	-1.35899	7.73172	2.12292	21.088	3.17925
50486	G0S2	0	0.000304506	2.53906	1.34429	62.1842	18.6025	23.1735	0.796494
10018	BCL2L11	0	0.000312111	2.32734	1.21868	37.454	8.02834	15.3019	0.878866
1803	DPP4	0	0.000327562	2.50181	1.32297	45.2625	14.1206	17.0186	1.6589
6352	CCL5	0	0.000335167	3.37604	1.75533	57.1965	30.5493	15.1989	4.84787
9839	ZEB2	0	0.000350417	2.12076	1.08458	19.1856	2.26716	8.50162	0.787419
7049	TGFBR3	0	0.000358021	-2.50312	-1.32373	4.87438	1.67114	13.2965	1.4106
23022	PALLD	0	0.000365626	-2.32078	-1.21461	30.6227	7.37348	71.072	3.75361
4502	MT2A	0.037037	0.000381806	2.17617	1.12179	41.7091	6.7459	18.4835	1.34269
1291	COL6A1	0.037037	0.00038941	2.55197	1.35161	216.608	51.9059	84.6363	21.4178
6775	STAT4	0.0483871	0.00043702	2.45556	1.29605	82.9459	28.9281	32.1608	4.51098
10170	DHRS9	0.0483871	0.000444624	-2.31437	-1.21062	0.428979	0.195902	2.34992	0.756717
2615	LRRC32	0.0483871	0.000452229	2.29906	1.20104	8.62844	2.65846	3.09839	0.326996
30846	EHD2	0.0483871	0.000459833	2.63451	1.39754	3.38821	1.87833	0.59543	0.315718
4919	ROR1	0.0483871	0.000467438	-2.54202	-1.34597	5.26635	1.99804	14.7683	4.06417
6310	ATXN1	0.0483871	0.00048289	1.91789	0.939522	55.6271	0.798748	28.5684	1.98879
285093	RTP5	0.0483871	0.000490494	2.7441	1.45633	12.1281	4.94581	3.7975	1.84076
84525	HOPX	0.0483871	0.000498099	-2.17931	-1.12387	7.79029	1.64344	18.008	2.29486
9241	NOG	0.0483871	0.000505703	2.04077	1.02912	1.48938	0.333188	0.213908	0.0807972
6375	XCL1	0.0483871	0.000513308	2.00079	1.00057	10.9733	1.02137	4.98975	0.610691
8832	CD84	0.0483871	0.000520913	-2.08136	-1.05752	4.74134	0.857035	10.9235	1.47418
4643	MYO1E	0.0483871	0.000545102	2.54957	1.35025	17.9748	3.53224	6.76244	2.98037
5579	PRKCB	0.0483871	0.000560958	-2.03165	-1.02265	73.6001	13.3478	149.091	6.3301
84959	UBASH3B	0.0483871	0.000568562	-2.47997	-1.31032	23.9483	10.438	57.133	3.23885
1293	COL6A3	0.0483871	0.000584742	-2.0715	-1.05068	169.949	29.6401	351.354	45.8307
4005	LMO2	0.0483871	0.000592347	2.22929	1.15659	2.91872	0.180112	0.816678	0.568508
22891	ZNF365	0.0483871	0.000608203	2.01954	1.01403	6.8829	1.15328	2.89404	0.489368
970	CD70	0.0483871	0.000615808	2.20062	1.13791	17.5494	5.33813	7.26689	1.20804
1292	COL6A2	0.0483871	0.000648046	2.24586	1.16727	186.232	35.5318	83.5901	22.9392
22918	CD93	0.0483871	0.000712806	-2.10471	-1.07362	17.8806	2.96637	39.1293	8.78318
595	CCND1	0.0483871	0.000720411	2.50137	1.32272	3.46697	2.41652	0.637455	0.157699
6095	RORA	0.0483871	0.000728016	-2.11378	-1.07983	30.3822	8.7532	63.9085	6.43161
3738	KCNA3	0.0483871	0.00073562	-1.79944	-0.847549	21.5073	1.35786	39.4699	1.53567
101927931	LINC01480	0.0483871	0.000743225	2.05151	1.03668	25.0279	3.35764	11.8165	2.72738
9429	ABCG2	0.0483871	0.000759324	-1.99426	-0.995854	0.760476	0.216458	2.5302	0.598619
6595	SMARCA2	0.0483871	0.000766928	-1.93446	-0.951933	77.3735	11.66	149.851	13.1955
10396	ATP8A1	0.0483871	0.000782785	-2.03217	-1.02302	44.8173	10.1277	90.8361	8.48542
306	ANXA3	0.0483871	0.000790389	2.16042	1.11131	2.3549	0.941812	0.524301	0.238322
1397	CRIP2	0.0483871	0.000797994	1.96508	0.97459	2.63732	0.518019	0.852936	0.284997
23533	PIK3R5	0.0483871	0.000813446	1.99361	0.995381	36.8856	7.07984	17.8256	1.83799
10538	BATF	0.0483871	0.000837392	-2.03679	-1.0263	35.7054	9.69195	72.0904	2.40074
399694	SHC4	0.0483871	0.000844996	1.96919	0.9776	3.1608	0.896193	1.08022	0.0237174
3552	IL1A	0.0483871	0.000852601	1.95672	0.968434	13.3041	2.5096	6.26488	0.840787
81553	FAM49A	0.0483871	0.000860205	-1.96735	-0.976254	4.22421	0.794101	9.2854	1.6772
3595	IL12RB2	0.0483871	0.00086781	-1.74493	-0.803173	304.963	1.11786	533.417	29.083
25841	ABTB2	0.0746269	0.000899765	1.96545	0.974862	34.9209	7.83491	17.0538	1.62348
2335	FN1	0.0746269	0.000931802	2.38829	1.25598	2.30431	1.7336	0.285037	0.223455
10788	IQGAP2	0.0746269	0.000979532	2.03257	1.0233	166.8	43.9331	79.8223	9.28652
79413	ZBED2	0.0746269	0.000987137	-1.99486	-0.99629	191.069	49.5614	376.323	50.3439
114884	OSBPL10	0.0746269	0.000994742	-1.99766	-0.998314	2.52787	0.612634	6.1052	1.64557
84329	HVCN1	0.084507	0.00102682	1.7657	0.82024	36.3226	0.976117	20.2183	2.36166
301	ANXA1	0.084507	0.00103442	2.10581	1.07438	28.5445	9.26044	12.8273	3.11524
101928433	LOC101928433	0.084507	0.00104967	1.81097	0.856763	3.98855	0.77089	1.73531	0.109698
4301	AFDN	0.084507	0.00108211	1.82157	0.865182	29.9366	4.74271	15.8656	1.05187
118788	PIK3AP1	0.0933333	0.00112313	1.79732	0.845844	6.16839	1.11345	2.96281	0.253242
54874	FNBP1L	0.0933333	0.00113923	-1.68855	-0.755784	68.6105	1.53726	116.754	8.93066
4929	NR4A2	0.0933333	0.00115533	1.83689	0.877261	100.663	19.9654	53.7569	4.61413
285368	PRRT3	0.0933333	0.00118672	1.88704	0.916121	25.6067	5.26403	13.0159	2.08151
22979	EFR3B	0.0952381	0.0012522	-1.66854	-0.738583	3.8531	0.274651	7.09535	0.40247
4651	MYO10	0.0952381	0.00125981	1.85454	0.891059	4.2662	1.09733	1.80472	0.276841
25797	QPCT	0.0952381	0.00126741	2.02314	1.01659	9.90887	3.95918	4.19854	0.683253
100507600	LOC100507600	0.0952381	0.00127502	1.82288	0.866218	4.71809	0.223786	2.18531	0.71665
8767	RIPK2	0.0952381	0.00129112	1.81213	0.857688	13.0963	2.70058	6.69843	0.621424
3815	KIT	0.0952381	0.00129872	1.76279	0.817864	3.36377	0.434196	1.48133	0.322396
1021	CDK6	0.0952381	0.00130633	-1.74667	-0.804605	737.056	102.075	1282.15	91.7063
404281	YY2	0.0952381	0.00132242	1.81061	0.856475	4.89879	0.823299	2.26403	0.513883
3269	HRH1	0.0952381	0.00133003	1.72362	0.785439	2.53564	0.221303	1.05868	0.253897

## Sheet: FDR 0.1_72h_BATF KD
entrezid	symbol	fdr	pvalue	fc	log2fc	BATF_72h_KD_meanExpression	BATF_72h_KD_sdExpression	BATF_72h_Scr_meanExpression	BATF_72h_Scr_sdExpression
3782	KCNN3	0	7.3e-06	-3.13647	-1.64914	6.18294	0.67879	21.5445	2.30576
408263	FNDC9	0	1.46e-05	-3.62858	-1.8594	4.87574	1.39948	20.231	4.55653
22979	EFR3B	0	2.19e-05	-2.4039	-1.26537	2.56812	0.115493	7.58863	0.613074
50509	COL5A3	0	2.92e-05	-2.34332	-1.22855	0.62809	0.0604382	2.83108	0.457342
1293	COL6A3	0	3.65e-05	-2.85243	-1.51219	108.425	7.40647	321.088	105.638
10170	DHRS9	0	4.38e-05	-2.93413	-1.55293	4.26401	1.84342	13.9017	1.24275
2246	FGF1	0	5.11e-05	-2.03482	-1.0249	1.07929	0.121813	3.23067	0.239987
5744	PTHLH	0	7.37e-05	-2.65635	-1.40945	2.33324	0.805604	7.84744	2.08588
9429	ABCG2	0	8.88e-05	-2.09712	-1.06841	5.80412	0.375566	13.3317	1.86527
2529	FUT7	0	9.61e-05	-2.0797	-1.05638	5.18916	0.653987	11.8595	1.15634
23022	PALLD	0	0.000118689	-2.25246	-1.1715	104.661	12.9947	238.128	41.9849
11067	DEPP1	0	0.000141526	2.43808	1.28574	26.5467	1.64576	10.5831	3.31366
114801	TMEM200A	0	0.000148827	2.60629	1.382	6.45264	1.62539	1.87883	0.707296
149233	IL23R	0	0.000163896	-1.98732	-0.990828	27.0949	2.92112	54.6895	3.1181
3605	IL17A	0	0.000178732	-2.55494	-1.35329	0.547614	0.448196	2.86768	0.571222
9423	NTN1	0	0.000186034	-1.8868	-0.915943	2.45111	0.248059	5.50118	0.145193
112744	IL17F	0	0.000253495	-2.27272	-1.18442	2.20061	0.441252	6.36552	1.77835
128553	TSHZ2	0.0526316	0.000284721	-2.67201	-1.41793	5.88501	2.66763	16.6496	3.25743
348938	NIPAL4	0.0526316	0.000354008	-1.80702	-0.853612	12.7055	0.452621	23.8052	1.90168
1235	CCR6	0.0869565	0.000384729	-2.58883	-1.3723	25.8063	8.84774	67.2568	17.7463
94235	GNG8	0.0869565	0.000399953	2.21629	1.14814	12.4641	2.04982	5.14604	1.42715
1031	CDKN2C	0.0869565	0.000415178	2.19561	1.13462	10.447	2.51328	4.2029	1.04292
639	PRDM1	0.0869565	0.000430247	2.07749	1.05484	4.29129	0.874738	1.54512	0.419278

## Sheet: All BATFpeaks_IDR p001_annotate
chromosome	start	end	width	strand	score	peak	feature	start_position	end_position	feature_strand	insideFeature	distancetoFeature	shortestDistance	fromOverlappingOrNearest	gene_name
chr6	42339686	42340875	1190	*	1000	X00001	ENSG00000124496	42224931	42452051	-	inside	112365	111176	NearestLocation	TRERF1
chr14	98168371	98169881	1511	*	1000	X00002	ENSG00000259097	98068240	98205143	-	inside	36772	35262	Overlapping	RP11-61O1.1
chr14	98168371	98169881	1511	*	1000	X00002	ENSG00000258511	98136074	98139242	+	downstream	32297	29129	NearestLocation	RP11-61O1.2
chr5	171989035	171989848	814	*	1000	X00003	ENSG00000072803	171861549	172006873	-	inside	17838	17025	NearestLocation	FBXW11
chr1	28962127	28963203	1077	*	1000	X00004	ENSG00000159023	28887091	29120046	+	inside	75036	75036	Overlapping	EPB41
chr1	28962127	28963203	1077	*	1000	X00004	ENSG00000225616	28982278	28982608	-	downstream	20481	19075	NearestLocation	RP4-604A21.1
chr8	123670878	123671715	838	*	1000	X00005	ENSG00000175946	123645527	123652950	-	upstream	-17928	17928	NearestLocation	KLHL38
chr4	139858567	139859513	947	*	1000	X00006	ENSG00000196782	139716753	140154184	-	inside	295617	141814	Overlapping	MAML3
chr4	139858567	139859513	947	*	1000	X00006	ENSG00000252233	139794125	139794433	-	upstream	-64134	64134	NearestLocation	RN7SKP253
chr7	148912544	148913942	1399	*	1000	X00007	ENSG00000239468	148890226	148890513	+	downstream	22318	22031	NearestLocation	RN7SL569P
chr22	21876516	21877282	767	*	1000	X00008	ENSG00000225544	21885282	21885673	-	downstream	9157	8000	NearestLocation	KB-1027C11.4
chr6	142821763	142822995	1233	*	1000	X00009	ENSG00000010818	142751467	142945201	-	inside	123438	70296	Overlapping	HIVEP2
chr6	142821763	142822995	1233	*	1000	X00009	ENSG00000237851	142788123	142794086	+	downstream	33640	27677	NearestLocation	RP1-67K17.4
chr14	69675694	69676600	907	*	1000	X00010	ENSG00000100647	69611596	69715142	+	inside	64098	38542	Overlapping	SUSD6
chr14	69675694	69676600	907	*	1000	X00010	ENSG00000100650	69726900	69772005	+	upstream	-51206	50300	NearestLocation	SRSF5
chr11	128288880	128289813	934	*	1000	X00011	ENSG00000272575	128208829	128241441	+	downstream	80051	47439	NearestLocation	RP11-702B10.1
chr1	66399451	66400533	1083	*	1000	X00012	ENSG00000118473	66533383	66748299	+	upstream	-133932	132850	NearestLocation	SGIP1
chr6	483727	484865	1139	*	1000	X00013	ENSG00000230433	524171	525581	+	upstream	-40444	39306	NearestLocation	RP1-20B11.2
chr3	71358054	71358833	780	*	1000	X00014	ENSG00000114861	70954693	71583989	-	inside	225935	225156	Overlapping	FOXP1
chr3	71358054	71358833	780	*	1000	X00014	ENSG00000244203	71289769	71305853	+	downstream	68285	52201	NearestLocation	FOXP1-AS1
chr2	207330546	207331357	812	*	1000	X00015	ENSG00000223725	207239864	207529795	-	inside	199249	90682	Overlapping	AC007879.5
chr2	207330546	207331357	812	*	1000	X00015	ENSG00000221628	207269275	207269424	-	upstream	-61122	61122	NearestLocation	MIR1302-4
chr10	63707015	63707851	837	*	1000	X00016	ENSG00000228566	63664664	63990568	+	inside	42351	42351	NearestLocation	RP11-170M17.1
chr10	96588752	96589608	857	*	1000	X00017	ENSG00000077147	96518109	96587452	-	upstream	-1300	1300	NearestLocation	TM9SF3
chr7	131031110	131032329	1220	*	1000	X00018	ENSG00000231721	130941760	131110176	-	inside	79066	77847	Overlapping	LINC-PINT
chr7	131031110	131032329	1220	*	1000	X00018	ENSG00000199627	131054886	131054992	-	downstream	23882	22557	NearestLocation	RNU6-1010P
chr8	10783429	10784576	1148	*	1000	X00019	ENSG00000258724	10725399	10839847	-	inside	56418	55271	Overlapping	CTD-2135J3.4
chr8	10783429	10784576	1148	*	1000	X00019	ENSG00000254093	10764963	10839884	-	inside	56455	18466	Overlapping	PINX1
chr8	10783429	10784576	1148	*	1000	X00019	ENSG00000283210	10825373	10825443	-	downstream	42014	40797	NearestLocation	MIR1322
chr3	150783866	150785184	1319	*	1000	X00020	ENSG00000181788	150741127	150763477	-	upstream	-20389	20389	NearestLocation	SIAH2
chr10	35433776	35435136	1361	*	1000	X00021	ENSG00000108100	35247025	35572669	+	inside	186751	137533	Overlapping	CCNY
chr10	35433776	35435136	1361	*	1000	X00021	ENSG00000271335	35314552	35336401	-	upstream	-97375	97375	NearestLocation	RP11-324I22.4
chr14	91979852	91980798	947	*	1000	X00022	ENSG00000140092	91869412	91947987	-	upstream	-31865	31865	NearestLocation	FBLN5
chr14	91979852	91980798	947	*	1000	X00022	ENSG00000100815	91965991	92040896	-	inside	61044	13861	Overlapping	TRIP11
chr4	40251251	40252136	886	*	1000	X00023	ENSG00000250338	40265472	40266457	+	upstream	-14221	13336	NearestLocation	RP11-395I6.2
chr11	86292772	86293772	1001	*	1000	X00024	ENSG00000255222	86294760	86295576	+	upstream	-1988	988	NearestLocation	SETP17
chr13	99321807	99323034	1228	*	1000	X00025	ENSG00000134882	99200774	99386434	+	inside	121033	63400	Overlapping	UBAC2
chr13	99321807	99323034	1228	*	1000	X00025	ENSG00000169508	99294530	99307405	-	upstream	-14402	14402	NearestLocation	GPR183
chr7	55533234	55534983	1750	*	1000	X00026	ENSG00000154978	55436056	55572988	-	inside	39754	38005	NearestLocation	VOPP1
chr9	33835597	33837004	1408	*	1000	X00027	ENSG00000107341	33817567	33920404	+	inside	18030	18030	Overlapping	UBE2R2
chr9	33835597	33837004	1408	*	1000	X00027	ENSG00000200834	33830978	33831078	+	downstream	4619	4519	NearestLocation	Y_RNA
chr1	67274331	67275556	1226	*	1000	X00028	ENSG00000228523	67278052	67278779	+	upstream	-3721	2496	NearestLocation	RP11-131O15.2
chr16	78778111	78778985	875	*	1000	X00029	ENSG00000186153	78099413	79212667	+	inside	678698	433682	Overlapping	WWOX
chr16	78778111	78778985	875	*	1000	X00029	ENSG00000243101	78825281	78826006	+	upstream	-47170	46296	NearestLocation	RPS3P7
chr2	224924992	224926737	1746	*	1000	X00030	ENSG00000135905	224765090	225042445	-	inside	117453	115708	Overlapping	DOCK10
chr2	224924992	224926737	1746	*	1000	X00030	ENSG00000263828	225010461	225010540	-	downstream	85548	83724	NearestLocation	MIR4439
chr5	139446190	139448143	1954	*	1000	X00031	ENSG00000279686	139442316	139462707	-	inside	16517	3874	Overlapping	ECSCR
chr5	139446190	139448143	1954	*	1000	X00031	ENSG00000200378	139447907	139448017	+	includeFeature	-1717	126	NearestLocation	RNU5B-4P
chr14	73695684	73697412	1729	*	1000	X00032	ENSG00000119661	73644875	73703732	+	inside	50809	6320	Overlapping	DNAL1
chr14	73695684	73697412	1729	*	1000	X00032	ENSG00000258660	73698103	73700351	-	downstream	4667	691	NearestLocation	RP4-693M11.3
chr6	87808037	87808899	863	*	1000	X00033	ENSG00000207131	87826173	87826285	-	downstream	18248	17274	NearestLocation	Y_RNA
chr4	113547219	113548023	805	*	1000	X00034	ENSG00000206820	113420323	113420486	+	downstream	126896	126733	NearestLocation	RNU1-138P
chr4	113547219	113548023	805	*	1000	X00034	ENSG00000145349	113451032	113761927	-	inside	214708	96187	Overlapping	CAMK2D
chr7	92645457	92646402	946	*	1000	X00035	ENSG00000234545	92560793	92590394	-	upstream	-55063	55063	NearestLocation	FAM133B
chr7	92645457	92646402	946	*	1000	X00035	ENSG00000105810	92604921	92836594	-	inside	191137	40536	Overlapping	CDK6
chr10	22308226	22308970	745	*	1000	X00036	ENSG00000148444	22315974	22320308	+	upstream	-7748	7004	NearestLocation	COMMD3
chr6	154773684	154774538	855	*	1000	X00037	ENSG00000213079	154733325	154834244	+	inside	40359	40359	NearestLocation	SCAF8
chr1	61318539	61319413	875	*	1000	X00038	ENSG00000162599	60865259	61462793	+	inside	453280	143380	Overlapping	NFIA
chr1	61318539	61319413	875	*	1000	X00038	ENSG00000237853	61248945	61253510	-	upstream	-65029	65029	NearestLocation	NFIA-AS1
chr16	23841958	23843023	1066	*	1000	X00039	ENSG00000166501	23836001	24220611	+	inside	5957	5957	NearestLocation	PRKCB
chr19	13099487	13100611	1125	*	1000	X00040	ENSG00000104903	13099033	13103161	-	inside	3674	454	NearestLocation	LYL1
chr1	12449230	12450916	1687	*	1000	X00041	ENSG00000048707	12230067	12512047	+	inside	219163	61131	Overlapping	VPS13D
chr1	12449230	12450916	1687	*	1000	X00041	ENSG00000239149	12507246	12507397	+	upstream	-58016	56330	NearestLocation	SNORA59A
chr2	196200239	196201592	1354	*	1000	X00042	ENSG00000081320	196133566	196176503	-	upstream	-23736	23736	NearestLocation	STK17B
chr2	196200239	196201592	1354	*	1000	X00042	ENSG00000138411	196194370	196593692	-	inside	393453	5869	Overlapping	HECW2
chr4	99850719	99851536	818	*	1000	X00043	ENSG00000070190	99816833	99870154	+	inside	33886	18618	Overlapping	DAPP1
chr4	99850719	99851536	818	*	1000	X00043	ENSG00000279913	99844138	99844696	+	downstream	6581	6023	NearestLocation	AP001962.3
chr10	110773736	110775364	1629	*	1000	X00044	ENSG00000203867	110644397	110839469	+	inside	129339	64105	Overlapping	RBM20
chr10	110773736	110775364	1629	*	1000	X00044	LRG_382	110644397	110839469	+	inside	129339	64105	Overlapping	RBM20
chr10	110773736	110775364	1629	*	1000	X00044	ENSG00000199364	110761142	110761242	+	downstream	12594	12494	NearestLocation	RNA5SP327
chr9	2054920	2056191	1272	*	1000	X00045	ENSG00000080503	1980290	2193624	+	inside	74630	74630	Overlapping	SMARCA2
chr9	2054920	2056191	1272	*	1000	X00045	ENSG00000236199	2041900	2046023	-	upstream	-8897	8897	NearestLocation	RP11-264I13.2
chr2	171318403	171319970	1568	*	1000	X00046	ENSG00000123600	171317405	171434802	-	inside	116399	998	Overlapping	METTL8
chr2	171318403	171319970	1568	*	1000	X00046	ENSG00000224553	171374931	171375278	-	downstream	56875	54961	NearestLocation	AC008065.1
chr9	96478680	96479759	1080	*	1000	X00047	ENSG00000130956	96450201	96491336	+	inside	28479	11577	NearestLocation	HABP4
chr2	207317095	207318241	1147	*	1000	X00048	ENSG00000223725	207239864	207529795	-	inside	212700	77231	Overlapping	AC007879.5
chr2	207317095	207318241	1147	*	1000	X00048	ENSG00000221628	207269275	207269424	-	upstream	-47671	47671	NearestLocation	MIR1302-4
chr18	54284518	54285676	1159	*	1000	X00049	ENSG00000277324	54268346	54270028	-	upstream	-14490	14490	NearestLocation	RP11-850A17.1
chr18	54284518	54285676	1159	*	1000	X00049	ENSG00000101751	54269404	54321266	+	inside	15114	15114	Overlapping	POLI
chr5	55771009	55771908	900	*	1000	X00050	ENSG00000177058	55625845	55773194	-	inside	2185	1286	NearestLocation	SLC38A9
chr5	55771009	55771908	900	*	1000	X00050	ENSG00000152670	55738017	55817157	+	inside	32992	32992	Overlapping	DDX4
chr7	148506704	148508388	1685	*	1000	X00051	ENSG00000283504	148473599	148503458	-	upstream	-3246	3246	NearestLocation	RP5-958B11.2
chr12	12899321	12900433	1113	*	1000	X00052	ENSG00000013588	12890782	12917937	+	inside	8539	8539	NearestLocation	GPRC5A
chr12	4111925	4113407	1483	*	1000	X00053	ENSG00000242444	4109661	4118132	-	inside	6207	2264	NearestLocation	RP11-320N7.1
chr11	48006435	48007210	776	*	1000	X00054	ENSG00000149177	47980558	48170841	+	inside	25877	25877	Overlapping	PTPRJ
chr11	48006435	48007210	776	*	1000	X00054	ENSG00000254879	48014406	48015855	-	downstream	9420	7196	NearestLocation	PTPRJ-AS1
chr2	204019163	204020201	1039	*	1000	X00055	ENSG00000235951	204065706	204067363	+	upstream	-46543	45505	NearestLocation	AC009965.1
chr2	101736453	101737402	950	*	1000	X00056	ENSG00000071054	101696850	101894689	+	inside	39603	39603	NearestLocation	MAP4K4
chr7	69739026	69739728	703	*	1000	X00057	ENSG00000158321	69598919	70793068	+	inside	140107	140107	NearestLocation	AUTS2
chr11	128701725	128702544	820	*	1000	X00058	ENSG00000151702	128686535	128813267	+	inside	15190	15190	Overlapping	FLI1
chr11	128701725	128702544	820	*	1000	X00058	ENSG00000254703	128691672	128696023	-	upstream	-5702	5702	NearestLocation	SENCR
chr5	154214125	154215273	1149	*	1000	X00059	ENSG00000037749	154038906	154220478	+	inside	175219	5205	Overlapping	MFAP3
chr5	154214125	154215273	1149	*	1000	X00059	ENSG00000164574	154190730	154420984	+	inside	23395	23395	NearestLocation	GALNT10
chr19	51113863	51114853	991	*	1000	X00060	ENSG00000268581	51119987	51122965	+	upstream	-6124	5134	NearestLocation	SIGLEC18P
chr3	106331916	106333653	1738	*	1000	X00061	ENSG00000244652	106325737	106326293	-	upstream	-5623	5623	NearestLocation	RP11-93B21.1
chr4	102535182	102536192	1011	*	1000	X00062	ENSG00000109320	102501329	102617302	+	inside	33853	33853	NearestLocation	NFKB1
chr1	89611620	89612529	910	*	1000	X00063	ENSG00000231999	89583241	89632894	-	inside	21274	20365	Overlapping	FLJ27354
chr1	89611620	89612529	910	*	1000	X00063	ENSG00000230735	89629725	89676386	+	upstream	-18105	17196	NearestLocation	RP11-413E1.4
chr6	157428679	157429577	899	*	1000	X00064	ENSG00000175048	157381133	157678146	+	inside	47546	47546	NearestLocation	ZDHHC14
chr4	142416211	142417407	1197	*	1000	X00065	ENSG00000109452	142023160	142847432	-	inside	431221	393051	Overlapping	INPP4B
chr4	142416211	142417407	1197	*	1000	X00065	ENSG00000251248	142514446	142518983	+	upstream	-98235	97039	NearestLocation	RP11-223C24.2
chr7	28037007	28038061	1055	*	1000	X00066	ENSG00000153814	27830573	28180743	-	inside	143736	142682	Overlapping	JAZF1
chr7	28037007	28038061	1055	*	1000	X00066	ENSG00000206623	28118113	28118219	-	downstream	81212	80052	NearestLocation	RNU6-979P
chr5	65190004	65191115	1112	*	1000	X00067	ENSG00000049192	65148736	65481920	-	inside	291916	41268	Overlapping	ADAMTS6
chr5	65190004	65191115	1112	*	1000	X00067	ENSG00000248288	65209921	65210948	+	upstream	-19917	18806	NearestLocation	CTD-2194F4.2
chr10	32244304	32245193	890	*	1000	X00068	ENSG00000233190	32231849	32232245	-	upstream	-12059	12059	NearestLocation	RPS24P13
chr12	124774177	124775244	1068	*	1000	X00069	ENSG00000279931	124725524	124725934	+	downstream	48653	48243	NearestLocation	RP11-13J12.2
chr6	14875335	14876605	1271	*	1000	X00070	ENSG00000234261	14661829	15090003	-	inside	214668	213398	NearestLocation	RP11-146I2.1
chr9	85742375	85743771	1397	*	1000	X00071	ENSG00000135049	85546539	85742029	-	upstream	-346	346	NearestLocation	AGTPBP1
chr12	27821800	27823280	1481	*	1000	X00072	ENSG00000274075	27824207	27824382	-	downstream	2582	927	NearestLocation	uc_338
chr17	80877074	80877927	854	*	1000	X00073	ENSG00000141564	80544819	80966371	+	inside	332255	88444	Overlapping	RPTOR
chr17	80877074	80877927	854	*	1000	X00073	ENSG00000262313	80940418	80942033	-	downstream	64959	62491	NearestLocation	CTD-2561B21.4
chr3	122146285	122147177	893	*	1000	X00074	ENSG00000036828	122184334	122286497	+	upstream	-38049	37157	NearestLocation	CASR
chr7	43647867	43649526	1660	*	1000	X00075	ENSG00000164543	43582758	43626786	+	downstream	65109	21081	NearestLocation	STK17A
chr7	43647867	43649526	1660	*	1000	X00075	ENSG00000106603	43608456	43729717	-	inside	81850	39411	Overlapping	COA1
chr12	104930214	104931170	957	*	1000	X00076	ENSG00000136052	104802553	104958744	-	inside	28530	27574	NearestLocation	SLC41A2
chr6	53231438	53232357	920	*	1000	X00077	ENSG00000219163	53235621	53236297	-	downstream	4859	3264	NearestLocation	HMGB1P20
chr3	59386057	59387285	1229	*	1000	X00078	ENSG00000243903	59380024	59388704	-	inside	2647	1419	NearestLocation	RP11-285B24.1
chr3	151190668	151191823	1156	*	1000	X00079	ENSG00000144893	151085697	151437072	+	inside	104971	104971	Overlapping	MED12L
chr3	151190668	151191823	1156	*	1000	X00079	ENSG00000199994	151188099	151188223	+	downstream	2569	2445	NearestLocation	RNA5SP145
chr2	230661196	230662195	1000	*	1000	X00080	ENSG00000226125	230690921	230700529	-	downstream	39333	28726	NearestLocation	AC098823.3
chr7	43612603	43613641	1039	*	1000	X00081	ENSG00000164543	43582758	43626786	+	inside	29845	13145	NearestLocation	STK17A
chr7	43612603	43613641	1039	*	1000	X00081	ENSG00000106603	43608456	43729717	-	inside	117114	4147	Overlapping	COA1
chr1	101178347	101179973	1627	*	1000	X00082	ENSG00000271578	101190520	101190994	+	upstream	-12173	10547	NearestLocation	RP5-1033H2.1
chr13	110964843	110965877	1035	*	1000	X00083	ENSG00000225760	110965704	110990579	+	overlapStart	-861	173	NearestLocation	LINC00431
chr18	54263614	54264507	894	*	1000	X00084	ENSG00000101751	54269404	54321266	+	upstream	-5790	4897	NearestLocation	POLI
chr8	59114986	59115916	931	*	1000	X00085	ENSG00000198846	58805418	59119208	-	inside	4222	3292	Overlapping	TOX
chr8	59114986	59115916	931	*	1000	X00085	ENSG00000167912	59119040	59121346	+	upstream	-4054	3124	NearestLocation	RP11-25K19.1
chr3	71086837	71088313	1477	*	1000	X00086	ENSG00000114861	70954693	71583989	-	inside	497152	132144	Overlapping	FOXP1
chr3	71086837	71088313	1477	*	1000	X00086	ENSG00000277539	71276087	71289616	-	downstream	202779	187774	NearestLocation	RP11-298C2.1
chr6	108564007	108564777	771	*	1000	X00087	ENSG00000118689	108559835	108684774	+	inside	4172	4172	NearestLocation	FOXO3
chr2	65319727	65320569	843	*	1000	X00088	ENSG00000198369	65310851	65432637	-	inside	112910	8876	Overlapping	SPRED2
chr2	65319727	65320569	843	*	1000	X00088	ENSG00000232693	65373700	65380685	-	downstream	60958	53131	NearestLocation	AC012370.2
chr7	114832799	114834089	1291	*	1000	X00089	ENSG00000135272	114922154	115019916	+	upstream	-89355	88065	NearestLocation	MDFIC
chr15	90419114	90420683	1570	*	1000	X00090	ENSG00000140575	90388218	90502243	+	inside	30896	30896	Overlapping	IQGAP1
chr15	90419114	90420683	1570	*	1000	X00090	ENSG00000259177	90393490	90397881	-	upstream	-21233	21233	NearestLocation	RP11-154B12.3
chr4	108107790	108108871	1082	*	1000	X00091	ENSG00000138795	108047545	108168956	-	inside	61166	60085	Overlapping	LEF1
chr4	108107790	108108871	1082	*	1000	X00091	ENSG00000232021	108167525	108256836	+	upstream	-59735	58654	NearestLocation	LEF1-AS1
chr2	202780122	202781455	1334	*	1000	X00092	ENSG00000163596	202773150	202871985	-	inside	91863	6972	Overlapping	ICA1L
chr2	202780122	202781455	1334	*	1000	X00092	ENSG00000240761	202773720	202774360	-	upstream	-5762	5762	NearestLocation	AC098831.4
chr5	59098826	59099801	976	*	1000	X00093	ENSG00000113448	58969038	60522120	-	inside	1423294	129788	Overlapping	PDE4D
chr5	59098826	59099801	976	*	1000	X00093	ENSG00000247345	59039761	59063503	+	downstream	59065	35323	NearestLocation	RP11-266N13.2
chr1	185636647	185637411	765	*	1000	X00094	ENSG00000201596	185634073	185634182	-	upstream	-2465	2465	NearestLocation	Y_RNA
chr7	23594828	23595795	968	*	1000	X00095	ENSG00000169193	23597379	23644708	+	upstream	-2551	1584	NearestLocation	CCDC126
chr3	12395186	12396141	956	*	1000	X00096	ENSG00000132170	12287368	12434356	+	inside	107818	38215	Overlapping	PPARG
chr3	12395186	12396141	956	*	1000	X00096	ENSG00000225026	12328003	12328274	+	downstream	67183	66912	NearestLocation	AC091492.2
chr10	14389902	14390838	937	*	1000	X00097	ENSG00000151474	13643706	14462142	-	inside	72240	71304	Overlapping	FRMD4A
chr10	14389902	14390838	937	*	1000	X00097	ENSG00000278100	14391875	14392196	+	upstream	-1973	1037	NearestLocation	Metazoa_SRP
chr14	51872998	51873899	902	*	1000	X00098	ENSG00000186469	51826195	51979342	+	inside	46803	46803	Overlapping	GNG2
chr14	51872998	51873899	902	*	1000	X00098	ENSG00000258928	51916145	51918571	-	downstream	45573	42246	NearestLocation	RP11-463J10.2
chr1	67159148	67159912	765	*	1000	X00099	ENSG00000203963	67092165	67231853	-	inside	72705	66983	Overlapping	C1orf141
chr1	67159148	67159912	765	*	1000	X00099	ENSG00000162594	67138907	67259979	+	inside	20241	20241	NearestLocation	IL23R
chr5	40490186	40491464	1279	*	1000	X00100	ENSG00000283286	40415137	40431491	+	downstream	75049	58695	NearestLocation	RP11-386E5.1
chr10	114825098	114826348	1251	*	1000	X00101	ENSG00000151553	114821744	114899832	+	inside	3354	3354	NearestLocation	FAM160B1
chr1	21779236	21780744	1509	*	1000	X00102	ENSG00000090686	21678298	21783606	-	inside	4370	2862	NearestLocation	USP48
chr16	67311294	67312621	1328	*	1000	X00103	ENSG00000168676	67289428	67326763	-	inside	15469	14142	Overlapping	KCTD19
chr16	67311294	67312621	1328	*	1000	X00103	ENSG00000201201	67321658	67321987	-	downstream	10693	9037	NearestLocation	RN7SKP118
chr9	3385654	3387236	1583	*	1000	X00104	ENSG00000080298	3218297	3526004	-	inside	140350	138768	Overlapping	RFX3
chr9	3385654	3387236	1583	*	1000	X00104	ENSG00000215297	3364329	3364792	-	upstream	-20862	20862	NearestLocation	RP11-62E14.2
chr12	108689060	108690342	1283	*	1000	X00105	ENSG00000110880	108645109	108731596	-	inside	42536	41254	Overlapping	CORO1C
chr12	108689060	108690342	1283	*	1000	X00105	ENSG00000238457	108668448	108668508	+	downstream	20612	20552	NearestLocation	RNU7-169P
chr3	177314750	177315490	741	*	1000	X00106	ENSG00000203645	177294442	177323418	+	inside	20308	7928	Overlapping	LINC00501
chr3	177314750	177315490	741	*	1000	X00106	ENSG00000236893	177297161	177298386	-	upstream	-16364	16364	NearestLocation	ASS1P7
chr17	64635336	64636296	961	*	1000	X00107	ENSG00000108854	64542295	64662068	-	inside	26732	25772	NearestLocation	SMURF2
chr1	54798533	54799564	1032	*	1000	X00108	ENSG00000006555	54779712	54801267	-	inside	2734	1703	NearestLocation	TTC22
chr6	90080568	90081634	1067	*	1000	X00109	ENSG00000112182	89926529	90296908	-	inside	216340	154039	Overlapping	BACH2
chr6	90080568	90081634	1067	*	1000	X00109	ENSG00000218730	90116700	90117105	-	downstream	36537	35066	NearestLocation	RP3-453I5.2
chr14	58430028	58431123	1096	*	1000	X00110	ENSG00000100575	58408494	58427614	-	upstream	-2414	2414	NearestLocation	TIMM9
chr14	58430028	58431123	1096	*	1000	X00110	ENSG00000100578	58427385	58551289	+	inside	2643	2643	Overlapping	KIAA0586
chr5	77379342	77380305	964	*	1000	X00111	ENSG00000113231	77210449	77429807	+	inside	168893	49502	Overlapping	PDE8B
chr5	77379342	77380305	964	*	1000	X00111	ENSG00000251400	77290268	77291800	+	downstream	89074	87542	NearestLocation	ALDH7A1P1
chr6	110944401	110945269	869	*	1000	X00112	ENSG00000155115	110958560	110967890	+	upstream	-14159	13291	NearestLocation	GTF3C6
chr7	92904176	92905094	919	*	1000	X00113	ENSG00000237819	92836483	92917187	+	inside	67693	12093	Overlapping	AC002454.1
chr7	92904176	92905094	919	*	1000	X00113	ENSG00000266794	92971002	92971299	-	downstream	67123	65908	NearestLocation	RN7SL7P
chr3	186533880	186535613	1734	*	1000	X00114	ENSG00000213139	186538441	186546702	-	downstream	12822	2828	NearestLocation	CRYGS
chr6	154352547	154353416	870	*	1000	X00115	ENSG00000074706	154154496	154356792	-	inside	4245	3376	NearestLocation	IPCEF1
chr8	130008281	130009266	986	*	1000	X00116	ENSG00000153310	129839593	130017129	-	inside	8848	7863	Overlapping	FAM49B
chr8	130008281	130009266	986	*	1000	X00116	ENSG00000264653	130008334	130008453	-	includeFeature	172	53	NearestLocation	MIR5194
chr2	203870990	203872288	1299	*	1000	X00117	ENSG00000163599	203867786	203873960	+	inside	3204	1672	NearestLocation	CTLA4
chr4	36285836	36286988	1153	*	1000	X00118	ENSG00000197057	36281622	36345756	+	inside	4214	4214	NearestLocation	DTHD1
chr12	121992033	121992750	718	*	1000	X00119	ENSG00000158023	121917862	122003927	+	inside	74171	11177	Overlapping	WDR66
chr12	121992033	121992750	718	*	1000	X00119	ENSG00000110987	122019422	122062044	+	upstream	-27389	26672	NearestLocation	BCL7A
chr12	95102895	95103755	861	*	1000	X00120	ENSG00000180263	95076749	95217482	-	inside	114587	26146	Overlapping	FGD6
chr12	95102895	95103755	861	*	1000	X00120	ENSG00000257121	95100531	95101045	+	downstream	2364	1850	NearestLocation	RP11-129B9.2
chr3	30620185	30621421	1237	*	1000	X00121	ENSG00000163513	30606502	30694142	+	inside	13683	13683	Overlapping	TGFBR2
chr3	30620185	30621421	1237	*	1000	X00121	LRG_779	30606502	30694142	+	inside	13683	13683	Overlapping	TGFBR2
chr3	30620185	30621421	1237	*	1000	X00121	ENSG00000224618	30626423	30626797	-	downstream	6612	5002	NearestLocation	AC096921.2
chr8	132917915	132919022	1108	*	1000	X00122	ENSG00000042832	132866958	133134903	+	inside	50957	50957	NearestLocation	TG
chr2	7757828	7758672	845	*	1000	X00123	ENSG00000229405	7736438	7737095	-	upstream	-20733	20733	NearestLocation	AC092580.1
chr6	134978936	134979702	767	*	1000	X00124	ENSG00000112339	134960378	135103056	-	inside	124120	18558	Overlapping	HBS1L
chr6	134978936	134979702	767	*	1000	X00124	ENSG00000283409	134979338	134979432	-	includeFeature	496	270	NearestLocation	MIR3662
chr1	193458413	193459235	823	*	1000	X00125	ENSG00000232077	193304745	193365953	+	downstream	153668	92460	NearestLocation	LINC01031
chr3	30347286	30348372	1087	*	1000	X00126	ENSG00000199927	30304320	30304536	-	upstream	-42750	42750	NearestLocation	ACEA_U3
chr3	30347286	30348372	1087	*	1000	X00126	ENSG00000281710	30304321	30304536	-	upstream	-42750	42750	NearestLocation	U3
chr5	66840290	66841583	1294	*	1000	X00127	ENSG00000069020	66596361	67169595	+	inside	243929	243929	Overlapping	MAST4
chr5	66840290	66841583	1294	*	1000	X00127	ENSG00000229666	67001383	67003953	-	downstream	163663	159800	NearestLocation	MAST4-AS1
chr3	69203722	69205008	1287	*	1000	X00128	ENSG00000163380	69106872	69123032	-	upstream	-80690	80690	NearestLocation	LMOD3
chr3	69203722	69205008	1287	*	1000	X00128	ENSG00000114541	69169990	69542583	-	inside	338861	33732	Overlapping	FRMD4B
chr13	48210013	48210760	748	*	1000	X00129	ENSG00000136156	48233158	48270357	+	upstream	-23145	22398	NearestLocation	ITM2B
chr3	177345491	177346698	1208	*	1000	X00130	ENSG00000226782	177337628	177349166	-	inside	3675	2468	NearestLocation	RP11-706D8.3
chr11	128471965	128473065	1101	*	1000	X00131	ENSG00000134954	128458761	128587558	-	inside	115593	13204	Overlapping	ETS1
chr11	128471965	128473065	1101	*	1000	X00131	ENSG00000276176	128522390	128522449	+	upstream	-50425	49325	NearestLocation	MIR6090
chr13	48892070	48893160	1091	*	1000	X00132	ENSG00000102531	48975912	49209779	+	upstream	-83842	82752	NearestLocation	FNDC3A
chr1	67332431	67333675	1245	*	1000	X00133	ENSG00000081985	67307364	67396900	+	inside	25067	25067	NearestLocation	IL12RB2
chr1	93607690	93608483	794	*	1000	X00134	ENSG00000137936	93561786	93847150	-	inside	239460	45904	Overlapping	BCAR3
chr1	93607690	93608483	794	*	1000	X00134	ENSG00000224093	93592199	93605573	+	downstream	15491	2117	NearestLocation	RP5-1033H22.2
chr2	55310805	55312161	1357	*	1000	X00135	ENSG00000240401	55282350	55346049	+	inside	28455	28455	Overlapping	AC012358.8
chr2	55310805	55312161	1357	*	1000	X00135	ENSG00000206964	55286018	55286128	+	downstream	24787	24677	NearestLocation	Y_RNA
chr2	55310805	55312161	1357	*	1000	X00135	ENSG00000115355	55287842	55419921	-	inside	109116	22963	Overlapping	CCDC88A
chr14	49898796	49899957	1162	*	1000	X00136	ENSG00000251929	49901850	49901950	-	downstream	3154	1893	NearestLocation	RNU6-189P
chr11	118232464	118233813	1350	*	1000	X00137	ENSG00000160593	118193740	118225094	-	upstream	-7370	7370	NearestLocation	JAML
chr11	118232464	118233813	1350	*	1000	X00137	ENSG00000160588	118226690	118252350	-	inside	19886	5774	Overlapping	MPZL3
chr12	123365014	123366151	1138	*	1000	X00138	ENSG00000139697	123289109	123364843	-	upstream	-171	171	NearestLocation	SBNO1
chr12	123365014	123366151	1138	*	1000	X00138	ENSG00000256092	123363868	123366113	+	overlapEnd	1146	38	Overlapping	RP13-942N8.1
chr6	52227130	52228053	924	*	1000	X00139	LRG_356	52236686	52244500	-	downstream	17370	8633	NearestLocation	IL17F
chr7	159004167	159005172	1006	*	1000	X00140	ENSG00000231419	159006522	159030195	+	upstream	-2355	1350	NearestLocation	LINC00689
chr16	57601503	57602629	1127	*	1000	X00141	ENSG00000260828	57603137	57603697	+	upstream	-1634	508	NearestLocation	HMGB3P32
chr18	58614999	58616433	1435	*	1000	X00142	ENSG00000198796	58481247	58628957	-	inside	13958	12524	NearestLocation	ALPK2
chr20	43750791	43752156	1366	*	1000	X00143	ENSG00000124196	43726164	43726998	-	upstream	-23793	23793	NearestLocation	GTSF1L
chr3	188309554	188310276	723	*	1000	X00144	ENSG00000145012	188153284	188890671	+	inside	156270	156270	Overlapping	LPP
chr3	188309554	188310276	723	*	1000	X00144	ENSG00000279891	188178543	188180812	+	downstream	131011	128742	NearestLocation	FLJ42393
chr8	123547938	123548741	804	*	1000	X00145	ENSG00000156804	123497889	123541206	-	upstream	-6732	6732	NearestLocation	FBXO32
chr3	127484751	127485679	929	*	1000	X00146	ENSG00000239921	127480690	127537780	-	inside	53029	4061	Overlapping	LINC01471
chr3	127484751	127485679	929	*	1000	X00146	ENSG00000240562	127489553	127490787	+	upstream	-4802	3874	NearestLocation	RP11-59J16.2
chr22	23708146	23708902	757	*	1000	X00147	ENSG00000228315	23638487	23717356	-	inside	9210	8454	Overlapping	GUSBP11
chr22	23708146	23708902	757	*	1000	X00147	ENSG00000273000	23652860	23717347	-	inside	9201	8445	NearestLocation	KB-1572G7.2
chr22	23708146	23708902	757	*	1000	X00147	ENSG00000272578	23658094	23717356	-	inside	9210	8454	Overlapping	AP000347.2
chr1	101198976	101200397	1422	*	1000	X00148	ENSG00000271578	101190520	101190994	+	downstream	8456	7982	NearestLocation	RP5-1033H2.1
chr6	36694893	36696045	1153	*	1000	X00149	ENSG00000255587	36697851	36733183	+	upstream	-2958	1806	NearestLocation	RAB44
chr2	213015354	213016463	1110	*	1000	X00150	ENSG00000273118	212581357	213021545	-	inside	6191	5082	NearestLocation	AC079610.1
chr2	213015354	213016463	1110	*	1000	X00150	ENSG00000030419	212999691	213152427	-	inside	137073	15663	Overlapping	IKZF2
chr3	122609455	122610685	1231	*	1000	X00151	ENSG00000173200	122577602	122639047	+	inside	31853	28362	NearestLocation	PARP15
chr6	45009279	45010394	1116	*	1000	X00152	ENSG00000196284	44809317	45377953	-	inside	368674	199962	Overlapping	SUPT3H
chr6	45009279	45010394	1116	*	1000	X00152	ENSG00000283553	44829816	45003700	-	upstream	-5579	5579	NearestLocation	AL161905.1
chr7	17159194	17160330	1137	*	1000	X00153	ENSG00000278569	17205652	17205928	+	upstream	-46458	45322	NearestLocation	Metazoa_SRP
chr10	6135930	6136958	1029	*	1000	X00154	ENSG00000170525	6144934	6235545	+	upstream	-9004	7976	NearestLocation	PFKFB3
chr5	79234950	79235783	834	*	1000	X00155	ENSG00000132837	78997606	79236038	-	inside	1088	255	NearestLocation	DMGDH
chr6	24743012	24744087	1076	*	1000	X00156	ENSG00000224164	24742302	24751921	+	inside	710	710	NearestLocation	RP3-369A17.4
chr5	157219321	157220459	1139	*	1000	X00157	ENSG00000113263	157142933	157255191	+	inside	76388	34732	Overlapping	ITK
chr5	157219321	157220459	1139	*	1000	X00157	LRG_189	157180896	157255099	+	inside	38425	34640	Overlapping	ITK
chr5	157219321	157220459	1139	*	1000	X00157	ENSG00000253980	157199242	157224380	-	inside	5059	3921	NearestLocation	CTB-4E7.1
chr6	16452176	16452909	734	*	1000	X00158	ENSG00000282024	16259101	16264553	-	upstream	-187623	187623	NearestLocation	RP3-467D16.3
chr6	16452176	16452909	734	*	1000	X00158	ENSG00000124788	16299112	16761491	-	inside	309315	153064	Overlapping	ATXN1
chr12	810505	811212	708	*	1000	X00159	ENSG00000060237	752593	911452	+	inside	57912	57912	Overlapping	WNK1
chr12	810505	811212	708	*	1000	X00159	ENSG00000221439	781133	781258	+	downstream	29372	29247	NearestLocation	RNU4ATAC16P
chr6	137849511	137850361	851	*	1000	X00160	ENSG00000237499	137823673	137868233	-	inside	18722	17872	Overlapping	RP11-356I2.4
chr6	137849511	137850361	851	*	1000	X00160	ENSG00000118503	137867188	137883312	+	upstream	-17677	16827	NearestLocation	TNFAIP3
chr2	11830004	11831075	1072	*	1000	X00161	ENSG00000265172	11836933	11836986	-	downstream	6982	5858	NearestLocation	MIR4262
chr2	48248455	48249144	690	*	1000	X00162	ENSG00000230773	47941696	48240983	-	upstream	-7472	7472	NearestLocation	AC079807.4
chr1	172337961	172339175	1215	*	1000	X00163	ENSG00000197959	171841498	172418466	+	inside	496463	79291	Overlapping	DNM3
chr1	172337961	172339175	1215	*	1000	X00163	ENSG00000206684	172366540	172366646	+	upstream	-28579	27365	NearestLocation	RNU6-157P
chr1	200447916	200448866	951	*	1000	X00164	ENSG00000230623	200333193	200478293	+	inside	114723	29427	Overlapping	RP11-469A15.2
chr1	200447916	200448866	951	*	1000	X00164	ENSG00000282849	200478020	200483604	-	downstream	35688	29154	NearestLocation	RP11-121P12.1
chr17	65656574	65657803	1230	*	1000	X00165	ENSG00000154240	65635538	66192084	-	inside	535510	21036	Overlapping	CEP112
chr17	65656574	65657803	1230	*	1000	X00165	ENSG00000270870	65654914	65655395	+	downstream	1660	1179	NearestLocation	GS1-531I17.2
chr1	223831602	223832708	1107	*	1000	X00166	ENSG00000143514	223779899	223845972	-	inside	14370	13264	NearestLocation	TP53BP2
chr3	4805413	4806278	866	*	1000	X00167	ENSG00000150995	4493348	4847840	+	inside	312065	41562	Overlapping	ITPR1
chr3	4805413	4806278	866	*	1000	X00167	ENSG00000235947	4749192	4751590	-	upstream	-53823	53823	NearestLocation	EGOT
chr13	48220363	48221068	706	*	1000	X00168	ENSG00000136156	48233158	48270357	+	upstream	-12795	12090	NearestLocation	ITM2B
chr10	33133920	33134739	820	*	1000	X00169	ENSG00000233387	33096257	33116672	-	upstream	-17248	17248	NearestLocation	RP11-342D11.3
chr1	22053402	22054866	1465	*	1000	X00170	ENSG00000070831	22052627	22092946	+	inside	775	775	NearestLocation	CDC42
chr3	52681666	52682493	828	*	1000	X00171	ENSG00000163939	52545352	52685917	-	inside	4251	3424	Overlapping	PBRM1
chr3	52681666	52682493	828	*	1000	X00171	ENSG00000163938	52681156	52694492	+	inside	510	510	NearestLocation	GNL3
chr7	139117925	139119091	1167	*	1000	X00172	ENSG00000105939	139043520	139109719	-	upstream	-8206	8206	NearestLocation	ZC3HAV1
chr3	188914369	188915588	1220	*	1000	X00173	ENSG00000188001	188947214	189325304	+	upstream	-32845	31626	NearestLocation	TPRG1
chr3	177057540	177058395	856	*	1000	X00174	ENSG00000177565	177019340	177228000	-	inside	170460	38200	Overlapping	TBL1XR1
chr3	177057540	177058395	856	*	1000	X00174	ENSG00000231310	177037405	177047923	+	downstream	20135	9617	NearestLocation	TBL1XR1-AS1
chr17	15958777	15959674	898	*	1000	X00175	ENSG00000170425	15944917	15975746	+	inside	13860	13860	NearestLocation	ADORA2B
chr3	189841161	189842164	1004	*	1000	X00176	ENSG00000073282	189631416	189897279	+	inside	209745	55115	Overlapping	TP63
chr3	189841161	189842164	1004	*	1000	X00176	ENSG00000216058	189829922	189830009	+	downstream	11239	11152	NearestLocation	MIR944
chr6	111837480	111839315	1836	*	1000	X00177	ENSG00000010810	111660332	111873452	-	inside	35972	34137	NearestLocation	FYN
chr2	31950770	31951620	851	*	1000	X00178	ENSG00000162959	31865060	32011230	-	inside	60460	59610	NearestLocation	MEMO1
chr2	31950770	31951620	851	*	1000	X00178	ENSG00000162961	31867809	32039812	-	inside	89042	82961	Overlapping	DPY30
chr9	95852347	95853175	829	*	1000	X00179	ENSG00000175611	95759231	95875977	-	inside	23630	22802	Overlapping	LINC00476
chr9	95852347	95853175	829	*	1000	X00179	ENSG00000252847	95859904	95860016	+	upstream	-7557	6729	NearestLocation	RNU2-46P
chrX	1528322	1529302	981	*	1000	X00180	ENSG00000182162	1462572	1537107	-	inside	8785	7805	NearestLocation	P2RY8
chr2	53751612	53752303	692	*	1000	X00181	ENSG00000115239	53532672	53787610	-	inside	35998	35307	Overlapping	ASB3
chr2	53751612	53752303	692	*	1000	X00181	ENSG00000270898	53670293	53860160	-	inside	108548	81319	Overlapping	GPR75-ASB3
chr2	53751612	53752303	692	*	1000	X00181	ENSG00000143942	53767792	53775196	+	upstream	-16180	15489	NearestLocation	CHAC2
chr1	209751240	209752928	1689	*	1000	X00182	ENSG00000009790	209756032	209782320	+	upstream	-4792	3104	NearestLocation	TRAF3IP3
chr4	121256112	121257410	1299	*	1000	X00183	ENSG00000050730	121131408	121227466	-	upstream	-28646	28646	NearestLocation	TNIP3
chr5	95591446	95592402	957	*	1000	X00184	ENSG00000164291	95555074	95605064	+	inside	36372	12662	Overlapping	ARSK
chr5	95591446	95592402	957	*	1000	X00184	ENSG00000178015	95620078	95622142	+	upstream	-28632	27676	NearestLocation	GPR150
chr12	92502502	92503921	1420	*	1000	X00185	ENSG00000258262	92530460	92531324	+	upstream	-27958	26539	NearestLocation	RP11-693J15.3
chr3	31076898	31077617	720	*	1000	X00186	ENSG00000265376	31161704	31161787	-	downstream	84889	84087	NearestLocation	MIR466
chr1	100308643	100309329	687	*	1000	X00187	ENSG00000215871	100331804	100332617	-	downstream	23974	22475	NearestLocation	RP5-837M10.1
chr5	143395800	143396924	1125	*	1000	X00188	ENSG00000113580	143277931	143435512	-	inside	39712	38588	Overlapping	NR3C1
chr5	143395800	143396924	1125	*	1000	X00188	ENSG00000279130	143406959	143407420	+	upstream	-11159	10035	NearestLocation	RP11-278J6.4
chr3	15768743	15769699	957	*	1000	X00189	ENSG00000206560	15667236	15859771	-	inside	91028	90072	Overlapping	ANKRD28
chr3	15768743	15769699	957	*	1000	X00189	ENSG00000263740	15738515	15738809	+	downstream	30228	29934	NearestLocation	RN7SL4P
chr1	169138750	169139582	833	*	1000	X00190	ENSG00000143153	169105697	169132722	+	downstream	33053	6028	NearestLocation	ATP1B1
chr1	169138750	169139582	833	*	1000	X00190	ENSG00000143156	169132531	169367967	-	inside	229217	6219	Overlapping	NME7
chr8	128103079	128104201	1123	*	1000	X00191	ENSG00000280151	128118011	128118385	+	upstream	-14932	13810	NearestLocation	AC026248.1
chr14	50038341	50039476	1136	*	1000	X00192	ENSG00000214900	49927571	50092643	-	inside	54302	53167	Overlapping	LINC01588
chr14	50038341	50039476	1136	*	1000	X00192	ENSG00000270788	50050368	50051336	+	upstream	-12027	10892	NearestLocation	PDLIM1P1
chr6	42224352	42225073	722	*	1000	X00193	ENSG00000048544	42206801	42217865	-	upstream	-6487	6487	NearestLocation	MRPS10
chr6	42224352	42225073	722	*	1000	X00193	ENSG00000124496	42224931	42452051	-	overlapEnd	227699	142	Overlapping	TRERF1
chr3	194892976	194894083	1108	*	1000	X00194	ENSG00000238031	194827890	194832592	+	downstream	65086	60384	NearestLocation	AC090505.1
chr10	32958756	32959590	835	*	1000	X00195	ENSG00000150093	32900319	33005792	-	inside	47036	46202	Overlapping	ITGB1
chr10	32958756	32959590	835	*	1000	X00195	ENSG00000229656	32958845	33082102	+	overlapStart	-89	89	NearestLocation	RP11-462L8.1
chr3	151307717	151308680	964	*	1000	X00196	ENSG00000144893	151085697	151437072	+	inside	222020	128392	Overlapping	MED12L
chr3	151307717	151308680	964	*	1000	X00196	ENSG00000138271	151294086	151316952	-	inside	9235	8272	NearestLocation	GPR87
chr6	152170597	152171962	1366	*	1000	X00197	ENSG00000131018	152121684	152637801	-	inside	467204	48913	Overlapping	SYNE1
chr6	152170597	152171962	1366	*	1000	X00197	ENSG00000234577	152380546	152381564	+	upstream	-209949	208584	NearestLocation	SYNE1-AS1
chr8	43253648	43254578	931	*	1000	X00198	ENSG00000253186	43253732	43254089	+	includeFeature	-84	84	NearestLocation	RP11-726G23.3
chr14	72154934	72155946	1013	*	1000	X00199	ENSG00000182732	71932439	72566529	+	inside	222495	222495	Overlapping	RGS6
chr14	72154934	72155946	1013	*	1000	X00199	ENSG00000200298	72022407	72022516	-	upstream	-132418	132418	NearestLocation	Y_RNA
chr8	128298856	128299725	870	*	1000	X00200	ENSG00000201782	128220504	128220803	+	downstream	78352	78053	NearestLocation	RN7SKP226
chr4	26178912	26179968	1057	*	1000	X00201	ENSG00000168214	26163455	26435131	+	inside	15457	15457	NearestLocation	RBPJ
chr20	57618954	57619966	1013	*	1000	X00202	ENSG00000124256	57603846	57620576	-	inside	1622	610	NearestLocation	ZBP1
chr4	184513936	184515029	1094	*	1000	X00203	ENSG00000271538	184506460	184537554	-	inside	23618	7476	NearestLocation	RP11-326I11.4
chr20	47457238	47458090	853	*	1000	X00204	ENSG00000234075	47478214	47479010	-	downstream	21772	20124	NearestLocation	RPL35AP
chr2	111425365	111426420	1056	*	1000	X00205	ENSG00000172965	111196350	111495100	-	inside	69735	68680	Overlapping	MIR4435-2HG
chr2	111425365	111426420	1056	*	1000	X00205	ENSG00000223973	111383752	111384992	+	downstream	41613	40373	NearestLocation	AC068491.3
chr13	27130063	27131860	1798	*	1000	X00206	ENSG00000152484	27066142	27171896	-	inside	41833	40036	Overlapping	USP12
chr13	27130063	27131860	1798	*	1000	X00206	ENSG00000232162	27162855	27169135	+	upstream	-32792	30995	NearestLocation	USP12-AS1
chr3	102085392	102086262	871	*	1000	X00207	ENSG00000170044	102099244	102479841	+	upstream	-13852	12982	NearestLocation	ZPLD1
chr4	119237620	119238817	1198	*	1000	X00208	ENSG00000178636	119192773	119212644	-	upstream	-24976	24976	NearestLocation	RP11-455G16.1
chr4	119237620	119238817	1198	*	1000	X00208	ENSG00000145390	119212587	119295517	+	inside	25033	25033	Overlapping	USP53
chr4	142377240	142378111	872	*	1000	X00209	ENSG00000109452	142023160	142847432	-	inside	470192	354080	Overlapping	INPP4B
chr4	142377240	142378111	872	*	1000	X00209	ENSG00000250835	142317238	142317546	+	downstream	60002	59694	NearestLocation	LSM3P4
chr6	108882861	108883860	1000	*	1000	X00210	ENSG00000118690	108848416	108974472	+	inside	34445	34445	Overlapping	ARMC2
chr6	108882861	108883860	1000	*	1000	X00210	ENSG00000228834	108907615	108907873	-	downstream	25012	23755	NearestLocation	RP11-249L21.4
chr2	111091560	111092484	925	*	1000	X00211	ENSG00000153093	110732573	111118222	+	inside	358987	25738	Overlapping	ACOXL
chr2	111091560	111092484	925	*	1000	X00211	ENSG00000204581	111098345	111115588	-	downstream	24028	5861	NearestLocation	AC096670.3
chr6	105646194	105647004	811	*	1000	X00212	ENSG00000237567	105612667	105632196	-	upstream	-13998	13998	NearestLocation	RP3-359N14.2
chr3	41836206	41837338	1133	*	1000	X00213	ENSG00000168038	41246599	41962430	-	inside	126224	125092	Overlapping	ULK4
chr3	41836206	41837338	1133	*	1000	X00213	ENSG00000223513	41859350	41859594	-	downstream	23388	22012	NearestLocation	ATP6V0E1P2
chr10	43734321	43735377	1057	*	1000	X00214	ENSG00000224162	43732334	43732584	+	downstream	1987	1737	NearestLocation	UQCRHP3
chr1	234487835	234488732	898	*	1000	X00215	ENSG00000059588	234391313	234479103	-	upstream	-8732	8732	NearestLocation	TARBP1
chr8	29525769	29526573	805	*	1000	X00216	ENSG00000253632	29527312	29530323	+	upstream	-1543	739	NearestLocation	RP11-486M23.1
chr20	3383930	3384674	745	*	1000	X00217	ENSG00000088854	3249305	3407625	-	inside	23695	22951	Overlapping	C20orf194
chr20	3383930	3384674	745	*	1000	X00217	ENSG00000201346	3384229	3384440	+	includeFeature	-299	234	NearestLocation	U3
chr10	94606938	94607772	835	*	1000	X00218	ENSG00000119969	94501434	94613905	+	inside	105504	6133	Overlapping	HELLS
chr10	94606938	94607772	835	*	1000	X00218	ENSG00000244332	94577439	94611238	+	inside	29499	3466	NearestLocation	RP11-119K6.6
chr13	50244856	50245621	766	*	1000	X00219	ENSG00000176124	50082171	50723236	+	inside	162685	162685	Overlapping	DLEU1
chr13	50244856	50245621	766	*	1000	X00219	ENSG00000232150	50172089	50173181	+	downstream	72767	71675	NearestLocation	ST13P4
chr17	8939172	8940379	1208	*	1000	X00220	ENSG00000141506	8878911	8965712	-	inside	26540	25333	NearestLocation	PIK3R5
chr22	30167031	30168233	1203	*	1000	X00221	ENSG00000176635	30080174	30177075	+	inside	86857	8842	Overlapping	HORMAD2
chr22	30167031	30168233	1203	*	1000	X00221	ENSG00000225971	30136673	30137681	-	upstream	-29350	29350	NearestLocation	CTA-85E5.6
chr17	77473431	77474367	937	*	1000	X00222	ENSG00000184640	77280569	77500596	+	inside	192862	26229	Overlapping	2005-08-31
chr17	77473431	77474367	937	*	1000	X00222	ENSG00000267016	77469162	77472770	-	upstream	-661	661	NearestLocation	RP11-75C10.9
chr4	77586597	77587603	1007	*	1000	X00223	ENSG00000156234	77511753	77611834	+	inside	74844	24231	NearestLocation	CXCL13
chr7	156918476	156919376	901	*	1000	X00224	ENSG00000105983	156668946	156893230	-	upstream	-25246	25246	NearestLocation	LMBR1
chr1	203621150	203622155	1006	*	1000	X00225	ENSG00000058668	203626561	203744081	+	upstream	-5411	4406	NearestLocation	ATP2B4
chr14	91302372	91303028	657	*	1000	X00226	ENSG00000260810	91258299	91259003	+	downstream	44073	43369	NearestLocation	CTD-2547L24.4
chr14	91302372	91303028	657	*	1000	X00226	ENSG00000015133	91271323	91417844	-	inside	115472	31049	Overlapping	CCDC88C
chr2	102000913	102002362	1450	*	1000	X00227	ENSG00000115590	101991844	102028544	+	inside	9069	9069	NearestLocation	IL1R2
chr6	53306558	53307561	1004	*	1000	X00228	ENSG00000012660	53267398	53349179	-	inside	42621	39160	Overlapping	ELOVL5
chr6	53306558	53307561	1004	*	1000	X00228	ENSG00000264056	53276993	53277071	+	downstream	29565	29487	NearestLocation	MIR5685
chr3	168061205	168062053	849	*	1000	X00229	ENSG00000173905	168008677	168095975	-	inside	34770	33922	NearestLocation	GOLIM4
chr2	181106498	181107322	825	*	1000	X00230	ENSG00000238171	181076051	181105968	-	upstream	-530	530	NearestLocation	AC068196.1
chr2	181106498	181107322	825	*	1000	X00230	ENSG00000234663	181101932	181399559	+	inside	4566	4566	Overlapping	AC104820.2
chr2	230984301	230985220	920	*	1000	X00231	ENSG00000238062	230984368	230996032	-	overlapEnd	11731	67	NearestLocation	SPATA3-AS1
chr3	32991273	32993534	2262	*	1000	X00232	ENSG00000183813	32951574	32956349	+	downstream	39699	34924	NearestLocation	CCR4
chr2	229822086	229822950	865	*	1000	X00233	ENSG00000153827	229763838	229923239	-	inside	101153	58248	Overlapping	TRIP12
chr2	229822086	229822950	865	*	1000	X00233	ENSG00000222344	229894346	229894453	+	upstream	-72260	71396	NearestLocation	RNU6-613P
chr2	190721856	190723466	1611	*	1000	X00234	ENSG00000228509	190676944	190708716	-	upstream	-13140	13140	NearestLocation	AC006460.2
chr6	118843659	118844399	741	*	1000	X00235	ENSG00000111877	118813442	118935162	-	inside	91503	30217	Overlapping	MCM9
chr6	118843659	118844399	741	*	1000	X00235	ENSG00000111875	118894220	118909167	+	upstream	-50561	49821	NearestLocation	ASF1A
chr3	143060687	143061727	1041	*	1000	X00236	ENSG00000243733	143111802	143112359	+	upstream	-51115	50075	NearestLocation	RP11-80H8.3
chr8	130444520	130445372	853	*	1000	X00237	ENSG00000153317	130052104	130443660	-	upstream	-860	860	NearestLocation	ASAP1
chr6	90107764	90108575	812	*	1000	X00238	ENSG00000112182	89926529	90296908	-	inside	189144	181235	Overlapping	BACH2
chr6	90107764	90108575	812	*	1000	X00238	ENSG00000218730	90116700	90117105	-	downstream	9341	8125	NearestLocation	RP3-453I5.2
chr18	48931881	48932794	914	*	1000	X00239	ENSG00000101665	48919853	48950711	-	inside	18830	12028	NearestLocation	SMAD7
chr3	20057034	20057781	748	*	1000	X00240	ENSG00000114166	20040023	20154404	+	inside	17011	17011	NearestLocation	KAT2B
chr5	76691631	76692336	706	*	1000	X00241	ENSG00000145703	76403249	76708132	+	inside	288382	15796	Overlapping	IQGAP2
chr5	76691631	76692336	706	*	1000	X00241	ENSG00000225407	76691439	76716215	-	inside	24584	192	Overlapping	CTD-2384B11.2
chr5	76691631	76692336	706	*	1000	X00241	ENSG00000277188	76712195	76712327	+	upstream	-20564	19859	NearestLocation	NCRUPAR_1
chr11	36346608	36347783	1176	*	1000	X00242	ENSG00000135362	36296288	36465204	+	inside	50320	50320	Overlapping	PRR5L
chr11	36346608	36347783	1176	*	1000	X00242	ENSG00000254566	36321158	36323440	-	upstream	-23168	23168	NearestLocation	RP11-514F3.4
chr10	93379020	93380513	1494	*	1000	X00243	ENSG00000213432	93284004	93284558	-	upstream	-94462	94462	NearestLocation	RP11-624L12.1
chr10	93379020	93380513	1494	*	1000	X00243	ENSG00000138119	93306429	93482317	-	inside	103297	72591	Overlapping	MYOF
chr3	15310518	15311215	698	*	1000	X00244	ENSG00000131370	15254853	15341368	-	inside	30850	30153	Overlapping	SH3BP5
chr3	15310518	15311215	698	*	1000	X00244	ENSG00000201162	15339749	15339855	+	upstream	-29231	28534	NearestLocation	RNU6-454P
chr4	39442707	39443592	886	*	1000	X00245	ENSG00000134962	39406853	39451536	+	inside	35854	7944	Overlapping	KLB
chr4	39442707	39443592	886	*	1000	X00245	ENSG00000238797	39441665	39441764	+	downstream	1042	943	NearestLocation	Y_RNA
chr11	58524469	58525661	1193	*	1000	X00246	ENSG00000198283	58507175	58508105	-	upstream	-16364	16364	NearestLocation	OR5B21
chr17	48915381	48916266	886	*	1000	X00247	ENSG00000248278	48874860	48908983	-	upstream	-6398	6398	NearestLocation	SUMO2P17
chr17	48915381	48916266	886	*	1000	X00247	ENSG00000159202	48908369	48929056	+	inside	7012	7012	Overlapping	UBE2Z
chr14	50520995	50522653	1659	*	1000	X00248	ENSG00000012983	50418501	50561126	-	inside	40131	38473	Overlapping	MAP4K5
chr14	50520995	50522653	1659	*	1000	X00248	ENSG00000198513	50532509	50633068	+	upstream	-11514	9856	NearestLocation	ATL1
chr13	30145824	30146488	665	*	1000	X00249	ENSG00000232643	30154066	30154586	+	upstream	-8242	7578	NearestLocation	LINC00385
chr18	12838749	12840389	1641	*	1000	X00250	ENSG00000260302	12774651	12775923	-	upstream	-62826	62826	NearestLocation	RP11-973H7.1
chr18	12838749	12840389	1641	*	1000	X00250	ENSG00000175354	12785478	12929643	-	inside	90894	53271	Overlapping	PTPN2
chr5	40578347	40579729	1383	*	1000	X00251	ENSG00000113638	40512333	40755975	-	inside	177628	66014	Overlapping	TTC33
chr5	40578347	40579729	1383	*	1000	X00251	ENSG00000199552	40654963	40655094	+	upstream	-76616	75234	NearestLocation	SNORA63
chr1	9903615	9904496	882	*	1000	X00252	ENSG00000178585	9848276	9910336	-	inside	6721	5840	NearestLocation	CTNNBIP1
chr6	43570819	43571721	903	*	1000	X00253	ENSG00000124571	43522330	43576075	-	inside	5256	4354	NearestLocation	XPO5
chr2	64982045	64982855	811	*	1000	X00254	ENSG00000115902	64988477	65023865	+	upstream	-6432	5622	NearestLocation	SLC1A4
chr1	211304938	211305804	867	*	1000	X00255	ENSG00000117625	211258377	211316385	+	inside	46561	10581	Overlapping	RCOR3
chr1	211304938	211305804	867	*	1000	X00255	ENSG00000082512	211326615	211374946	+	upstream	-21677	20811	NearestLocation	TRAF5
chr10	5819805	5820709	905	*	1000	X00256	ENSG00000057608	5765223	5842132	-	inside	22327	21423	Overlapping	GDI2
chr10	5819805	5820709	905	*	1000	X00256	ENSG00000272764	5813985	5814441	+	downstream	5820	5364	NearestLocation	RP11-318E3.9
chr6	106098443	106099344	902	*	1000	X00257	ENSG00000057663	106045423	106325820	-	inside	227377	53020	Overlapping	ATG5
chr6	106098443	106099344	902	*	1000	X00257	ENSG00000057657	106086320	106109939	+	inside	12123	10595	Overlapping	PRDM1
chr6	106098443	106099344	902	*	1000	X00257	ENSG00000269919	106100140	106100593	+	upstream	-1697	796	NearestLocation	RP1-134E15.3
chr19	13730838	13731849	1012	*	1000	X00258	ENSG00000104957	13731760	13763296	+	overlapStart	-922	89	NearestLocation	CCDC130
chr3	72426286	72427385	1100	*	1000	X00259	ENSG00000163602	72371825	72446918	-	inside	20632	19533	NearestLocation	RYBP
chr3	178001530	178002345	816	*	1000	X00260	ENSG00000199858	178007672	178007779	-	downstream	6249	5327	NearestLocation	RNU6-1120P
chr10	94591632	94592615	984	*	1000	X00261	ENSG00000119969	94501434	94613905	+	inside	90198	21290	Overlapping	HELLS
chr10	94591632	94592615	984	*	1000	X00261	ENSG00000244332	94577439	94611238	+	inside	14193	14193	NearestLocation	RP11-119K6.6
chr10	49177290	49177985	696	*	1000	X00262	ENSG00000204161	49154725	49188585	-	inside	11295	10600	NearestLocation	C10orf128
chr9	70563293	70564553	1261	*	1000	X00263	ENSG00000083067	70529063	71446904	-	inside	883611	34230	Overlapping	TRPM3
chr9	70563293	70564553	1261	*	1000	X00263	ENSG00000272232	70579163	70579461	-	downstream	16168	14610	NearestLocation	RN7SL726P
chr6	144131079	144132077	999	*	1000	X00264	ENSG00000219297	144136450	144136775	+	upstream	-5371	4373	NearestLocation	MRPL42P3
chr4	2745873	2746700	828	*	1000	X00265	ENSG00000168884	2741648	2756376	-	inside	10503	4225	NearestLocation	TNIP2
chr13	46354278	46355291	1014	*	1000	X00266	ENSG00000102445	46342000	46438190	-	inside	83912	12278	Overlapping	RUBCNL
chr13	46354278	46355291	1014	*	1000	X00266	ENSG00000223336	46374401	46374590	-	downstream	20312	19110	NearestLocation	RNU2-6P
chr4	3085164	3085894	731	*	1000	X00267	ENSG00000197386	3074681	3243959	+	inside	10483	10483	NearestLocation	HTT
chr1	8603872	8604572	701	*	1000	X00268	ENSG00000142599	8352397	8817643	-	inside	213771	213071	Overlapping	RERE
chr1	8603872	8604572	701	*	1000	X00268	ENSG00000270282	8512653	8513021	+	downstream	91219	90851	NearestLocation	RP5-1115A15.2
chr17	68257530	68258565	1036	*	1000	X00269	ENSG00000141337	68259182	68422731	+	upstream	-1652	617	NearestLocation	ARSG
chr22	40250301	40251592	1292	*	1000	X00270	ENSG00000100354	40044817	40335808	+	inside	205484	84216	Overlapping	TNRC6B
chr22	40250301	40251592	1292	*	1000	X00270	ENSG00000239900	40346500	40390463	+	upstream	-96199	94908	NearestLocation	ADSL
chr8	38195426	38196271	846	*	1000	X00271	ENSG00000156735	38176533	38213301	+	inside	18893	17030	Overlapping	BAG4
chr8	38195426	38196271	846	*	1000	X00271	ENSG00000248585	38201699	38204238	-	downstream	8812	5428	NearestLocation	RP11-90P5.1
chr3	106428245	106429238	994	*	1000	X00272	ENSG00000200610	106515897	106515998	+	upstream	-87652	86659	NearestLocation	Y_RNA
chr2	148603232	148604166	935	*	1000	X00273	ENSG00000232238	148595158	148595328	+	downstream	8074	7904	NearestLocation	AC017080.1
chr10	35339788	35340521	734	*	1000	X00274	ENSG00000108100	35247025	35572669	+	inside	92763	92763	Overlapping	CCNY
chr10	35339788	35340521	734	*	1000	X00274	ENSG00000271335	35314552	35336401	-	upstream	-3387	3387	NearestLocation	RP11-324I22.4
chr10	90872411	90873244	834	*	1000	X00275	ENSG00000148688	90871716	90908553	+	inside	695	695	NearestLocation	RPP30
chr1	20931954	20933126	1173	*	1000	X00276	ENSG00000075151	20806292	21176888	-	inside	244934	125662	Overlapping	EIF4G3
chr1	20931954	20933126	1173	*	1000	X00276	ENSG00000221808	20988314	20988432	-	downstream	56478	55188	NearestLocation	MIR1256
chr11	128238610	128239527	918	*	1000	X00277	ENSG00000272575	128208829	128241441	+	inside	29781	1914	NearestLocation	RP11-702B10.1
chr8	99655291	99657058	1768	*	1000	X00278	ENSG00000132549	99013266	99877580	+	inside	642025	220522	Overlapping	VPS13B
chr8	99655291	99657058	1768	*	1000	X00278	LRG_351	99013266	99877586	+	inside	642025	220528	Overlapping	VPS13B
chr8	99655291	99657058	1768	*	1000	X00278	ENSG00000235683	99695957	99698017	+	upstream	-40666	38899	NearestLocation	AC018442.1
chr14	45089673	45090444	772	*	1000	X00279	ENSG00000185246	45084099	45116282	+	inside	5574	5574	Overlapping	PRPF39
chr14	45089673	45090444	772	*	1000	X00279	ENSG00000212615	45088243	45088308	+	downstream	1430	1365	NearestLocation	SNORD58
chr1	31890975	31891921	947	*	1000	X00280	ENSG00000269967	31851913	31921841	-	inside	30866	29920	NearestLocation	RP11-84A19.4
chr6	41957942	41959181	1240	*	1000	X00281	ENSG00000112578	41921188	41933046	+	downstream	36754	24896	NearestLocation	BYSL
chr6	41957942	41959181	1240	*	1000	X00281	ENSG00000112576	41934933	42050357	-	inside	92415	23009	Overlapping	CCND3
chr13	42377109	42379112	2004	*	1000	X00282	ENSG00000283554	42339188	42485956	+	inside	37921	37921	Overlapping	RP11-413N19.2
chr13	42377109	42379112	2004	*	1000	X00282	ENSG00000233259	42369259	42369657	-	upstream	-7452	7452	NearestLocation	FABP3P2
chr18	58609171	58609998	828	*	1000	X00283	ENSG00000198796	58481247	58628957	-	inside	19786	18959	Overlapping	ALPK2
chr18	58609171	58609998	828	*	1000	X00283	ENSG00000252284	58600631	58600698	+	downstream	8540	8473	NearestLocation	SNORD28
chr21	45818294	45819463	1170	*	1000	X00284	ENSG00000183570	45643694	45942454	+	inside	174600	122991	Overlapping	PCBP3
chr21	45818294	45819463	1170	*	1000	X00284	ENSG00000205424	45827961	45836419	-	downstream	18125	8498	NearestLocation	AL592528.1
chr3	18555862	18557102	1241	*	1000	X00285	ENSG00000228956	18445024	18920401	+	inside	110838	110838	Overlapping	SATB1-AS1
chr3	18555862	18557102	1241	*	1000	X00285	ENSG00000236570	18538673	18539899	+	downstream	17189	15963	NearestLocation	RAD23BP1
chr14	50001534	50002989	1456	*	1000	X00286	ENSG00000214900	49927571	50092643	-	inside	91109	73963	Overlapping	LINC01588
chr14	50001534	50002989	1456	*	1000	X00286	ENSG00000278038	49966399	49966511	+	downstream	35135	35023	NearestLocation	MIR6076
chr2	136362537	136363395	859	*	1000	X00287	ENSG00000251976	136390332	136390669	+	upstream	-27795	26937	NearestLocation	RN7SKP141
chr4	150970552	150971447	896	*	1000	X00288	ENSG00000198589	150264531	151015727	-	inside	45175	44280	Overlapping	LRBA
chr4	150970552	150971447	896	*	1000	X00288	ENSG00000252451	150970671	150970782	-	includeFeature	230	119	NearestLocation	RNA5SP168
chr2	39947309	39949252	1944	*	1000	X00289	ENSG00000227028	39786453	40255209	+	inside	160856	160856	Overlapping	SLC8A1-AS1
chr2	39947309	39949252	1944	*	1000	X00289	ENSG00000235653	39929110	39929998	+	downstream	18199	17311	NearestLocation	AC007253.1
chr3	71392174	71393656	1483	*	1000	X00290	ENSG00000114861	70954693	71583989	-	inside	191815	190333	Overlapping	FOXP1
chr3	71392174	71393656	1483	*	1000	X00290	ENSG00000244203	71289769	71305853	+	downstream	102405	86321	NearestLocation	FOXP1-AS1
chr8	29655328	29657029	1702	*	1000	X00291	ENSG00000243844	29632091	29632644	+	downstream	23237	22684	NearestLocation	RPL17P33
chr6	45923589	45924836	1248	*	1000	X00292	ENSG00000112782	45898451	46080395	-	inside	156806	25138	Overlapping	CLIC5
chr6	45923589	45924836	1248	*	1000	X00292	ENSG00000212468	46018745	46018851	+	upstream	-95156	93909	NearestLocation	RNU6-754P
chr13	40109136	40110147	1012	*	1000	X00293	ENSG00000215483	40079106	40535807	-	inside	426671	30030	Overlapping	LINC00598
chr13	40109136	40110147	1012	*	1000	X00293	ENSG00000230710	40181809	40189028	+	upstream	-72673	71662	NearestLocation	LINC00332
chr2	173048668	173049799	1132	*	1000	X00294	ENSG00000091428	172735274	173052893	+	inside	313394	3094	Overlapping	RAPGEF4
chr2	173048668	173049799	1132	*	1000	X00294	ENSG00000091436	173075435	173268010	+	upstream	-26767	25636	NearestLocation	AC013461.1
chr22	40276379	40277680	1302	*	1000	X00295	ENSG00000100354	40044817	40335808	+	inside	231562	58128	Overlapping	TNRC6B
chr22	40276379	40277680	1302	*	1000	X00295	ENSG00000239900	40346500	40390463	+	upstream	-70121	68820	NearestLocation	ADSL
chr8	121822403	121823480	1078	*	1000	X00296	ENSG00000254018	121884724	121904273	+	upstream	-62321	61244	NearestLocation	RP11-785H20.1
chr7	28442468	28443381	914	*	1000	X00297	ENSG00000146592	28299321	28825894	+	inside	143147	143147	NearestLocation	CREB5
chr10	17231989	17232829	841	*	1000	X00298	ENSG00000026025	17228259	17237593	+	inside	3730	3730	Overlapping	VIM
chr10	17231989	17232829	841	*	1000	X00298	ENSG00000234961	17233325	17234833	-	downstream	2844	496	NearestLocation	RP11-124N14.3
chr2	169073503	169074482	980	*	1000	X00299	ENSG00000073737	169064789	169096167	+	inside	8714	8714	NearestLocation	DHRS9
chr5	131395750	131396440	691	*	1000	X00300	ENSG00000158985	131245493	131398447	+	inside	150257	2007	Overlapping	CDC42SE2
chr5	131395750	131396440	691	*	1000	X00300	ENSG00000275939	131440031	131440196	-	downstream	44446	43591	NearestLocation	uc_338
chr9	93156309	93157195	887	*	1000	X00301	ENSG00000203364	93147040	93148556	+	downstream	9269	7753	NearestLocation	RP11-370F5.4
chr4	82904722	82905898	1177	*	1000	X00302	ENSG00000138674	82818661	82901166	-	upstream	-3556	3556	NearestLocation	SEC31A
chr4	82904722	82905898	1177	*	1000	X00302	ENSG00000168152	82900684	82919969	+	inside	4038	4038	Overlapping	THAP9
chr15	101199175	101200483	1309	*	1000	X00303	ENSG00000259182	101168530	101170821	+	downstream	30645	28354	NearestLocation	RP11-424I19.2
chr15	101199175	101200483	1309	*	1000	X00303	ENSG00000131873	101175723	101251932	-	inside	52757	23452	Overlapping	CHSY1
chr3	189529313	189530526	1214	*	1000	X00304	ENSG00000073282	189631416	189897279	+	upstream	-102103	100890	NearestLocation	TP63
chr4	53132244	53133071	828	*	1000	X00305	ENSG00000184178	52872982	53366075	-	inside	233831	233004	Overlapping	SCFD2
chr4	53132244	53133071	828	*	1000	X00305	ENSG00000207385	53265461	53265567	-	downstream	133323	132390	NearestLocation	RNU6-310P
chr1	169491558	169492322	765	*	1000	X00306	ENSG00000213062	169486076	169486986	+	downstream	5482	4572	NearestLocation	RP1-206D15.6
chr16	78774971	78775907	937	*	1000	X00307	ENSG00000186153	78099413	79212667	+	inside	675558	436760	Overlapping	WWOX
chr16	78774971	78775907	937	*	1000	X00307	ENSG00000243101	78825281	78826006	+	upstream	-50310	49374	NearestLocation	RPS3P7
chr11	86214483	86215463	981	*	1000	X00308	ENSG00000276669	86216596	86216878	+	upstream	-2113	1133	NearestLocation	Metazoa_SRP
chr1	92583766	92585097	1332	*	1000	X00309	ENSG00000067208	92508696	92792404	-	inside	208638	75070	Overlapping	EVI5
chr1	92583766	92585097	1332	*	1000	X00309	ENSG00000223787	92580476	92580821	-	upstream	-2945	2945	NearestLocation	RP4-593M8.1
chr16	67055477	67056428	952	*	1000	X00310	ENSG00000067955	67029116	67101058	+	inside	26361	26361	NearestLocation	CBFB
chr2	24577223	24578319	1097	*	1000	X00311	ENSG00000084676	24491914	24770702	+	inside	85309	85309	Overlapping	NCOA1
chr2	24577223	24578319	1097	*	1000	X00311	ENSG00000202430	24564630	24564738	-	upstream	-12485	12485	NearestLocation	RNA5SP88
chr11	118447741	118449290	1550	*	1000	X00312	ENSG00000118058	118436490	118526832	+	inside	11251	11251	NearestLocation	KMT2A
chr11	118447741	118449290	1550	*	1000	X00312	LRG_613	118436490	118526824	+	inside	11251	11251	NearestLocation	KMT2A
chr1	24991364	24992125	762	*	1000	X00313	ENSG00000261025	24968423	24970865	-	upstream	-20499	20499	NearestLocation	RP11-84D1.2
chr19	35712090	35713519	1430	*	1000	X00314	ENSG00000011590	35704527	35717038	+	inside	7563	3519	Overlapping	ZBTB32
chr19	35712090	35713519	1430	*	1000	X00314	ENSG00000272333	35718019	35738878	+	upstream	-5929	4500	NearestLocation	KMT2B
chr3	45667635	45668630	996	*	1000	X00315	ENSG00000144791	45555394	45686338	+	inside	112241	17708	Overlapping	LIMD1
chr3	45667635	45668630	996	*	1000	X00315	ENSG00000211456	45689056	45745424	+	upstream	-21421	20426	NearestLocation	SACM1L
chr2	191642368	191643078	711	*	1000	X00316	ENSG00000173559	191678068	191696659	+	upstream	-35700	34990	NearestLocation	NABP1
chr4	122700851	122701606	756	*	1000	X00317	ENSG00000224786	122730548	122732193	-	downstream	31342	28942	NearestLocation	CETN4P
chr9	127969533	127970812	1280	*	1000	X00318	ENSG00000167106	127940579	127980513	-	inside	10980	9701	NearestLocation	FAM102A
chr3	112676632	112677283	652	*	1000	X00319	ENSG00000242308	112696908	112697706	-	downstream	21074	19625	NearestLocation	RP11-572C15.3
chr8	128251431	128252398	968	*	1000	X00320	ENSG00000201782	128220504	128220803	+	downstream	30927	30628	NearestLocation	RN7SKP226
chr8	124613447	124614082	636	*	1000	X00321	ENSG00000170873	124550790	124728429	-	inside	114982	62657	Overlapping	MTSS1
chr8	124613447	124614082	636	*	1000	X00321	ENSG00000272486	124579631	124580648	+	downstream	33816	32799	NearestLocation	RP11-532M24.1
chr5	168836590	168837421	832	*	1000	X00322	ENSG00000184347	168661733	169301129	-	inside	464539	174857	Overlapping	SLIT3
chr5	168836590	168837421	832	*	1000	X00322	ENSG00000202345	168791498	168791610	+	downstream	45092	44980	NearestLocation	Y_RNA
chr18	46013391	46014055	665	*	1000	X00323	ENSG00000152229	45983536	46072272	-	inside	58881	29855	Overlapping	PSTPIP2
chr18	46013391	46014055	665	*	1000	X00323	ENSG00000267293	46028306	46029829	+	upstream	-14915	14251	NearestLocation	RP11-8H2.1
chr6	2110446	2111963	1518	*	1000	X00324	ENSG00000112699	1623806	2245692	-	inside	135246	133729	NearestLocation	GMDS
chr7	23264708	23265476	769	*	1000	X00325	ENSG00000136235	23235967	23275108	+	inside	28741	9632	NearestLocation	GPNMB
chr2	160321919	160323273	1355	*	1000	X00326	ENSG00000115221	160099666	160271888	-	upstream	-50031	50031	NearestLocation	ITGB6
chr2	160321919	160323273	1355	*	1000	X00326	ENSG00000153250	160272151	160493794	-	inside	171875	49768	Overlapping	RBMS1
chr3	102092286	102093420	1135	*	1000	X00327	ENSG00000170044	102099244	102479841	+	upstream	-6958	5824	NearestLocation	ZPLD1
chr4	153615777	153616682	906	*	1000	X00328	ENSG00000121210	153466346	153636711	+	inside	149431	20029	Overlapping	KIAA0922
chr4	153615777	153616682	906	*	1000	X00328	ENSG00000250771	153640168	153681180	+	upstream	-24391	23486	NearestLocation	RP11-153M7.3
chr2	127410645	127411451	807	*	1000	X00329	LRG_599	127418420	127429246	+	upstream	-7775	6969	NearestLocation	PROC
chr3	71977813	71978732	920	*	1000	X00330	ENSG00000244130	72006774	72006975	+	upstream	-28961	28042	NearestLocation	UBE2Q2P9
chr19	43752909	43753610	702	*	1000	X00331	ENSG00000105771	43727992	43754990	-	inside	2081	1380	NearestLocation	SMG9
chr2	234474761	234475967	1207	*	1000	X00332	ENSG00000232690	234455157	234455783	-	upstream	-18978	18978	NearestLocation	HSPE1P9
chr10	26486920	26488141	1222	*	1000	X00333	ENSG00000077420	26438203	26567803	+	inside	48717	48717	Overlapping	APBB1IP
chr10	26486920	26488141	1222	*	1000	X00333	ENSG00000199733	26509589	26509704	+	upstream	-22669	21448	NearestLocation	RNA5SP307
chr6	127877027	127877805	779	*	1000	X00334	ENSG00000172673	127708072	127918631	-	inside	41604	40826	Overlapping	THEMIS
chr6	127877027	127877805	779	*	1000	X00334	ENSG00000274493	127909833	127910052	+	upstream	-32806	32028	NearestLocation	MRPS17P5
chr1	147546882	147547687	806	*	1000	X00335	ENSG00000116128	147541412	147626216	+	inside	5470	5470	NearestLocation	BCL9
chr11	43868721	43869476	756	*	1000	X00336	ENSG00000246250	43829709	43880726	-	inside	12005	11250	NearestLocation	RP11-613D13.5
chr11	48008639	48009401	763	*	1000	X00337	ENSG00000149177	47980558	48170841	+	inside	28081	28081	Overlapping	PTPRJ
chr11	48008639	48009401	763	*	1000	X00337	ENSG00000254879	48014406	48015855	-	downstream	7216	5005	NearestLocation	PTPRJ-AS1
chr20	25237681	25238383	703	*	1000	X00338	ENSG00000274414	25239007	25245229	-	downstream	7548	624	NearestLocation	RP5-965G21.4
chr13	51585437	51586219	783	*	1000	X00339	ENSG00000139668	51584455	51767707	+	inside	982	982	Overlapping	WDFY2
chr13	51585437	51586219	783	*	1000	X00339	ENSG00000206920	51586424	51586532	-	downstream	1095	205	NearestLocation	RNY1P6
chr11	117026538	117027575	1038	*	1000	X00340	ENSG00000160584	116843402	117098437	-	inside	71899	70862	Overlapping	SIK3
chr11	117026538	117027575	1038	*	1000	X00340	ENSG00000234268	117035797	117036051	-	downstream	9513	8222	NearestLocation	AP000936.1
chr3	16521058	16521925	868	*	1000	X00341	ENSG00000131378	16313574	16514026	-	upstream	-7032	7032	NearestLocation	RFTN1
chr2	151819821	151820535	715	*	1000	X00342	ENSG00000162980	151788984	151828492	-	inside	8671	7957	NearestLocation	ARL5A
chr2	151819821	151820535	715	*	1000	X00342	ENSG00000283228	151802651	151973949	-	inside	154128	17170	Overlapping	CTD-2021K4.1
chr16	50263930	50264766	837	*	1000	X00343	ENSG00000121281	50246137	50318135	+	inside	17793	17793	NearestLocation	ADCY7
chr10	124688410	124689338	929	*	1000	X00344	ENSG00000258539	124617080	124791727	-	inside	103317	71330	Overlapping	RP11-12J10.3
chr10	124688410	124689338	929	*	1000	X00344	ENSG00000189319	124619292	124744269	-	inside	55859	54931	Overlapping	FAM53B
chr10	124688410	124689338	929	*	1000	X00344	ENSG00000233334	124703625	124714217	+	upstream	-15215	14287	NearestLocation	FAM53B-AS1
chr21	25486868	25487828	961	*	1000	X00345	ENSG00000229962	25515473	25518338	-	downstream	31470	27645	NearestLocation	AP000221.1
chr1	198174220	198174893	674	*	1000	X00346	ENSG00000151414	198156963	198322420	+	inside	17257	17257	NearestLocation	NEK7
chr3	41608162	41609047	886	*	1000	X00347	ENSG00000168038	41246599	41962430	-	inside	354268	353383	Overlapping	ULK4
chr3	41608162	41609047	886	*	1000	X00347	ENSG00000252409	41687868	41688033	-	downstream	79871	78821	NearestLocation	SCARNA21
chr20	47497951	47498834	884	*	1000	X00348	ENSG00000124151	47501902	47656877	+	upstream	-3951	3068	NearestLocation	NCOA3
chr1	186289656	186290880	1225	*	1000	X00349	ENSG00000116690	186296279	186314562	+	upstream	-6623	5399	NearestLocation	PRG4
chr1	15965131	15966892	1762	*	1000	X00350	ENSG00000116809	15941869	15976132	-	inside	11001	9240	Overlapping	ZBTB17
chr1	15965131	15966892	1762	*	1000	X00350	ENSG00000234607	15969632	15970194	+	upstream	-4501	2740	NearestLocation	RP11-5P18.1
chr2	32715312	32716210	899	*	1000	X00351	ENSG00000018699	32628032	32821051	+	inside	87280	87280	Overlapping	TTC27
chr2	32715312	32716210	899	*	1000	X00351	ENSG00000265057	32635255	32635331	+	downstream	80057	79981	NearestLocation	MIR4765
chr5	75566585	75567334	750	*	1000	X00352	ENSG00000122008	75511756	75601144	+	inside	54829	33810	Overlapping	POLK
chr5	75566585	75567334	750	*	1000	X00352	ENSG00000251724	75538598	75538658	-	upstream	-27927	27927	NearestLocation	RNU7-175P
chr22	43520411	43521285	875	*	1000	X00353	ENSG00000223843	43516107	43537117	+	inside	4304	4304	NearestLocation	EFCAB6-AS1
chr7	121278398	121279506	1109	*	1000	X00354	ENSG00000106034	120988677	121297444	+	inside	289721	17938	Overlapping	CPED1
chr7	121278398	121279506	1109	*	1000	X00354	ENSG00000002745	121325367	121341104	+	upstream	-46969	45861	NearestLocation	WNT16
chr6	20919568	20920683	1116	*	1000	X00355	ENSG00000145996	20534457	21232404	+	inside	385111	311721	Overlapping	CDKAL1
chr6	20919568	20920683	1116	*	1000	X00355	ENSG00000252046	20993474	20993568	-	downstream	74000	72791	NearestLocation	RNU6-150P
chr1	100449146	100450105	960	*	1000	X00356	ENSG00000079335	100345025	100520277	+	inside	104121	70172	Overlapping	CDC14A
chr1	100449146	100450105	960	*	1000	X00356	ENSG00000228086	100462399	100485997	-	downstream	36851	12294	NearestLocation	RP5-837M10.4
chr13	99287731	99288688	958	*	1000	X00357	ENSG00000134882	99200774	99386434	+	inside	86957	86957	Overlapping	UBAC2
chr13	99287731	99288688	958	*	1000	X00357	ENSG00000169508	99294530	99307405	-	downstream	19674	5842	NearestLocation	GPR183
chr6	156173885	156175193	1309	*	1000	X00358	ENSG00000212295	156378750	156378824	+	upstream	-204865	203557	NearestLocation	SNORD28
chr5	123447741	123448865	1125	*	1000	X00359	ENSG00000249400	123468781	123469429	-	downstream	21688	19916	NearestLocation	HMGB3P17
chr12	51970822	51972214	1393	*	1000	X00360	ENSG00000135503	51951667	51997078	+	inside	19155	19155	Overlapping	ACVR1B
chr12	51970822	51972214	1393	*	1000	X00360	ENSG00000206992	51987657	51987763	+	upstream	-16835	15443	NearestLocation	RNU6-574P
chr1	66283454	66284385	932	*	1000	X00361	ENSG00000184588	65792514	66374579	+	inside	490940	90194	Overlapping	PDE4B
chr1	66283454	66284385	932	*	1000	X00361	ENSG00000223152	66094461	66094546	-	upstream	-188908	188908	NearestLocation	RNU4-88P
chr8	133075984	133076746	763	*	1000	X00362	ENSG00000042832	132866958	133134903	+	inside	209026	58157	Overlapping	TG
chr8	133075984	133076746	763	*	1000	X00362	ENSG00000155926	133036724	133103054	-	inside	27070	26308	NearestLocation	SLA
chr12	92134491	92135740	1250	*	1000	X00363	ENSG00000257242	91984976	92142914	-	inside	8423	7174	NearestLocation	LINC01619
chr3	56753091	56753844	754	*	1000	X00364	ENSG00000163946	56620133	56683237	-	upstream	-69854	69854	NearestLocation	FAM208A
chr3	56753091	56753844	754	*	1000	X00364	ENSG00000163947	56727418	57079329	-	inside	326238	25673	Overlapping	ARHGEF3
chr7	105808863	105809911	1049	*	1000	X00365	ENSG00000146776	105605067	105876604	-	inside	67741	66693	Overlapping	ATXN7L1
chr7	105808863	105809911	1049	*	1000	X00365	ENSG00000226624	105819492	105820101	+	upstream	-10629	9581	NearestLocation	CTA-351J1.1
chr7	17260693	17261935	1243	*	1000	X00366	ENSG00000106546	17298622	17346152	+	upstream	-37929	36687	NearestLocation	AHR
chr3	71460872	71461619	748	*	1000	X00367	ENSG00000114861	70954693	71583989	-	inside	123117	122370	Overlapping	FOXP1
chr3	71460872	71461619	748	*	1000	X00367	ENSG00000221264	71541970	71542089	-	downstream	81217	80351	NearestLocation	MIR1284
chr15	44910895	44911860	966	*	1000	X00368	ENSG00000259231	44919376	44920820	+	upstream	-8481	7516	NearestLocation	CTD-2014N11.2
chr14	24273966	24274644	679	*	1000	X00369	ENSG00000100949	24265538	24271739	-	upstream	-2227	2227	NearestLocation	RABGGTA
chr15	59919104	59920097	994	*	1000	X00370	ENSG00000259573	59964942	59966084	+	upstream	-45838	44845	NearestLocation	NMNAT1P5
chr7	130838525	130839681	1157	*	1000	X00371	ENSG00000232716	130840204	130843725	-	downstream	5200	523	NearestLocation	AC016831.6
chr15	44307960	44309482	1523	*	1000	X00372	ENSG00000166734	44288729	44415758	+	inside	19231	19231	NearestLocation	CASC4
chr15	88419629	88420557	929	*	1000	X00373	ENSG00000259494	88459476	88467419	-	downstream	47790	38919	NearestLocation	MRPL46
chr8	80347629	80348403	775	*	1000	X00374	ENSG00000253237	80351132	80351416	+	upstream	-3503	2729	NearestLocation	RP11-775E10.1
chr2	38907932	38908783	852	*	1000	X00375	ENSG00000188010	38875962	38929072	+	inside	31970	20289	Overlapping	MORN2
chr2	38907932	38908783	852	*	1000	X00375	ENSG00000214694	38889880	38975449	+	inside	18052	18052	NearestLocation	ARHGEF33
chr9	5510213	5511085	873	*	1000	X00376	ENSG00000197646	5510570	5571254	+	overlapStart	-357	357	NearestLocation	PDCD1LG2
chr14	98233898	98234720	823	*	1000	X00377	ENSG00000259097	98068240	98205143	-	upstream	-28755	28755	NearestLocation	RP11-61O1.1
chr4	168859946	168860771	826	*	1000	X00378	ENSG00000129116	168497066	168928457	+	inside	362880	67686	Overlapping	PALLD
chr4	168859946	168860771	826	*	1000	X00378	ENSG00000279384	168843988	168844735	+	downstream	15958	15211	NearestLocation	RP11-635L1.2
chr5	96279962	96280755	794	*	1000	X00379	ENSG00000251314	95962001	96631085	+	inside	317961	317961	Overlapping	CTD-2337A12.1
chr5	96279962	96280755	794	*	1000	X00379	ENSG00000250158	96247776	96278751	+	downstream	32186	1211	NearestLocation	RP11-254I22.2
chr5	96220469	96221412	944	*	1000	X00380	ENSG00000251314	95962001	96631085	+	inside	258468	258468	Overlapping	CTD-2337A12.1
chr5	96220469	96221412	944	*	1000	X00380	ENSG00000249746	96213346	96215075	-	upstream	-5394	5394	NearestLocation	RP11-254I22.3
chr1	193700770	193701498	729	*	1000	X00381	ENSG00000226640	193678894	193727035	+	inside	21876	21876	Overlapping	RP11-21J7.1
chr1	193700770	193701498	729	*	1000	X00381	ENSG00000237011	193684246	193688429	-	upstream	-12341	12341	NearestLocation	RP11-98G13.1
chr14	73289925	73290851	927	*	1000	X00382	ENSG00000258944	73272182	73274081	-	upstream	-15844	15844	NearestLocation	RP4-647C14.3
chr14	73289925	73290851	927	*	1000	X00382	ENSG00000133961	73275107	73463642	-	inside	173717	14818	Overlapping	NUMB
chr10	42800868	42801761	894	*	1000	X00383	ENSG00000165733	42782801	42834937	+	inside	18067	18067	NearestLocation	BMS1
chr1	10510608	10511566	959	*	1000	X00384	ENSG00000160049	10456522	10472526	-	upstream	-38082	38082	NearestLocation	DFFA
chr1	10510608	10511566	959	*	1000	X00384	ENSG00000142655	10472288	10630758	+	inside	38320	38320	Overlapping	PEX14
chr3	98536419	98537630	1212	*	1000	X00385	ENSG00000080819	98521132	98593723	-	inside	57304	15287	Overlapping	CPOX
chr3	98536419	98537630	1212	*	1000	X00385	ENSG00000154165	98531899	98533150	+	downstream	4520	3269	NearestLocation	GPR15
chr4	113539126	113539963	838	*	1000	X00386	ENSG00000206820	113420323	113420486	+	downstream	118803	118640	NearestLocation	RNU1-138P
chr4	113539126	113539963	838	*	1000	X00386	ENSG00000145349	113451032	113761927	-	inside	222801	88094	Overlapping	CAMK2D
chr1	243416374	243417104	731	*	1000	X00387	ENSG00000054282	243256034	243500092	+	inside	160340	82988	Overlapping	SDCCAG8
chr1	243416374	243417104	731	*	1000	X00387	ENSG00000265201	243346176	243346255	+	downstream	70198	70119	NearestLocation	MIR4677
chr3	30654825	30655917	1093	*	1000	X00388	ENSG00000163513	30606502	30694142	+	inside	48323	38225	Overlapping	TGFBR2
chr3	30654825	30655917	1093	*	1000	X00388	LRG_779	30606502	30694142	+	inside	48323	38225	Overlapping	TGFBR2
chr3	30654825	30655917	1093	*	1000	X00388	ENSG00000224618	30626423	30626797	-	upstream	-28028	28028	NearestLocation	AC096921.2
chr1	213003070	213003874	805	*	1000	X00389	ENSG00000174606	212992182	213015826	-	inside	12756	10888	NearestLocation	ANGEL2
chr6	52157218	52158274	1057	*	1000	X00390	ENSG00000225613	52146814	52151119	-	upstream	-6099	6099	NearestLocation	LINCMD1
chr9	5455101	5455915	815	*	1000	X00391	ENSG00000120217	5450503	5470566	+	inside	4598	4598	NearestLocation	CD274
chr17	28327106	28327819	714	*	1000	X00392	ENSG00000109084	28319095	28328685	+	inside	8011	866	Overlapping	TMEM97
chr17	28327106	28327819	714	*	1000	X00392	ENSG00000109083	28328325	28335489	-	downstream	8383	506	NearestLocation	IFT20
chr1	39666417	39667407	991	*	1000	X00393	ENSG00000116981	39659121	39672038	-	inside	5621	4631	NearestLocation	NT5C1A
chr21	34986399	34987799	1401	*	1000	X00394	ENSG00000159216	34787801	36004667	-	inside	1018268	198598	Overlapping	RUNX1
chr21	34986399	34987799	1401	*	1000	X00394	LRG_482	34787801	35049298	-	inside	62899	61499	NearestLocation	RUNX1
chr22	22210129	22210997	869	*	1000	X00395	ENSG00000211642	22214794	22215270	+	upstream	-4665	3797	NearestLocation	IGLV10-54
chr11	86047018	86048058	1041	*	1000	X00396	ENSG00000073921	85957684	86069882	-	inside	22864	21824	NearestLocation	PICALM
chr5	142783234	142784153	920	*	1000	X00397	ENSG00000145819	142770384	143229011	+	inside	12850	12850	NearestLocation	ARHGAP26
chr5	56026669	56027421	753	*	1000	X00398	ENSG00000238326	56000518	56000621	-	upstream	-26048	26048	NearestLocation	snoU13
chr6	134288284	134289279	996	*	1000	X00399	ENSG00000118515	134169246	134318112	-	inside	29828	28833	Overlapping	SGK1
chr6	134288284	134289279	996	*	1000	X00399	ENSG00000201309	134283092	134283193	+	downstream	5192	5091	NearestLocation	Y_RNA
chr6	53323041	53323768	728	*	1000	X00400	ENSG00000012660	53267398	53349179	-	inside	26138	25411	Overlapping	ELOVL5
chr6	53323041	53323768	728	*	1000	X00400	ENSG00000217527	53336943	53337346	-	downstream	14305	13175	NearestLocation	RPS16P5
chr4	109947393	109948254	862	*	1000	X00401	ENSG00000138798	109912884	110012266	+	inside	34509	34509	NearestLocation	EGF
chr1	247409783	247410456	674	*	1000	X00402	ENSG00000162711	247416156	247449108	+	upstream	-6373	5700	NearestLocation	NLRP3
chr21	31195490	31196268	779	*	1000	X00403	ENSG00000228941	31060600	31063168	-	upstream	-132322	132322	NearestLocation	UBE3AP2
chr21	31195490	31196268	779	*	1000	X00403	ENSG00000156299	31118416	31559977	-	inside	364487	77074	Overlapping	TIAM1
chr4	112199314	112200083	770	*	1000	X00404	ENSG00000243280	112171215	112171527	+	downstream	28099	27787	NearestLocation	RP11-477G18.2
chr2	160223693	160224872	1180	*	1000	X00405	ENSG00000115221	160099666	160271888	-	inside	48195	47016	NearestLocation	ITGB6
chr5	95869879	95871022	1144	*	1000	X00406	ENSG00000250362	95861786	95874519	+	inside	8093	3497	NearestLocation	AC008592.5
chr10	122388065	122389129	1065	*	1000	X00407	ENSG00000107679	122374696	122442602	+	inside	13369	13369	NearestLocation	PLEKHA1
chr7	37439155	37440217	1063	*	1000	X00408	ENSG00000155849	36854361	37449249	-	inside	10094	9032	Overlapping	ELMO1
chr7	37439155	37440217	1063	*	1000	X00408	ENSG00000201566	37435115	37435216	+	downstream	4040	3939	NearestLocation	Y_RNA
chr11	19442097	19442797	701	*	1000	X00409	ENSG00000166833	19350724	20121598	+	inside	91373	91373	Overlapping	NAV2
chr11	19442097	19442797	701	*	1000	X00409	ENSG00000200687	19401872	19401981	-	upstream	-40116	40116	NearestLocation	RNA5SP335
chr11	268695	270065	1371	*	1000	X00410	ENSG00000174885	278365	285359	+	upstream	-9670	8300	NearestLocation	NLRP6
chr2	24521023	24522641	1619	*	1000	X00411	ENSG00000084676	24491914	24770702	+	inside	29109	29109	NearestLocation	NCOA1
chr6	16533291	16534297	1007	*	1000	X00412	ENSG00000124788	16299112	16761491	-	inside	228200	227194	Overlapping	ATXN1
chr6	16533291	16534297	1007	*	1000	X00412	ENSG00000229931	16761138	16762652	+	upstream	-227847	226841	NearestLocation	RP1-151F17.1
chr22	21762511	21763374	864	*	1000	X00413	ENSG00000100027	21697544	21735834	-	upstream	-26677	26677	NearestLocation	YPEL1
chr22	21762511	21763374	864	*	1000	X00413	ENSG00000100030	21754500	21867680	-	inside	105169	8011	Overlapping	MAPK1
chr22	21762511	21763374	864	*	1000	X00413	LRG_786	21759657	21867680	-	inside	105169	2854	Overlapping	MAPK1
chr5	151151540	151152587	1048	*	1000	X00414	ENSG00000197043	151100712	151157882	-	inside	6342	5295	NearestLocation	ANXA6
chr4	48127890	48128493	604	*	1000	X00415	ENSG00000074966	48066393	48134256	-	inside	6366	5763	NearestLocation	TXK
chr11	18615646	18616786	1141	*	1000	X00416	ENSG00000279837	18601882	18602649	+	downstream	13764	12997	NearestLocation	RP11-504G3.2
chr11	18615646	18616786	1141	*	1000	X00416	ENSG00000179119	18606401	18634791	-	inside	19145	9245	Overlapping	SPTY2D1
chr6	15300757	15302196	1440	*	1000	X00417	ENSG00000008083	15246296	15522040	+	inside	54461	54461	Overlapping	JARID2
chr6	15300757	15302196	1440	*	1000	X00417	ENSG00000201367	15314920	15315026	+	upstream	-14163	12724	NearestLocation	RNU6-522P
chr19	45642017	45643698	1682	*	1000	X00418	ENSG00000125746	45606994	45645629	-	inside	3612	1931	Overlapping	EML2
chr19	45642017	45643698	1682	*	1000	X00418	ENSG00000267757	45641494	45642840	+	overlapEnd	523	523	NearestLocation	EML2-AS1
chr3	152309773	152310624	852	*	1000	X00419	ENSG00000152601	152243828	152465780	+	inside	65945	65945	Overlapping	MBNL1
chr3	152309773	152310624	852	*	1000	X00419	ENSG00000221962	152340527	152340904	-	downstream	31131	29903	NearestLocation	TMEM14EP
chr7	36115367	36116028	662	*	1000	X00420	ENSG00000228815	36109024	36110872	-	upstream	-4495	4495	NearestLocation	MARK2P13
chr1	214439158	214440063	906	*	1000	X00421	ENSG00000152104	214348696	214552449	-	inside	113291	90462	Overlapping	PTPN14
chr1	214439158	214440063	906	*	1000	X00421	ENSG00000213036	214482813	214483387	-	downstream	44229	42750	NearestLocation	RP11-365D23.4
chr8	126372642	126373507	866	*	1000	X00422	ENSG00000244791	126325495	126329535	+	downstream	47147	43107	NearestLocation	RP11-65D17.1
chr15	76575111	76575950	840	*	1000	X00423	ENSG00000140386	76347904	76905444	-	inside	330333	227207	Overlapping	SCAPER
chr15	76575111	76575950	840	*	1000	X00423	ENSG00000266449	76586647	76586691	+	upstream	-11536	10697	NearestLocation	MIR3713
chr22	40258153	40259132	980	*	1000	X00424	ENSG00000100354	40044817	40335808	+	inside	213336	76676	Overlapping	TNRC6B
chr22	40258153	40259132	980	*	1000	X00424	ENSG00000239900	40346500	40390463	+	upstream	-88347	87368	NearestLocation	ADSL
chr5	159456662	159457428	767	*	1000	X00425	ENSG00000249738	159310933	159805536	+	inside	145729	145729	Overlapping	AC008697.1
chr5	159456662	159457428	767	*	1000	X00425	ENSG00000253298	159448556	159466276	-	inside	9614	8106	NearestLocation	AC008703.1
chr3	119638831	119640549	1719	*	1000	X00426	ENSG00000242052	119635526	119636150	-	upstream	-2681	2681	NearestLocation	RPL10P7
chr3	119638831	119640549	1719	*	1000	X00426	ENSG00000121577	119636457	119665324	-	inside	26493	2374	Overlapping	POPDC2
chr2	100064130	100065449	1320	*	1000	X00427	ENSG00000144218	99545419	100142739	-	inside	78609	77290	Overlapping	AFF3
chr2	100064130	100065449	1320	*	1000	X00427	ENSG00000230393	100104919	100107504	+	upstream	-40789	39470	NearestLocation	AC092667.2
chr20	2118579	2119646	1068	*	1000	X00428	ENSG00000125834	2101611	2177038	+	inside	16968	16968	NearestLocation	STK35
chr2	135664387	135665420	1034	*	1000	X00429	ENSG00000048991	135531455	135725270	+	inside	132932	59850	Overlapping	R3HDM1
chr2	135664387	135665420	1034	*	1000	X00429	ENSG00000207654	135665397	135665478	+	overlapStart	-1010	23	NearestLocation	MIR128-1
chr12	286312	287340	1029	*	1000	X00430	ENSG00000261799	273954	277123	-	upstream	-9189	9189	NearestLocation	RP11-283I3.6
chr12	286312	287340	1029	*	1000	X00430	ENSG00000073614	280129	389454	-	inside	103142	6183	Overlapping	KDM5A
chr8	128240216	128240980	765	*	1000	X00431	ENSG00000201782	128220504	128220803	+	downstream	19712	19413	NearestLocation	RN7SKP226
chr8	125151492	125152559	1068	*	1000	X00432	ENSG00000164961	125024260	125091840	-	upstream	-59652	59652	NearestLocation	KIAA0196
chr8	125151492	125152559	1068	*	1000	X00432	ENSG00000156831	125091679	125367120	+	inside	59813	59813	Overlapping	NSMCE2
chr6	155153785	155154626	842	*	1000	X00433	ENSG00000146426	154832697	155257723	+	inside	321088	103097	Overlapping	TIAM2
chr6	155153785	155154626	842	*	1000	X00433	ENSG00000235381	155253139	155256724	-	downstream	102939	98513	NearestLocation	RP11-477D19.2
chr3	71421591	71422384	794	*	1000	X00434	ENSG00000114861	70954693	71583989	-	inside	162398	161605	Overlapping	FOXP1
chr3	71421591	71422384	794	*	1000	X00434	ENSG00000221264	71541970	71542089	-	downstream	120498	119586	NearestLocation	MIR1284
chr19	47176548	47177340	793	*	1000	X00435	ENSG00000142230	47113274	47210636	+	inside	63274	33296	Overlapping	SAE1
chr19	47176548	47177340	793	*	1000	X00435	ENSG00000265134	47226942	47227021	+	upstream	-50394	49602	NearestLocation	MIR3190
chr8	22516165	22517327	1163	*	1000	X00436	ENSG00000120910	22440819	22541142	+	inside	75346	23815	Overlapping	PPP3CC
chr8	22516165	22517327	1163	*	1000	X00436	ENSG00000254272	22492631	22493044	+	downstream	23534	23121	NearestLocation	RP11-382J24.2
chr6	157800451	157801266	816	*	1000	X00437	ENSG00000130340	157700387	157945077	+	inside	100064	100064	Overlapping	SNX9
chr6	157800451	157801266	816	*	1000	X00437	ENSG00000234361	157829143	157830573	-	downstream	30122	27877	NearestLocation	RP11-52J3.3
chr4	78656762	78657816	1055	*	1000	X00438	ENSG00000251442	78645903	78682699	+	inside	10859	10859	Overlapping	LINC01094
chr4	78656762	78657816	1055	*	1000	X00438	ENSG00000251019	78648954	78649242	-	upstream	-7520	7520	NearestLocation	HIGD1AP13
chr6	188808	189902	1095	*	1000	X00439	ENSG00000263667	181466	205484	-	inside	16676	7342	Overlapping	RP3-416J7.4
chr6	188808	189902	1095	*	1000	X00439	ENSG00000205653	203313	206392	+	upstream	-14505	13411	NearestLocation	RP3-416J7.5
chr1	234730958	234731941	984	*	1000	X00440	ENSG00000227630	234724042	234731643	+	overlapEnd	6916	298	NearestLocation	LINC01132
chr16	89324159	89325124	966	*	1000	X00441	ENSG00000167522	89267627	89490561	-	inside	166402	56532	Overlapping	ANKRD11
chr16	89324159	89325124	966	*	1000	X00441	ENSG00000261253	89321133	89325110	+	overlapEnd	3026	14	NearestLocation	AC137932.6
chr12	111444769	111445378	610	*	1000	X00442	ENSG00000111252	111405948	111451623	+	inside	38821	6245	NearestLocation	SH2B3
chr12	111444769	111445378	610	*	1000	X00442	LRG_621	111405948	111451623	+	inside	38821	6245	NearestLocation	SH2B3
chr10	119702487	119703359	873	*	1000	X00443	ENSG00000232823	119683127	119683823	-	upstream	-18664	18664	NearestLocation	TXNP1
chr21	34942566	34943544	979	*	1000	X00444	ENSG00000159216	34787801	36004667	-	inside	1062101	154765	Overlapping	RUNX1
chr21	34942566	34943544	979	*	1000	X00444	LRG_482	34787801	35049298	-	inside	106732	105754	NearestLocation	RUNX1
chr17	55580470	55581415	946	*	1000	X00445	ENSG00000236319	55526964	55561577	-	upstream	-18893	18893	NearestLocation	CTD-2033D24.2
chr3	198071781	198072381	601	*	1000	X00446	ENSG00000226435	198053522	198080720	-	inside	8939	8339	Overlapping	ANKRD18DP
chr3	198071781	198072381	601	*	1000	X00446	ENSG00000212297	198071311	198071417	-	upstream	-364	364	NearestLocation	RNU6-821P
chr3	122533558	122534442	885	*	1000	X00447	ENSG00000114030	122421949	122514945	-	upstream	-18613	18613	NearestLocation	KPNA1
chr3	122533558	122534442	885	*	1000	X00447	ENSG00000138496	122527924	122564577	-	inside	31019	5634	Overlapping	PARP9
chr5	33300108	33300921	814	*	1000	X00448	ENSG00000250697	32925639	33297910	-	upstream	-2198	2198	NearestLocation	CTD-2066L21.3
chr6	167056273	167056961	689	*	1000	X00449	ENSG00000272980	166999405	167139141	+	inside	56868	56868	Overlapping	RP11-517H2.6
chr6	167056273	167056961	689	*	1000	X00449	ENSG00000112486	167111807	167139696	+	upstream	-55534	54846	NearestLocation	CCR6
chr6	159058863	159060412	1550	*	1000	X00450	ENSG00000271913	158988178	159064925	+	inside	70685	4513	Overlapping	RP1-111C20.4
chr6	159058863	159060412	1550	*	1000	X00450	ENSG00000226032	159064728	159065273	-	downstream	6410	4316	NearestLocation	RP1-111C20.3
chr1	219188804	219189961	1158	*	1000	X00451	ENSG00000143353	219173844	219212865	+	inside	14960	14960	Overlapping	LYPLAL1
chr1	219188804	219189961	1158	*	1000	X00451	ENSG00000225920	219199914	219200567	-	downstream	11763	9953	NearestLocation	RIMKLBP2
chr3	192892930	192893736	807	*	1000	X00452	ENSG00000180611	192796815	192918161	-	inside	25231	24425	NearestLocation	MB21D2
chr16	12749869	12750842	974	*	1000	X00453	ENSG00000103381	12659799	12804017	-	inside	54148	53175	Overlapping	CPPED1
chr16	12749869	12750842	974	*	1000	X00453	ENSG00000260378	12745873	12757835	+	inside	3996	3996	NearestLocation	CTD-2583P5.1
chr17	80760581	80761955	1375	*	1000	X00454	ENSG00000141564	80544819	80966371	+	inside	215762	204416	Overlapping	RPTOR
chr17	80760581	80761955	1375	*	1000	X00454	ENSG00000262833	80801640	80805632	-	downstream	45051	39685	NearestLocation	RP11-28G8.1
chr6	159017291	159018566	1276	*	1000	X00455	ENSG00000130363	158972871	159000187	-	upstream	-17104	17104	NearestLocation	RSPH3
chr6	159017291	159018566	1276	*	1000	X00455	ENSG00000271913	158988178	159064925	+	inside	29113	29113	Overlapping	RP1-111C20.4
chr14	102821853	102822942	1090	*	1000	X00456	ENSG00000131323	102777476	102911500	+	inside	44377	44377	Overlapping	TRAF3
chr14	102821853	102822942	1090	*	1000	X00456	LRG_229	102777479	102911500	+	inside	44374	44374	Overlapping	TRAF3
chr14	102821853	102822942	1090	*	1000	X00456	ENSG00000206969	102865856	102865963	+	upstream	-44003	42914	NearestLocation	RNU6-1316P
chr8	81134514	81135188	675	*	1000	X00457	ENSG00000253214	81154279	81164599	+	upstream	-19765	19091	NearestLocation	RP11-1149M10.2
chr1	110235684	110236889	1206	*	1000	X00458	ENSG00000116396	110211343	110283100	+	inside	24341	24341	Overlapping	KCNC4
chr1	110235684	110236889	1206	*	1000	X00458	ENSG00000282852	110256754	110256930	+	upstream	-21070	19865	NearestLocation	RP5-1003J2.4
chr2	233247304	233248357	1054	*	1000	X00459	ENSG00000085978	233210051	233295674	+	inside	37253	37253	Overlapping	ATG16L1
chr2	233247304	233248357	1054	*	1000	X00459	ENSG00000252010	233275727	233276002	+	upstream	-28423	27370	NearestLocation	SCARNA5
chr12	27185353	27186156	804	*	1000	X00460	ENSG00000256226	27105151	27161393	-	upstream	-23960	23960	NearestLocation	RP11-582E3.2
chr8	102556982	102557613	632	*	1000	X00461	ENSG00000155087	102551572	102561017	+	inside	5410	3404	NearestLocation	ODF1
chr1	150922354	150923157	804	*	1000	X00462	ENSG00000143379	150926263	150964744	+	upstream	-3909	3106	NearestLocation	SETDB1
chr20	31602782	31603433	652	*	1000	X00463	ENSG00000125968	31605283	31606515	+	upstream	-2501	1850	NearestLocation	ID1
chr16	14354555	14355191	637	*	1000	X00464	ENSG00000260009	14363109	14370266	-	downstream	15711	7918	NearestLocation	RP11-65J21.1
chr6	140586644	140587378	735	*	1000	X00465	ENSG00000264390	140683814	140683883	+	upstream	-97170	96436	NearestLocation	MIR4465
chr22	41842818	41843594	777	*	1000	X00466	ENSG00000184068	41831215	41834665	-	upstream	-8153	8153	NearestLocation	RP5-821D11.7
chr22	41842818	41843594	777	*	1000	X00466	ENSG00000198911	41833079	41907308	+	inside	9739	9739	Overlapping	SREBF2
chr10	61942924	61944630	1707	*	1000	X00467	ENSG00000150347	61901300	62096944	+	inside	41624	41624	NearestLocation	ARID5B
chr3	188752729	188753982	1254	*	1000	X00468	ENSG00000145012	188153284	188890671	+	inside	599445	136689	Overlapping	LPP
chr3	188752729	188753982	1254	*	1000	X00468	ENSG00000207651	188688781	188688866	+	downstream	63948	63863	NearestLocation	MIR28
chr8	58845169	58845977	809	*	1000	X00469	ENSG00000198846	58805418	59119208	-	inside	274039	39751	Overlapping	TOX
chr8	58845169	58845977	809	*	1000	X00469	ENSG00000201231	58814412	58814552	-	upstream	-30617	30617	NearestLocation	RNU4-50P
chr9	130029148	130029887	740	*	1000	X00470	ENSG00000187239	129887187	130043194	-	inside	14046	13307	NearestLocation	FNBP1
chr5	35810657	35811782	1126	*	1000	X00471	ENSG00000152582	35617844	35814611	+	inside	192813	2829	Overlapping	SPEF2
chr5	35810657	35811782	1126	*	1000	X00471	ENSG00000248969	35678484	35827018	-	inside	16361	15236	NearestLocation	CTD-2113L7.1
chr15	63560431	63561292	862	*	1000	X00472	ENSG00000140455	63504511	63594640	+	inside	55920	33348	Overlapping	USP3
chr15	63560431	63561292	862	*	1000	X00472	ENSG00000259248	63544247	63601589	-	inside	41158	16184	Overlapping	USP3-AS1
chr15	63560431	63561292	862	*	1000	X00472	ENSG00000197361	63597353	63602428	+	upstream	-36922	36061	NearestLocation	FBXL22
chr21	35088141	35089405	1265	*	1000	X00473	ENSG00000159216	34787801	36004667	-	inside	916526	300340	Overlapping	RUNX1
chr21	35088141	35089405	1265	*	1000	X00473	LRG_482	34787801	35049298	-	upstream	-38843	38843	NearestLocation	RUNX1
chr17	70137237	70138377	1141	*	1000	X00474	ENSG00000230258	70017324	70128859	-	upstream	-8378	8378	NearestLocation	AC002539.1
chr7	96303721	96304699	979	*	1000	X00475	ENSG00000004864	96120220	96322147	-	inside	18426	17448	Overlapping	SLC25A13
chr7	96303721	96304699	979	*	1000	X00475	ENSG00000275834	96306810	96306874	+	upstream	-3089	2111	NearestLocation	RP11-440E5.1
chr11	111932447	111933141	695	*	1000	X00476	ENSG00000150764	111927144	112022584	+	inside	5303	5303	Overlapping	DIXDC1
chr11	111932447	111933141	695	*	1000	X00476	ENSG00000238965	111928400	111928508	+	downstream	4047	3939	NearestLocation	RNA5SP351
chr7	77265775	77267104	1330	*	1000	X00477	ENSG00000135205	77122434	77329533	+	inside	143341	62429	Overlapping	CCDC146
chr7	77265775	77267104	1330	*	1000	X00477	ENSG00000250990	77246340	77258123	-	upstream	-7652	7652	NearestLocation	AC073635.5
chr9	68973957	68975084	1128	*	1000	X00478	ENSG00000107242	68705414	69009176	+	inside	268543	34092	Overlapping	PIP5K1B
chr9	68973957	68975084	1128	*	1000	X00478	ENSG00000207000	68935873	68935979	-	upstream	-37978	37978	NearestLocation	RNU6-820P
chr3	28840723	28841620	898	*	1000	X00479	ENSG00000283563	28349178	29767537	+	inside	491545	491545	Overlapping	RP11-9J18.1
chr3	28840723	28841620	898	*	1000	X00479	ENSG00000144642	28574791	30010391	+	inside	265932	265932	Overlapping	RBMS3
chr3	28840723	28841620	898	*	1000	X00479	ENSG00000215004	29087396	29088599	+	upstream	-246673	245776	NearestLocation	MESTP4
chr6	106101615	106102529	915	*	1000	X00480	ENSG00000057663	106045423	106325820	-	inside	224205	56192	Overlapping	ATG5
chr6	106101615	106102529	915	*	1000	X00480	ENSG00000057657	106086320	106109939	+	inside	15295	7410	Overlapping	PRDM1
chr6	106101615	106102529	915	*	1000	X00480	ENSG00000269919	106100140	106100593	+	downstream	1475	1022	NearestLocation	RP1-134E15.3
chr6	52161480	52162413	934	*	1000	X00481	ENSG00000225613	52146814	52151119	-	upstream	-10361	10361	NearestLocation	LINCMD1
chr2	100136115	100136822	708	*	1000	X00482	ENSG00000144218	99545419	100142739	-	inside	6624	5917	NearestLocation	AFF3
chr10	61987395	61988603	1209	*	1000	X00483	ENSG00000150347	61901300	62096944	+	inside	86095	86095	NearestLocation	ARID5B
chr9	88476903	88477903	1001	*	1000	X00484	ENSG00000106723	88388419	88478694	+	inside	88484	791	Overlapping	SPIN1
chr9	88476903	88477903	1001	*	1000	X00484	ENSG00000231804	88484852	88485325	-	downstream	8422	6949	NearestLocation	RP11-317B17.3
chr6	57265480	57266256	777	*	1000	X00485	ENSG00000112210	57186992	57222314	-	upstream	-43166	43166	NearestLocation	RAB23
chr11	44192378	44193366	989	*	1000	X00486	ENSG00000151348	44095549	44245429	+	inside	96829	52063	NearestLocation	EXT2
chr11	44192378	44193366	989	*	1000	X00486	LRG_494	44095549	44245430	+	inside	96829	52064	NearestLocation	EXT2
chr11	47514892	47515915	1024	*	1000	X00487	ENSG00000149187	47465944	47565569	-	inside	50677	48948	Overlapping	CELF1
chr11	47514892	47515915	1024	*	1000	X00487	ENSG00000270072	47513605	47514889	-	upstream	-3	3	NearestLocation	RP11-750H9.7
chr12	19431069	19433012	1944	*	1000	X00488	ENSG00000139154	19404045	19720801	+	inside	27024	27024	Overlapping	AEBP2
chr12	19431069	19433012	1944	*	1000	X00488	ENSG00000271462	19418927	19419161	-	upstream	-11908	11908	NearestLocation	RP11-841C19.4
chr20	32231313	32233074	1762	*	1000	X00489	ENSG00000101346	32207880	32238667	+	inside	23433	5593	NearestLocation	POFUT1
chr22	42031068	42031679	612	*	1000	X00490	ENSG00000183066	41998725	42058456	+	inside	32343	26777	Overlapping	WBP2NL
chr22	42031068	42031679	612	*	1000	X00490	ENSG00000215347	42001069	42001966	-	upstream	-29102	29102	NearestLocation	SLC25A5P1
chr4	2954116	2954992	877	*	1000	X00491	ENSG00000249673	2934899	2961738	+	inside	19217	6746	Overlapping	NOP14-AS1
chr4	2954116	2954992	877	*	1000	X00491	ENSG00000087269	2937933	2963385	-	inside	9269	8393	NearestLocation	NOP14
chr14	70902039	70902786	748	*	1000	X00492	ENSG00000274818	70906657	70907111	-	downstream	5072	3871	NearestLocation	RP1-292L20.3
chr2	62831334	62832264	931	*	1000	X00493	ENSG00000115504	62673851	63046487	+	inside	157483	157483	Overlapping	EHBP1
chr2	62831334	62832264	931	*	1000	X00493	ENSG00000226605	62826064	62858438	-	inside	27104	5270	NearestLocation	AC007098.1
chr2	213021908	213023130	1223	*	1000	X00494	ENSG00000273118	212581357	213021545	-	upstream	-363	363	NearestLocation	AC079610.1
chr2	213021908	213023130	1223	*	1000	X00494	ENSG00000030419	212999691	213152427	-	inside	130519	22217	Overlapping	IKZF2
chr13	33612420	33613570	1151	*	1000	X00495	ENSG00000230490	33355206	33676768	-	inside	64348	63198	Overlapping	RP11-141M1.3
chr13	33612420	33613570	1151	*	1000	X00495	ENSG00000234535	33610967	33611522	+	downstream	1453	898	NearestLocation	RP11-37L2.1
chr1	23533146	23534004	859	*	1000	X00496	ENSG00000007968	23506430	23531220	-	upstream	-1926	1926	NearestLocation	E2F2
chr15	76865220	76866343	1124	*	1000	X00497	ENSG00000140386	76347904	76905444	-	inside	40224	39101	NearestLocation	SCAPER
chr17	80258000	80259378	1379	*	1000	X00498	ENSG00000173821	80260866	80398786	+	upstream	-2866	1488	NearestLocation	RNF213
chr6	90473471	90474359	889	*	1000	X00499	ENSG00000135341	90513573	90587045	-	downstream	113574	39214	NearestLocation	MAP3K7
chr12	67634115	67635146	1032	*	1000	X00500	ENSG00000127334	67648338	67665406	+	upstream	-14223	13192	NearestLocation	DYRK2
chr17	39769434	39770717	1284	*	1000	X00501	ENSG00000141738	39737927	39747291	+	downstream	31507	22143	NearestLocation	GRB7
chr17	39769434	39770717	1284	*	1000	X00501	ENSG00000161405	39757715	39864188	-	inside	94754	11719	Overlapping	IKZF3
chr11	75908505	75909276	772	*	1000	X00502	ENSG00000198382	75815167	76143195	+	inside	93338	93338	Overlapping	UVRAG
chr11	75908505	75909276	772	*	1000	X00502	ENSG00000255255	75911204	75911628	-	downstream	3123	1928	NearestLocation	PPP1R1AP1
chr2	25586546	25587310	765	*	1000	X00503	ENSG00000138101	25377198	25673647	-	inside	87101	86337	NearestLocation	DTNB
chr12	68118873	68120153	1281	*	1000	X00504	ENSG00000255733	67989445	68234686	+	inside	129428	114533	Overlapping	IFNG-AS1
chr12	68118873	68120153	1281	*	1000	X00504	ENSG00000256708	68143318	68143690	+	upstream	-24445	23165	NearestLocation	RP11-444B24.2
chr15	56786792	56787463	672	*	1000	X00505	ENSG00000137871	56630181	56918571	-	inside	131779	131108	Overlapping	ZNF280D
chr15	56786792	56787463	672	*	1000	X00505	ENSG00000279683	56795382	56795522	+	upstream	-8590	7919	NearestLocation	RP11-31H5.2
chr6	13762317	13764399	2083	*	1000	X00506	ENSG00000050393	13786557	13814568	-	downstream	52251	22158	NearestLocation	MCUR1
chr1	174156898	174157761	864	*	1000	X00507	ENSG00000227373	174115300	174160004	-	inside	3106	2243	Overlapping	RP11-160H22.5
chr1	174156898	174157761	864	*	1000	X00507	ENSG00000152061	174159410	174995308	+	upstream	-2512	1649	NearestLocation	RABGAP1L
chr1	234270940	234271754	815	*	1000	X00508	ENSG00000183780	233904933	234324516	+	inside	366007	52762	Overlapping	SLC35F3
chr1	234270940	234271754	815	*	1000	X00508	ENSG00000231272	234261706	234274465	+	inside	9234	2711	Overlapping	RP4-799P18.4
chr1	234270940	234271754	815	*	1000	X00508	ENSG00000236244	234268583	234272500	-	inside	1560	746	NearestLocation	RP4-799P18.3
chr6	20533915	20534687	773	*	1000	X00509	ENSG00000145996	20534457	21232404	+	overlapStart	-542	230	NearestLocation	CDKAL1
chr3	69212379	69212994	616	*	1000	X00510	ENSG00000163380	69106872	69123032	-	upstream	-89347	89347	NearestLocation	LMOD3
chr3	69212379	69212994	616	*	1000	X00510	ENSG00000114541	69169990	69542583	-	inside	330204	42389	Overlapping	FRMD4B
chr7	92705784	92709299	3516	*	1000	X00511	ENSG00000105810	92604921	92836594	-	inside	130810	100863	Overlapping	CDK6
chr7	92705784	92709299	3516	*	1000	X00511	ENSG00000206763	92701708	92701814	-	upstream	-3970	3970	NearestLocation	RNU6-10P
chr6	137167760	137168546	787	*	1000	X00512	ENSG00000164485	137143820	137173648	-	inside	5888	5102	NearestLocation	IL22RA2
chr1	112666731	112667559	829	*	1000	X00513	ENSG00000116489	112619173	112671619	+	inside	47558	4060	Overlapping	CAPZA1
chr1	112666731	112667559	829	*	1000	X00513	ENSG00000155363	112673141	112700746	+	upstream	-6410	5582	NearestLocation	MOV10
chr18	63106923	63107942	1020	*	1000	X00514	ENSG00000267766	63151114	63151320	-	downstream	44397	43172	NearestLocation	RP11-299P2.1
chr1	28438871	28439849	979	*	1000	X00515	ENSG00000204138	28369582	28500369	+	inside	69289	60520	Overlapping	PHACTR4
chr1	28438871	28439849	979	*	1000	X00515	ENSG00000229820	28453541	28453934	+	upstream	-14670	13692	NearestLocation	RP1-308E4.1
chr17	59572477	59573175	699	*	1000	X00516	ENSG00000108406	59565525	59608345	+	inside	6952	6952	NearestLocation	DHX40
chr6	53426588	53427602	1015	*	1000	X00517	ENSG00000271373	53418452	53418737	-	upstream	-7851	7851	NearestLocation	NANOGP3
chr16	23826933	23827794	862	*	1000	X00518	ENSG00000166501	23836001	24220611	+	upstream	-9068	8207	NearestLocation	PRKCB
chr10	72295899	72296833	935	*	1000	X00519	ENSG00000269926	72274915	72275980	-	upstream	-19919	19919	NearestLocation	RP11-442H21.2
chr11	61060726	61061664	939	*	1000	X00520	ENSG00000256733	61055737	61067535	+	inside	4989	4989	NearestLocation	RP11-881M11.8
chr6	109202224	109203384	1161	*	1000	X00521	ENSG00000203799	109165833	109355063	+	inside	36391	36391	NearestLocation	CCDC162P
chr6	157535493	157536573	1081	*	1000	X00522	ENSG00000175048	157381133	157678146	+	inside	154360	141573	Overlapping	ZDHHC14
chr6	157535493	157536573	1081	*	1000	X00522	ENSG00000266617	157529132	157529200	+	downstream	6361	6293	NearestLocation	MIR3692
chr4	98601341	98602830	1490	*	1000	X00523	ENSG00000168785	98470367	98658629	-	inside	57288	55799	NearestLocation	TSPAN5
chr5	157463600	157465369	1770	*	1000	X00524	ENSG00000251405	157362615	157460078	-	upstream	-3522	3522	NearestLocation	CTB-109A12.1
chr5	157463600	157465369	1770	*	1000	X00524	ENSG00000135074	157395534	157575775	-	inside	112175	68066	Overlapping	ADAM19
chr5	157463600	157465369	1770	*	1000	X00524	ENSG00000172548	157460019	157474717	+	inside	3581	3581	Overlapping	NIPAL4
chrX	68503718	68504935	1218	*	1000	X00525	ENSG00000181704	68498323	68537285	+	inside	5395	5395	NearestLocation	YIPF6
chr1	234881852	234882803	952	*	1000	X00526	ENSG00000239690	234904186	234904488	+	upstream	-22334	21383	NearestLocation	RN7SL668P
chr19	34171334	34172211	878	*	1000	X00527	ENSG00000257103	34172504	34229515	+	upstream	-1170	293	NearestLocation	LSM14A
chr3	158420371	158421572	1202	*	1000	X00528	ENSG00000174891	158105855	158545730	+	inside	314516	124158	Overlapping	RSRC1
chr3	158420371	158421572	1202	*	1000	X00528	ENSG00000243314	158496561	158496934	+	upstream	-76190	74989	NearestLocation	RP11-538P18.1
chr6	134246613	134247995	1383	*	1000	X00529	ENSG00000118515	134169246	134318112	-	inside	71499	70117	Overlapping	SGK1
chr6	134246613	134247995	1383	*	1000	X00529	ENSG00000200058	134257035	134257143	+	upstream	-10422	9040	NearestLocation	RNA5SP218
chr7	75594699	75595292	594	*	1000	X00530	ENSG00000127946	75533300	75738962	-	inside	144263	61399	Overlapping	HIP1
chr7	75594699	75595292	594	*	1000	X00530	ENSG00000279996	75625089	75626970	-	downstream	32271	29797	NearestLocation	CTB-139P11.2
chr5	59238298	59239136	839	*	1000	X00531	ENSG00000113448	58969038	60522120	-	inside	1283822	269260	Overlapping	PDE4D
chr5	59238298	59239136	839	*	1000	X00531	ENSG00000276214	59314110	59314800	+	upstream	-75812	74974	NearestLocation	CTD-2146O16.1
chr11	123381660	123383108	1449	*	1000	X00532	ENSG00000023171	123358428	123627774	+	inside	23232	23232	Overlapping	GRAMD1B
chr11	123381660	123383108	1449	*	1000	X00532	ENSG00000265357	123381440	123381512	-	upstream	-148	148	NearestLocation	MIR4493
chr3	177881991	177882666	676	*	1000	X00533	ENSG00000231574	177816865	177899224	+	inside	65126	16558	Overlapping	KCCAT211
chr3	177881991	177882666	676	*	1000	X00533	ENSG00000225790	177934823	177937662	+	upstream	-52832	52157	NearestLocation	RP11-2L8.1
chr13	45206004	45207224	1221	*	1000	X00534	ENSG00000188342	45120515	45284909	+	inside	85489	77685	Overlapping	GTF2F2
chr13	45206004	45207224	1221	*	1000	X00534	ENSG00000180332	45192853	45194717	-	upstream	-11287	11287	NearestLocation	KCTD4
chr16	23669954	23671056	1103	*	1000	X00535	ENSG00000166847	23641392	23677455	+	inside	28562	6399	Overlapping	DCTN5
chr16	23669954	23671056	1103	*	1000	X00535	ENSG00000260482	23670011	23675499	+	overlapStart	-57	57	NearestLocation	CTD-2196E14.9
chr1	8648710	8649595	886	*	1000	X00536	ENSG00000142599	8352397	8817643	-	inside	168933	168048	Overlapping	RERE
chr1	8648710	8649595	886	*	1000	X00536	ENSG00000234619	8750430	8751087	+	upstream	-101720	100835	NearestLocation	RPL7P11
chr15	67240602	67242068	1467	*	1000	X00537	ENSG00000103591	67201033	67255195	-	inside	14593	13127	Overlapping	AAGAB
chr15	67240602	67242068	1467	*	1000	X00537	ENSG00000242634	67232446	67232837	+	downstream	8156	7765	NearestLocation	RPS24P16
chr9	73219570	73220786	1217	*	1000	X00538	ENSG00000135046	73151757	73170393	+	downstream	67813	49177	NearestLocation	ANXA1
chr22	32050548	32051367	820	*	1000	X00539	ENSG00000100170	32043032	32113029	+	inside	7516	7516	NearestLocation	SLC5A1
chr16	85888645	85889354	710	*	1000	X00540	ENSG00000140968	85898803	85922609	+	upstream	-10158	9449	NearestLocation	IRF8
chr3	66468963	66469800	838	*	1000	X00541	ENSG00000144749	66378797	66501263	-	inside	32300	31463	NearestLocation	LRIG1
chr16	66563474	66564480	1007	*	1000	X00542	ENSG00000217555	66552563	66566251	+	inside	10911	1771	Overlapping	CKLF
chr16	66563474	66564480	1007	*	1000	X00542	ENSG00000254788	66552587	66579135	+	inside	10887	10887	Overlapping	CKLF-CMTM1
chr16	66563474	66564480	1007	*	1000	X00542	ENSG00000277978	66565620	66566001	-	downstream	2527	1140	NearestLocation	RP11-403P17.6
chr2	230924491	230925465	975	*	1000	X00543	ENSG00000135898	230907318	230961066	-	inside	36575	17173	Overlapping	GPR55
chr2	230924491	230925465	975	*	1000	X00543	ENSG00000283164	230924567	230929919	+	overlapStart	-76	76	NearestLocation	RP11-499P1.2
chr11	128551454	128552511	1058	*	1000	X00544	ENSG00000134954	128458761	128587558	-	inside	36104	35047	Overlapping	ETS1
chr11	128551454	128552511	1058	*	1000	X00544	ENSG00000254588	128526142	128530389	+	downstream	25312	21065	NearestLocation	RP11-1007G5.2
chr12	743281	744565	1285	*	1000	X00545	ENSG00000060237	752593	911452	+	upstream	-9312	8028	NearestLocation	WNK1
chr3	42637965	42639030	1066	*	1000	X00546	ENSG00000114857	42600614	42648741	+	inside	37351	9711	Overlapping	NKTR
chr3	42637965	42639030	1066	*	1000	X00546	ENSG00000230084	42601963	42654388	-	inside	16423	15358	Overlapping	RP4-613B23.1
chr3	42637965	42639030	1066	*	1000	X00546	ENSG00000114853	42653684	42665854	+	upstream	-15719	14654	NearestLocation	ZBTB47
chr7	130363334	130364238	905	*	1000	X00547	ENSG00000158525	130344816	130368730	+	inside	18518	4492	Overlapping	CPA5
chr7	130363334	130364238	905	*	1000	X00547	ENSG00000091704	130380339	130388114	+	upstream	-17005	16101	NearestLocation	CPA1
chr1	94383475	94384490	1016	*	1000	X00548	ENSG00000232918	94406395	94406882	-	downstream	23407	21905	NearestLocation	RP11-366L18.1
chr7	105690790	105691583	794	*	1000	X00549	ENSG00000185055	105565120	105600875	-	upstream	-89915	89915	NearestLocation	EFCAB10
chr7	105690790	105691583	794	*	1000	X00549	ENSG00000146776	105605067	105876604	-	inside	185814	85723	Overlapping	ATXN7L1
chr4	145807786	145808858	1073	*	1000	X00550	ENSG00000151612	145757627	145938635	-	inside	130849	50159	Overlapping	ZNF827
chr4	145807786	145808858	1073	*	1000	X00550	ENSG00000279481	145830456	145832980	-	downstream	25194	21598	NearestLocation	RP11-181K12.1
chr11	83004779	83005564	786	*	1000	X00551	ENSG00000254698	82963681	83039115	-	inside	34336	33551	NearestLocation	RP11-659G9.3
chr11	83004779	83005564	786	*	1000	X00551	ENSG00000137502	82973133	83071923	-	inside	67144	31646	Overlapping	RAB30
chr12	26788054	26788839	786	*	1000	X00552	ENSG00000123104	26336515	26833198	-	inside	45144	44359	Overlapping	ITPR2
chr12	26788054	26788839	786	*	1000	X00552	ENSG00000256640	26800843	26801302	+	upstream	-12789	12004	NearestLocation	RP11-666F17.2
chr20	2911056	2911925	870	*	1000	X00553	ENSG00000132670	2864184	3039076	+	inside	46872	46872	NearestLocation	PTPRA
chr12	67827582	67828591	1010	*	1000	X00554	ENSG00000279505	67753701	67753817	+	downstream	73881	73765	NearestLocation	RP11-43N5.2
chr10	4131412	4132414	1003	*	1000	X00555	ENSG00000236990	4051726	4089013	+	downstream	79686	42399	NearestLocation	RP11-433J20.1
chr7	37340964	37341877	914	*	1000	X00556	ENSG00000155849	36854361	37449249	-	inside	108285	107372	Overlapping	ELMO1
chr7	37340964	37341877	914	*	1000	X00556	ENSG00000222869	37351143	37351242	+	upstream	-10179	9266	NearestLocation	RNU6-565P
chr13	50366693	50367404	712	*	1000	X00557	ENSG00000176124	50082171	50723236	+	inside	284522	284522	Overlapping	DLEU1
chr13	50366693	50367404	712	*	1000	X00557	ENSG00000223676	50361410	50361763	-	upstream	-4930	4930	NearestLocation	RPL34P26
chr13	98574278	98574956	679	*	1000	X00558	ENSG00000102572	98445185	98577940	-	inside	3662	2984	Overlapping	STK24
chr13	98574278	98574956	679	*	1000	X00558	ENSG00000224418	98577244	98578830	+	upstream	-2966	2288	NearestLocation	STK24-AS1
chr1	72284498	72285388	891	*	1000	X00559	ENSG00000172260	71395940	72282734	-	upstream	-1764	1764	NearestLocation	NEGR1
chr16	30470925	30471612	688	*	1000	X00560	ENSG00000222701	30471587	30471703	+	overlapStart	-662	25	NearestLocation	Y_RNA
chrX	72621028	72622336	1309	*	1000	X00561	ENSG00000067177	72578814	72714319	-	inside	93291	42214	Overlapping	PHKA1
chrX	72621028	72622336	1309	*	1000	X00561	ENSG00000225858	72660470	72660719	+	upstream	-39442	38134	NearestLocation	RP1-172N19.3
chr10	26447250	26447941	692	*	1000	X00562	ENSG00000077420	26438203	26567803	+	inside	9047	9047	NearestLocation	APBB1IP
chr15	60695524	60696362	839	*	1000	X00563	ENSG00000069667	60488284	61229319	-	inside	533795	207240	Overlapping	RORA
chr15	60695524	60696362	839	*	1000	X00563	ENSG00000259482	60681569	60686888	+	downstream	13955	8636	NearestLocation	RORA-AS2
chr18	23231161	23231836	676	*	1000	X00564	ENSG00000134508	23134564	23260467	+	inside	96597	28631	Overlapping	CABLES1
chr18	23231161	23231836	676	*	1000	X00564	ENSG00000134490	23197144	23437961	-	inside	206800	34017	Overlapping	TMEM241
chr18	23231161	23231836	676	*	1000	X00564	ENSG00000266495	23257164	23260354	-	downstream	29193	25328	NearestLocation	RP11-17J14.2
chr5	55364132	55365389	1258	*	1000	X00565	ENSG00000039123	55307760	55425581	+	inside	56372	56372	Overlapping	SKIV2L2
chr5	55364132	55365389	1258	*	1000	X00565	ENSG00000271410	55356308	55357523	-	upstream	-6609	6609	NearestLocation	RP11-506H20.2
chr1	150613348	150614113	766	*	1000	X00566	ENSG00000143420	150600851	150629612	-	inside	16264	12497	Overlapping	ENSA
chr1	150613348	150614113	766	*	1000	X00566	ENSG00000276103	150608507	150608623	-	upstream	-4725	4725	NearestLocation	U4
chr2	241335960	241336736	777	*	1000	X00567	ENSG00000168385	241315100	241354027	+	inside	20860	17291	Overlapping	1998-08-31
chr2	241335960	241336736	777	*	1000	X00567	ENSG00000223374	241351340	241353104	-	downstream	17144	14604	NearestLocation	AC005104.3
chr8	125513003	125513707	705	*	1000	X00568	ENSG00000253111	125466939	125541373	+	inside	46064	27666	NearestLocation	RP11-136O12.2
chr4	139657259	139658296	1038	*	1000	X00569	ENSG00000085871	139665768	139740745	+	upstream	-8509	7472	NearestLocation	MGST2
chr1	243287589	243288295	707	*	1000	X00570	ENSG00000054282	243256034	243500092	+	inside	31555	31555	Overlapping	SDCCAG8
chr1	243287589	243288295	707	*	1000	X00570	ENSG00000224727	243267257	243268119	-	upstream	-19470	19470	NearestLocation	FCF1P7
chr6	166499378	166500173	796	*	1000	X00571	ENSG00000071242	166409364	166906451	-	inside	407073	90014	Overlapping	RPS6KA2
chr6	166499378	166500173	796	*	1000	X00571	ENSG00000222958	166509354	166509433	-	downstream	10055	9181	NearestLocation	MIR1913
chr7	92630918	92632843	1926	*	1000	X00572	ENSG00000234545	92560793	92590394	-	upstream	-40524	40524	NearestLocation	FAM133B
chr7	92630918	92632843	1926	*	1000	X00572	ENSG00000105810	92604921	92836594	-	inside	205676	25997	Overlapping	CDK6
chr2	216031866	216032560	695	*	1000	X00573	ENSG00000118242	215942805	216034096	-	inside	2230	1536	NearestLocation	MREG
chr2	216031866	216032560	695	*	1000	X00573	ENSG00000115425	215996329	216082955	-	inside	51089	35537	Overlapping	PECR
chr11	61054385	61055437	1053	*	1000	X00574	ENSG00000256733	61055737	61067535	+	upstream	-1352	300	NearestLocation	RP11-881M11.8
chr12	9244710	9245590	881	*	1000	X00575	ENSG00000256069	9228533	9275817	-	inside	31107	16177	Overlapping	A2MP1
chr12	9244710	9245590	881	*	1000	X00575	ENSG00000256427	9246497	9257960	+	upstream	-1787	907	NearestLocation	RP11-118B22.4
chr12	123715070	123715807	738	*	1000	X00576	ENSG00000185344	123712318	123761755	+	inside	2752	2752	NearestLocation	ATP6V0A2
chr10	121753936	121755162	1227	*	1000	X00577	ENSG00000224250	121736303	121739730	+	downstream	17633	14206	NearestLocation	RP11-78A18.2
chr10	121753936	121755162	1227	*	1000	X00577	ENSG00000107669	121740421	121928801	-	inside	174865	13515	Overlapping	ATE1
chr8	19719193	19720172	980	*	1000	X00578	ENSG00000147408	19404161	19758029	-	inside	38836	37857	NearestLocation	CSGALNACT1
chr4	79831602	79832492	891	*	1000	X00579	ENSG00000251321	79827471	79877770	+	inside	4131	4131	NearestLocation	PCAT4
chr18	63951139	63951977	839	*	1000	X00580	ENSG00000221887	63949301	63981774	+	inside	1838	1838	NearestLocation	HMSD
chr9	89419826	89421155	1330	*	1000	X00581	ENSG00000187764	89360787	89498130	-	inside	78304	59039	Overlapping	SEMA4D
chr9	89419826	89421155	1330	*	1000	X00581	ENSG00000231799	89449558	89450754	+	upstream	-29732	28403	NearestLocation	RP13-93L13.2
chr1	200483238	200484012	775	*	1000	X00582	ENSG00000282849	200478020	200483604	-	overlapStart	366	366	NearestLocation	RP11-121P12.1
chr10	60565532	60566665	1134	*	1000	X00583	ENSG00000151150	60026298	60733490	-	inside	167958	166825	Overlapping	ANK3
chr10	60565532	60566665	1134	*	1000	X00583	ENSG00000122872	60684505	60685209	+	upstream	-118973	117840	NearestLocation	ARL4AP1
chr20	53070161	53071564	1404	*	1000	X00584	ENSG00000182463	52972407	53495330	+	inside	97754	97754	Overlapping	TSHZ2
chr20	53070161	53071564	1404	*	1000	X00584	ENSG00000199218	53097652	53097984	+	upstream	-27491	26088	NearestLocation	RN7SKP184
chrX	45621555	45622515	961	*	1000	X00585	ENSG00000229563	45505388	45630202	+	inside	116167	7687	Overlapping	LINC01204
chrX	45621555	45622515	961	*	1000	X00585	ENSG00000214282	45632292	45633733	-	downstream	12178	9777	NearestLocation	KRT8P14
chr2	38615056	38615872	817	*	1000	X00586	ENSG00000143889	38561978	38603586	-	upstream	-11470	11470	NearestLocation	HNRNPLL
chr1	91752103	91752830	728	*	1000	X00587	ENSG00000069702	91680343	91906335	-	inside	154232	71760	Overlapping	TGFBR3
chr1	91752103	91752830	728	*	1000	X00587	ENSG00000239794	91829774	91830066	-	downstream	77963	76944	NearestLocation	RN7SL653P
chr11	86230026	86231725	1700	*	1000	X00588	ENSG00000074266	86244544	86278813	+	upstream	-14518	12819	NearestLocation	EED
chr12	50542139	50543251	1113	*	1000	X00589	ENSG00000066084	50504985	50748667	+	inside	37154	37154	NearestLocation	DIP2B
chr17	65228820	65229851	1032	*	1000	X00590	ENSG00000265883	65185319	65185482	-	upstream	-43338	43338	NearestLocation	RP11-169I9.2
chr15	60784341	60785566	1226	*	1000	X00591	ENSG00000069667	60488284	61229319	-	inside	444978	296057	Overlapping	RORA
chr15	60784341	60785566	1226	*	1000	X00591	ENSG00000259591	60763906	60765625	+	downstream	20435	18716	NearestLocation	RP11-554D20.1
chr4	104966220	104967266	1047	*	1000	X00592	ENSG00000248242	104653874	104966793	-	overlapStart	573	473	NearestLocation	RP11-556I14.2
chr4	104966220	104967266	1047	*	1000	X00592	ENSG00000248373	104907357	105120000	+	inside	58863	58863	Overlapping	RP11-556I14.1
chr16	11224764	11225773	1010	*	1000	X00593	ENSG00000263033	11196177	11224969	+	overlapEnd	28587	205	Overlapping	RP11-396B14.2
chr16	11224764	11225773	1010	*	1000	X00593	ENSG00000263179	11242653	11243552	+	upstream	-17889	16880	NearestLocation	HNRNPCP4
chr4	122786049	122786823	775	*	1000	X00594	ENSG00000244083	122815771	122816117	-	downstream	30068	28948	NearestLocation	RP11-170N16.1
chr10	62432958	62433925	968	*	1000	X00595	ENSG00000138311	62374192	62672011	+	inside	58766	58766	NearestLocation	ZNF365
chr1	169594097	169595138	1042	*	1000	X00596	ENSG00000198734	169514166	169586588	-	upstream	-7509	7509	NearestLocation	F5
chr1	169594097	169595138	1042	*	1000	X00596	ENSG00000174175	169588849	169630193	-	inside	36096	5248	Overlapping	SELP
chr12	64660359	64661148	790	*	1000	X00597	ENSG00000153179	64507001	64697567	+	inside	153358	36419	Overlapping	RASSF3
chr12	64660359	64661148	790	*	1000	X00597	ENSG00000256314	64654060	64655019	-	upstream	-5340	5340	NearestLocation	RP11-338E21.3
chr3	187802747	187803542	796	*	1000	X00598	ENSG00000224049	187796187	187805258	+	inside	6560	1716	NearestLocation	RP11-30O15.1
chr1	42017156	42017840	685	*	1000	X00599	ENSG00000127124	41506365	42035925	-	inside	18769	18085	NearestLocation	HIVEP3
chr16	79269155	79270265	1111	*	1000	X00600	ENSG00000222244	79264454	79264573	+	downstream	4701	4582	NearestLocation	RNA5SP431
chr1	92473972	92474757	786	*	1000	X00601	LRG_63	92474761	92486876	-	downstream	12904	4	NearestLocation	GFI1
chr1	92473972	92474757	786	*	1000	X00601	ENSG00000162676	92474762	92486876	-	downstream	12904	5	NearestLocation	GFI1
chr17	56915006	56916415	1410	*	1000	X00602	ENSG00000274213	56914186	56914533	+	downstream	820	473	NearestLocation	RP11-670E13.6
chr10	119176059	119176799	741	*	1000	X00603	ENSG00000165672	119167703	119178833	-	inside	2774	2034	NearestLocation	PRDX3
chr17	17957956	17958935	980	*	1000	X00604	ENSG00000175662	17843511	17972422	-	inside	14466	13487	NearestLocation	TOM1L2
chr1	67729652	67730377	726	*	1000	X00605	ENSG00000172380	67701466	67833467	-	inside	103815	28186	Overlapping	GNG12
chr1	67729652	67730377	726	*	1000	X00605	ENSG00000238778	67772593	67772653	-	downstream	43001	42216	NearestLocation	RNU7-80P
chr16	48458218	48458839	622	*	1000	X00606	ENSG00000196470	48356364	48448402	-	upstream	-9816	9816	NearestLocation	SIAH1
chr2	207285392	207286660	1269	*	1000	X00607	ENSG00000223725	207239864	207529795	-	inside	244403	45528	Overlapping	AC007879.5
chr2	207285392	207286660	1269	*	1000	X00607	ENSG00000221628	207269275	207269424	-	upstream	-15968	15968	NearestLocation	MIR1302-4
chr1	211935275	211936151	877	*	1000	X00608	ENSG00000233626	211936249	211936634	+	upstream	-974	98	NearestLocation	RP11-565J7.1
chr11	17296662	17297495	834	*	1000	X00609	ENSG00000070081	17208153	17349974	+	inside	88509	52479	Overlapping	NUCB2
chr11	17296662	17297495	834	*	1000	X00609	ENSG00000188211	17351726	17377341	+	upstream	-55064	54231	NearestLocation	NCR3LG1
chr1	65423773	65424605	833	*	1000	X00610	ENSG00000213625	65420587	65436007	+	inside	3186	3186	Overlapping	LEPROT
chr1	65423773	65424605	833	*	1000	X00610	ENSG00000116678	65420652	65641559	+	inside	3121	3121	NearestLocation	LEPR
chr1	65423773	65424605	833	*	1000	X00610	LRG_283	65420652	65637493	+	inside	3121	3121	NearestLocation	LEPR
chr13	32904894	32905939	1046	*	1000	X00611	ENSG00000226968	32877431	32911650	-	inside	6756	5711	NearestLocation	LINC00423
chr10	1110080	1110699	620	*	1000	X00612	ENSG00000047056	1049538	1132297	+	inside	60542	21598	Overlapping	WDR37
chr10	1110080	1110699	620	*	1000	X00612	ENSG00000229205	1159768	1164672	+	upstream	-49688	49069	NearestLocation	LINC00200
chr2	168224188	168224934	747	*	1000	X00613	ENSG00000198648	167954020	168248141	-	inside	23953	23207	Overlapping	STK39
chr2	168224188	168224934	747	*	1000	X00613	ENSG00000238259	168231921	168232220	-	downstream	8032	6987	NearestLocation	AC067940.1
chr2	69675223	69675901	679	*	1000	X00614	ENSG00000115977	69457997	69674349	-	upstream	-874	874	NearestLocation	AAK1
chr2	69675223	69675901	679	*	1000	X00614	ENSG00000196975	69644425	69827100	+	inside	30798	30798	Overlapping	ANXA4
chr2	200944536	200945328	793	*	1000	X00615	ENSG00000115942	200908973	200963680	-	inside	19144	18352	Overlapping	ORC2
chr2	200944536	200945328	793	*	1000	X00615	ENSG00000183308	200963263	201009102	+	upstream	-18727	17935	NearestLocation	AC005037.3
chr5	34498868	34499605	738	*	1000	X00616	ENSG00000249380	34373028	34373850	+	downstream	125840	125018	NearestLocation	RP11-1325J9.1
chr17	65027266	65027908	643	*	1000	X00617	ENSG00000120063	65010715	65056839	-	inside	29573	16551	Overlapping	GNA13
chr17	65027266	65027908	643	*	1000	X00617	ENSG00000266598	65051909	65053308	+	upstream	-24643	24001	NearestLocation	RP11-583F2.5
chr4	48035916	48036964	1049	*	1000	X00618	ENSG00000163293	47914142	48040173	+	inside	121774	3209	Overlapping	NIPAL1
chr4	48035916	48036964	1049	*	1000	X00618	ENSG00000198515	47935977	48016672	-	upstream	-19244	19244	NearestLocation	CNGA1
chr8	127662833	127663751	919	*	1000	X00619	ENSG00000279524	127630283	127630657	-	upstream	-32176	32176	NearestLocation	AC108925.1
chr5	96957159	96958285	1127	*	1000	X00620	ENSG00000113441	96935394	97037515	+	inside	21765	21765	Overlapping	LNPEP
chr5	96957159	96958285	1127	*	1000	X00620	ENSG00000200884	96962656	96962757	-	downstream	5598	4371	NearestLocation	Y_RNA
chr3	179969343	179970079	737	*	1000	X00621	ENSG00000114757	179794958	180037053	-	inside	67710	66974	NearestLocation	PEX5L
chr6	111159498	111160277	780	*	1000	X00622	ENSG00000112394	111087503	111231194	+	inside	71995	70917	Overlapping	SLC16A10
chr6	111159498	111160277	780	*	1000	X00622	ENSG00000200926	111091213	111091332	-	upstream	-68166	68166	NearestLocation	RNU6-960P
chr6	16670310	16671177	868	*	1000	X00623	ENSG00000124788	16299112	16761491	-	inside	91181	90314	Overlapping	ATXN1
chr6	16670310	16671177	868	*	1000	X00623	ENSG00000229931	16761138	16762652	+	upstream	-90828	89961	NearestLocation	RP1-151F17.1
chr12	11778514	11780092	1579	*	1000	X00624	ENSG00000139083	11649854	11895402	+	inside	128660	115310	NearestLocation	ETV6
chr12	11778514	11780092	1579	*	1000	X00624	LRG_609	11649854	11895402	+	inside	128660	115310	NearestLocation	ETV6
chr6	122422632	122423429	798	*	1000	X00625	ENSG00000025156	122399546	122433119	+	inside	23086	9690	Overlapping	HSF2
chr6	122422632	122423429	798	*	1000	X00625	ENSG00000279453	122436789	122439223	-	downstream	16591	13360	NearestLocation	RP3-425C14.4
chr1	199308084	199309165	1082	*	1000	X00626	ENSG00000231718	199148598	199393307	+	inside	159486	84142	Overlapping	RP11-382E9.1
chr1	199308084	199309165	1082	*	1000	X00626	ENSG00000228190	199371877	199372297	+	upstream	-63793	62712	NearestLocation	RPL23AP16
chr2	136381802	136382801	1000	*	1000	X00627	ENSG00000251976	136390332	136390669	+	upstream	-8530	7531	NearestLocation	RN7SKP141
chr1	61332054	61332739	686	*	1000	X00628	ENSG00000162599	60865259	61462793	+	inside	466795	130054	Overlapping	NFIA
chr1	61332054	61332739	686	*	1000	X00628	ENSG00000237853	61248945	61253510	-	upstream	-78544	78544	NearestLocation	NFIA-AS1
chr8	97631119	97631831	713	*	1000	X00629	ENSG00000213750	97624203	97625079	-	upstream	-6040	6040	NearestLocation	KB-1683C8.1
chr9	89421643	89422696	1054	*	1000	X00630	ENSG00000187764	89360787	89498130	-	inside	76487	60856	Overlapping	SEMA4D
chr9	89421643	89422696	1054	*	1000	X00630	ENSG00000231799	89449558	89450754	+	upstream	-27915	26862	NearestLocation	RP13-93L13.2
chr5	40333253	40334066	814	*	1000	X00631	ENSG00000199361	40269558	40269719	+	downstream	63695	63534	NearestLocation	RNU1-150P
chr6	55868348	55869623	1276	*	1000	X00632	ENSG00000112175	55753645	55875564	-	inside	7216	5941	NearestLocation	BMP5
chr1	28144147	28144967	821	*	1000	X00633	ENSG00000253005	28142737	28142841	-	upstream	-1306	1306	NearestLocation	RNU6-176P
chr5	145946147	145947122	976	*	1000	X00634	ENSG00000156463	145936579	146081791	+	inside	9568	9568	NearestLocation	SH3RF2
chr4	56723100	56724505	1406	*	1000	X00635	ENSG00000241250	56710060	56710614	+	downstream	13040	12486	NearestLocation	RPL17P20
chr7	50448485	50449896	1412	*	1000	X00636	ENSG00000200815	50435380	50435486	+	downstream	13105	12999	NearestLocation	RNU6-1091P
chr7	50448485	50449896	1412	*	1000	X00636	ENSG00000132436	50444128	50542535	-	inside	94050	4357	Overlapping	FIGNL1
chr2	200943237	200944081	845	*	1000	X00637	ENSG00000115942	200908973	200963680	-	inside	20443	19599	Overlapping	ORC2
chr2	200943237	200944081	845	*	1000	X00637	ENSG00000183308	200963263	201009102	+	upstream	-20026	19182	NearestLocation	AC005037.3
chr4	26731130	26731922	793	*	1000	X00638	ENSG00000109680	26576437	26755351	+	inside	154693	23429	Overlapping	TBC1D19
chr4	26731130	26731922	793	*	1000	X00638	ENSG00000200999	26702309	26702388	+	downstream	28821	28742	NearestLocation	SNORD74
chr11	108733236	108734045	810	*	1000	X00639	ENSG00000178105	108665025	108940930	+	inside	68211	68211	Overlapping	DDX10
chr11	108733236	108734045	810	*	1000	X00639	ENSG00000254730	108727741	108730104	-	upstream	-3132	3132	NearestLocation	RP11-801G16.2
chr4	142823756	142825010	1255	*	1000	X00640	ENSG00000109452	142023160	142847432	-	inside	23676	22422	NearestLocation	INPP4B
chr1	221438765	221440809	2045	*	1000	X00641	ENSG00000232436	221508559	221510979	+	upstream	-69794	67750	NearestLocation	RP11-103C3.1
chr6	90025412	90026713	1302	*	1000	X00642	ENSG00000112182	89926529	90296908	-	inside	271496	98883	Overlapping	BACH2
chr6	90025412	90026713	1302	*	1000	X00642	ENSG00000222078	90001222	90001506	-	upstream	-23906	23906	NearestLocation	RN7SKP110
chr6	20582861	20583775	915	*	1000	X00643	ENSG00000145996	20534457	21232404	+	inside	48404	48404	NearestLocation	CDKAL1
chr6	130026227	130027406	1180	*	1000	X00644	ENSG00000198945	130013699	130141451	+	inside	12528	12528	NearestLocation	L3MBTL3
chr12	92136920	92137837	918	*	1000	X00645	ENSG00000257242	91984976	92142914	-	inside	5994	5077	NearestLocation	LINC01619
chr15	38688600	38689398	799	*	1000	X00646	ENSG00000259747	38671847	38689191	+	overlapEnd	16753	207	Overlapping	RP11-275I4.2
chr15	38688600	38689398	799	*	1000	X00646	ENSG00000175779	38696598	38700038	+	upstream	-7998	7200	NearestLocation	C15orf53
chr12	10540509	10541432	924	*	1000	X00647	ENSG00000257016	10551266	10551535	-	downstream	11026	9834	NearestLocation	SLC25A39P2
chr12	95609524	95610113	590	*	1000	X00648	ENSG00000257150	95551582	95673999	+	inside	57942	57942	Overlapping	PGAM1P5
chr12	95609524	95610113	590	*	1000	X00648	ENSG00000212448	95617689	95617786	+	upstream	-8165	7576	NearestLocation	Y_RNA
chr7	102834694	102835584	891	*	1000	X00649	ENSG00000161040	102813230	103074843	-	inside	240149	21464	Overlapping	FBXL13
chr7	102834694	102835584	891	*	1000	X00649	ENSG00000252643	102834605	102834708	+	overlapEnd	89	14	NearestLocation	RNU6-1136P
chr3	71256416	71257240	825	*	1000	X00650	ENSG00000114861	70954693	71583989	-	inside	327573	301723	Overlapping	FOXP1
chr3	71256416	71257240	825	*	1000	X00650	ENSG00000277539	71276087	71289616	-	downstream	33200	18847	NearestLocation	RP11-298C2.1
chr8	120774967	120775647	681	*	1000	X00651	ENSG00000172164	120535745	120813273	-	inside	38306	37626	Overlapping	SNTB1
chr8	120774967	120775647	681	*	1000	X00651	ENSG00000248318	120761253	120776832	+	inside	13714	1185	NearestLocation	RP11-713M15.1
chr3	188788333	188789685	1353	*	1000	X00652	ENSG00000145012	188153284	188890671	+	inside	635049	100986	Overlapping	LPP
chr3	188788333	188789685	1353	*	1000	X00652	ENSG00000207651	188688781	188688866	+	downstream	99552	99467	NearestLocation	MIR28
chr11	17230815	17231527	713	*	1000	X00653	ENSG00000070081	17208153	17349974	+	inside	22662	22662	Overlapping	NUCB2
chr11	17230815	17231527	713	*	1000	X00653	ENSG00000197149	17228279	17229151	+	downstream	2536	1664	NearestLocation	RP11-452G18.2
chr5	157246726	157248263	1538	*	1000	X00654	ENSG00000113263	157142933	157255191	+	inside	103793	6928	Overlapping	ITK
chr5	157246726	157248263	1538	*	1000	X00654	LRG_189	157180896	157255099	+	inside	65830	6836	Overlapping	ITK
chr5	157246726	157248263	1538	*	1000	X00654	ENSG00000055163	157266079	157395595	+	upstream	-19353	17816	NearestLocation	CYFIP2
chr2	157420681	157421442	762	*	1000	X00655	ENSG00000230562	157379724	157380414	-	upstream	-40267	40267	NearestLocation	FAM133DP
chr2	157420681	157421442	762	*	1000	X00655	ENSG00000115165	157414619	157488961	-	inside	68280	6062	Overlapping	CYTIP
chr3	67349346	67350056	711	*	1000	X00656	ENSG00000241884	67296300	67306359	+	downstream	53046	42987	NearestLocation	RP11-85I21.1
chr1	230084365	230085118	754	*	1000	X00657	ENSG00000143641	230057990	230282124	+	inside	26375	26375	NearestLocation	GALNT2
chr10	93462712	93463346	635	*	1000	X00658	ENSG00000138119	93306429	93482317	-	inside	19605	18971	NearestLocation	MYOF
chr17	64580361	64581494	1134	*	1000	X00659	ENSG00000108854	64542295	64662068	-	inside	81707	38066	Overlapping	SMURF2
chr17	64580361	64581494	1134	*	1000	X00659	ENSG00000271779	64572829	64573081	+	downstream	7532	7280	NearestLocation	RP11-87N3.6
chr5	35835271	35836735	1465	*	1000	X00660	ENSG00000248969	35678484	35827018	-	upstream	-8253	8253	NearestLocation	CTD-2113L7.1
chr20	54285154	54285930	777	*	1000	X00661	ENSG00000280041	54249953	54250327	+	downstream	35201	34827	NearestLocation	AL133335.1
chr1	19010894	19011623	730	*	1000	X00662	ENSG00000169991	18904281	18956686	-	upstream	-54208	54208	NearestLocation	IFFO2
chr2	43293653	43294567	915	*	1000	X00663	ENSG00000234936	43229573	43233394	+	downstream	64080	60259	NearestLocation	AC010883.5
chr2	43293653	43294567	915	*	1000	X00663	ENSG00000115970	43230836	43596046	-	inside	302393	62817	Overlapping	THADA
chr18	49161495	49162161	667	*	1000	X00664	ENSG00000141627	49041474	49461347	-	inside	299852	120021	Overlapping	DYM
chr18	49161495	49162161	667	*	1000	X00664	ENSG00000266696	49205912	49208781	+	upstream	-44417	43751	NearestLocation	RP11-30L3.2
chr17	40560718	40562321	1604	*	1000	X00665	ENSG00000126353	40553769	40565472	-	inside	4754	3151	NearestLocation	CCR7
chr1	207389901	207390722	822	*	1000	X00666	ENSG00000274245	207372559	207373252	+	downstream	17342	16649	NearestLocation	RP11-357P18.2
chr2	64035108	64036855	1748	*	1000	X00667	ENSG00000143952	63892146	64019072	-	upstream	-16036	16036	NearestLocation	VPS54
chr6	106520581	106521662	1082	*	1000	X00668	ENSG00000112297	106360808	106571978	+	inside	159773	50316	Overlapping	AIM1
chr6	106520581	106521662	1082	*	1000	X00668	ENSG00000282408	106451496	106457248	-	upstream	-63333	63333	NearestLocation	RP3-335E1.1
chr13	79392660	79393532	873	*	1000	X00669	ENSG00000139746	79311824	79406477	-	inside	13817	12945	Overlapping	RBM26
chr13	79392660	79393532	873	*	1000	X00669	ENSG00000252496	79389534	79389631	-	upstream	-3029	3029	NearestLocation	RNA5SP33
chr2	201130491	201131203	713	*	1000	X00670	ENSG00000003402	201116104	201176687	+	inside	14387	14387	Overlapping	CFLAR
chr2	201130491	201131203	713	*	1000	X00670	ENSG00000232133	201137516	201140027	-	downstream	9536	6313	NearestLocation	IMPDH1P10
chr6	2940129	2941389	1261	*	1000	X00671	ENSG00000228365	2916894	2917733	+	downstream	23235	22396	NearestLocation	RP1-90J20.2
chr1	223189977	223190988	1012	*	1000	X00672	ENSG00000226601	223181144	223188154	+	downstream	8833	1823	NearestLocation	RP11-239E10.3
chr10	60963397	60964395	999	*	1000	X00673	ENSG00000072422	60869438	61001440	-	inside	38043	37045	NearestLocation	RHOBTB1
chr1	156511488	156512111	624	*	1000	X00674	ENSG00000260460	156509854	156511681	+	overlapEnd	1634	193	NearestLocation	RP11-284F21.8
chr7	8040647	8041345	699	*	1000	X00675	ENSG00000106415	7968794	8094272	+	inside	71853	52927	Overlapping	GLCCI1
chr7	8040647	8041345	699	*	1000	X00675	ENSG00000233264	7980312	7982228	+	downstream	60335	58419	NearestLocation	AC006042.8
chr14	31388461	31389538	1078	*	1000	X00676	ENSG00000129493	31291791	31420582	-	inside	32121	31044	Overlapping	HEATR5A
chr14	31388461	31389538	1078	*	1000	X00676	ENSG00000203546	31334312	31457441	-	inside	68980	54149	Overlapping	RP11-176H8.1
chr14	31388461	31389538	1078	*	1000	X00676	ENSG00000250365	31420286	31452883	+	upstream	-31825	30748	NearestLocation	CTD-2213F21.2
chr17	76264494	76265214	721	*	1000	X00677	ENSG00000185262	76265202	76271299	+	overlapStart	-708	12	NearestLocation	UBALD2
chr3	94010905	94011874	970	*	1000	X00678	ENSG00000169379	93980139	94055668	+	inside	30766	30766	Overlapping	ARL13B
chr3	94010905	94011874	970	*	1000	X00678	ENSG00000178750	94014369	94028610	-	downstream	17705	2495	NearestLocation	STX19
chr4	76057925	76058860	936	*	1000	X00679	ENSG00000156219	76011184	76112802	+	inside	46741	46741	Overlapping	ART3
chr4	76057925	76058860	936	*	1000	X00679	ENSG00000169248	76033682	76041415	-	upstream	-16510	16510	NearestLocation	CXCL11
chr10	63173508	63174405	898	*	1000	X00680	ENSG00000148572	63133247	63155031	+	downstream	40261	18477	NearestLocation	NRBF2
chr10	63173508	63174405	898	*	1000	X00680	ENSG00000171988	63167221	63521850	-	inside	348342	6287	Overlapping	JMJD1C
chr8	127205835	127207010	1176	*	1000	X00681	ENSG00000254166	127185635	127203222	-	upstream	-2613	2613	NearestLocation	CASC19
chr6	156957957	156958728	772	*	1000	X00682	ENSG00000049618	156777374	157210779	+	inside	180583	180583	Overlapping	ARID1B
chr6	156957957	156958728	772	*	1000	X00682	ENSG00000218596	156976294	156977072	+	upstream	-18337	17566	NearestLocation	RP11-2J18.1
chr9	22079394	22080435	1042	*	1000	X00683	ENSG00000240498	21994778	22121097	+	inside	84616	40662	Overlapping	CDKN2B-AS1
chr9	22079394	22080435	1042	*	1000	X00683	ENSG00000274055	22046758	22046901	+	downstream	32636	32493	NearestLocation	CDKN2B-AS_3
chr1	182248663	182249814	1152	*	1000	X00684	ENSG00000228918	182129310	182314061	-	inside	65398	64247	NearestLocation	LINC01344
chr1	27481755	27482467	713	*	1000	X00685	ENSG00000158195	27404226	27490158	-	inside	8403	7691	NearestLocation	WASF2
chr1	160672303	160673587	1285	*	1000	X00686	ENSG00000228863	160670778	160699761	+	inside	1525	1525	NearestLocation	RP11-404F10.2
chr1	246329557	246330539	983	*	1000	X00687	ENSG00000185420	245749342	246507312	-	inside	177755	176773	Overlapping	SMYD3
chr1	246329557	246330539	983	*	1000	X00687	ENSG00000230184	246321663	246322438	-	upstream	-7119	7119	NearestLocation	SMYD3-IT1
chr12	120821592	120822625	1034	*	1000	X00688	ENSG00000157837	120762510	120904371	-	inside	82779	59082	Overlapping	SPPL3
chr12	120821592	120822625	1034	*	1000	X00688	ENSG00000213137	120845110	120845647	-	downstream	24055	22485	NearestLocation	ARF1P2
chr2	191059181	191059745	565	*	1000	X00689	ENSG00000231858	191021526	191032314	+	downstream	37655	26867	NearestLocation	AC067945.4
chr2	191059181	191059745	565	*	1000	X00689	ENSG00000138378	191029576	191151596	-	inside	92415	29605	Overlapping	STAT4
chr8	127288097	127288807	711	*	1000	X00690	ENSG00000271509	127292233	127292440	+	upstream	-4136	3426	NearestLocation	RP11-382A18.3
chr10	26430630	26431416	787	*	1000	X00691	ENSG00000077420	26438203	26567803	+	upstream	-7573	6787	NearestLocation	APBB1IP
chr22	25749553	25750234	682	*	1000	X00692	ENSG00000133454	25742144	26031041	+	inside	7409	7409	Overlapping	MYO18B
chr22	25749553	25750234	682	*	1000	X00692	ENSG00000278960	25756318	25756669	-	downstream	7116	6084	NearestLocation	CTA-407F11.9
chr3	112972750	112974124	1375	*	1000	X00693	ENSG00000163606	112921209	112975122	-	inside	2372	998	NearestLocation	CD200R1
chr12	27802233	27803204	972	*	1000	X00694	ENSG00000087448	27780020	27803040	+	overlapEnd	22213	164	Overlapping	KLHL42
chr12	27802233	27803204	972	*	1000	X00694	ENSG00000256512	27798641	27800708	-	upstream	-1525	1525	NearestLocation	RP11-860B13.3
chr7	28154798	28156186	1389	*	1000	X00695	ENSG00000153814	27830573	28180743	-	inside	25945	24557	Overlapping	JAZF1
chr7	28154798	28156186	1389	*	1000	X00695	ENSG00000234336	28180322	28243917	+	upstream	-25524	24136	NearestLocation	JAZF1-AS1
chr12	11980864	11981836	973	*	1000	X00696	ENSG00000121380	12049844	12211084	+	upstream	-68980	68008	NearestLocation	BCL2L14
chr10	14604863	14605855	993	*	1000	X00697	ENSG00000065809	14518557	14774897	-	inside	170034	86306	Overlapping	FAM107B
chr10	14604863	14605855	993	*	1000	X00697	ENSG00000236495	14652742	14661691	+	upstream	-47879	46887	NearestLocation	RP11-7C6.1
chr11	110345559	110346503	945	*	1000	X00698	ENSG00000254416	110355130	110406400	+	upstream	-9571	8627	NearestLocation	RP11-347E10.1
chr16	57536998	57538822	1825	*	1000	X00699	ENSG00000135736	57512178	57536599	-	upstream	-399	399	NearestLocation	CCDC102A
chr12	89472175	89473328	1154	*	1000	X00700	ENSG00000139323	89419718	89526024	-	inside	53849	52457	Overlapping	POC1B
chr12	89472175	89473328	1154	*	1000	X00700	ENSG00000226982	89500093	89502670	+	upstream	-27918	26765	NearestLocation	CENPCP1
chr2	45750358	45751042	685	*	1000	X00701	ENSG00000171132	45651345	46187990	+	inside	99013	99013	Overlapping	PRKCE
chr2	45750358	45751042	685	*	1000	X00701	ENSG00000228481	45674701	45675476	-	upstream	-74882	74882	NearestLocation	U51244.2
chr3	11625880	11626768	889	*	1000	X00702	ENSG00000144560	11556070	11771350	-	inside	145470	69810	Overlapping	VGLL4
chr3	11625880	11626768	889	*	1000	X00702	ENSG00000272483	11611602	11612197	+	downstream	14278	13683	NearestLocation	RP11-169K17.3
chr22	23011870	23012539	670	*	1000	X00703	ENSG00000223679	22990690	23008356	+	downstream	21180	3514	NearestLocation	AP000362.1
chr4	35970225	35971131	907	*	1000	X00704	ENSG00000047365	35948221	36244509	-	inside	274284	22004	Overlapping	ARAP2
chr4	35970225	35971131	907	*	1000	X00704	ENSG00000248466	36065060	36065726	-	downstream	95501	93929	NearestLocation	RP11-640B6.1
chr5	132635619	132636470	852	*	1000	X00705	ENSG00000113522	132556019	132646344	+	inside	79600	9874	Overlapping	RAD50
chr5	132635619	132636470	852	*	1000	X00705	ENSG00000223442	132630589	132664272	-	inside	28653	5030	Overlapping	TH2LCRR
chr5	132635619	132636470	852	*	1000	X00705	ENSG00000169194	132656263	132661110	+	upstream	-20644	19793	NearestLocation	IL13
chr10	73479988	73480611	624	*	1000	X00706	ENSG00000107758	73436428	73496024	-	inside	16036	15413	Overlapping	PPP3CB
chr10	73479988	73480611	624	*	1000	X00706	ENSG00000221817	73495525	73520070	+	upstream	-15537	14914	NearestLocation	PPP3CB-AS1
chr18	59926840	59927938	1099	*	1000	X00707	ENSG00000267066	59929226	59930330	+	upstream	-2386	1288	NearestLocation	RP11-866E20.1
chr4	72112369	72113315	947	*	1000	X00708	ENSG00000056291	72031804	72148067	+	inside	80565	34752	NearestLocation	NPFFR2
chr2	10444358	10445139	782	*	1000	X00709	ENSG00000115758	10439968	10448504	-	inside	4146	3365	Overlapping	ODC1
chr2	10444358	10445139	782	*	1000	X00709	ENSG00000206633	10446714	10446849	-	downstream	2491	1575	NearestLocation	SNORA80B
chr5	132019524	132020685	1162	*	1000	X00710	ENSG00000164398	131949973	132012243	-	upstream	-7281	7281	NearestLocation	ACSL6
chr2	191193471	191194687	1217	*	1000	X00711	ENSG00000230611	191174233	191174835	+	downstream	19238	18636	NearestLocation	HMGB1P27
chr21	25456581	25458015	1435	*	1000	X00712	ENSG00000185433	25385820	25431701	-	upstream	-24880	24880	NearestLocation	LINC00158
chr14	20400523	20401653	1131	*	1000	X00713	ENSG00000129566	20365667	20413429	-	inside	12906	11776	NearestLocation	TEP1
chr1	229280626	229281749	1124	*	1000	X00714	ENSG00000240524	229270927	229271599	-	upstream	-9027	9027	NearestLocation	RP5-1061H20.3
chr1	229280626	229281749	1124	*	1000	X00714	ENSG00000168118	229271062	229305894	+	inside	9564	9564	Overlapping	RAB4A
chr17	9289571	9290543	973	*	1000	X00715	ENSG00000170310	9250471	9576591	-	inside	287020	39100	Overlapping	STX8
chr17	9289571	9290543	973	*	1000	X00715	ENSG00000263708	9283174	9305651	+	inside	6397	6397	NearestLocation	RP11-85B7.4
chr4	80077570	80078259	690	*	1000	X00716	ENSG00000163297	79901149	80125454	-	inside	47884	47195	Overlapping	ANTXR2
chr4	80077570	80078259	690	*	1000	X00716	ENSG00000236530	80079532	80081122	+	upstream	-1962	1273	NearestLocation	AC097711.1
chr7	18538287	18539056	770	*	1000	X00717	ENSG00000048052	18086949	19002416	+	inside	451338	451338	Overlapping	HDAC9
chr7	18538287	18539056	770	*	1000	X00717	ENSG00000225000	18429062	18430738	-	upstream	-107549	107549	NearestLocation	AC010082.2
chr17	3791362	3792099	738	*	1000	X00718	ENSG00000083457	3714628	3801243	-	inside	9881	9144	NearestLocation	ITGAE
chr17	64973896	64975044	1149	*	1000	X00719	ENSG00000214174	64966550	64975576	-	inside	1680	532	NearestLocation	AMZ2P1
chr14	51848976	51849733	758	*	1000	X00720	ENSG00000186469	51826195	51979342	+	inside	22781	22781	NearestLocation	GNG2
chr2	174024003	174025070	1068	*	1000	X00721	ENSG00000260868	174025280	174027163	+	upstream	-1277	210	NearestLocation	RP11-394I13.1
chr5	76790375	76791670	1296	*	1000	X00722	ENSG00000164251	76818933	76835315	+	upstream	-28558	27263	NearestLocation	F2RL1
chr3	31252365	31253204	840	*	1000	X00723	ENSG00000230111	31269007	31269406	+	upstream	-16642	15803	NearestLocation	AC115283.1
chr1	116772056	116773621	1566	*	1000	X00724	ENSG00000225079	116775104	116775623	-	downstream	3567	1483	NearestLocation	FTH1P22
chr17	29691991	29692774	784	*	1000	X00725	ENSG00000264031	29560547	29707090	+	inside	131444	14316	Overlapping	ABHD15-AS1
chr17	29691991	29692774	784	*	1000	X00725	ENSG00000141298	29625938	29930276	-	inside	238285	66053	Overlapping	SSH2
chr17	29691991	29692774	784	*	1000	X00725	ENSG00000240531	29716279	29716685	-	downstream	24694	23505	NearestLocation	RPL21P123
chr18	13374913	13375929	1017	*	1000	X00726	ENSG00000168675	13217498	13652755	+	inside	157415	157415	Overlapping	LDLRAD4
chr18	13374913	13375929	1017	*	1000	X00726	ENSG00000267393	13362203	13366243	-	upstream	-8670	8670	NearestLocation	RP11-691H4.3
chr12	50555168	50556214	1047	*	1000	X00727	ENSG00000066084	50504985	50748667	+	inside	50183	50183	NearestLocation	DIP2B
chr2	64113920	64114619	700	*	1000	X00728	ENSG00000228079	64086353	64088246	-	upstream	-25674	25674	NearestLocation	AC012368.1
chr2	64113920	64114619	700	*	1000	X00728	ENSG00000197329	64092652	64144454	-	inside	30534	21268	Overlapping	PELI1
chr8	115427431	115428121	691	*	1000	X00729	ENSG00000104447	115408496	115809673	-	inside	382242	18935	Overlapping	TRPS1
chr8	115427431	115428121	691	*	1000	X00729	ENSG00000227170	115509602	115511325	+	upstream	-82171	81481	NearestLocation	AF178030.2
chr8	8843824	8844750	927	*	1000	X00730	ENSG00000147324	8783354	8893645	-	inside	49821	48895	NearestLocation	MFHAS1
chrX	46967317	46968220	904	*	1000	X00731	ENSG00000102221	46912276	47061242	+	inside	55041	55041	NearestLocation	JADE3
chr6	142851435	142852249	815	*	1000	X00732	ENSG00000010818	142751467	142945201	-	inside	93766	92952	Overlapping	HIVEP2
chr6	142851435	142852249	815	*	1000	X00732	ENSG00000237851	142788123	142794086	+	downstream	63312	57349	NearestLocation	RP1-67K17.4
chr8	42154627	42156499	1873	*	1000	X00733	ENSG00000070718	42152946	42171673	+	inside	1681	1681	NearestLocation	AP3M2
chr11	110348995	110350685	1691	*	1000	X00734	ENSG00000254416	110355130	110406400	+	upstream	-6135	4445	NearestLocation	RP11-347E10.1
chr3	5197346	5198074	729	*	1000	X00735	ENSG00000268509	5187172	5188298	-	upstream	-9048	9048	NearestLocation	RP11-572B2.1
chr3	5197346	5198074	729	*	1000	X00735	ENSG00000134109	5187646	5219957	+	inside	9700	9700	Overlapping	EDEM1
chr6	129490399	129491616	1218	*	1000	X00736	ENSG00000196569	128883141	129516569	+	inside	607258	24953	Overlapping	LAMA2
chr6	129490399	129491616	1218	*	1000	X00736	LRG_409	128883141	129516566	+	inside	607258	24950	Overlapping	LAMA2
chr6	129490399	129491616	1218	*	1000	X00736	ENSG00000233351	129479615	129481410	-	upstream	-8989	8989	NearestLocation	RP1-69D17.3
chr12	68373740	68375113	1374	*	1000	X00737	ENSG00000251301	68332888	68451663	-	inside	77923	40852	Overlapping	RP11-81H14.2
chr12	68373740	68375113	1374	*	1000	X00737	ENSG00000256273	68344664	68349959	+	downstream	29076	23781	NearestLocation	RP11-71J4.2
chr10	59880734	59881952	1219	*	1000	X00738	ENSG00000108091	59788763	59906656	-	inside	25922	24704	NearestLocation	CCDC6
chr14	71022689	71023490	802	*	1000	X00739	ENSG00000100731	70907405	71115382	+	inside	115284	91892	Overlapping	PCNX1
chr14	71022689	71023490	802	*	1000	X00739	ENSG00000258930	71031686	71031970	-	downstream	9281	8196	NearestLocation	RP5-1163L11.2
chr2	111115354	111116714	1361	*	1000	X00740	ENSG00000153093	110732573	111118222	+	inside	382781	1508	Overlapping	ACOXL
chr2	111115354	111116714	1361	*	1000	X00740	ENSG00000204581	111098345	111115588	-	overlapStart	234	234	NearestLocation	AC096670.3
chr9	125331892	125333231	1340	*	1000	X00741	ENSG00000165219	125261794	125367207	+	inside	70098	33976	Overlapping	GAPVD1
chr9	125331892	125333231	1340	*	1000	X00741	ENSG00000200554	125303920	125304026	-	upstream	-27866	27866	NearestLocation	RNU6-1020P
chr4	158820936	158821761	826	*	1000	X00742	ENSG00000052795	158769138	158908049	+	inside	51798	51798	Overlapping	FNIP2
chr4	158820936	158821761	826	*	1000	X00742	ENSG00000206703	158794590	158794696	-	upstream	-26240	26240	NearestLocation	RNU6-128P
chr5	119397277	119398602	1326	*	1000	X00743	ENSG00000145779	119268692	119399688	+	inside	128585	1086	Overlapping	TNFAIP8
chr5	119397277	119398602	1326	*	1000	X00743	ENSG00000202092	119445716	119445833	+	upstream	-48439	47114	NearestLocation	RNA5SP190
chr1	111600621	111601693	1073	*	1000	X00744	ENSG00000116473	111542218	111716691	+	inside	58403	58403	Overlapping	RAP1A
chr1	111600621	111601693	1073	*	1000	X00744	ENSG00000231346	111599655	111608723	-	inside	8102	966	NearestLocation	LINC01160
chr18	69899240	69900177	938	*	1000	X00745	ENSG00000150637	69831158	69961803	-	inside	62563	61626	NearestLocation	CD226
chr5	137997683	137998719	1037	*	1000	X00746	ENSG00000031003	137937960	138051961	-	inside	54278	53242	Overlapping	FAM13B
chr5	137997683	137998719	1037	*	1000	X00746	ENSG00000246323	138032774	138037266	+	upstream	-35091	34055	NearestLocation	RP11-325L7.1
chr11	108222842	108224492	1651	*	1000	X00747	ENSG00000149311	108222484	108369102	+	inside	358	358	Overlapping	ATM
chr11	108222842	108224492	1651	*	1000	X00747	LRG_135	108222832	108369099	+	inside	10	10	NearestLocation	ATM
chr15	60547896	60548741	846	*	1000	X00748	ENSG00000245534	60479178	60630637	+	inside	68718	68718	Overlapping	RORA-AS1
chr15	60547896	60548741	846	*	1000	X00748	ENSG00000069667	60488284	61229319	-	inside	681423	59612	Overlapping	RORA
chr15	60547896	60548741	846	*	1000	X00748	ENSG00000259513	60558080	60558401	+	upstream	-10184	9339	NearestLocation	CYCSP38
chr16	71841959	71842956	998	*	1000	X00749	ENSG00000224470	71845991	71885268	+	upstream	-4032	3035	NearestLocation	ATXN1L
chr6	151703997	151704986	990	*	1000	X00750	ENSG00000091831	151656691	152129619	+	inside	47306	47306	NearestLocation	ESR1
chr3	46299087	46300375	1289	*	1000	X00751	ENSG00000236736	46310591	46311922	-	downstream	12835	10216	NearestLocation	UQCRC2P1
chr15	63177039	63177932	894	*	1000	X00752	ENSG00000166128	63189469	63267782	+	upstream	-12430	11537	NearestLocation	RAB8B
chr16	80580048	80581122	1075	*	1000	X00753	ENSG00000260737	80566794	80572808	-	upstream	-7240	7240	NearestLocation	LINC01227
chr15	85710365	85711025	661	*	1000	X00754	ENSG00000170776	85380571	85749358	+	inside	329794	38333	Overlapping	AKAP13
chr15	85710365	85711025	661	*	1000	X00754	ENSG00000259453	85701109	85702771	+	downstream	9256	7594	NearestLocation	RP11-815J21.1
chr7	77393087	77393693	607	*	1000	X00755	ENSG00000186088	77310751	77416400	-	inside	23313	22707	NearestLocation	GSAP
chr6	80164966	80165708	743	*	1000	X00756	ENSG00000083123	80106647	80346270	+	inside	58319	58319	NearestLocation	BCKDHB
chr13	42496857	42498354	1498	*	1000	X00757	ENSG00000120659	42562736	42608013	+	upstream	-65879	64382	NearestLocation	TNFSF11
chr13	46340112	46341897	1786	*	1000	X00758	ENSG00000223336	46374401	46374590	-	downstream	34478	32504	NearestLocation	RNU2-6P
chr17	62653141	62653892	752	*	1000	X00759	ENSG00000011028	62627401	62693597	+	inside	25740	25740	Overlapping	MRC2
chr17	62653141	62653892	752	*	1000	X00759	ENSG00000207382	62661621	62661725	-	downstream	8584	7729	NearestLocation	Y_RNA
chr2	98438150	98439339	1190	*	1000	X00760	ENSG00000040933	98444854	98594390	+	upstream	-6704	5515	NearestLocation	INPP4A
chr7	116316714	116317794	1081	*	1000	X00761	ENSG00000243243	116237929	116327896	-	inside	11182	10102	Overlapping	AC073130.3
chr7	116316714	116317794	1081	*	1000	X00761	ENSG00000237813	116238260	116499465	-	inside	182751	78454	Overlapping	AC002066.1
chr7	116316714	116317794	1081	*	1000	X00761	ENSG00000105971	116287380	116508541	+	inside	29334	29334	Overlapping	CAV2
chr7	116316714	116317794	1081	*	1000	X00761	ENSG00000213167	116320751	116321031	+	upstream	-4037	2957	NearestLocation	Metazoa_SRP
chr4	39353399	39354470	1072	*	1000	X00762	ENSG00000035928	39287456	39366375	-	inside	12976	11905	NearestLocation	RFC1
chr3	71062647	71064543	1897	*	1000	X00763	ENSG00000114861	70954693	71583989	-	inside	521342	107954	Overlapping	FOXP1
chr3	71062647	71064543	1897	*	1000	X00763	ENSG00000277539	71276087	71289616	-	downstream	226969	211544	NearestLocation	RP11-298C2.1
chrX	24168744	24169812	1069	*	1000	X00764	ENSG00000234230	24146225	24149654	-	upstream	-19090	19090	NearestLocation	ZFX-AS1
chrX	24168744	24169812	1069	*	1000	X00764	ENSG00000005889	24149173	24216255	+	inside	19571	19571	Overlapping	ZFX
chr3	186514316	186515268	953	*	1000	X00765	ENSG00000224406	186454982	186493661	-	upstream	-20655	20655	NearestLocation	RP11-48F14.1
chr9	114696559	114698550	1992	*	1000	X00766	ENSG00000230284	114695922	114696315	-	upstream	-244	244	NearestLocation	RP11-402G3.4
chr2	134301028	134301893	866	*	1000	X00767	ENSG00000152127	134119983	134454621	+	inside	181045	152728	Overlapping	MGAT5
chr2	134301028	134301893	866	*	1000	X00767	ENSG00000234060	134319654	134320078	-	downstream	19050	17761	NearestLocation	EDDM3CP
chr1	181140269	181141280	1012	*	1000	X00768	ENSG00000237292	181174484	181182208	+	upstream	-34215	33204	NearestLocation	RP11-540K16.1
chr15	92625239	92626127	889	*	1000	X00769	ENSG00000185442	92617443	92809884	-	inside	184645	7796	Overlapping	FAM174B
chr15	92625239	92626127	889	*	1000	X00769	ENSG00000259064	92627073	92627414	+	upstream	-1834	946	NearestLocation	RP11-386M24.5
chr16	50276645	50277676	1032	*	1000	X00770	ENSG00000121281	50246137	50318135	+	inside	30508	30508	Overlapping	ADCY7
chr16	50276645	50277676	1032	*	1000	X00770	ENSG00000274969	50292616	50292675	+	upstream	-15971	14940	NearestLocation	MIR6771
chr3	188298881	188300212	1332	*	1000	X00771	ENSG00000145012	188153284	188890671	+	inside	145597	145597	Overlapping	LPP
chr3	188298881	188300212	1332	*	1000	X00771	ENSG00000279891	188178543	188180812	+	downstream	120338	118069	NearestLocation	FLJ42393
chr8	58237795	58238465	671	*	1000	X00772	ENSG00000253281	58255771	58272119	-	downstream	34324	17306	NearestLocation	RP11-716D16.1
chr20	48823693	48824661	969	*	1000	X00773	ENSG00000124126	48624252	48827883	-	inside	4190	3222	NearestLocation	PREX1
chr20	48823693	48824661	969	*	1000	X00773	ENSG00000278231	48821688	48849458	-	inside	25765	2005	Overlapping	RP5-906C1.1
chr12	119979875	119981139	1265	*	1000	X00774	ENSG00000135127	119989869	120094494	+	upstream	-9994	8730	NearestLocation	BICDL1
chr17	30795740	30796642	903	*	1000	X00775	ENSG00000176390	30769388	30824776	-	inside	29036	26352	Overlapping	CRLF3
chr17	30795740	30796642	903	*	1000	X00775	ENSG00000266490	30792372	30792833	+	downstream	3368	2907	NearestLocation	CTD-2349P21.9
chr21	31668779	31669977	1199	*	1000	X00776	ENSG00000142168	31659622	31668931	+	overlapEnd	9157	152	Overlapping	SOD1
chr21	31668779	31669977	1199	*	1000	X00776	LRG_652	31659622	31668931	+	overlapEnd	9157	152	Overlapping	SOD1
chr21	31668779	31669977	1199	*	1000	X00776	ENSG00000273271	31666728	31667247	-	upstream	-1532	1532	NearestLocation	AP000254.8
chr14	65179635	65180933	1299	*	1000	X00777	ENSG00000255002	65212893	65222347	-	downstream	42712	31960	NearestLocation	CTD-2509G16.2
chr1	31910794	31911615	822	*	1000	X00778	ENSG00000269967	31851913	31921841	-	inside	11047	10226	NearestLocation	RP11-84A19.4
chr1	31910794	31911615	822	*	1000	X00778	ENSG00000184007	31906421	31944856	-	inside	34062	4373	Overlapping	PTP4A2
chr1	235859518	235860466	949	*	1000	X00779	LRG_143	235661031	235883708	-	inside	24190	23242	Overlapping	LYST
chr1	235859518	235860466	949	*	1000	X00779	ENSG00000143669	235661041	235883640	-	inside	24122	23174	Overlapping	LYST
chr1	235859518	235860466	949	*	1000	X00779	ENSG00000222831	235853000	235853060	-	upstream	-6458	6458	NearestLocation	MIR1537
chr2	196927274	196928424	1151	*	1000	X00780	ENSG00000197121	196833004	196927796	-	overlapStart	522	522	NearestLocation	PGAP1
chr16	18945809	18946465	657	*	1000	X00781	ENSG00000260352	18926863	18937043	+	downstream	18946	8766	NearestLocation	CTD-2288F12.1
chr2	58376351	58377210	860	*	1000	X00782	ENSG00000233723	58427799	59063766	+	upstream	-51448	50589	NearestLocation	LINC01122
chr2	144357757	144358870	1114	*	1000	X00783	ENSG00000121964	143938068	144332568	-	upstream	-25189	25189	NearestLocation	GTDC1
chr9	4832891	4833735	845	*	1000	X00784	ENSG00000120158	4792869	4885917	+	inside	40022	40022	Overlapping	RCL1
chr9	4832891	4833735	845	*	1000	X00784	ENSG00000199065	4850297	4850375	+	upstream	-17406	16562	NearestLocation	MIR101-2
chr4	145806638	145807686	1049	*	1000	X00785	ENSG00000151612	145757627	145938635	-	inside	131997	49011	Overlapping	ZNF827
chr4	145806638	145807686	1049	*	1000	X00785	ENSG00000279481	145830456	145832980	-	downstream	26342	22770	NearestLocation	RP11-181K12.1
chr1	116377456	116378865	1410	*	1000	X00786	ENSG00000163399	116372668	116410261	+	inside	4788	4788	NearestLocation	ATP1A1
chr2	145744473	145745768	1296	*	1000	X00787	ENSG00000234119	145826285	145827830	-	downstream	83357	80517	NearestLocation	AC079248.1
chr1	66258352	66259228	877	*	1000	X00788	ENSG00000184588	65792514	66374579	+	inside	465838	115351	Overlapping	PDE4B
chr1	66258352	66259228	877	*	1000	X00788	ENSG00000223152	66094461	66094546	-	upstream	-163806	163806	NearestLocation	RNU4-88P
chr15	65460757	65461494	738	*	1000	X00789	ENSG00000074603	65442463	65517704	-	inside	56947	18294	Overlapping	DPP8
chr15	65460757	65461494	738	*	1000	X00789	ENSG00000270690	65458574	65459534	+	downstream	2183	1223	NearestLocation	RP11-349G13.3
chr7	87216326	87217434	1109	*	1000	X00790	ENSG00000135185	87196160	87220587	-	inside	4261	3153	Overlapping	TMEM243
chr7	87216326	87217434	1109	*	1000	X00790	ENSG00000200397	87218611	87218712	-	downstream	2386	1177	NearestLocation	Y_RNA
chr3	178419938	178420685	748	*	1000	X00791	ENSG00000197584	178272932	178844429	+	inside	147006	147006	Overlapping	KCNMB2
chr3	178419938	178420685	748	*	1000	X00791	ENSG00000275163	178419123	178843300	+	inside	815	815	Overlapping	RP11-385J1.3
chr3	178419938	178420685	748	*	1000	X00791	ENSG00000223941	178419201	178457309	+	inside	737	737	NearestLocation	LINC01014
chr7	45196145	45196861	717	*	1000	X00792	ENSG00000122679	45157791	45186302	+	downstream	38354	9843	NearestLocation	RAMP3
chr14	67135072	67135695	624	*	1000	X00793	ENSG00000171723	66507407	67181803	+	inside	627665	46108	Overlapping	GPHN
chr14	67135072	67135695	624	*	1000	X00793	ENSG00000172717	67189393	67228550	+	upstream	-54321	53698	NearestLocation	FAM71D
chr2	15176343	15177708	1366	*	1000	X00794	ENSG00000151779	15166909	15561330	-	inside	384987	9434	Overlapping	NBAS
chr2	15176343	15177708	1366	*	1000	X00794	ENSG00000229087	15397435	15397782	-	downstream	221439	219727	NearestLocation	RP11-32P22.1
chr8	42177091	42178198	1108	*	1000	X00795	ENSG00000070718	42152946	42171673	+	downstream	24145	5418	NearestLocation	AP3M2
chr8	42177091	42178198	1108	*	1000	X00795	LRG_570	42174718	42207676	-	inside	30585	2373	Overlapping	PLAT
chr8	42177091	42178198	1108	*	1000	X00795	ENSG00000104368	42175233	42207724	-	inside	30633	1858	Overlapping	PLAT
chr1	192639669	192640559	891	*	1000	X00796	ENSG00000127074	192636138	192660306	+	inside	3531	3531	NearestLocation	RGS13
chr10	72261010	72262153	1144	*	1000	X00797	ENSG00000168209	72273920	72276036	+	upstream	-12910	11767	NearestLocation	DDIT4
chr5	136037148	136038076	929	*	1000	X00798	ENSG00000120708	136028895	136063818	+	inside	8253	8253	NearestLocation	TGFBI
chr1	244599696	244600352	657	*	1000	X00799	ENSG00000179397	244454377	244641177	+	inside	145319	40825	Overlapping	C1orf101
chr1	244599696	244600352	657	*	1000	X00799	ENSG00000227735	244598391	244598687	-	upstream	-1009	1009	NearestLocation	CYCSP5
chr14	71554977	71556406	1430	*	1000	X00800	ENSG00000197555	71320449	71741229	+	inside	234528	184823	Overlapping	SIPA1L1
chr14	71554977	71556406	1430	*	1000	X00800	ENSG00000242330	71448689	71448958	+	downstream	106288	106019	NearestLocation	RN7SL683P
chr3	11237986	11239652	1667	*	1000	X00801	ENSG00000196639	11137093	11263557	+	inside	100893	23905	Overlapping	HRH1
chr3	11237986	11239652	1667	*	1000	X00801	ENSG00000213964	11234256	11234582	-	upstream	-3404	3404	NearestLocation	CHCHD4P4
chr14	35159686	35160646	961	*	1000	X00802	ENSG00000100890	35121846	35277614	+	inside	37840	37840	Overlapping	KIAA0391
chr14	35159686	35160646	961	*	1000	X00802	ENSG00000258790	35122549	35317474	+	inside	37137	37137	Overlapping	RP11-561B11.2
chr14	35159686	35160646	961	*	1000	X00802	ENSG00000259090	35157904	35159099	-	upstream	-587	587	NearestLocation	SEPT7P1
chr3	186882158	186883326	1169	*	1000	X00803	ENSG00000223803	186900198	186900557	+	upstream	-18040	16872	NearestLocation	RPS20P14
chr10	43160114	43161723	1610	*	1000	X00804	ENSG00000169826	43138486	43185308	+	inside	21628	21628	NearestLocation	CSGALNACT2
chr2	160294226	160294903	678	*	1000	X00805	ENSG00000115221	160099666	160271888	-	upstream	-22338	22338	NearestLocation	ITGB6
chr2	160294226	160294903	678	*	1000	X00805	ENSG00000153250	160272151	160493794	-	inside	199568	22075	Overlapping	RBMS1
chr2	181128054	181128938	885	*	1000	X00806	ENSG00000238171	181076051	181105968	-	upstream	-22086	22086	NearestLocation	AC068196.1
chr2	181128054	181128938	885	*	1000	X00806	ENSG00000234663	181101932	181399559	+	inside	26122	26122	Overlapping	AC104820.2
chr5	333347	334637	1291	*	1000	X00807	ENSG00000249915	271621	353856	+	inside	61726	19219	Overlapping	PDCD6
chr5	333347	334637	1291	*	1000	X00807	ENSG00000063438	304176	438291	+	inside	29171	29171	NearestLocation	AHRR
chr2	140893555	140894323	769	*	1000	X00808	ENSG00000168702	140231423	142131701	-	inside	1238146	662132	Overlapping	LRP1B
chr2	140893555	140894323	769	*	1000	X00808	ENSG00000238065	140898423	140899106	+	upstream	-4868	4100	NearestLocation	AC010740.1
chr2	11743834	11744712	879	*	1000	X00809	ENSG00000134324	11677595	11827409	+	inside	66239	66239	Overlapping	LPIN1
chr2	11743834	11744712	879	*	1000	X00809	ENSG00000230790	11740997	11745301	-	inside	1467	589	NearestLocation	AC012456.4
chr2	25301360	25302037	678	*	1000	X00810	ENSG00000119772	25227855	25342590	-	inside	41230	40553	Overlapping	DNMT3A
chr2	25301360	25302037	678	*	1000	X00810	LRG_459	25232961	25342590	-	inside	41230	40553	Overlapping	DNMT3A
chr2	25301360	25302037	678	*	1000	X00810	ENSG00000221445	25328640	25328721	-	downstream	27361	26603	NearestLocation	MIR1301
chr12	109987486	109988424	939	*	1000	X00811	ENSG00000139436	109929792	109996389	-	inside	8903	7965	NearestLocation	GIT2
chr17	9273476	9274477	1002	*	1000	X00812	ENSG00000170310	9250471	9576591	-	inside	303115	23005	Overlapping	STX8
chr17	9273476	9274477	1002	*	1000	X00812	ENSG00000263708	9283174	9305651	+	upstream	-9698	8697	NearestLocation	RP11-85B7.4
chr18	13432989	13433745	757	*	1000	X00813	ENSG00000168675	13217498	13652755	+	inside	215491	215491	Overlapping	LDLRAD4
chr18	13432989	13433745	757	*	1000	X00813	ENSG00000267690	13419421	13427480	-	upstream	-5509	5509	NearestLocation	LDLRAD4-AS1
chr7	150620678	150622007	1330	*	1000	X00814	ENSG00000232361	150614061	150614764	-	upstream	-5914	5914	NearestLocation	RP11-632K21.3
chr8	19445159	19446189	1031	*	1000	X00815	ENSG00000279858	19375128	19375622	-	upstream	-69537	69537	NearestLocation	RP11-618M23.5
chr8	19445159	19446189	1031	*	1000	X00815	ENSG00000147408	19404161	19758029	-	inside	312870	40998	Overlapping	CSGALNACT1
chr1	91753397	91755099	1703	*	1000	X00816	ENSG00000069702	91680343	91906335	-	inside	152938	73054	Overlapping	TGFBR3
chr1	91753397	91755099	1703	*	1000	X00816	ENSG00000239794	91829774	91830066	-	downstream	76669	74675	NearestLocation	RN7SL653P
chr5	55977839	55978478	640	*	1000	X00817	ENSG00000134352	55935095	55994993	-	inside	17154	16515	NearestLocation	IL6ST
chr12	108568717	108569620	904	*	1000	X00818	ENSG00000136003	108562582	108569384	+	overlapEnd	6135	236	NearestLocation	ISCU
chr5	75389036	75390020	985	*	1000	X00819	ENSG00000113163	75368486	75512138	-	inside	123102	20550	Overlapping	COL4A3BP
chr5	75389036	75390020	985	*	1000	X00819	ENSG00000242198	75374463	75374809	+	downstream	14573	14227	NearestLocation	CTD-2235C13.1
chr8	19200591	19201283	693	*	1000	X00820	ENSG00000253557	19084992	19259469	-	inside	58878	58186	Overlapping	RP11-1080G15.1
chr8	19200591	19201283	693	*	1000	X00820	ENSG00000250316	19237737	19241912	+	upstream	-37146	36454	NearestLocation	RP11-618M23.1
chr8	125191617	125192579	963	*	1000	X00821	ENSG00000156831	125091679	125367120	+	inside	99938	99938	Overlapping	NSMCE2
chr8	125191617	125192579	963	*	1000	X00821	ENSG00000242170	125270604	125270902	+	upstream	-78987	78025	NearestLocation	RN7SL329P
chr9	87535593	87536496	904	*	1000	X00822	ENSG00000196730	87497228	87708633	+	inside	38365	38365	Overlapping	DAPK1
chr9	87535593	87536496	904	*	1000	X00822	ENSG00000219928	87525302	87525475	+	downstream	10291	10118	NearestLocation	RP11-40C6.2
chr14	89429469	89431297	1829	*	1000	X00823	ENSG00000053254	89124871	89619149	-	inside	189680	187852	Overlapping	FOXN3
chr14	89429469	89431297	1829	*	1000	X00823	ENSG00000259053	89412312	89954659	-	inside	525190	17157	Overlapping	RP11-33N16.3
chr14	89429469	89431297	1829	*	1000	X00823	ENSG00000258920	89417354	89419793	+	downstream	12115	9676	NearestLocation	FOXN3-AS1
chr2	190718235	190719550	1316	*	1000	X00824	ENSG00000228509	190676944	190708716	-	upstream	-9519	9519	NearestLocation	AC006460.2
chr5	76547295	76547997	703	*	1000	X00825	ENSG00000145703	76403249	76708132	+	inside	144046	144046	Overlapping	IQGAP2
chr5	76547295	76547997	703	*	1000	X00825	ENSG00000250574	76510440	76510766	+	downstream	36855	36529	NearestLocation	CTD-2275D10.2
chr10	8254091	8254992	902	*	1000	X00826	ENSG00000232170	8259331	8268305	-	downstream	14214	4339	NearestLocation	LINC00708
chr3	192886127	192886918	792	*	1000	X00827	ENSG00000180611	192796815	192918161	-	inside	32034	31243	NearestLocation	MB21D2
chr7	105766219	105767165	947	*	1000	X00828	ENSG00000146776	105605067	105876604	-	inside	110385	109439	Overlapping	ATXN7L1
chr7	105766219	105767165	947	*	1000	X00828	ENSG00000226624	105819492	105820101	+	upstream	-53273	52327	NearestLocation	CTA-351J1.1
chr20	835523	837025	1503	*	1000	X00829	ENSG00000125898	833715	857463	+	inside	1808	1808	NearestLocation	FAM110A
chr5	6829016	6829948	933	*	1000	X00830	ENSG00000283420	6827853	6827921	-	upstream	-1095	1095	NearestLocation	MIR4278
chr7	12257477	12258321	845	*	1000	X00831	ENSG00000106460	12211241	12243367	+	downstream	46236	14110	NearestLocation	TMEM106B
chr8	65750527	65751276	750	*	1000	X00832	ENSG00000066855	65644734	65771261	+	inside	105793	19985	Overlapping	MTFR1
chr8	65750527	65751276	750	*	1000	X00832	ENSG00000272155	65714334	65714778	-	upstream	-35749	35749	NearestLocation	RP11-707M3.3
chr8	65750527	65751276	750	*	1000	X00832	ENSG00000205268	65717510	65842322	-	inside	91795	33017	Overlapping	PDE7A
chr13	98528417	98529115	699	*	1000	X00833	ENSG00000102572	98445185	98577940	-	inside	49523	48825	Overlapping	STK24
chr13	98528417	98529115	699	*	1000	X00833	ENSG00000271437	98553243	98553780	+	upstream	-24826	24128	NearestLocation	RP11-295B17.6
chr13	71610214	71611292	1079	*	1000	X00834	ENSG00000276644	71437966	71867192	-	inside	256978	172248	Overlapping	DACH1
chr13	71610214	71611292	1079	*	1000	X00834	ENSG00000236534	71675067	71675469	+	upstream	-64853	63775	NearestLocation	H3F3BP1
chr2	102136752	102137644	893	*	1000	X00835	ENSG00000115594	102064544	102179874	+	inside	72208	42230	Overlapping	IL1R1
chr2	102136752	102137644	893	*	1000	X00835	ENSG00000226925	102172621	102182108	-	downstream	45356	34977	NearestLocation	AC007271.3
chr8	60622116	60622804	689	*	1000	X00836	ENSG00000104388	60516857	60623627	+	inside	105259	823	Overlapping	RAB2A
chr8	60622116	60622804	689	*	1000	X00836	ENSG00000228862	60631509	60636271	-	downstream	14155	8705	NearestLocation	RP11-91I20.3
chr6	20599254	20600234	981	*	1000	X00837	ENSG00000145996	20534457	21232404	+	inside	64797	64797	NearestLocation	CDKAL1
chr19	6947523	6948223	701	*	1000	X00838	ENSG00000268845	6953211	6954904	+	upstream	-5688	4988	NearestLocation	RP11-1137G4.3
chr3	122427072	122428931	1860	*	1000	X00839	ENSG00000272758	122416207	122443180	+	inside	10865	10865	Overlapping	RP11-299J3.8
chr3	122427072	122428931	1860	*	1000	X00839	ENSG00000242531	122416882	122417012	-	upstream	-10060	10060	NearestLocation	RP11-299J3.6
chr3	122427072	122428931	1860	*	1000	X00839	ENSG00000114030	122421949	122514945	-	inside	87873	5123	Overlapping	KPNA1
chr16	28166695	28167419	725	*	1000	X00840	ENSG00000169180	28097979	28211920	-	inside	45225	44501	Overlapping	XPO6
chr16	28166695	28167419	725	*	1000	X00840	ENSG00000200652	28179098	28179223	+	upstream	-12403	11679	NearestLocation	SNORA25
chr2	64100915	64101822	908	*	1000	X00841	ENSG00000228079	64086353	64088246	-	upstream	-12669	12669	NearestLocation	AC012368.1
chr2	64100915	64101822	908	*	1000	X00841	ENSG00000197329	64092652	64144454	-	inside	43539	8263	Overlapping	PELI1
chr10	34281714	34282875	1162	*	1000	X00842	ENSG00000148498	34109560	34815325	-	inside	533611	172154	Overlapping	PARD3
chr10	34281714	34282875	1162	*	1000	X00842	ENSG00000199200	34201979	34202074	-	upstream	-79640	79640	NearestLocation	Y_RNA
chr3	186111127	186111889	763	*	1000	X00843	ENSG00000244405	186046308	186110318	-	upstream	-809	809	NearestLocation	ETV5
chr3	186111127	186111889	763	*	1000	X00843	ENSG00000058866	186105668	186362237	-	inside	251110	5459	Overlapping	DGKG
chr8	29366545	29367306	762	*	1000	X00844	ENSG00000260253	29352420	29353170	-	upstream	-13375	13375	NearestLocation	RP4-676L2.1
chr20	5843948	5844789	842	*	1000	X00845	ENSG00000171984	5750393	5863912	+	inside	93555	19123	Overlapping	C20orf196
chr20	5843948	5844789	842	*	1000	X00845	ENSG00000202380	5890055	5890212	+	upstream	-46107	45266	NearestLocation	RNU1-55P
chr2	64699802	64700622	821	*	1000	X00846	ENSG00000179833	64631621	64751005	-	inside	51203	50383	Overlapping	SERTAD2
chr2	64699802	64700622	821	*	1000	X00846	ENSG00000227791	64665607	64666064	+	downstream	34195	33738	NearestLocation	AC007365.4
chr20	48738604	48739992	1389	*	1000	X00847	ENSG00000124126	48624252	48827883	-	inside	89279	87891	NearestLocation	PREX1
chr21	36309949	36310748	800	*	1000	X00848	ENSG00000159256	36320189	36386148	+	upstream	-10240	9441	NearestLocation	MORC3
chr5	66867519	66868338	820	*	1000	X00849	ENSG00000069020	66596361	67169595	+	inside	271158	271158	Overlapping	MAST4
chr5	66867519	66868338	820	*	1000	X00849	ENSG00000229666	67001383	67003953	-	downstream	136434	133045	NearestLocation	MAST4-AS1
chr6	155170946	155172243	1298	*	1000	X00850	ENSG00000146426	154832697	155257723	+	inside	338249	85480	Overlapping	TIAM2
chr6	155170946	155172243	1298	*	1000	X00850	ENSG00000235381	155253139	155256724	-	downstream	85778	80896	NearestLocation	RP11-477D19.2
chr2	20365142	20366003	862	*	1000	X00851	ENSG00000055917	20248691	20352234	-	upstream	-12908	12908	NearestLocation	PUM2
chr12	674260	674971	712	*	1000	X00852	ENSG00000256672	674801	684127	-	overlapEnd	9867	170	NearestLocation	RP11-218M22.2
chr2	73859557	73860392	836	*	1000	X00853	ENSG00000124356	73828916	73873659	+	inside	30641	13267	Overlapping	STAMBP
chr2	73859557	73860392	836	*	1000	X00853	ENSG00000271536	73877566	73878862	+	upstream	-18009	17174	NearestLocation	RP11-51I5.1
chr12	10303725	10304663	939	*	1000	X00854	ENSG00000134539	10226058	10329600	+	inside	77667	24937	Overlapping	KLRD1
chr12	10303725	10304663	939	*	1000	X00854	ENSG00000256288	10332861	10338292	-	downstream	34567	28198	NearestLocation	RP11-277P12.10
chr3	59566232	59567039	808	*	1000	X00855	ENSG00000277592	59584169	59584445	+	upstream	-17937	17130	NearestLocation	Metazoa_SRP
chr5	115637772	115638621	850	*	1000	X00856	ENSG00000134970	115613508	115632992	-	upstream	-4780	4780	NearestLocation	TMED7
chr12	101793260	101794191	932	*	1000	X00857	ENSG00000111670	101745497	101830938	-	inside	37678	36747	Overlapping	GNPTAB
chr12	101793260	101794191	932	*	1000	X00857	ENSG00000222932	101796410	101796502	-	downstream	3242	2219	NearestLocation	RNU6-172P
chr14	54435396	54436275	880	*	1000	X00858	ENSG00000100528	54423560	54441431	-	inside	6035	5156	NearestLocation	CNIH1
chr4	39623990	39624704	715	*	1000	X00859	ENSG00000163683	39546330	39639090	-	inside	15100	14386	Overlapping	SMIM14
chr4	39623990	39624704	715	*	1000	X00859	ENSG00000252796	39621012	39621073	+	downstream	2978	2917	NearestLocation	RNU7-11P
chr7	106866281	106867407	1127	*	1000	X00860	ENSG00000105851	106865278	106907145	+	inside	1003	1003	NearestLocation	PIK3CG
chr5	131389154	131390226	1073	*	1000	X00861	ENSG00000158985	131245493	131398447	+	inside	143661	8221	Overlapping	CDC42SE2
chr5	131389154	131390226	1073	*	1000	X00861	ENSG00000275939	131440031	131440196	-	downstream	51042	49805	NearestLocation	uc_338
chr15	55694418	55695019	602	*	1000	X00862	ENSG00000166450	55611546	55743090	-	inside	48672	48071	Overlapping	PRTG
chr15	55694418	55695019	602	*	1000	X00862	ENSG00000259180	55680385	55681463	+	downstream	14033	12955	NearestLocation	RP11-420M1.2
chr14	64508119	64509102	984	*	1000	X00863	ENSG00000089775	64449106	64505213	-	upstream	-2906	2906	NearestLocation	ZBTB25
chr14	64508119	64509102	984	*	1000	X00863	ENSG00000126804	64503712	64533690	+	inside	4407	4407	Overlapping	ZBTB1
chr14	105025813	105026622	810	*	1000	X00864	ENSG00000170779	105009573	105021148	-	upstream	-4665	4665	NearestLocation	CDCA4
chr9	114894525	114895404	880	*	1000	X00865	ENSG00000106952	114893343	114930595	-	inside	36070	1182	NearestLocation	TNFSF8
chr2	96340600	96341369	770	*	1000	X00866	ENSG00000121152	96335787	96373845	+	inside	4813	4813	NearestLocation	NCAPH
chrX	20224718	20225346	629	*	1000	X00867	ENSG00000177189	20149911	20267100	-	inside	42382	41754	NearestLocation	RPS6KA3
chr3	5021336	5022941	1606	*	1000	X00868	ENSG00000235831	4896809	4979961	-	upstream	-41375	41375	NearestLocation	BHLHE40-AS1
chr16	68756022	68757958	1937	*	1000	X00869	ENSG00000039068	68737225	68835548	+	inside	18797	18797	Overlapping	CDH1
chr16	68756022	68757958	1937	*	1000	X00869	LRG_301	68737292	68835541	+	inside	18730	18730	Overlapping	CDH1
chr16	68756022	68757958	1937	*	1000	X00869	ENSG00000200558	68742480	68742588	+	downstream	13542	13434	NearestLocation	RNA5SP429
chr2	10810645	10811464	820	*	1000	X00870	ENSG00000143870	10783391	10837977	-	inside	27332	26513	Overlapping	PDIA6
chr2	10810645	10811464	820	*	1000	X00870	ENSG00000238962	10815485	10815546	-	downstream	4901	4021	NearestLocation	RNU7-176P
chr6	16474528	16475654	1127	*	1000	X00871	ENSG00000282024	16259101	16264553	-	upstream	-209975	209975	NearestLocation	RP3-467D16.3
chr6	16474528	16475654	1127	*	1000	X00871	ENSG00000124788	16299112	16761491	-	inside	286963	175416	Overlapping	ATXN1
chr8	133531628	133532326	699	*	1000	X00872	ENSG00000008513	133454848	133571940	-	inside	40312	39614	Overlapping	ST3GAL1
chr8	133531628	133532326	699	*	1000	X00872	ENSG00000283197	133516184	133516268	+	downstream	15444	15360	NearestLocation	RP11-629O1.4
chr7	16619660	16620682	1023	*	1000	X00873	ENSG00000106524	16599776	16645817	-	inside	26157	19884	NearestLocation	ANKMY2
chr7	36963950	36964900	951	*	1000	X00874	ENSG00000155849	36854361	37449249	-	inside	485299	109589	Overlapping	ELMO1
chr7	36963950	36964900	951	*	1000	X00874	ENSG00000224101	36997796	37013630	+	upstream	-33846	32896	NearestLocation	ELMO1-AS1
chr15	57561021	57561839	819	*	1000	X00875	ENSG00000240874	57555951	57556379	-	upstream	-4642	4642	NearestLocation	CTD-2515H24.1
chr9	84295857	84296797	941	*	1000	X00876	ENSG00000197506	84275457	84340683	-	inside	44826	20400	Overlapping	SLC28A3
chr9	84295857	84296797	941	*	1000	X00876	ENSG00000233262	84278219	84290131	+	downstream	17638	5726	NearestLocation	RP11-380F14.2
chr15	79967381	79968136	756	*	1000	X00877	ENSG00000140379	79960889	79971446	-	inside	4065	3310	NearestLocation	BCL2A1
chr22	25672357	25673080	724	*	1000	X00878	ENSG00000100077	25564849	25729294	+	inside	107508	56214	Overlapping	GRK3
chr22	25672357	25673080	724	*	1000	X00878	ENSG00000224003	25647261	25649232	+	downstream	25096	23125	NearestLocation	YES1P1
chr9	8188460	8189338	879	*	1000	X00879	ENSG00000231902	7960413	7961080	-	upstream	-227380	227380	NearestLocation	RP11-29B9.2
chr5	80864647	80865594	948	*	1000	X00880	ENSG00000113318	80654648	80876460	+	inside	209999	10866	Overlapping	MSH3
chr5	80864647	80865594	948	*	1000	X00880	ENSG00000244630	80855507	80855843	-	upstream	-8804	8804	NearestLocation	RP11-241J12.1
chr10	87761747	87762751	1005	*	1000	X00881	ENSG00000138138	87751512	87841343	-	inside	79596	10235	Overlapping	ATAD1
chr10	87761747	87762751	1005	*	1000	X00881	ENSG00000223820	87817928	87845612	+	upstream	-56181	55177	NearestLocation	CFL1P1
chr2	12293652	12294497	846	*	1000	X00882	ENSG00000224184	11848622	12578348	+	inside	445030	283851	Overlapping	MIR3681HG
chr2	12293652	12294497	846	*	1000	X00882	ENSG00000264089	12199130	12199201	+	downstream	94522	94451	NearestLocation	MIR3681
chr1	91877155	91878276	1122	*	1000	X00883	ENSG00000069702	91680343	91906335	-	inside	29180	28059	NearestLocation	TGFBR3
chr6	149277467	149278289	823	*	1000	X00884	ENSG00000055208	149218641	149411613	+	inside	58826	58826	Overlapping	TAB2
chr6	149277467	149278289	823	*	1000	X00884	ENSG00000241391	149291352	149291646	+	upstream	-13885	13063	NearestLocation	RN7SL234P
chr6	431337	432607	1271	*	1000	X00885	ENSG00000137265	391739	411447	+	downstream	39598	19890	NearestLocation	IRF4
chr7	28207330	28208025	696	*	1000	X00886	ENSG00000153814	27830573	28180743	-	upstream	-26587	26587	NearestLocation	JAZF1
chr7	28207330	28208025	696	*	1000	X00886	ENSG00000234336	28180322	28243917	+	inside	27008	27008	Overlapping	JAZF1-AS1
chr12	13102881	13104049	1169	*	1000	X00887	ENSG00000084444	13044284	13142521	+	inside	58597	38472	Overlapping	FAM234B
chr12	13102881	13104049	1169	*	1000	X00887	ENSG00000111305	13083560	13103683	-	overlapStart	802	366	NearestLocation	GSG1
chr7	155205318	155206148	831	*	1000	X00888	ENSG00000228521	155204147	155205189	+	downstream	1171	129	NearestLocation	AC099552.3
chr3	171248428	171249361	934	*	1000	X00889	ENSG00000154310	171061339	171460408	-	inside	211980	187089	Overlapping	TNIK
chr3	171248428	171249361	934	*	1000	X00889	ENSG00000207963	171106664	171106759	-	upstream	-141669	141669	NearestLocation	MIR569
chr4	82352668	82353723	1056	*	1000	X00890	ENSG00000273156	82344876	82345540	-	upstream	-7128	7128	NearestLocation	RP11-127B20.2
chr4	82352668	82353723	1056	*	1000	X00890	ENSG00000138668	82352498	82374503	-	inside	21835	170	Overlapping	HNRNPD
chr3	101518124	101518983	860	*	1000	X00891	ENSG00000175841	101521891	101522979	+	upstream	-3767	2908	NearestLocation	FAM172BP
chr12	92064754	92066267	1514	*	1000	X00892	ENSG00000257242	91984976	92142914	-	inside	78160	76647	NearestLocation	LINC01619
chr13	99258062	99258861	800	*	1000	X00893	ENSG00000134882	99200774	99386434	+	inside	57288	57288	Overlapping	UBAC2
chr13	99258062	99258861	800	*	1000	X00893	ENSG00000125245	99254714	99261744	-	inside	3682	2883	NearestLocation	GPR18
chr1	204506605	204507476	872	*	1000	X00894	ENSG00000198625	204516379	204558120	+	upstream	-9774	8903	NearestLocation	MDM4
chr1	235015450	235016238	789	*	1000	X00895	ENSG00000258082	234979647	234980804	-	upstream	-34646	34646	NearestLocation	RP11-443B7.3
chr10	31353388	31354080	693	*	1000	X00896	ENSG00000148516	31318495	31529814	+	inside	34893	34893	Overlapping	ZEB1
chr10	31353388	31354080	693	*	1000	X00896	ENSG00000230397	31360955	31361215	+	upstream	-7567	6875	NearestLocation	SPTLC1P1
chr15	60901544	60902151	608	*	1000	X00897	ENSG00000069667	60488284	61229319	-	inside	327775	327168	Overlapping	RORA
chr15	60901544	60902151	608	*	1000	X00897	ENSG00000273792	60847757	60849068	-	upstream	-52476	52476	NearestLocation	RP11-554D20.2
chr6	56593572	56594336	765	*	1000	X00898	ENSG00000220666	56431950	56433213	-	upstream	-160359	160359	NearestLocation	RCC2P7
chr6	56593572	56594336	765	*	1000	X00898	ENSG00000151914	56457987	56954628	-	inside	361056	135585	Overlapping	DST
chr7	37371476	37372328	853	*	1000	X00899	ENSG00000155849	36854361	37449249	-	inside	77773	76921	Overlapping	ELMO1
chr7	37371476	37372328	853	*	1000	X00899	ENSG00000213744	37375522	37376023	+	upstream	-4046	3194	NearestLocation	RPS10P14
chr16	74577661	74578548	888	*	1000	X00900	ENSG00000090863	74447427	74607144	-	inside	29483	28596	Overlapping	GLG1
chr16	74577661	74578548	888	*	1000	X00900	ENSG00000240861	74552251	74552746	+	downstream	25410	24915	NearestLocation	RP11-572F4.1
chrX	39874257	39875063	807	*	1000	X00901	ENSG00000214047	39865424	39865888	+	downstream	8833	8369	NearestLocation	RPS11P7
chr9	75992257	75993146	890	*	1000	X00902	ENSG00000099139	75890644	76362339	+	inside	101613	101613	NearestLocation	PCSK5
chr4	26746569	26747348	780	*	1000	X00903	ENSG00000109680	26576437	26755351	+	inside	170132	8003	Overlapping	TBC1D19
chr4	26746569	26747348	780	*	1000	X00903	ENSG00000200999	26702309	26702388	+	downstream	44260	44181	NearestLocation	SNORD74
chr3	9354539	9355355	817	*	1000	X00904	ENSG00000196220	8980591	9363053	-	inside	8514	7698	Overlapping	SRGAP3
chr3	9354539	9355355	817	*	1000	X00904	ENSG00000254485	9292588	9363303	-	inside	8764	7948	Overlapping	RP11-380O24.1
chr3	9354539	9355355	817	*	1000	X00904	ENSG00000214041	9348443	9349192	+	downstream	6096	5347	NearestLocation	PGAM1P4
chr3	9354539	9355355	817	*	1000	X00904	ENSG00000206573	9349689	9398579	-	inside	44040	4850	Overlapping	THUMPD3-AS1
chr2	203997005	203998972	1968	*	1000	X00905	ENSG00000163600	203936748	203961577	+	downstream	60257	35428	NearestLocation	ICOS
chr2	203997005	203998972	1968	*	1000	X00905	LRG_65	203936748	203961577	+	downstream	60257	35428	NearestLocation	ICOS
chr10	119704394	119706171	1778	*	1000	X00906	ENSG00000198825	119726097	119829278	+	upstream	-21703	19926	NearestLocation	INPP5F
chr3	49421049	49421877	829	*	1000	X00907	ENSG00000145020	49416775	49422753	-	inside	1704	876	Overlapping	AMT
chr3	49421049	49421877	829	*	1000	X00907	ENSG00000283189	49416777	49429314	-	inside	8265	4272	Overlapping	RP11-949J7.8
chr3	49421049	49421877	829	*	1000	X00907	LRG_537	49416778	49422678	-	inside	1629	801	NearestLocation	AMT
chr2	203763179	203764340	1162	*	1000	X00908	ENSG00000224791	203764295	203765593	-	overlapEnd	2414	45	NearestLocation	KRT18P39
chr6	10838466	10839594	1129	*	1000	X00909	ENSG00000137210	10747759	10852753	+	inside	90707	13159	Overlapping	TMEM14B
chr6	10838466	10839594	1129	*	1000	X00909	ENSG00000272162	10747794	10930423	+	inside	90672	90672	Overlapping	RP11-637O19.3
chr6	10838466	10839594	1129	*	1000	X00909	ENSG00000111837	10762723	10838555	-	overlapStart	89	89	NearestLocation	MAK
chr15	52013050	52013851	802	*	1000	X00910	ENSG00000069956	51952106	52067372	+	inside	60944	53521	Overlapping	MAPK6
chr15	52013050	52013851	802	*	1000	X00910	ENSG00000259438	52010999	52019095	-	inside	6045	2051	Overlapping	CTD-2650P22.1
chr15	52013050	52013851	802	*	1000	X00910	ENSG00000274528	52017167	52018032	-	downstream	4982	3316	NearestLocation	CTD-2650P22.2
chr13	97290701	97291429	729	*	1000	X00911	ENSG00000139793	97221434	97394120	+	inside	69267	69267	NearestLocation	MBNL2
chr22	28798872	28799674	803	*	1000	X00912	ENSG00000100219	28794555	28800597	-	inside	1725	923	NearestLocation	XBP1
chr5	56656700	56657447	748	*	1000	X00913	ENSG00000225940	56511567	56606232	-	upstream	-50468	50468	NearestLocation	C5orf67
chr12	8648476	8649110	635	*	1000	X00914	ENSG00000197614	8637346	8662888	-	inside	14412	11130	NearestLocation	MFAP5
chr20	53899384	53901418	2035	*	1000	X00915	ENSG00000241721	53875252	53875557	-	upstream	-23827	23827	NearestLocation	SUMO1P1
chr4	38309911	38311141	1231	*	1000	X00916	ENSG00000251642	38286994	38287491	+	downstream	22917	22420	NearestLocation	RP11-600L4.1
chr1	66276106	66277007	902	*	1000	X00917	ENSG00000184588	65792514	66374579	+	inside	483592	97572	Overlapping	PDE4B
chr1	66276106	66277007	902	*	1000	X00917	ENSG00000223152	66094461	66094546	-	upstream	-181560	181560	NearestLocation	RNU4-88P
chr1	160453097	160455429	2333	*	1000	X00918	ENSG00000162738	160400586	160428678	+	downstream	52511	24419	NearestLocation	VANGL2
chr16	75616368	75617904	1537	*	1000	X00919	ENSG00000065457	75596981	75623300	-	inside	6932	5396	NearestLocation	ADAT1
chr1	101293324	101294235	912	*	1000	X00920	ENSG00000173810	101270875	101271363	-	upstream	-21961	21961	NearestLocation	PPIAP7
chr2	201262617	201263377	761	*	1000	X00921	ENSG00000064012	201233443	201287711	+	inside	29174	24334	NearestLocation	CASP8
chr2	201262617	201263377	761	*	1000	X00921	LRG_34	201233443	201287711	+	inside	29174	24334	NearestLocation	CASP8
chr3	98565009	98565763	755	*	1000	X00922	ENSG00000080819	98521132	98593723	-	inside	28714	27960	NearestLocation	CPOX
chr2	54680260	54681109	850	*	1000	X00923	ENSG00000238018	54661011	54680045	-	upstream	-215	215	NearestLocation	AC093110.3
chr18	3458952	3460119	1168	*	1000	X00924	ENSG00000177426	3411608	3459978	+	overlapEnd	47344	141	Overlapping	TGIF1
chr18	3458952	3460119	1168	*	1000	X00924	ENSG00000266835	3466250	3478978	+	upstream	-7298	6131	NearestLocation	GAPLINC
chr6	107964453	107965264	812	*	1000	X00925	ENSG00000025796	107867756	107958189	-	upstream	-6264	6264	NearestLocation	SEC63
chr2	173278853	173279905	1053	*	1000	X00926	ENSG00000238133	173166446	173282036	-	inside	3183	2131	NearestLocation	MLK7-AS1
chr16	77307472	77309112	1641	*	1000	X00927	ENSG00000261063	77201474	77249957	-	upstream	-57515	57515	NearestLocation	RP11-538I12.2
chr16	77307472	77309112	1641	*	1000	X00927	ENSG00000140873	77247813	77435114	-	inside	127642	59659	Overlapping	ADAMTS18
chr12	64680918	64682192	1275	*	1000	X00928	ENSG00000153179	64507001	64697567	+	inside	173917	15375	Overlapping	RASSF3
chr12	64680918	64682192	1275	*	1000	X00928	ENSG00000280320	64696191	64696550	-	downstream	15632	13999	NearestLocation	RP11-629N8.5
chr5	112963625	112964387	763	*	1000	X00929	ENSG00000172795	112976702	113020970	+	upstream	-13077	12315	NearestLocation	DCP2
chr12	50220168	50221029	862	*	1000	X00930	ENSG00000050405	50175788	50283546	-	inside	63378	44380	Overlapping	LIMA1
chr12	50220168	50221029	862	*	1000	X00930	ENSG00000257256	50219604	50229984	+	inside	564	564	NearestLocation	RP3-405J10.4
chr16	56614459	56615357	899	*	1000	X00931	ENSG00000260549	56617476	56618818	+	upstream	-3017	2119	NearestLocation	MT1L
chr17	37344109	37345013	905	*	1000	X00932	ENSG00000278540	37084988	37406818	-	inside	62709	61805	Overlapping	ACACA
chr17	37344109	37345013	905	*	1000	X00932	ENSG00000278505	37375986	37392708	+	upstream	-31877	30973	NearestLocation	C17orf78
chr12	76346666	76347557	892	*	1000	X00933	ENSG00000179941	76344474	76348442	-	inside	1776	885	NearestLocation	BBS10
chr15	88918703	88919304	602	*	1000	X00934	ENSG00000140545	88898683	88913411	-	upstream	-5292	5292	NearestLocation	MFGE8
chr18	80201988	80202829	842	*	1000	X00935	ENSG00000178184	80157232	80247546	-	inside	45558	44717	Overlapping	PARD6G
chr18	80201988	80202829	842	*	1000	X00935	ENSG00000267251	80183680	80202992	+	inside	18308	163	NearestLocation	AC139100.3
chr22	30740171	30741398	1228	*	1000	X00936	ENSG00000184792	30693782	30907824	+	inside	46389	46389	Overlapping	OSBP2
chr22	30740171	30741398	1228	*	1000	X00936	ENSG00000264661	30731557	30731641	+	downstream	8614	8530	NearestLocation	MIR3200
chr3	32996033	32997260	1228	*	1000	X00937	ENSG00000170266	32996608	33097230	-	overlapEnd	101197	575	Overlapping	GLB1
chr3	32996033	32997260	1228	*	1000	X00937	ENSG00000223899	33033863	33034810	+	upstream	-37830	36603	NearestLocation	SEC13P1
chr3	141542354	141543208	855	*	1000	X00938	ENSG00000155903	141487047	141615342	+	inside	55307	55307	Overlapping	RASA2
chr3	141542354	141543208	855	*	1000	X00938	ENSG00000250170	141525133	141526121	+	downstream	17221	16233	NearestLocation	RASA2-IT1
chr3	152126887	152127584	698	*	1000	X00939	ENSG00000239941	152118173	152151724	-	inside	24837	8714	NearestLocation	RP11-246A10.1
chr12	31895883	31897234	1352	*	1000	X00940	ENSG00000244436	31897820	31898123	+	upstream	-1937	586	NearestLocation	RP11-428G5.1
chr3	40336985	40337733	749	*	1000	X00941	ENSG00000223797	40313802	40453329	-	inside	116344	23183	Overlapping	ENTPD3-AS1
chr3	40336985	40337733	749	*	1000	X00941	ENSG00000230274	40322715	40323279	-	upstream	-13706	13706	NearestLocation	PGAM1P3
chr11	47510066	47510671	606	*	1000	X00942	ENSG00000149187	47465944	47565569	-	inside	55503	44122	Overlapping	CELF1
chr11	47510066	47510671	606	*	1000	X00942	ENSG00000270072	47513605	47514889	-	downstream	4823	2934	NearestLocation	RP11-750H9.7
chr15	74869114	74871003	1890	*	1000	X00943	ENSG00000140497	74843730	74873365	-	inside	4251	2362	NearestLocation	SCAMP2
chr1	59432385	59433450	1066	*	1000	X00944	ENSG00000172456	59296638	59810647	+	inside	135747	135747	NearestLocation	FGGY
chr14	49420082	49420777	696	*	1000	X00945	ENSG00000258401	49373966	49374383	+	downstream	46116	45699	NearestLocation	RP11-326E7.1
chr3	18649174	18650210	1037	*	1000	X00946	ENSG00000228956	18445024	18920401	+	inside	204150	204150	Overlapping	SATB1-AS1
chr3	18649174	18650210	1037	*	1000	X00946	ENSG00000236570	18538673	18539899	+	downstream	110501	109275	NearestLocation	RAD23BP1
chr3	46293683	46294620	938	*	1000	X00947	ENSG00000236736	46310591	46311922	-	downstream	18239	15971	NearestLocation	UQCRC2P1
chr16	17070629	17071381	753	*	1000	X00948	ENSG00000279490	17082295	17085049	-	downstream	14420	10914	NearestLocation	CTD-2576D5.1
chr3	177201451	177202398	948	*	1000	X00949	ENSG00000177565	177019340	177228000	-	inside	26549	25602	NearestLocation	TBL1XR1
chr15	64246661	64247316	656	*	1000	X00950	ENSG00000166794	64155812	64163205	-	upstream	-83456	83456	NearestLocation	PPIB
chr15	64246661	64247316	656	*	1000	X00950	ENSG00000169118	64165517	64356259	-	inside	109598	81144	Overlapping	CSNK1G1
chr15	64246661	64247316	656	*	1000	X00950	ENSG00000259316	64181180	64381440	-	inside	134779	65481	Overlapping	CTD-2116N17.1
chr5	134111627	134112709	1083	*	1000	X00951	ENSG00000081059	134114711	134151865	+	upstream	-3084	2002	NearestLocation	TCF7
chr5	107919832	107920587	756	*	1000	X00952	ENSG00000251732	107810629	107810924	+	downstream	109203	108908	NearestLocation	RN7SKP122
chr5	107919832	107920587	756	*	1000	X00952	ENSG00000145743	107859035	108382098	-	inside	462266	60797	Overlapping	FBXL17
chr4	40198996	40201362	2367	*	1000	X00953	ENSG00000168421	40191053	40246967	+	inside	7943	7943	NearestLocation	RHOH
chr2	207291383	207292407	1025	*	1000	X00954	ENSG00000223725	207239864	207529795	-	inside	238412	51519	Overlapping	AC007879.5
chr2	207291383	207292407	1025	*	1000	X00954	ENSG00000221628	207269275	207269424	-	upstream	-21959	21959	NearestLocation	MIR1302-4
chr1	207407455	207408454	1000	*	1000	X00955	ENSG00000283044	207401691	207416236	-	inside	8781	5764	NearestLocation	RP11-357P18.3
chr1	198258393	198259039	647	*	1000	X00956	ENSG00000151414	198156963	198322420	+	inside	101430	63381	Overlapping	NEK7
chr1	198258393	198259039	647	*	1000	X00956	ENSG00000232824	198197779	198198186	-	upstream	-60207	60207	NearestLocation	PRR13P1
chr3	57803627	57804333	707	*	1000	X00957	ENSG00000163681	57755450	57929168	+	inside	48177	48177	Overlapping	SLMAP
chr3	57803627	57804333	707	*	1000	X00957	ENSG00000270772	57800056	57801448	-	upstream	-2179	2179	NearestLocation	PDHA1P1
chr5	109161878	109162677	800	*	1000	X00958	ENSG00000151422	108747822	109196841	+	inside	414056	34164	Overlapping	FER
chr5	109161878	109162677	800	*	1000	X00958	ENSG00000176857	109051315	109052457	-	upstream	-109421	109421	NearestLocation	GJA1P1
chr4	122764510	122765445	936	*	1000	X00959	ENSG00000181004	122732702	122744943	+	downstream	31808	19567	NearestLocation	BBS12
chr10	6507110	6507907	798	*	1000	X00960	ENSG00000065675	6427143	6580301	-	inside	73191	72394	NearestLocation	PRKCQ
chr2	217223119	217224022	904	*	1000	X00961	ENSG00000251982	217251556	217251875	+	upstream	-28437	27534	NearestLocation	RN7SKP43
chr9	76423967	76425076	1110	*	1000	X00962	ENSG00000187210	76419850	76507416	+	inside	4117	4117	Overlapping	GCNT1
chr9	76423967	76425076	1110	*	1000	X00962	ENSG00000233814	76419934	76420631	+	downstream	4033	3336	NearestLocation	RP11-66C24.1
chr5	67021196	67021992	797	*	1000	X00963	ENSG00000069020	66596361	67169595	+	inside	424835	147603	Overlapping	MAST4
chr5	67021196	67021992	797	*	1000	X00963	ENSG00000229666	67001383	67003953	-	upstream	-17243	17243	NearestLocation	MAST4-AS1
chr5	160539199	160539925	727	*	1000	X00964	ENSG00000265237	160474402	160474483	+	downstream	64797	64716	NearestLocation	MIR3142
chr10	62050818	62051712	895	*	1000	X00965	ENSG00000150347	61901300	62096944	+	inside	149518	45232	NearestLocation	ARID5B
chr6	684547	685254	708	*	1000	X00966	ENSG00000112685	485133	693111	-	inside	8564	7857	NearestLocation	EXOC2
chr2	39491961	39492925	965	*	1000	X00967	ENSG00000011566	39249266	39437312	-	upstream	-54649	54649	NearestLocation	MAP4K3
chr2	39491961	39492925	965	*	1000	X00967	ENSG00000231312	39436637	39665343	+	inside	55324	55324	Overlapping	AC007246.3
chr5	143008776	143009624	849	*	1000	X00968	ENSG00000145819	142770384	143229011	+	inside	238392	219387	Overlapping	ARHGAP26
chr5	143008776	143009624	849	*	1000	X00968	ENSG00000226272	142859604	142868922	-	upstream	-139854	139854	NearestLocation	ARHGAP26-AS1
chr6	38057795	38058662	868	*	1000	X00969	ENSG00000156639	37819499	38154624	+	inside	238296	95962	Overlapping	ZFAND3
chr6	38057795	38058662	868	*	1000	X00969	ENSG00000218521	38002832	38003313	-	upstream	-54482	54482	NearestLocation	RP11-420A21.1
chr10	62062610	62063461	852	*	1000	X00970	ENSG00000150347	61901300	62096944	+	inside	161310	33483	NearestLocation	ARID5B
chr2	75525784	75526587	804	*	1000	X00971	ENSG00000115363	75469302	75569722	-	inside	43938	43135	Overlapping	EVA1A
chr2	75525784	75526587	804	*	1000	X00971	ENSG00000231172	75524068	75542706	+	inside	1716	1716	NearestLocation	AC007099.1
chr7	111103427	111104464	1038	*	1000	X00972	ENSG00000184903	110663051	111562517	-	inside	459090	440376	Overlapping	IMMP2L
chr7	111103427	111104464	1038	*	1000	X00972	ENSG00000173114	111091006	111125454	+	inside	12421	12421	NearestLocation	LRRN3
chr1	206784225	206784979	755	*	1000	X00973	ENSG00000136634	206767602	206772494	-	upstream	-11731	11731	NearestLocation	IL10
chr14	21263730	21264821	1092	*	1000	X00974	ENSG00000092199	21209136	21269494	-	inside	5764	4673	NearestLocation	HNRNPC
chr6	96907150	96908154	1005	*	1000	X00975	ENSG00000263479	96914699	96914995	-	downstream	7845	6545	NearestLocation	RN7SL509P
chr8	29417441	29419328	1888	*	1000	X00976	ENSG00000260253	29352420	29353170	-	upstream	-64271	64271	NearestLocation	RP4-676L2.1
chr6	7130082	7130849	768	*	1000	X00977	ENSG00000124782	7107597	7251980	+	inside	22485	22485	NearestLocation	RREB1
chr8	102567713	102568618	906	*	1000	X00978	ENSG00000155087	102551572	102561017	+	downstream	16141	6696	NearestLocation	ODF1
chr12	101819289	101819961	673	*	1000	X00979	ENSG00000111670	101745497	101830938	-	inside	11649	10977	NearestLocation	GNPTAB
chr2	160300938	160302055	1118	*	1000	X00980	ENSG00000115221	160099666	160271888	-	upstream	-29050	29050	NearestLocation	ITGB6
chr2	160300938	160302055	1118	*	1000	X00980	ENSG00000153250	160272151	160493794	-	inside	192856	28787	Overlapping	RBMS1
chr2	195575970	195576561	592	*	1000	X00981	ENSG00000196950	195575977	195737702	+	overlapStart	-7	7	NearestLocation	SLC39A10
chr4	77579413	77580213	801	*	1000	X00982	ENSG00000156234	77511753	77611834	+	inside	67660	31621	NearestLocation	CXCL13
chr2	74570938	74571626	689	*	1000	X00983	ENSG00000115318	74532414	74555690	-	upstream	-15248	15248	NearestLocation	LOXL3
chr2	74570938	74571626	689	*	1000	X00983	ENSG00000159374	74557883	74648338	-	inside	77400	13055	Overlapping	M1AP
chr14	68232382	68233425	1044	*	1000	X00984	ENSG00000182185	67819779	68730218	+	inside	412603	412603	Overlapping	RAD51B
chr14	68232382	68233425	1044	*	1000	X00984	ENSG00000243546	68236243	68236539	-	downstream	4157	2818	NearestLocation	RN7SL108P
chr3	193963965	193964667	703	*	1000	X00985	ENSG00000214146	193957372	194003659	-	inside	39694	6593	Overlapping	RP11-699L21.1
chr3	193963965	193964667	703	*	1000	X00985	ENSG00000238043	193980614	194006098	+	upstream	-16649	15947	NearestLocation	RP11-699L21.2
chr5	102767818	102768520	703	*	1000	X00986	ENSG00000145730	102753981	103031105	+	inside	13837	13837	NearestLocation	PAM
chr1	207831727	207832557	831	*	1000	X00987	ENSG00000203709	207801518	207879096	-	inside	47369	30209	NearestLocation	C1orf132
chr15	55283044	55284268	1225	*	1000	X00988	ENSG00000069974	55202966	55319113	-	inside	36069	34845	Overlapping	RAB27A
chr15	55283044	55284268	1225	*	1000	X00988	LRG_96	55203594	55289803	-	inside	6759	5535	Overlapping	RAB27A
chr15	55283044	55284268	1225	*	1000	X00988	ENSG00000276533	55288849	55289346	-	downstream	6302	4581	NearestLocation	RP11-139H15.5
chr2	7930832	7931507	676	*	1000	X00989	ENSG00000226506	7886770	7899655	-	upstream	-31177	31177	NearestLocation	AC007463.2
chr2	7930832	7931507	676	*	1000	X00989	ENSG00000235665	7922425	8278084	-	inside	347252	8407	Overlapping	LINC00298
chr3	139357685	139358485	801	*	1000	X00990	ENSG00000272656	139349024	139349371	-	upstream	-8314	8314	NearestLocation	RP11-219D15.3
chr3	139357685	139358485	801	*	1000	X00990	ENSG00000184432	139355600	139389732	-	inside	32047	2085	Overlapping	COPB2
chr4	109428919	109430037	1119	*	1000	X00991	ENSG00000247950	109347475	109433817	-	inside	4898	3780	Overlapping	SEC24B-AS1
chr4	109428919	109430037	1119	*	1000	X00991	ENSG00000138802	109433772	109540896	+	upstream	-4853	3735	NearestLocation	SEC24B
chr2	200764983	200766562	1580	*	1000	X00992	ENSG00000243478	200695917	200794239	+	inside	69066	27677	Overlapping	AOX2P
chr2	200764983	200766562	1580	*	1000	X00992	ENSG00000201737	200775584	200775750	+	upstream	-10601	9022	NearestLocation	RNU1-133P
chr10	61962173	61963066	894	*	1000	X00993	ENSG00000150347	61901300	62096944	+	inside	60873	60873	NearestLocation	ARID5B
chr5	143019965	143020608	644	*	1000	X00994	ENSG00000145819	142770384	143229011	+	inside	249581	208403	Overlapping	ARHGAP26
chr5	143019965	143020608	644	*	1000	X00994	ENSG00000226272	142859604	142868922	-	upstream	-151043	151043	NearestLocation	ARHGAP26-AS1
chr6	25975654	25976636	983	*	1000	X00995	ENSG00000112343	25962802	25991226	+	inside	12852	12852	NearestLocation	TRIM38
chr11	102347498	102348112	615	*	1000	X00996	ENSG00000110330	102347211	102378670	+	inside	287	287	NearestLocation	BIRC2
chr9	129986901	129987722	822	*	1000	X00997	ENSG00000187239	129887187	130043194	-	inside	56293	55472	Overlapping	FNBP1
chr9	129986901	129987722	822	*	1000	X00997	ENSG00000230684	129933536	129936541	+	downstream	53365	50360	NearestLocation	RP11-409K20.6
chr1	154304726	154305476	751	*	1000	X00998	ENSG00000278694	154312462	154313084	+	upstream	-7736	6986	NearestLocation	RP11-137P24.5
chr1	172411541	172412441	901	*	1000	X00999	ENSG00000197959	171841498	172418466	+	inside	570043	6025	Overlapping	DNM3
chr1	172411541	172412441	901	*	1000	X00999	ENSG00000135845	172370189	172444086	-	inside	32545	31645	Overlapping	PIGC
chr1	172411541	172412441	901	*	1000	X00999	ENSG00000180999	172420688	172468831	+	upstream	-9147	8247	NearestLocation	C1orf105
chr20	45752478	45753210	733	*	1000	X01000	ENSG00000124116	45747944	45791932	-	inside	39454	4534	Overlapping	WFDC3
chr20	45752478	45753210	733	*	1000	X01000	ENSG00000168630	45749920	45750074	+	downstream	2558	2404	NearestLocation	SPINT5P
chr17	43341519	43342654	1136	*	1000	X01001	ENSG00000279602	43360041	43361361	-	downstream	19842	17387	NearestLocation	CTD-3014M21.1
chr5	134138245	134138816	572	*	1000	X01002	ENSG00000081059	134114711	134151865	+	inside	23534	13049	NearestLocation	TCF7
chr11	34371271	34372076	806	*	1000	X01003	ENSG00000166016	34150988	34358008	-	upstream	-13263	13263	NearestLocation	ABTB2
chr6	33241791	33242484	694	*	1000	X01004	ENSG00000223457	33237799	33239690	+	downstream	3992	2101	NearestLocation	HTATSF1P1
chr16	57871315	57871912	598	*	1000	X01005	ENSG00000140859	57758217	57863053	-	upstream	-8262	8262	NearestLocation	KIFC3
chrX	97039547	97040126	580	*	1000	X01006	ENSG00000147202	96684663	97604997	+	inside	354884	354884	Overlapping	DIAPH2
chrX	97039547	97040126	580	*	1000	X01006	ENSG00000277900	97081674	97081956	+	upstream	-42127	41548	NearestLocation	Metazoa_SRP
chr17	32220767	32221709	943	*	1000	X01007	ENSG00000126858	32142454	32253374	+	inside	78313	31665	Overlapping	RHOT1
chr17	32220767	32221709	943	*	1000	X01007	ENSG00000266282	32227890	32228108	-	downstream	7341	6181	NearestLocation	UBL5P2
chr18	35616534	35617395	862	*	1000	X01008	ENSG00000141429	35581117	35711834	+	inside	35417	35417	Overlapping	GALNT1
chr18	35616534	35617395	862	*	1000	X01008	ENSG00000266965	35595901	35597599	+	downstream	20633	18935	NearestLocation	RP11-712P20.2
chr1	151311435	151312259	825	*	1000	X01009	ENSG00000143393	151291797	151327715	-	inside	16280	15456	Overlapping	PI4KB
chr1	151311435	151312259	825	*	1000	X01009	ENSG00000265753	151300665	151300964	-	upstream	-10471	10471	NearestLocation	RN7SL444P
chr1	159076641	159077967	1327	*	1000	X01010	ENSG00000163568	159062484	159147096	-	inside	70455	14157	Overlapping	AIM2
chr1	159076641	159077967	1327	*	1000	X01010	ENSG00000233473	159081133	159081795	-	downstream	5154	3166	NearestLocation	RAD1P2
chr2	143468055	143469210	1156	*	1000	X01011	ENSG00000075884	143091362	143768352	+	inside	376693	299142	Overlapping	ARHGAP15
chr2	143468055	143469210	1156	*	1000	X01011	ENSG00000228655	143295421	143480789	-	inside	12734	11579	NearestLocation	AC096558.1
chr2	143468055	143469210	1156	*	1000	X01011	ENSG00000257640	143295586	143572105	-	inside	104050	102895	Overlapping	RP11-570L15.2
chr3	69091738	69092498	761	*	1000	X01012	ENSG00000144746	69084944	69106066	+	inside	6794	6794	NearestLocation	ARL6IP5
chr13	98549697	98550525	829	*	1000	X01013	ENSG00000102572	98445185	98577940	-	inside	28243	27415	Overlapping	STK24
chr13	98549697	98550525	829	*	1000	X01013	ENSG00000271437	98553243	98553780	+	upstream	-3546	2718	NearestLocation	RP11-295B17.6
chr17	42270894	42272306	1413	*	1000	X01014	ENSG00000173757	42199168	42276707	-	inside	5813	4401	Overlapping	STAT5B
chr17	42270894	42272306	1413	*	1000	X01014	LRG_192	42199177	42276406	-	inside	5512	4100	Overlapping	STAT5B
chr17	42270894	42272306	1413	*	1000	X01014	ENSG00000236194	42270517	42272683	-	inside	1789	377	NearestLocation	AC003104.1
chr17	42270894	42272306	1413	*	1000	X01014	ENSG00000278829	42272069	42275571	-	overlapEnd	4677	237	Overlapping	RP11-358B23.7
chrX	13076473	13077668	1196	*	1000	X01015	ENSG00000261030	13093660	13094573	+	upstream	-17187	15992	NearestLocation	RP11-791M20.1
chr6	157770814	157771665	852	*	1000	X01016	ENSG00000130340	157700387	157945077	+	inside	70427	70427	Overlapping	SNX9
chr6	157770814	157771665	852	*	1000	X01016	ENSG00000234361	157829143	157830573	-	downstream	59759	57478	NearestLocation	RP11-52J3.3
chr2	40032648	40033441	794	*	1000	X01017	ENSG00000227028	39786453	40255209	+	inside	246195	221768	Overlapping	SLC8A1-AS1
chr2	40032648	40033441	794	*	1000	X01017	ENSG00000235653	39929110	39929998	+	downstream	103538	102650	NearestLocation	AC007253.1
chr14	60859171	60860042	872	*	1000	X01018	ENSG00000020426	60734742	60969953	+	inside	124429	109911	Overlapping	MNAT1
chr14	60859171	60860042	872	*	1000	X01018	ENSG00000258892	60879714	60982585	+	upstream	-20543	19672	NearestLocation	RP11-193F5.1
chr1	210464453	210465319	867	*	1000	X01019	ENSG00000054392	210328252	210676296	+	inside	136201	136201	Overlapping	HHAT
chr1	210464453	210465319	867	*	1000	X01019	ENSG00000270936	210462345	210463012	-	upstream	-1441	1441	NearestLocation	RP5-879K22.1
chr4	53432412	53433171	760	*	1000	X01020	ENSG00000145216	53377643	53460861	+	inside	54769	27690	Overlapping	FIP1L1
chr4	53432412	53433171	760	*	1000	X01020	ENSG00000282278	53377839	54295272	+	inside	54573	54573	NearestLocation	RP11-231C18.3
chr3	12470963	12471725	763	*	1000	X01021	ENSG00000154743	12484432	12539623	+	upstream	-13469	12707	NearestLocation	TSEN2
chr1	84146193	84146948	756	*	1000	X01022	ENSG00000142875	84078062	84238498	+	inside	68131	68131	Overlapping	PRKACB
chr1	84146193	84146948	756	*	1000	X01022	ENSG00000213540	84085741	84086233	+	downstream	60452	59960	NearestLocation	RP11-486G15.1
chr18	69882805	69883615	811	*	1000	X01023	ENSG00000150637	69831158	69961803	-	inside	78998	51647	NearestLocation	CD226
chr21	25572518	25574350	1833	*	1000	X01024	ENSG00000234883	25561909	25575168	+	inside	10609	818	Overlapping	MIR155HG
chr21	25572518	25574350	1833	*	1000	X01024	ENSG00000260583	25582770	25583326	-	downstream	10808	8420	NearestLocation	AP000223.42
chr5	126676024	126676717	694	*	1000	X01025	ENSG00000213630	126663337	126663568	-	upstream	-12456	12456	NearestLocation	BOLA3P3
chr8	78694407	78695296	890	*	1000	X01026	ENSG00000104427	78666047	78719765	+	inside	28360	24469	NearestLocation	ZC2HC1A
chr8	78694407	78695296	890	*	1000	X01026	ENSG00000104432	78675743	78805523	-	inside	111116	18664	Overlapping	IL7
chr18	24019447	24020357	911	*	1000	X01027	ENSG00000168234	23992773	24135610	+	inside	26674	26674	Overlapping	TTC39C
chr18	24019447	24020357	911	*	1000	X01027	ENSG00000264745	23994213	24015339	-	upstream	-4108	4108	NearestLocation	TTC39C-AS1
chr3	170259803	170260477	675	*	1000	X01028	ENSG00000163558	170222365	170305981	+	inside	37438	37438	Overlapping	PRKCI
chr3	170259803	170260477	675	*	1000	X01028	ENSG00000200118	170244782	170244881	+	downstream	15021	14922	NearestLocation	Y_RNA
chr10	23331737	23332653	917	*	1000	X01029	ENSG00000179133	23201916	23344845	-	inside	13108	12192	Overlapping	C10orf67
chr10	23331737	23332653	917	*	1000	X01029	ENSG00000224215	23343957	23345181	+	upstream	-12220	11304	NearestLocation	RP11-371A19.2
chr13	45694887	45695807	921	*	1000	X01030	ENSG00000235366	45680184	45701184	-	inside	6297	5377	NearestLocation	LINC01055
chr12	68289873	68290877	1005	*	1000	X01031	ENSG00000127318	68248242	68253607	-	upstream	-36266	36266	NearestLocation	IL22
chr12	68289873	68290877	1005	*	1000	X01031	ENSG00000111554	68272443	68332381	-	inside	42508	17430	Overlapping	MDM1
chr9	95724191	95725555	1365	*	1000	X01032	ENSG00000268926	95772323	95774734	+	upstream	-48132	46768	NearestLocation	RP11-180I4.4
chr1	230240505	230241432	928	*	1000	X01033	ENSG00000143641	230057990	230282124	+	inside	182515	40692	Overlapping	GALNT2
chr1	230240505	230241432	928	*	1000	X01033	ENSG00000227006	230258694	230268483	-	downstream	27978	17262	NearestLocation	RP5-956O18.2
chr8	42022432	42023347	916	*	1000	X01034	ENSG00000083168	41929479	42051990	-	inside	29558	28643	Overlapping	KAT6A
chr8	42022432	42023347	916	*	1000	X01034	ENSG00000238966	42043504	42043575	-	downstream	21143	20157	NearestLocation	SNORD112
chr7	7719015	7719825	811	*	1000	X01035	ENSG00000106399	7636518	7718607	-	upstream	-408	408	NearestLocation	RPA3
chr7	7719015	7719825	811	*	1000	X01035	ENSG00000219545	7640711	7968020	+	inside	78304	78304	Overlapping	UMAD1
chr7	7719015	7719825	811	*	1000	X01035	ENSG00000283549	7640752	8004053	+	inside	78263	78263	Overlapping	RP11-505D17.1
chr21	34989171	34990644	1474	*	1000	X01036	ENSG00000159216	34787801	36004667	-	inside	1015496	201370	Overlapping	RUNX1
chr21	34989171	34990644	1474	*	1000	X01036	LRG_482	34787801	35049298	-	inside	60127	58654	NearestLocation	RUNX1
chr12	104603323	104605037	1715	*	1000	X01037	ENSG00000171310	104455295	104762014	+	inside	148028	148028	Overlapping	CHST11
chr12	104603323	104605037	1715	*	1000	X01037	ENSG00000264295	104591633	104591716	+	downstream	11690	11607	NearestLocation	MIR3922
chr1	85278644	85279622	979	*	1000	X01038	ENSG00000142867	85266248	85277090	-	upstream	-1554	1554	NearestLocation	BCL10
chr1	85278644	85279622	979	*	1000	X01038	ENSG00000223653	85276715	85448124	+	inside	1929	1929	Overlapping	RP11-131L23.1
chr17	60354972	60355535	564	*	1000	X01039	ENSG00000170832	60179094	60422470	-	inside	67498	66935	Overlapping	USP32
chr17	60354972	60355535	564	*	1000	X01039	ENSG00000141371	60392429	60431421	+	upstream	-37457	36894	NearestLocation	C17orf64
chr3	11623968	11624982	1015	*	1000	X01040	ENSG00000144560	11556070	11771350	-	inside	147382	67898	Overlapping	VGLL4
chr3	11623968	11624982	1015	*	1000	X01040	ENSG00000272483	11611602	11612197	+	downstream	12366	11771	NearestLocation	RP11-169K17.3
chr5	126760921	126761723	803	*	1000	X01041	ENSG00000251072	126751963	126776486	-	inside	15565	8958	Overlapping	RP11-434D11.4
chr5	126760921	126761723	803	*	1000	X01041	ENSG00000252185	126755316	126755417	-	upstream	-5504	5504	NearestLocation	RNU6-752P
chr11	86138847	86139495	649	*	1000	X01042	ENSG00000200877	86153227	86153334	+	upstream	-14380	13732	NearestLocation	RNU6-560P
chr13	40522065	40522912	848	*	1000	X01043	ENSG00000215483	40079106	40535807	-	inside	13742	12895	NearestLocation	LINC00598
chr13	40522065	40522912	848	*	1000	X01043	ENSG00000150907	40469953	40666597	-	inside	144532	52112	Overlapping	FOXO1
chr15	33201491	33202321	831	*	1000	X01044	ENSG00000248905	32765545	33194733	-	upstream	-6758	6758	NearestLocation	FMN1
chr9	105359630	105360444	815	*	1000	X01045	ENSG00000070214	105244622	105439171	+	inside	115008	78727	Overlapping	SLC44A1
chr9	105359630	105360444	815	*	1000	X01045	ENSG00000106701	105447796	105552433	+	upstream	-88166	87352	NearestLocation	FSD1L
chr9	71766352	71767639	1288	*	1000	X01046	ENSG00000135048	71683366	71816690	-	inside	50338	49051	Overlapping	TMEM2
chr9	71766352	71767639	1288	*	1000	X01046	ENSG00000271166	71804283	71804826	+	upstream	-37931	36644	NearestLocation	RP11-409O11.3
chr1	113615366	113616012	647	*	1000	X01047	ENSG00000081026	113390749	113685923	+	inside	224617	69911	Overlapping	MAGI3
chr1	113615366	113616012	647	*	1000	X01047	ENSG00000238256	113576757	113576899	-	upstream	-38467	38467	NearestLocation	MTND5P20
chr2	177206899	177207535	637	*	1000	X01048	ENSG00000229337	177155622	177212662	-	inside	5763	5127	Overlapping	AC079305.8
chr2	177206899	177207535	637	*	1000	X01048	ENSG00000170144	177212563	177223958	+	upstream	-5664	5028	NearestLocation	HNRNPA3
chr2	203973487	203974297	811	*	1000	X01049	ENSG00000163600	203936748	203961577	+	downstream	36739	11910	NearestLocation	ICOS
chr2	203973487	203974297	811	*	1000	X01049	LRG_65	203936748	203961577	+	downstream	36739	11910	NearestLocation	ICOS
chr5	88845123	88845792	670	*	1000	X01050	ENSG00000081189	88717117	88904257	-	inside	59134	58465	Overlapping	MEF2C
chr5	88845123	88845792	670	*	1000	X01050	ENSG00000248309	88883328	89466398	+	upstream	-38205	37536	NearestLocation	MEF2C-AS1
chr1	182615349	182616686	1338	*	1000	X01051	ENSG00000261504	182615254	182616629	+	overlapEnd	95	57	NearestLocation	RP11-317P15.4
chr6	90000053	90000922	870	*	1000	X01052	ENSG00000112182	89926529	90296908	-	inside	296855	73524	Overlapping	BACH2
chr6	90000053	90000922	870	*	1000	X01052	ENSG00000222078	90001222	90001506	-	downstream	1453	300	NearestLocation	RN7SKP110
chr6	118719478	118720972	1495	*	1000	X01053	ENSG00000111860	118460772	118710075	-	upstream	-9403	9403	NearestLocation	CEP85L
chr1	172837733	172838966	1234	*	1000	X01054	ENSG00000224228	172775905	173064015	+	inside	61828	61828	Overlapping	RP1-15D23.2
chr1	172837733	172838966	1234	*	1000	X01054	ENSG00000227177	172885947	172886258	-	downstream	48525	46981	NearestLocation	AIMP1P2
chr9	130019775	130020411	637	*	1000	X01055	ENSG00000187239	129887187	130043194	-	inside	23419	22783	NearestLocation	FNBP1
chr5	134609102	134609925	824	*	1000	X01056	ENSG00000152700	134601144	134649271	-	inside	40169	7958	Overlapping	SAR1B
chr5	134609102	134609925	824	*	1000	X01056	ENSG00000207459	134634839	134634945	-	downstream	25843	24914	NearestLocation	RNU6-1311P
chr16	10987373	10989193	1821	*	1000	X01057	ENSG00000038532	10944488	11182189	+	inside	42885	42885	Overlapping	CLEC16A
chr16	10987373	10989193	1821	*	1000	X01057	ENSG00000229917	11027024	11027763	+	upstream	-39651	37831	NearestLocation	RPL7P46
chr12	104083931	104084624	694	*	1000	X01058	ENSG00000111727	104064457	104106524	+	inside	19474	19474	NearestLocation	HCFC2
chr11	110372808	110373910	1103	*	1000	X01059	ENSG00000254416	110355130	110406400	+	inside	17678	17678	NearestLocation	RP11-347E10.1
chr12	68291678	68292637	960	*	1000	X01060	ENSG00000127318	68248242	68253607	-	upstream	-38071	38071	NearestLocation	IL22
chr12	68291678	68292637	960	*	1000	X01060	ENSG00000111554	68272443	68332381	-	inside	40703	19235	Overlapping	MDM1
chr5	35856534	35858354	1821	*	1000	X01061	ENSG00000168685	35852695	35879603	+	inside	3839	3839	Overlapping	IL7R
chr5	35856534	35858354	1821	*	1000	X01061	LRG_74	35856889	35876822	+	overlapStart	-355	355	NearestLocation	IL7R
chr12	92911621	92912622	1002	*	1000	X01062	ENSG00000102189	92770637	92929331	-	inside	17710	16709	NearestLocation	EEA1
chrX	65932524	65933251	728	*	1000	X01063	ENSG00000217835	65956289	65957196	-	downstream	24672	23038	NearestLocation	RP6-159A1.2
chr2	8803613	8804575	963	*	1000	X01064	ENSG00000134313	8725278	8837630	-	inside	34017	33055	NearestLocation	KIDINS220
chr16	57610977	57611779	803	*	1000	X01065	ENSG00000205336	57610652	57665580	+	inside	325	325	NearestLocation	ADGRG1
chr21	31130359	31132010	1652	*	1000	X01066	ENSG00000228941	31060600	31063168	-	upstream	-67191	67191	NearestLocation	UBE3AP2
chr21	31130359	31132010	1652	*	1000	X01066	ENSG00000156299	31118416	31559977	-	inside	429618	11943	Overlapping	TIAM1
chr16	80197650	80198476	827	*	1000	X01067	ENSG00000259867	80155053	80563135	-	inside	365485	42597	Overlapping	RP11-525K10.3
chr16	80197650	80198476	827	*	1000	X01067	ENSG00000261376	80179129	80180682	+	downstream	18521	16968	NearestLocation	RP11-525K10.2
chr1	40263976	40264864	889	*	1000	X01068	LRG_212	40258061	40294184	+	inside	5915	5915	Overlapping	ZMPSTE24
chr1	40263976	40264864	889	*	1000	X01068	ENSG00000084073	40258107	40294184	+	inside	5869	5869	Overlapping	ZMPSTE24
chr1	40263976	40264864	889	*	1000	X01068	ENSG00000231296	40262672	40262984	-	upstream	-992	992	NearestLocation	RP1-39G22.4
chr7	114889487	114890252	766	*	1000	X01069	ENSG00000135272	114922154	115019916	+	upstream	-32667	31902	NearestLocation	MDFIC
chr12	4271325	4272027	703	*	1000	X01070	ENSG00000256164	4248765	4276184	-	inside	4859	4157	Overlapping	CCND2-AS1
chr12	4271325	4272027	703	*	1000	X01070	ENSG00000255920	4252735	4275065	-	inside	3740	3038	Overlapping	CCND2-AS2
chr12	4271325	4272027	703	*	1000	X01070	ENSG00000118971	4273772	4305350	+	upstream	-2447	1745	NearestLocation	CCND2
chr10	31342805	31343797	993	*	1000	X01071	ENSG00000148516	31318495	31529814	+	inside	24310	24310	Overlapping	ZEB1
chr10	31342805	31343797	993	*	1000	X01071	ENSG00000230397	31360955	31361215	+	upstream	-18150	17158	NearestLocation	SPTLC1P1
chr15	72226604	72227709	1106	*	1000	X01072	ENSG00000067225	72199029	72231822	-	inside	5218	4113	NearestLocation	PKM
chr2	173132977	173133792	816	*	1000	X01073	ENSG00000091436	173075435	173268010	+	inside	57542	57542	NearestLocation	AC013461.1
chr20	1324472	1325569	1098	*	1000	X01074	ENSG00000125775	1309909	1329239	-	inside	4767	3670	Overlapping	SDCBP2
chr20	1324472	1325569	1098	*	1000	X01074	ENSG00000274322	1317571	1393096	-	inside	68624	6901	Overlapping	RP11-314N13.10
chr20	1324472	1325569	1098	*	1000	X01074	ENSG00000234684	1325405	1378734	+	overlapStart	-933	164	NearestLocation	SDCBP2-AS1
chr6	14876893	14877631	739	*	1000	X01075	ENSG00000234261	14661829	15090003	-	inside	213110	212372	NearestLocation	RP11-146I2.1
chr6	135029950	135031188	1239	*	1000	X01076	ENSG00000112339	134960378	135103056	-	inside	73106	69572	Overlapping	HBS1L
chr6	135029950	135031188	1239	*	1000	X01076	ENSG00000232876	135055033	135060550	+	upstream	-25083	23845	NearestLocation	CTA-212D2.2
chr17	55734297	55735247	951	*	1000	X01077	ENSG00000166292	55719627	55732121	-	upstream	-2176	2176	NearestLocation	TMEM100
chr2	148642904	148643920	1017	*	1000	X01078	ENSG00000135999	148644440	148787568	+	upstream	-1536	520	NearestLocation	EPC2
chr3	29026036	29026849	814	*	1000	X01079	ENSG00000283563	28349178	29767537	+	inside	676858	676858	Overlapping	RP11-9J18.1
chr3	29026036	29026849	814	*	1000	X01079	ENSG00000144642	28574791	30010391	+	inside	451245	451245	Overlapping	RBMS3
chr3	29026036	29026849	814	*	1000	X01079	ENSG00000215004	29087396	29088599	+	upstream	-61360	60547	NearestLocation	MESTP4
chr1	89040875	89041749	875	*	1000	X01080	ENSG00000117226	89006666	89022894	-	upstream	-17981	17981	NearestLocation	GBP3
chr11	61111698	61112429	732	*	1000	X01081	ENSG00000110448	61102395	61127852	+	inside	9303	9303	NearestLocation	CD5
chr4	112127543	112128184	642	*	1000	X01082	ENSG00000240459	112116510	112116903	-	upstream	-10640	10640	NearestLocation	RP11-477G18.1
chr11	36420651	36421789	1139	*	1000	X01083	ENSG00000135362	36296288	36465204	+	inside	124363	43415	Overlapping	PRR5L
chr11	36420651	36421789	1139	*	1000	X01083	ENSG00000255060	36425447	36426122	-	downstream	5471	3658	NearestLocation	RP11-219O3.2
chr17	8967866	8969102	1237	*	1000	X01084	ENSG00000265975	8967523	8976995	+	inside	343	343	NearestLocation	CTB-41I6.2
chr20	53656199	53657329	1131	*	1000	X01085	ENSG00000238468	53668697	53668758	-	downstream	12559	11368	NearestLocation	RNU7-14P
chr1	93692847	93693874	1028	*	1000	X01086	ENSG00000137936	93561786	93847150	-	inside	154303	131061	Overlapping	BCAR3
chr1	93692847	93693874	1028	*	1000	X01086	ENSG00000230439	93752924	93775444	-	downstream	82597	59050	NearestLocation	RP11-488P3.1
chr13	41962846	41963533	688	*	1000	X01087	ENSG00000102763	41566837	41961120	-	upstream	-1726	1726	NearestLocation	VWA8
chr13	41962846	41963533	688	*	1000	X01087	ENSG00000278338	41955808	41981565	+	inside	7038	7038	Overlapping	VWA8-AS1
chr13	51619457	51620099	643	*	1000	X01088	ENSG00000139668	51584455	51767707	+	inside	35002	35002	Overlapping	WDFY2
chr13	51619457	51620099	643	*	1000	X01088	ENSG00000224451	51598416	51599460	+	downstream	21041	19997	NearestLocation	ATP5F1P1
chr2	69054243	69054991	749	*	1000	X01089	ENSG00000169604	69013178	69249327	+	inside	41065	41065	NearestLocation	ANTXR1
chr3	105774163	105775059	897	*	1000	X01090	ENSG00000114423	105655461	105869552	-	inside	95389	94493	NearestLocation	CBLB
chr17	67420935	67422599	1665	*	1000	X01091	ENSG00000154217	67377281	67697261	+	inside	43654	43654	Overlapping	PITPNC1
chr17	67420935	67422599	1665	*	1000	X01091	ENSG00000201547	67408774	67408881	-	upstream	-12054	12054	NearestLocation	Y_RNA
chr1	199280049	199281021	973	*	1000	X01092	ENSG00000231718	199148598	199393307	+	inside	131451	112286	Overlapping	RP11-382E9.1
chr1	199280049	199281021	973	*	1000	X01092	ENSG00000228190	199371877	199372297	+	upstream	-91828	90856	NearestLocation	RPL23AP16
chr3	106176182	106177489	1308	*	1000	X01093	ENSG00000244652	106325737	106326293	-	downstream	150111	148248	NearestLocation	RP11-93B21.1
chr6	6515582	6516323	742	*	1000	X01094	ENSG00000216863	6346465	6622771	-	inside	107189	106448	Overlapping	LY86-AS1
chr6	6515582	6516323	742	*	1000	X01094	ENSG00000218868	6534697	6535631	+	upstream	-19115	18374	NearestLocation	CNN3P1
chr12	92551676	92552577	902	*	1000	X01095	ENSG00000258262	92530460	92531324	+	downstream	21216	20352	NearestLocation	RP11-693J15.3
chr13	41464916	41465720	805	*	1000	X01096	ENSG00000102760	41457559	41470882	+	inside	7357	5162	NearestLocation	RGCC
chr11	82980064	82980786	723	*	1000	X01097	ENSG00000137509	82823502	82970584	-	upstream	-9480	9480	NearestLocation	PRCP
chr11	82980064	82980786	723	*	1000	X01097	ENSG00000254698	82963681	83039115	-	inside	59051	16383	Overlapping	RP11-659G9.3
chr11	82980064	82980786	723	*	1000	X01097	ENSG00000137502	82973133	83071923	-	inside	91859	6931	Overlapping	RAB30
chr9	87373585	87374785	1201	*	1000	X01098	ENSG00000228373	87423634	87423893	+	upstream	-50049	48849	NearestLocation	RP11-497K15.1
chr10	30985289	30986740	1452	*	1000	X01099	ENSG00000183621	30820207	31031937	-	inside	46648	45197	NearestLocation	ZNF438
chr2	111111064	111112028	965	*	1000	X01100	ENSG00000153093	110732573	111118222	+	inside	378491	6194	Overlapping	ACOXL
chr2	111111064	111112028	965	*	1000	X01100	ENSG00000204581	111098345	111115588	-	inside	4524	3560	NearestLocation	AC096670.3
chr6	106519370	106520524	1155	*	1000	X01101	ENSG00000112297	106360808	106571978	+	inside	158562	51454	Overlapping	AIM1
chr6	106519370	106520524	1155	*	1000	X01101	ENSG00000282408	106451496	106457248	-	upstream	-62122	62122	NearestLocation	RP3-335E1.1
chr13	28523920	28524729	810	*	1000	X01102	ENSG00000279393	28495633	28497267	+	downstream	28287	26653	NearestLocation	RP11-95G6.1
chr1	89718757	89720082	1326	*	1000	X01103	ENSG00000171488	89633072	89769903	+	inside	85685	49821	Overlapping	LRRC8C
chr1	89718757	89720082	1326	*	1000	X01103	ENSG00000271949	89633140	89933250	+	inside	85617	85617	Overlapping	RP11-302M6.4
chr1	89718757	89720082	1326	*	1000	X01103	ENSG00000226394	89661212	89661353	-	upstream	-57404	57404	NearestLocation	RP11-413E1.2
chr5	35319192	35320564	1373	*	1000	X01104	ENSG00000113494	35048756	35230589	-	upstream	-88603	88603	NearestLocation	PRLR
chr6	157823813	157824589	777	*	1000	X01105	ENSG00000130340	157700387	157945077	+	inside	123426	120488	Overlapping	SNX9
chr6	157823813	157824589	777	*	1000	X01105	ENSG00000234361	157829143	157830573	-	downstream	6760	4554	NearestLocation	RP11-52J3.3
chr1	15919109	15920064	956	*	1000	X01106	ENSG00000065526	15847864	15940460	+	inside	71245	20396	Overlapping	SPEN
chr1	15919109	15920064	956	*	1000	X01106	ENSG00000270620	15917698	15917908	-	upstream	-1201	1201	NearestLocation	RP1-134O19.3
chr18	31658242	31659660	1419	*	1000	X01107	ENSG00000118276	31622247	31685836	-	inside	27594	26176	Overlapping	B4GALT6
chr18	31658242	31659660	1419	*	1000	X01107	ENSG00000259985	31685655	31686823	+	upstream	-27413	25995	NearestLocation	RP11-549B18.1
chr14	71332341	71332954	614	*	1000	X01108	ENSG00000197555	71320449	71741229	+	inside	11892	11892	Overlapping	SIPA1L1
chr14	71332341	71332954	614	*	1000	X01108	ENSG00000259079	71330342	71330738	-	upstream	-1603	1603	NearestLocation	RP1-261D10.1
chr6	22068205	22069079	875	*	1000	X01109	ENSG00000272168	21664772	22368328	+	inside	403433	299249	Overlapping	CASC15
chr6	22068205	22069079	875	*	1000	X01109	ENSG00000222515	22085544	22085918	+	upstream	-17339	16465	NearestLocation	RN7SKP240
chr7	20238570	20239912	1343	*	1000	X01110	ENSG00000233834	20217577	20221700	+	downstream	20993	16870	NearestLocation	AC005083.1
chr18	3643475	3644261	787	*	1000	X01111	ENSG00000170579	3496032	4455335	-	inside	811860	147443	Overlapping	DLGAP1
chr18	3643475	3644261	787	*	1000	X01111	ENSG00000266401	3653410	3656282	+	upstream	-9935	9149	NearestLocation	RP11-874J12.4
chr12	108573245	108573798	554	*	1000	X01112	ENSG00000136003	108562582	108569384	+	downstream	10663	3861	NearestLocation	ISCU
chr7	6250190	6251041	852	*	1000	X01113	ENSG00000008256	6161776	6272644	-	inside	22454	21603	NearestLocation	CYTH3
chr12	24600198	24601568	1371	*	1000	X01114	ENSG00000197503	24566964	24584168	-	upstream	-16030	16030	NearestLocation	LINC00477
chr18	37006666	37007236	571	*	1000	X01115	ENSG00000150477	36829106	37232172	+	inside	177560	177560	Overlapping	KIAA1328
chr18	37006666	37007236	571	*	1000	X01115	ENSG00000267039	36901946	36923814	-	upstream	-82852	82852	NearestLocation	RP11-58G13.1
chr2	207156614	207157439	826	*	1000	X01116	ENSG00000118263	207074137	207167267	-	inside	10653	9828	Overlapping	KLF7
chr2	207156614	207157439	826	*	1000	X01116	ENSG00000277590	207166400	207166498	+	upstream	-9786	8961	NearestLocation	MIR7845
chr4	89294401	89296028	1628	*	1000	X01117	ENSG00000185477	89236386	89308010	-	inside	13609	11982	NearestLocation	GPRIN3
chr12	89935699	89936429	731	*	1000	X01118	ENSG00000258216	89882665	89989289	+	inside	53034	52860	Overlapping	RP11-654D12.2
chr12	89935699	89936429	731	*	1000	X01118	ENSG00000257725	89947693	89949726	+	upstream	-11994	11264	NearestLocation	RP11-654D12.3
chr2	138502752	138504387	1636	*	1000	X01119	ENSG00000144228	138501801	138573547	+	inside	951	951	NearestLocation	SPOPL
chr7	149245187	149246277	1091	*	1000	X01120	ENSG00000170260	149239651	149255609	+	inside	5536	5536	NearestLocation	ZNF212
chr7	21938854	21940259	1406	*	1000	X01121	ENSG00000164649	21900900	21946084	-	inside	7230	5825	NearestLocation	CDCA7L
chr8	127657204	127657872	669	*	1000	X01122	ENSG00000279524	127630283	127630657	-	upstream	-26547	26547	NearestLocation	AC108925.1
chr7	50262726	50263361	636	*	1000	X01123	ENSG00000235620	50274790	50275622	-	downstream	12896	11429	NearestLocation	AC020743.4
chr6	127420237	127421030	794	*	1000	X01124	ENSG00000220522	127416535	127416952	-	upstream	-3285	3285	NearestLocation	RP1-177A13.1
chr6	14732614	14733753	1140	*	1000	X01125	ENSG00000206960	14646535	14646638	+	downstream	86079	85976	NearestLocation	RNU6-793P
chr6	14732614	14733753	1140	*	1000	X01125	ENSG00000234261	14661829	15090003	-	inside	357389	70785	Overlapping	RP11-146I2.1
chr11	121431869	121432716	848	*	1000	X01126	ENSG00000271022	121426645	121427416	-	upstream	-4453	4453	NearestLocation	RP11-142I2.1
chr11	93054194	93055377	1184	*	1000	X01127	ENSG00000242807	93052395	93052827	-	upstream	-1367	1367	NearestLocation	RPL26P31
chr16	46821926	46822853	928	*	1000	X01128	ENSG00000155330	46796607	46831411	-	inside	9485	8558	NearestLocation	C16orf87
chr11	62555334	62556133	800	*	1000	X01129	ENSG00000124942	62433542	62556235	-	inside	901	102	NearestLocation	AHNAK
chr5	157221783	157223465	1683	*	1000	X01130	ENSG00000113263	157142933	157255191	+	inside	78850	31726	Overlapping	ITK
chr5	157221783	157223465	1683	*	1000	X01130	LRG_189	157180896	157255099	+	inside	40887	31634	Overlapping	ITK
chr5	157221783	157223465	1683	*	1000	X01130	ENSG00000253980	157199242	157224380	-	inside	2597	915	NearestLocation	CTB-4E7.1
chr6	148835518	148836632	1115	*	1000	X01131	ENSG00000111962	148747328	149076990	+	inside	88190	88190	NearestLocation	UST
chr11	86592731	86593630	900	*	1000	X01132	ENSG00000254733	86431590	86622867	+	inside	161141	29237	Overlapping	RP11-317J19.1
chr11	86592731	86593630	900	*	1000	X01132	ENSG00000151376	86441108	86672636	-	inside	79905	79006	NearestLocation	ME3
chr1	93641518	93643077	1560	*	1000	X01133	ENSG00000137936	93561786	93847150	-	inside	205632	79732	Overlapping	BCAR3
chr1	93641518	93643077	1560	*	1000	X01133	ENSG00000224093	93592199	93605573	+	downstream	49319	35945	NearestLocation	RP5-1033H22.2
chr14	30619908	30620734	827	*	1000	X01134	ENSG00000092140	30559123	30620063	+	overlapEnd	60785	155	Overlapping	G2E3
chr14	30619908	30620734	827	*	1000	X01134	ENSG00000092108	30622112	30735812	+	upstream	-2204	1378	NearestLocation	SCFD1
chr11	102416735	102417861	1127	*	1000	X01135	ENSG00000152558	102396332	102470384	-	inside	53649	20403	Overlapping	TMEM123
chr11	102416735	102417861	1127	*	1000	X01135	ENSG00000255337	102452919	102462008	+	upstream	-36184	35058	NearestLocation	RP11-315O6.1
chr5	37454315	37455115	801	*	1000	X01136	ENSG00000082068	37379212	37753435	+	inside	75103	75103	Overlapping	WDR70
chr5	37454315	37455115	801	*	1000	X01136	ENSG00000248216	37505688	37506857	-	downstream	52542	50573	NearestLocation	KCTD9P5
chr2	181791121	181791831	711	*	1000	X01137	ENSG00000221023	181738606	181738715	+	downstream	52515	52406	NearestLocation	RNU6ATAC19P
chr14	39228808	39229796	989	*	1000	X01138	ENSG00000150526	39230231	39253655	+	upstream	-1423	435	NearestLocation	MIA2
chr2	102082681	102083794	1114	*	1000	X01139	ENSG00000115594	102064544	102179874	+	inside	18137	18137	NearestLocation	IL1R1
chr8	70129909	70131046	1138	*	1000	X01140	ENSG00000253173	70103798	70104179	-	upstream	-25730	25730	NearestLocation	RP11-152C15.1
chr8	70129909	70131046	1138	*	1000	X01140	ENSG00000140396	70109762	70403805	-	inside	273896	20147	Overlapping	NCOA2
chr2	173151210	173152308	1099	*	1000	X01141	ENSG00000091436	173075435	173268010	+	inside	75775	75775	NearestLocation	AC013461.1
chr11	46564324	46565030	707	*	1000	X01142	ENSG00000110497	46396414	46594125	-	inside	29801	29095	NearestLocation	AMBRA1
chr6	7154098	7155154	1057	*	1000	X01143	ENSG00000124782	7107597	7251980	+	inside	46501	46501	Overlapping	RREB1
chr6	7154098	7155154	1057	*	1000	X01143	ENSG00000225092	7183083	7185287	+	upstream	-28985	27929	NearestLocation	RP11-405O10.2
chr2	203737212	203738320	1109	*	1000	X01144	ENSG00000178562	203706475	203738912	+	inside	30737	592	Overlapping	CD28
chr2	203737212	203738320	1109	*	1000	X01144	ENSG00000224791	203764295	203765593	-	downstream	28381	25975	NearestLocation	KRT18P39
chr2	97662646	97663641	996	*	1000	X01145	ENSG00000115073	97655963	97664107	-	inside	1461	466	NearestLocation	ACTR1B
chr2	195563699	195565110	1412	*	1000	X01146	ENSG00000234919	195569628	195572970	-	downstream	9271	4518	NearestLocation	AC064834.3
chr6	35680730	35681990	1261	*	1000	X01147	ENSG00000096060	35573585	35728583	-	inside	47853	46593	Overlapping	FKBP5
chr6	35680730	35681990	1261	*	1000	X01147	ENSG00000265527	35664717	35664789	-	upstream	-15941	15941	NearestLocation	MIR5690
chr17	2260142	2260715	574	*	1000	X01148	ENSG00000070366	2059839	2303771	-	inside	43629	43056	Overlapping	SMG6
chr17	2260142	2260715	574	*	1000	X01148	ENSG00000280242	2255719	2256157	+	downstream	4423	3985	NearestLocation	RP5-1037N22.2
chr18	38940501	38941763	1263	*	1000	X01149	ENSG00000222704	39016047	39016344	-	downstream	75843	74284	NearestLocation	RN7SKP182
chr11	35390834	35391578	745	*	1000	X01150	ENSG00000110436	35251206	35420063	-	inside	29229	28485	Overlapping	SLC1A2
chr11	35390834	35391578	745	*	1000	X01150	ENSG00000215380	35374265	35374474	+	downstream	16569	16360	NearestLocation	AC090625.1
chr12	111402928	111403946	1019	*	1000	X01151	ENSG00000257595	111369282	111403310	+	overlapEnd	33646	382	Overlapping	RP3-473L9.4
chr12	111402928	111403946	1019	*	1000	X01151	ENSG00000111252	111405948	111451623	+	upstream	-3020	2002	NearestLocation	SH2B3
chr12	111402928	111403946	1019	*	1000	X01151	LRG_621	111405948	111451623	+	upstream	-3020	2002	NearestLocation	SH2B3
chr4	73067924	73068872	949	*	1000	X01152	ENSG00000163626	73052362	73069755	-	inside	1831	883	NearestLocation	COX18
chr14	63471153	63471849	697	*	1000	X01153	ENSG00000154001	63371357	63543374	-	inside	72221	71525	Overlapping	PPP2R5E
chr14	63471153	63471849	697	*	1000	X01153	ENSG00000252800	63479272	63479413	+	upstream	-8119	7423	NearestLocation	SCARNA20
chr2	39512419	39514136	1718	*	1000	X01154	ENSG00000011566	39249266	39437312	-	upstream	-75107	75107	NearestLocation	MAP4K3
chr2	39512419	39514136	1718	*	1000	X01154	ENSG00000231312	39436637	39665343	+	inside	75782	75782	Overlapping	AC007246.3
chr7	117010108	117010941	834	*	1000	X01155	ENSG00000004866	116953238	117230103	+	inside	56870	56870	Overlapping	ST7
chr7	117010108	117010941	834	*	1000	X01155	ENSG00000214188	116953899	117098806	+	inside	56209	56209	Overlapping	ST7-OT4
chr7	117010108	117010941	834	*	1000	X01155	ENSG00000213050	116972165	116972911	-	upstream	-37197	37197	NearestLocation	TPM3P1
chr15	70486427	70487239	813	*	1000	X01156	ENSG00000259473	70503907	70505928	-	downstream	19501	16668	NearestLocation	RP11-96C21.1
chr11	67267683	67268814	1132	*	1000	X01157	ENSG00000173020	67266410	67286556	+	inside	1273	1273	NearestLocation	GRK2
chr12	94326667	94327500	834	*	1000	X01158	ENSG00000173588	94306449	94459988	-	inside	133321	20218	Overlapping	CEP83
chr12	94326667	94327500	834	*	1000	X01158	ENSG00000244391	94361220	94361526	+	upstream	-34553	33720	NearestLocation	RN7SL330P
chr14	106177127	106177764	638	*	1000	X01159	ENSG00000254046	106174342	106174760	-	upstream	-2367	2367	NearestLocation	IGHV1-17
chr1	92587101	92588106	1006	*	1000	X01160	ENSG00000067208	92508696	92792404	-	inside	205303	78405	Overlapping	EVI5
chr1	92587101	92588106	1006	*	1000	X01160	ENSG00000223787	92580476	92580821	-	upstream	-6280	6280	NearestLocation	RP4-593M8.1
chr1	210446323	210447447	1125	*	1000	X01161	ENSG00000054392	210328252	210676296	+	inside	118071	118071	Overlapping	HHAT
chr1	210446323	210447447	1125	*	1000	X01161	ENSG00000270936	210462345	210463012	-	downstream	16689	14898	NearestLocation	RP5-879K22.1
chr12	57066176	57067094	919	*	1000	X01162	ENSG00000166866	57028517	57051198	-	upstream	-14978	14978	NearestLocation	MYO1A
chr12	57066176	57067094	919	*	1000	X01162	ENSG00000166881	57055643	57088063	-	inside	21887	10533	Overlapping	NEMP1
chr16	24189758	24190520	763	*	1000	X01163	ENSG00000166501	23836001	24220611	+	inside	353757	30091	Overlapping	PRKCB
chr16	24189758	24190520	763	*	1000	X01163	ENSG00000274466	24203116	24203231	+	upstream	-13358	12596	NearestLocation	MIR1273H
chr16	27578499	27579150	652	*	1000	X01164	ENSG00000047578	27550133	27780369	+	inside	28366	28366	NearestLocation	KIAA0556
chr9	6566191	6566967	777	*	1000	X01165	ENSG00000178445	6532464	6645650	-	inside	79459	33727	Overlapping	GLDC
chr9	6566191	6566967	777	*	1000	X01165	LRG_643	6532464	6645692	-	inside	79501	33727	Overlapping	GLDC
chr9	6566191	6566967	777	*	1000	X01165	ENSG00000237158	6568844	6569360	+	upstream	-2653	1877	NearestLocation	RP11-472F14.4
chr14	90969408	90970772	1365	*	1000	X01166	ENSG00000100784	90847862	91060636	-	inside	91228	89864	Overlapping	RPS6KA5
chr14	90969408	90970772	1365	*	1000	X01166	ENSG00000133943	91060333	91225632	+	upstream	-90925	89561	NearestLocation	C14orf159
chr2	223941395	223942417	1023	*	1000	X01167	ENSG00000085449	223855716	223945387	-	inside	3992	2970	NearestLocation	WDFY1
chr6	5279660	5280766	1107	*	1000	X01168	ENSG00000145982	5261044	5771580	+	inside	18616	18616	Overlapping	FARS2
chr6	5279660	5280766	1107	*	1000	X01168	ENSG00000220446	5291030	5291388	-	downstream	11728	10264	NearestLocation	RP3-520B18.1
chr9	4970755	4971945	1191	*	1000	X01169	ENSG00000096968	4984390	5128183	+	upstream	-13635	12445	NearestLocation	JAK2
chr1	151848391	151849116	726	*	1000	X01170	ENSG00000234614	151841877	151850385	+	inside	6514	1269	Overlapping	AL450992.2
chr1	151848391	151849116	726	*	1000	X01170	ENSG00000196407	151847263	151853697	-	inside	5306	1128	NearestLocation	THEM5
chr6	142912887	142914115	1229	*	1000	X01171	ENSG00000010818	142751467	142945201	-	inside	32314	31086	NearestLocation	HIVEP2
chr16	27245461	27246500	1040	*	1000	X01172	ENSG00000169189	27224991	27268794	-	inside	23333	20470	Overlapping	NSMCE1
chr16	27245461	27246500	1040	*	1000	X01172	ENSG00000245888	27268205	27290492	+	upstream	-22744	21705	NearestLocation	FLJ21408
chr17	17853695	17854479	785	*	1000	X01173	ENSG00000175662	17843511	17972422	-	inside	118727	10184	Overlapping	TOM1L2
chr17	17853695	17854479	785	*	1000	X01173	ENSG00000197815	17858227	17860041	+	upstream	-4532	3748	NearestLocation	RP1-253P7.4
chr19	10183732	10184503	772	*	1000	X01174	ENSG00000130816	10133345	10231286	-	inside	47554	46783	Overlapping	DNMT1
chr19	10183732	10184503	772	*	1000	X01174	LRG_362	10133346	10195079	-	inside	11347	10576	NearestLocation	DNMT1
chr12	111546511	111547347	837	*	1000	X01175	ENSG00000204842	111452214	111599676	-	inside	53165	52329	Overlapping	ATXN2
chr12	111546511	111547347	837	*	1000	X01175	ENSG00000272215	111564821	111564883	-	downstream	18372	17474	NearestLocation	U7
chr2	102113923	102115154	1232	*	1000	X01176	ENSG00000115594	102064544	102179874	+	inside	49379	49379	NearestLocation	IL1R1
chr3	106423324	106424552	1229	*	1000	X01177	ENSG00000200610	106515897	106515998	+	upstream	-92573	91345	NearestLocation	Y_RNA
chr7	92639409	92640356	948	*	1000	X01178	ENSG00000234545	92560793	92590394	-	upstream	-49015	49015	NearestLocation	FAM133B
chr7	92639409	92640356	948	*	1000	X01178	ENSG00000105810	92604921	92836594	-	inside	197185	34488	Overlapping	CDK6
chr8	93803094	93804302	1209	*	1000	X01179	ENSG00000164953	93754844	93819234	+	inside	48250	14932	Overlapping	TMEM67
chr8	93803094	93804302	1209	*	1000	X01179	LRG_688	93754844	93818119	+	inside	48250	13817	Overlapping	TMEM67
chr8	93803094	93804302	1209	*	1000	X01179	ENSG00000254057	93834454	93846743	-	downstream	43649	30152	NearestLocation	RP3-388N13.3
chr6	7073469	7074490	1022	*	1000	X01180	ENSG00000124782	7107597	7251980	+	upstream	-34128	33107	NearestLocation	RREB1
chr17	67910964	67911767	804	*	1000	X01181	ENSG00000171634	67825524	67984378	+	inside	85440	72611	Overlapping	BPTF
chr17	67910964	67911767	804	*	1000	X01181	ENSG00000266717	67950885	67951746	-	downstream	40782	39118	NearestLocation	RP11-855A2.3
chr4	150436419	150437414	996	*	1000	X01182	ENSG00000198589	150264531	151015727	-	inside	579308	171888	Overlapping	LRBA
chr4	150436419	150437414	996	*	1000	X01182	ENSG00000248521	150422645	150423642	-	upstream	-12777	12777	NearestLocation	RP11-174F8.1
chr8	89720371	89721106	736	*	1000	X01183	ENSG00000251136	89609409	89757727	-	inside	37356	36621	NearestLocation	RP11-37B2.1
chr3	12721403	12722101	699	*	1000	X01184	ENSG00000088726	12733525	12769457	-	downstream	48054	11424	NearestLocation	TMEM40
chr17	56786747	56787613	867	*	1000	X01185	ENSG00000283209	56803841	56804269	-	downstream	17522	16228	NearestLocation	RP11-347L15.1
chr15	70299737	70301052	1316	*	1000	X01186	ENSG00000259503	70321576	70326742	+	upstream	-21839	20524	NearestLocation	RP11-543G18.1
chr3	177041777	177042551	775	*	1000	X01187	ENSG00000177565	177019340	177228000	-	inside	186223	22437	Overlapping	TBL1XR1
chr3	177041777	177042551	775	*	1000	X01187	ENSG00000231310	177037405	177047923	+	inside	4372	4372	NearestLocation	TBL1XR1-AS1
chr3	59422202	59422889	688	*	1000	X01188	ENSG00000243903	59380024	59388704	-	upstream	-33498	33498	NearestLocation	RP11-285B24.1
chr2	70068910	70069768	859	*	1000	X01189	ENSG00000179818	69962263	70103220	-	inside	34310	33452	Overlapping	PCBP1-AS1
chr2	70068910	70069768	859	*	1000	X01189	ENSG00000263669	70075014	70075272	-	downstream	6362	5246	NearestLocation	RN7SL470P
chr5	56610308	56610963	656	*	1000	X01190	ENSG00000225940	56511567	56606232	-	upstream	-4076	4076	NearestLocation	C5orf67
chr2	197360408	197361271	864	*	1000	X01191	ENSG00000213104	197379701	197380892	-	downstream	20484	18430	NearestLocation	NPM1P46
chr6	53440973	53441734	762	*	1000	X01192	ENSG00000271373	53418452	53418737	-	upstream	-22236	22236	NearestLocation	NANOGP3
chr13	26996840	26997634	795	*	1000	X01193	ENSG00000283579	26965967	26991996	-	upstream	-4844	4844	NearestLocation	RP11-545M8.4
chr2	69453283	69454173	891	*	1000	X01194	ENSG00000169599	69395750	69437628	-	upstream	-15655	15655	NearestLocation	NFU1
chr1	101167733	101168548	816	*	1000	X01195	ENSG00000271578	101190520	101190994	+	upstream	-22787	21972	NearestLocation	RP5-1033H2.1
chr1	192559263	192560030	768	*	1000	X01196	ENSG00000232498	192517639	192567217	-	inside	7954	7187	NearestLocation	RP5-1011O1.2
chr11	6736573	6737441	869	*	1000	X01197	ENSG00000254838	6713536	6746439	-	inside	9866	8998	NearestLocation	GVINP1
chr18	13265294	13266368	1075	*	1000	X01198	ENSG00000168675	13217498	13652755	+	inside	47796	47796	Overlapping	LDLRAD4
chr18	13265294	13266368	1075	*	1000	X01198	ENSG00000279275	13279415	13280110	-	downstream	14816	13047	NearestLocation	RP11-756J15.2
chr1	176205160	176206225	1066	*	1000	X01199	ENSG00000143207	175944831	176207493	-	inside	2333	1268	NearestLocation	RFWD2
chr6	636327	637026	700	*	1000	X01200	ENSG00000112685	485133	693111	-	inside	56784	56085	Overlapping	EXOC2
chr6	636327	637026	700	*	1000	X01200	ENSG00000188996	655939	656963	-	downstream	20636	18913	NearestLocation	HUS1B
chr2	203733612	203734974	1363	*	1000	X01201	ENSG00000178562	203706475	203738912	+	inside	27137	3938	NearestLocation	CD28
chr11	88535746	88536375	630	*	1000	X01202	ENSG00000168959	88504576	89065945	-	inside	530199	31170	Overlapping	GRM5
chr11	88535746	88536375	630	*	1000	X01202	ENSG00000255082	88504576	88524054	+	downstream	31170	11692	NearestLocation	GRM5-AS1
chr16	75379135	75379982	848	*	1000	X01203	ENSG00000153774	75293698	75433485	-	inside	54350	53503	Overlapping	CFDP1
chr16	75379135	75379982	848	*	1000	X01203	ENSG00000261783	75379818	75381260	-	overlapEnd	2125	164	NearestLocation	RP11-252K23.2
chr2	73963581	73964588	1008	*	1000	X01204	ENSG00000237883	73947642	73981441	-	inside	17860	15939	Overlapping	DGUOK-AS1
chr2	73963581	73964588	1008	*	1000	X01204	ENSG00000201876	73968123	73968206	-	downstream	4625	3535	NearestLocation	RNA5SP97
chr5	96329704	96330485	782	*	1000	X01205	ENSG00000251314	95962001	96631085	+	inside	367703	300600	Overlapping	CTD-2337A12.1
chr5	96329704	96330485	782	*	1000	X01205	ENSG00000250158	96247776	96278751	+	downstream	81928	50953	NearestLocation	RP11-254I22.2
chr16	81625867	81627434	1568	*	1000	X01206	ENSG00000153815	81445170	81711762	+	inside	180697	84328	Overlapping	CMIP
chr16	81625867	81627434	1568	*	1000	X01206	ENSG00000279841	81630193	81632038	+	upstream	-4326	2759	NearestLocation	RP11-274A11.4
chr4	37891602	37892543	942	*	1000	X01207	ENSG00000065882	37891087	38139175	+	inside	515	515	NearestLocation	TBC1D1
chr4	100017691	100018405	715	*	1000	X01208	ENSG00000245322	99950006	100195099	+	inside	67685	67685	Overlapping	RP11-15B17.1
chr4	100017691	100018405	715	*	1000	X01208	ENSG00000248820	100041841	100042104	-	downstream	24413	23436	NearestLocation	DYNLL1P6
chr10	124719021	124719834	814	*	1000	X01209	ENSG00000258539	124617080	124791727	-	inside	72706	71893	Overlapping	RP11-12J10.3
chr10	124719021	124719834	814	*	1000	X01209	ENSG00000189319	124619292	124744269	-	inside	25248	24435	Overlapping	FAM53B
chr10	124719021	124719834	814	*	1000	X01209	ENSG00000233334	124703625	124714217	+	downstream	15396	4804	NearestLocation	FAM53B-AS1
chr3	15745784	15746502	719	*	1000	X01210	ENSG00000206560	15667236	15859771	-	inside	113987	78548	Overlapping	ANKRD28
chr3	15745784	15746502	719	*	1000	X01210	ENSG00000263740	15738515	15738809	+	downstream	7269	6975	NearestLocation	RN7SL4P
chr13	43094632	43095597	966	*	1000	X01211	ENSG00000120675	43023203	43114224	+	inside	71429	18627	Overlapping	DNAJC15
chr13	43094632	43095597	966	*	1000	X01211	ENSG00000229928	43158631	43159466	+	upstream	-63999	63034	NearestLocation	LINC00400
chr3	105676252	105677215	964	*	1000	X01212	ENSG00000114423	105655461	105869552	-	inside	193300	20791	NearestLocation	CBLB
chr3	151319535	151320304	770	*	1000	X01213	ENSG00000144893	151085697	151437072	+	inside	233838	116768	Overlapping	MED12L
chr3	151319535	151320304	770	*	1000	X01213	ENSG00000138271	151294086	151316952	-	upstream	-2583	2583	NearestLocation	GPR87
chr7	127897494	127898581	1088	*	1000	X01214	ENSG00000197157	127652180	128092609	+	inside	245314	194028	Overlapping	SND1
chr7	127897494	127898581	1088	*	1000	X01214	ENSG00000240579	127857852	127858488	-	upstream	-39006	39006	NearestLocation	RP11-20L24.1
chr14	88599536	88600346	811	*	1000	X01215	ENSG00000100722	88562909	88627596	+	inside	36627	27250	Overlapping	ZC3H14
chr14	88599536	88600346	811	*	1000	X01215	ENSG00000278576	88589231	88592408	+	downstream	10305	7128	NearestLocation	RP11-507K2.6
chr17	29664659	29666108	1450	*	1000	X01216	ENSG00000264031	29560547	29707090	+	inside	104112	40982	Overlapping	ABHD15-AS1
chr17	29664659	29666108	1450	*	1000	X01216	ENSG00000141298	29625938	29930276	-	inside	265617	38721	Overlapping	SSH2
chr17	29664659	29666108	1450	*	1000	X01216	ENSG00000265625	29644796	29645847	-	upstream	-18812	18812	NearestLocation	RP11-68I3.11
chr18	23377313	23378202	890	*	1000	X01217	ENSG00000134490	23197144	23437961	-	inside	60648	59759	NearestLocation	TMEM241
chr3	178777555	178778533	979	*	1000	X01218	ENSG00000197584	178272932	178844429	+	inside	504623	65896	Overlapping	KCNMB2
chr3	178777555	178778533	979	*	1000	X01218	ENSG00000275163	178419123	178843300	+	inside	358432	64767	Overlapping	RP11-385J1.3
chr3	178777555	178778533	979	*	1000	X01218	ENSG00000237978	178526505	178860405	-	inside	82850	81872	NearestLocation	KCNMB2-AS1
chr11	61972445	61973274	830	*	1000	X01219	ENSG00000279491	61967794	61969490	+	downstream	4651	2955	NearestLocation	RP11-810P12.7
chr9	134065629	134066352	724	*	1000	X01220	ENSG00000169925	134030305	134068535	-	inside	2906	2183	NearestLocation	BRD3
chr7	92813164	92814431	1268	*	1000	X01221	ENSG00000105810	92604921	92836594	-	inside	23430	22163	Overlapping	CDK6
chr7	92813164	92814431	1268	*	1000	X01221	ENSG00000237819	92836483	92917187	+	upstream	-23319	22052	NearestLocation	AC002454.1
chr17	44417155	44418175	1021	*	1000	X01222	ENSG00000186566	44395284	44503430	-	inside	86275	21871	Overlapping	GPATCH8
chr17	44417155	44418175	1021	*	1000	X01222	ENSG00000240589	44409059	44409358	-	upstream	-7797	7797	NearestLocation	RN7SL258P
chr1	25123323	25124068	746	*	1000	X01223	ENSG00000233419	25125053	25125454	-	downstream	2131	985	NearestLocation	RP4-781L3.1
chr12	110619043	110619951	909	*	1000	X01224	ENSG00000204852	110614027	110649430	+	inside	5016	5016	NearestLocation	TCTN1
chr14	92770364	92770984	621	*	1000	X01225	ENSG00000100600	92703807	92748702	-	upstream	-21662	21662	NearestLocation	LGMN
chr17	66466574	66467650	1077	*	1000	X01226	ENSG00000154229	66302636	66810743	+	inside	163938	163938	Overlapping	PRKCA
chr17	66466574	66467650	1077	*	1000	X01226	ENSG00000264630	66398069	66416854	-	upstream	-49720	49720	NearestLocation	PRKCA-AS1
chr1	184881944	184883559	1616	*	1000	X01227	ENSG00000135842	184790724	184974550	-	inside	92606	90991	Overlapping	FAM129A
chr1	184881944	184883559	1616	*	1000	X01227	ENSG00000252222	184821428	184821489	-	upstream	-60455	60455	NearestLocation	RNU7-13P
chr1	100230659	100231346	688	*	1000	X01228	ENSG00000137992	100186919	100249834	-	inside	19175	18488	Overlapping	DBT
chr1	100230659	100231346	688	*	1000	X01228	ENSG00000225169	100213293	100213670	+	downstream	17366	16989	NearestLocation	BRI3P1
chr3	178392420	178393443	1024	*	1000	X01229	ENSG00000223930	178202050	178385417	-	upstream	-7003	7003	NearestLocation	RP11-33A14.1
chr3	178392420	178393443	1024	*	1000	X01229	ENSG00000197584	178272932	178844429	+	inside	119488	119488	Overlapping	KCNMB2
chr11	20037250	20037939	690	*	1000	X01230	ENSG00000166833	19350724	20121598	+	inside	686526	83659	Overlapping	NAV2
chr11	20037250	20037939	690	*	1000	X01230	ENSG00000254453	20043846	20049303	-	downstream	12053	5907	NearestLocation	NAV2-AS2
chr2	33069608	33070354	747	*	1000	X01231	ENSG00000049323	32946972	33399509	+	inside	122636	122636	Overlapping	LTBP1
chr2	33069608	33070354	747	*	1000	X01231	ENSG00000223951	33056333	33063113	-	upstream	-6495	6495	NearestLocation	AL133244.1
chr2	196288656	196289563	908	*	1000	X01232	ENSG00000138411	196194370	196593692	-	inside	305036	94286	Overlapping	HECW2
chr2	196288656	196289563	908	*	1000	X01232	ENSG00000276200	196289409	196289707	+	overlapStart	-753	144	NearestLocation	RN7SL820P
chr6	154229637	154230327	691	*	1000	X01233	ENSG00000112038	154010496	154246867	+	inside	219141	16540	Overlapping	OPRM1
chr6	154229637	154230327	691	*	1000	X01233	ENSG00000074706	154154496	154356792	-	inside	127155	75141	Overlapping	IPCEF1
chr6	154229637	154230327	691	*	1000	X01233	ENSG00000237593	154216931	154217489	+	downstream	12706	12148	NearestLocation	RP11-317B3.2
chr2	27954259	27955446	1188	*	1000	X01234	ENSG00000243147	27771717	27988087	+	inside	182542	32641	Overlapping	MRPL33
chr2	27954259	27955446	1188	*	1000	X01234	ENSG00000158019	27889941	28338901	+	inside	64318	64318	Overlapping	BRE
chr2	27954259	27955446	1188	*	1000	X01234	ENSG00000265321	27996367	27996449	+	upstream	-42108	40921	NearestLocation	MIR4263
chr17	27466532	27467583	1052	*	1000	X01235	ENSG00000141068	27456714	27626438	+	inside	9818	9818	Overlapping	KSR1
chr17	27466532	27467583	1052	*	1000	X01235	ENSG00000265801	27465112	27465541	+	downstream	1420	991	NearestLocation	RP11-720N19.2
chr2	196241838	196242834	997	*	1000	X01236	ENSG00000138411	196194370	196593692	-	inside	351854	47468	Overlapping	HECW2
chr2	196241838	196242834	997	*	1000	X01236	ENSG00000229056	196260024	196264204	+	upstream	-18186	17190	NearestLocation	AC020571.3
chr6	45163967	45164970	1004	*	1000	X01237	ENSG00000196284	44809317	45377953	-	inside	213986	212983	Overlapping	SUPT3H
chr6	45163967	45164970	1004	*	1000	X01237	ENSG00000219384	45158870	45159511	+	downstream	5097	4456	NearestLocation	RP11-491H9.3
chr1	66373893	66375232	1340	*	1000	X01238	ENSG00000184588	65792514	66374579	+	overlapEnd	581379	653	Overlapping	PDE4B
chr1	66373893	66375232	1340	*	1000	X01238	ENSG00000118473	66533383	66748299	+	upstream	-159490	158151	NearestLocation	SGIP1
chr10	112532112	112532833	722	*	1000	X01239	ENSG00000151532	112446998	112818744	+	inside	85114	85114	Overlapping	VTI1A
chr10	112532112	112532833	722	*	1000	X01239	ENSG00000234017	112548632	112548872	-	downstream	16760	15799	NearestLocation	RP11-214N15.5
chr2	203886326	203887441	1116	*	1000	X01240	ENSG00000163599	203867786	203873960	+	downstream	18540	12366	NearestLocation	CTLA4
chr7	107815147	107816439	1293	*	1000	X01241	ENSG00000229626	107808734	107809568	+	downstream	6413	5579	NearestLocation	PIGCP2
chr16	70476314	70477132	819	*	1000	X01242	ENSG00000157353	70454421	70480274	+	inside	21893	3142	NearestLocation	FUK
chr16	53664326	53665121	796	*	1000	X01243	ENSG00000103494	53597683	53703938	-	inside	39612	38817	Overlapping	RPGRIP1L
chr16	53664326	53665121	796	*	1000	X01243	ENSG00000275191	53628256	53628816	-	upstream	-35510	35510	NearestLocation	RP11-36I17.2
chr12	95830301	95831199	899	*	1000	X01244	ENSG00000258343	95795345	95858839	-	inside	28538	27640	Overlapping	RP11-536G4.2
chr12	95830301	95831199	899	*	1000	X01244	ENSG00000258292	95803097	95823307	+	downstream	27204	6994	NearestLocation	RP11-536G4.1
chr10	88065504	88066202	699	*	1000	X01245	ENSG00000227905	88048135	88049823	-	upstream	-15681	15681	NearestLocation	MED6P1
chr15	42193243	42193911	669	*	1000	X01246	ENSG00000166887	42158701	42208316	-	inside	15073	14405	Overlapping	VPS39
chr15	42193243	42193911	669	*	1000	X01246	ENSG00000207712	42199570	42199666	-	downstream	6423	5659	NearestLocation	MIR627
chr5	43336130	43336786	657	*	1000	X01247	ENSG00000188850	43336164	43348716	+	overlapStart	-34	34	NearestLocation	RP11-159F24.2
chr12	14478794	14479491	698	*	1000	X01248	ENSG00000171681	14365632	14502935	+	inside	113162	23444	Overlapping	ATF7IP
chr12	14478794	14479491	698	*	1000	X01248	ENSG00000255649	14530151	14533229	+	upstream	-51357	50660	NearestLocation	RP11-502N13.2
chr12	94269454	94270297	844	*	1000	X01249	ENSG00000136040	94148723	94307675	+	inside	120731	37378	Overlapping	PLXNC1
chr12	94269454	94270297	844	*	1000	X01249	ENSG00000258172	94272150	94277195	-	downstream	7741	1853	NearestLocation	RP11-1105G2.4
chr9	91358985	91359538	554	*	1000	X01250	ENSG00000148090	91213815	91361913	-	inside	2928	2375	NearestLocation	AUH
chr9	91358985	91359538	554	*	1000	X01250	LRG_449	91213815	91361924	-	inside	2939	2386	Overlapping	AUH
chr5	159458172	159458829	658	*	1000	X01251	ENSG00000249738	159310933	159805536	+	inside	147239	147239	Overlapping	AC008697.1
[truncated: 23,858 more rows]

## Sheet: Direct targets of BATF (64)
BATF direct targets (BATF DE genes in the nearest vicinity of BATF-bound sites)
PRKCB
SMARCA2
IL23R
IL17F
ATXN1
PIK3R5
IQGAP2
PRDM1
DHRS9
PALLD
CCR6
NIPAL4
ANXA1
RORA
TSHZ2
TGFBR3
ZNF365
STAT4
ABTB2
ADGRG1
BATF
CLEC17A
CD70
MYO10
ZEB2
IL21
ROR1
FUT7
UBASH3B
OSBPL10
IL17A
ZBED2
FASLG
CDKN2C
SHC4
EFR3B
KCNN3
FILIP1L
KCNQ3
RIPK2
IL1A
DPP4
ATP8A1
QPCT
CD93
FGF1
HOPX
ABCG2
NR4A2
CD84
FNDC9
LMO2
NTN1
FAM49A
LAMB3
LAMP3
CCL5
MYO1E
EHD2
AFDN
XIRP1
LINC01480
IL1RN
FGFBP2

## Sheet: BATFpeaks_5kb around TSS_annot
seqnames	start	end	width	strand	score	peak	feature	feature.ranges.start	feature.ranges.end	feature.ranges.width	feature.strand	distance	insideFeature	distanceToSite	gene_name
chr10	96588752	96589608	857	*	1000	X00017	ENSG00000077147	96518109	96587452	69344	-	1299	upstream	1299	TM9SF3
chr11	86292772	86293772	1001	*	1000	X00024	ENSG00000255222	86294760	86295576	817	+	987	upstream	987	SETP17
chr1	67274331	67275556	1226	*	1000	X00028	ENSG00000228523	67278052	67278779	728	+	2495	upstream	2495	RP11-131O15.2
chr5	139446190	139448143	1954	*	1000	X00031	ENSG00000170464	139408588	139444491	35904	-	1698	upstream	1698	DNAJC18
chr5	139446190	139448143	1954	*	1000	X00031	ENSG00000200378	139447907	139448017	111	+	0	includeFeature	0	RNU5B-4P
chr19	13099487	13100611	1125	*	1000	X00040	ENSG00000104903	13099033	13103161	4129	-	0	inside	2549	LYL1
chr5	55771009	55771908	900	*	1000	X00050	ENSG00000177058	55625845	55773194	147350	-	0	inside	1285	SLC38A9
chr7	148506704	148508388	1685	*	1000	X00051	ENSG00000283504	148473599	148503458	29860	-	3245	upstream	3245	RP5-958B11.2
chr12	4111925	4113407	1483	*	1000	X00053	ENSG00000242444	4109661	4118132	8472	-	0	inside	4724	RP11-320N7.1
chr9	85742375	85743771	1397	*	1000	X00071	ENSG00000135049	85546539	85742029	195491	-	345	upstream	345	AGTPBP1
chr3	59386057	59387285	1229	*	1000	X00078	ENSG00000243903	59380024	59388704	8681	-	0	inside	1418	RP11-285B24.1
chr13	110964843	110965877	1035	*	1000	X00083	ENSG00000225760	110965704	110990579	24876	+	0	overlapStart	0	LINC00431
chr18	54263614	54264507	894	*	1000	X00084	ENSG00000101751	54269404	54321266	51863	+	4896	upstream	4896	POLI
chr8	59114986	59115916	931	*	1000	X00085	ENSG00000198846	58805418	59119208	313791	-	0	inside	3291	TOX
chr8	59114986	59115916	931	*	1000	X00085	ENSG00000167912	59119040	59121346	2307	+	3123	upstream	3123	RP11-25K19.1
chr6	108564007	108564777	771	*	1000	X00087	ENSG00000118689	108559835	108684774	124940	+	0	inside	4171	FOXO3
chr1	185636647	185637411	765	*	1000	X00094	ENSG00000201596	185634073	185634182	110	-	2464	upstream	2464	Y_RNA
chr7	23594828	23595795	968	*	1000	X00095	ENSG00000169193	23597379	23644708	47330	+	1583	upstream	1583	CCDC126
chr10	14389902	14390838	937	*	1000	X00097	ENSG00000278100	14391875	14392196	322	+	1036	upstream	1036	Metazoa_SRP
chr10	114825098	114826348	1251	*	1000	X00101	ENSG00000151553	114821744	114899832	78089	+	0	inside	3353	FAM160B1
chr1	21779236	21780744	1509	*	1000	X00102	ENSG00000090686	21678298	21783606	105309	-	0	inside	2861	USP48
chr1	54798533	54799564	1032	*	1000	X00108	ENSG00000006555	54779712	54801267	21556	-	0	inside	1702	TTC22
chr14	58430028	58431123	1096	*	1000	X00110	ENSG00000100575	58408494	58427614	19121	-	2413	upstream	2413	TIMM9
chr14	58430028	58431123	1096	*	1000	X00110	ENSG00000100578	58427385	58551289	123905	+	0	inside	2642	KIAA0586
chr6	154352547	154353416	870	*	1000	X00115	ENSG00000074706	154154496	154356792	202297	-	0	inside	3375	IPCEF1
chr8	130008281	130009266	986	*	1000	X00116	ENSG00000253043	130004528	130004601	74	-	3679	upstream	3679	RNU7-181P
chr8	130008281	130009266	986	*	1000	X00116	ENSG00000264653	130008334	130008453	120	-	0	includeFeature	0	MIR5194
chr2	203870990	203872288	1299	*	1000	X00117	ENSG00000163599	203867786	203873960	6175	+	0	inside	3203	CTLA4
chr4	36285836	36286988	1153	*	1000	X00118	ENSG00000197057	36281622	36345756	64135	+	0	inside	4213	DTHD1
chr6	134978936	134979702	767	*	1000	X00124	ENSG00000283409	134979338	134979432	95	-	0	includeFeature	0	MIR3662
chr3	177345491	177346698	1208	*	1000	X00130	ENSG00000226782	177337628	177349166	11539	-	0	inside	2467	RP11-706D8.3
chr12	123365014	123366151	1138	*	1000	X00138	ENSG00000139697	123289109	123364843	75735	-	170	upstream	170	SBNO1
chr12	123365014	123366151	1138	*	1000	X00138	ENSG00000256092	123363868	123366113	2246	+	0	overlapEnd	1145	RP13-942N8.1
chr7	159004167	159005172	1006	*	1000	X00140	ENSG00000231419	159006522	159030195	23674	+	1349	upstream	1349	LINC00689
chr16	57601503	57602629	1127	*	1000	X00141	ENSG00000260828	57603137	57603697	561	+	507	upstream	507	HMGB3P32
chr3	127484751	127485679	929	*	1000	X00146	ENSG00000240562	127489553	127490787	1235	+	3873	upstream	3873	RP11-59J16.2
chr6	36694893	36696045	1153	*	1000	X00149	ENSG00000255587	36697851	36733183	35333	+	1805	upstream	1805	RAB44
chr5	79234950	79235783	834	*	1000	X00155	ENSG00000132837	78997606	79236038	238433	-	0	inside	254	DMGDH
chr5	79234950	79235783	834	*	1000	X00155	ENSG00000152409	79236189	79327215	91027	+	405	upstream	405	JMY
chr6	24743012	24744087	1076	*	1000	X00156	ENSG00000224164	24742302	24751921	9620	+	0	inside	709	RP3-369A17.4
chr5	157219321	157220459	1139	*	1000	X00157	ENSG00000253980	157199242	157224380	25139	-	0	inside	3920	CTB-4E7.1
chr1	22053402	22054866	1465	*	1000	X00170	ENSG00000070831	22052627	22092946	40320	+	0	inside	774	CDC42
chr1	22053402	22054866	1465	*	1000	X00170	ENSG00000230068	22059197	22064199	5003	+	4330	upstream	4330	CDC42-IT1
chr3	52681666	52682493	828	*	1000	X00171	ENSG00000163939	52545352	52685917	140566	-	0	inside	3423	PBRM1
chr3	52681666	52682493	828	*	1000	X00171	ENSG00000163938	52681156	52694492	13337	+	0	inside	509	GNL3
chr1	209751240	209752928	1689	*	1000	X00182	ENSG00000009790	209756032	209782320	26289	+	3103	upstream	3103	TRAF3IP3
chr10	32958756	32959590	835	*	1000	X00195	ENSG00000229656	32958845	33082102	123258	+	0	overlapStart	0	RP11-462L8.1
chr8	43253648	43254578	931	*	1000	X00198	ENSG00000253186	43253732	43254089	358	+	0	includeFeature	0	RP11-726G23.3
chr20	57618954	57619966	1013	*	1000	X00202	ENSG00000124256	57603846	57620576	16731	-	0	inside	609	ZBP1
chr8	29525769	29526573	805	*	1000	X00216	ENSG00000253632	29527312	29530323	3012	+	738	upstream	738	RP11-486M23.1
chr20	3383930	3384674	745	*	1000	X00217	ENSG00000201346	3384229	3384440	212	+	0	includeFeature	0	U3
chr17	77473431	77474367	937	*	1000	X00222	ENSG00000267016	77469162	77472770	3609	-	660	upstream	660	RP11-75C10.9
chr1	203621150	203622155	1006	*	1000	X00225	ENSG00000058668	203626561	203744081	117521	+	4405	upstream	4405	ATP2B4
chr2	181106498	181107322	825	*	1000	X00230	ENSG00000238171	181076051	181105968	29918	-	529	upstream	529	AC068196.1
chr2	181106498	181107322	825	*	1000	X00230	ENSG00000234663	181101932	181399559	297628	+	0	inside	4565	AC104820.2
chr8	130444520	130445372	853	*	1000	X00237	ENSG00000153317	130052104	130443660	391557	-	859	upstream	859	ASAP1
chr6	43570819	43571721	903	*	1000	X00253	ENSG00000124571	43522330	43576075	53746	-	0	inside	4353	XPO5
chr6	43570819	43571721	903	*	1000	X00253	LRG_470	43576141	43620523	44383	+	4419	upstream	4419	POLH
chr6	43570819	43571721	903	*	1000	X00253	ENSG00000170734	43576150	43615660	39511	+	4428	upstream	4428	POLH
chr6	106098443	106099344	902	*	1000	X00257	ENSG00000269919	106100140	106100593	454	+	795	upstream	795	RP1-134E15.3
chr19	13730838	13731849	1012	*	1000	X00258	ENSG00000104957	13731760	13763296	31537	+	0	overlapStart	0	CCDC130
chr6	144131079	144132077	999	*	1000	X00264	ENSG00000219297	144136450	144136775	326	+	4372	upstream	4372	MRPL42P3
chr17	68257530	68258565	1036	*	1000	X00269	ENSG00000141337	68259182	68422731	163550	+	616	upstream	616	ARSG
chr10	35339788	35340521	734	*	1000	X00274	ENSG00000271335	35314552	35336401	21850	-	3386	upstream	3386	RP11-324I22.4
chr10	90872411	90873244	834	*	1000	X00275	ENSG00000148688	90871716	90908553	36838	+	0	inside	694	RPP30
chr4	150970552	150971447	896	*	1000	X00288	ENSG00000252451	150970671	150970782	112	-	0	includeFeature	0	RNA5SP168
chr10	17231989	17232829	841	*	1000	X00298	ENSG00000229124	17214239	17229985	15747	-	2003	upstream	2003	VIM-AS1
chr10	17231989	17232829	841	*	1000	X00298	ENSG00000026025	17228259	17237593	9335	+	0	inside	3729	VIM
chr4	82904722	82905898	1177	*	1000	X00302	ENSG00000138674	82818661	82901166	82506	-	3555	upstream	3555	SEC31A
chr4	82904722	82905898	1177	*	1000	X00302	ENSG00000251022	82893009	82900960	7952	-	3761	upstream	3761	THAP9-AS1
chr4	82904722	82905898	1177	*	1000	X00302	ENSG00000168152	82900684	82919969	19286	+	0	inside	4037	THAP9
chr11	86214483	86215463	981	*	1000	X00308	ENSG00000276669	86216596	86216878	283	+	1132	upstream	1132	Metazoa_SRP
chr1	92583766	92585097	1332	*	1000	X00309	ENSG00000223787	92580476	92580821	346	-	2944	upstream	2944	RP4-593M8.1
chr19	35712090	35713519	1430	*	1000	X00314	ENSG00000272333	35718019	35738878	20860	+	4499	upstream	4499	KMT2B
chr19	43752909	43753610	702	*	1000	X00331	ENSG00000105771	43727992	43754990	26999	-	0	inside	1379	SMG9
chr13	51585437	51586219	783	*	1000	X00339	ENSG00000139668	51584455	51767707	183253	+	0	inside	981	WDFY2
chr20	47497951	47498834	884	*	1000	X00348	ENSG00000201742	47492978	47493085	108	-	4865	upstream	4865	RNU6-563P
chr20	47497951	47498834	884	*	1000	X00348	ENSG00000124151	47501902	47656877	154976	+	3067	upstream	3067	NCOA3
chr1	15965131	15966892	1762	*	1000	X00350	ENSG00000234607	15969632	15970194	563	+	2739	upstream	2739	RP11-5P18.1
chr22	43520411	43521285	875	*	1000	X00353	ENSG00000223843	43516107	43537117	21011	+	0	inside	4303	EFCAB6-AS1
chr14	24273966	24274644	679	*	1000	X00369	ENSG00000100949	24265538	24271739	6202	-	2226	upstream	2226	RABGGTA
chr8	80347629	80348403	775	*	1000	X00374	ENSG00000253237	80351132	80351416	285	+	2728	upstream	2728	RP11-775E10.1
chr9	5510213	5511085	873	*	1000	X00376	ENSG00000197646	5510570	5571254	60685	+	0	overlapStart	0	PDCD1LG2
chr9	5455101	5455915	815	*	1000	X00391	ENSG00000120217	5450503	5470566	20064	+	0	inside	4597	CD274
chr1	39666417	39667407	991	*	1000	X00393	ENSG00000116981	39659121	39672038	12918	-	0	inside	4630	NT5C1A
chr22	22210129	22210997	869	*	1000	X00395	ENSG00000211642	22214794	22215270	477	+	3796	upstream	3796	IGLV10-54
chr19	45642017	45643698	1682	*	1000	X00418	ENSG00000125746	45606994	45645629	38636	-	0	inside	1930	EML2
chr19	45642017	45643698	1682	*	1000	X00418	ENSG00000267757	45641494	45642840	1347	+	0	overlapEnd	522	EML2-AS1
chr7	36115367	36116028	662	*	1000	X00420	ENSG00000228815	36109024	36110872	1849	-	4494	upstream	4494	MARK2P13
chr3	119638831	119640549	1719	*	1000	X00426	ENSG00000242052	119635526	119636150	625	-	2680	upstream	2680	RPL10P7
chr2	135664387	135665420	1034	*	1000	X00429	ENSG00000207654	135665397	135665478	82	+	0	overlapStart	0	MIR128-1
chr16	89324159	89325124	966	*	1000	X00441	ENSG00000261253	89321133	89325110	3978	+	0	overlapEnd	3025	AC137932.6
chr3	198071781	198072381	601	*	1000	X00446	ENSG00000212297	198071311	198071417	107	-	363	upstream	363	RNU6-821P
chr5	33300108	33300921	814	*	1000	X00448	ENSG00000250697	32925639	33297910	372272	-	2197	upstream	2197	CTD-2066L21.3
chr16	12749869	12750842	974	*	1000	X00453	ENSG00000260378	12745873	12757835	11963	+	0	inside	3995	CTD-2583P5.1
chr1	150922354	150923157	804	*	1000	X00462	ENSG00000143379	150926263	150964744	38482	+	3105	upstream	3105	SETDB1
chr20	31602782	31603433	652	*	1000	X00463	ENSG00000125968	31605283	31606515	1233	+	1849	upstream	1849	ID1
chr20	31602782	31603433	652	*	1000	X00463	ENSG00000264395	31607186	31607240	55	+	3752	upstream	3752	MIR3193
chr7	96303721	96304699	979	*	1000	X00475	ENSG00000275834	96306810	96306874	65	+	2110	upstream	2110	RP11-440E5.1
chr11	47514892	47515915	1024	*	1000	X00487	ENSG00000270072	47513605	47514889	1285	-	2	upstream	2	RP11-750H9.7
chr14	70902039	70902786	748	*	1000	X00492	ENSG00000100731	70907405	71115382	207978	+	4618	upstream	4618	PCNX1
chr2	213021908	213023130	1223	*	1000	X00494	ENSG00000273118	212581357	213021545	440189	-	362	upstream	362	AC079610.1
chr1	23533146	23534004	859	*	1000	X00496	ENSG00000007968	23506430	23531220	24791	-	1925	upstream	1925	E2F2
chr17	80258000	80259378	1379	*	1000	X00498	ENSG00000173821	80260866	80398786	137921	+	1487	upstream	1487	RNF213
chr11	75908505	75909276	772	*	1000	X00502	ENSG00000255081	75914201	75915213	1013	+	4924	upstream	4924	RP11-263C24.1
chr1	174156898	174157761	864	*	1000	X00507	ENSG00000227373	174115300	174160004	44705	-	0	inside	2242	RP11-160H22.5
chr1	174156898	174157761	864	*	1000	X00507	ENSG00000152061	174159410	174995308	835899	+	1648	upstream	1648	RABGAP1L
chr1	234270940	234271754	815	*	1000	X00508	ENSG00000236244	234268583	234272500	3918	-	0	inside	745	RP4-799P18.3
chr6	20533915	20534687	773	*	1000	X00509	ENSG00000145996	20534457	21232404	697948	+	0	overlapStart	0	CDKAL1
chr7	92705784	92709299	3516	*	1000	X00511	ENSG00000206763	92701708	92701814	107	-	3969	upstream	3969	RNU6-10P
chr11	61060726	61061664	939	*	1000	X00520	ENSG00000256733	61055737	61067535	11799	+	0	inside	4988	RP11-881M11.8
chr5	157463600	157465369	1770	*	1000	X00524	ENSG00000251405	157362615	157460078	97464	-	3521	upstream	3521	CTB-109A12.1
chr5	157463600	157465369	1770	*	1000	X00524	ENSG00000172548	157460019	157474717	14699	+	0	inside	3580	NIPAL4
chr19	34171334	34172211	878	*	1000	X00527	ENSG00000257103	34172504	34229515	57012	+	292	upstream	292	LSM14A
chr11	123381660	123383108	1449	*	1000	X00532	ENSG00000265357	123381440	123381512	73	-	147	upstream	147	MIR4493
chr16	23669954	23671056	1103	*	1000	X00535	ENSG00000260482	23670011	23675499	5489	+	0	overlapStart	0	CTD-2196E14.9
chr16	66563474	66564480	1007	*	1000	X00542	ENSG00000089505	66566393	66579137	12745	+	1912	upstream	1912	CMTM1
chr2	230924491	230925465	975	*	1000	X00543	ENSG00000283164	230924567	230929919	5353	+	0	overlapStart	0	RP11-499P1.2
chr13	50366693	50367404	712	*	1000	X00557	ENSG00000223676	50361410	50361763	354	-	4929	upstream	4929	RPL34P26
chr13	98574278	98574956	679	*	1000	X00558	ENSG00000102572	98445185	98577940	132756	-	0	inside	2983	STK24
chr13	98574278	98574956	679	*	1000	X00558	ENSG00000224418	98577244	98578830	1587	+	2287	upstream	2287	STK24-AS1
chr1	72284498	72285388	891	*	1000	X00559	ENSG00000172260	71395940	72282734	886795	-	1763	upstream	1763	NEGR1
chr16	30470925	30471612	688	*	1000	X00560	ENSG00000222701	30471587	30471703	117	+	0	overlapStart	0	Y_RNA
chr16	30470925	30471612	688	*	1000	X00560	ENSG00000005844	30472658	30523185	50528	+	1045	upstream	1045	ITGAL
chr1	150613348	150614113	766	*	1000	X00566	ENSG00000276103	150608507	150608623	117	-	4724	upstream	4724	U4
chr2	216031866	216032560	695	*	1000	X00573	ENSG00000118242	215942805	216034096	91292	-	0	inside	1535	MREG
chr11	61054385	61055437	1053	*	1000	X00574	ENSG00000256733	61055737	61067535	11799	+	299	upstream	299	RP11-881M11.8
chr12	9244710	9245590	881	*	1000	X00575	ENSG00000231503	9239986	9240331	346	-	4378	upstream	4378	PTMAP4
chr12	9244710	9245590	881	*	1000	X00575	ENSG00000256427	9246497	9257960	11464	+	906	upstream	906	RP11-118B22.4
chr12	123715070	123715807	738	*	1000	X00576	ENSG00000185344	123712318	123761755	49438	+	0	inside	2751	ATP6V0A2
chr4	79831602	79832492	891	*	1000	X00579	ENSG00000251321	79827471	79877770	50300	+	0	inside	4130	PCAT4
chr18	63951139	63951977	839	*	1000	X00580	ENSG00000221887	63949301	63981774	32474	+	0	inside	1837	HMSD
chr1	200483238	200484012	775	*	1000	X00582	ENSG00000282849	200478020	200483604	5585	-	0	overlapStart	0	RP11-121P12.1
chr4	104966220	104967266	1047	*	1000	X00592	ENSG00000248242	104653874	104966793	312920	-	0	overlapStart	0	RP11-556I14.2
chr17	56915006	56916415	1410	*	1000	X00602	ENSG00000121060	56887909	56914038	26130	-	967	upstream	967	TRIM25
chr10	119176059	119176799	741	*	1000	X00603	ENSG00000165672	119167703	119178833	11131	-	0	inside	2033	PRDX3
chr1	211935275	211936151	877	*	1000	X00608	ENSG00000233626	211936249	211936634	386	+	97	upstream	97	RP11-565J7.1
chr1	65423773	65424605	833	*	1000	X00610	ENSG00000213625	65420587	65436007	15421	+	0	inside	3185	LEPROT
chr1	65423773	65424605	833	*	1000	X00610	ENSG00000116678	65420652	65641559	220908	+	0	inside	3120	LEPR
chr1	65423773	65424605	833	*	1000	X00610	LRG_283	65420652	65637493	216842	+	0	inside	3120	LEPR
chr2	69675223	69675901	679	*	1000	X00614	ENSG00000115977	69457997	69674349	216353	-	873	upstream	873	AAK1
chr1	28144147	28144967	821	*	1000	X00633	ENSG00000253005	28142737	28142841	105	-	1305	upstream	1305	RNU6-176P
chr11	108733236	108734045	810	*	1000	X00639	ENSG00000254730	108727741	108730104	2364	-	3131	upstream	3131	RP11-801G16.2
chr7	102834694	102835584	891	*	1000	X00649	ENSG00000252643	102834605	102834708	104	+	0	overlapEnd	88	RNU6-1136P
chr17	40560718	40562321	1604	*	1000	X00665	ENSG00000126353	40553769	40565472	11704	-	0	inside	3150	CCR7
chr13	79392660	79393532	873	*	1000	X00669	ENSG00000252496	79389534	79389631	98	-	3028	upstream	3028	RNA5SP33
chr1	156511488	156512111	624	*	1000	X00674	ENSG00000260460	156509854	156511681	1828	+	0	overlapEnd	1633	RP11-284F21.8
chr17	76264494	76265214	721	*	1000	X00677	ENSG00000185262	76265202	76271299	6098	+	0	overlapStart	0	UBALD2
chr8	127205835	127207010	1176	*	1000	X00681	ENSG00000254166	127185635	127203222	17588	-	2612	upstream	2612	CASC19
chr1	160672303	160673587	1285	*	1000	X00686	ENSG00000228863	160670778	160699761	28984	+	0	inside	1524	RP11-404F10.2
chr8	127288097	127288807	711	*	1000	X00690	ENSG00000271509	127292233	127292440	208	+	3425	upstream	3425	RP11-382A18.3
chr3	112972750	112974124	1375	*	1000	X00693	ENSG00000163606	112921209	112975122	53914	-	0	inside	997	CD200R1
chr12	27802233	27803204	972	*	1000	X00694	ENSG00000256512	27798641	27800708	2068	-	1524	upstream	1524	RP11-860B13.3
chr16	57536998	57538822	1825	*	1000	X00699	ENSG00000135736	57512178	57536599	24422	-	398	upstream	398	CCDC102A
chr16	57536998	57538822	1825	*	1000	X00699	ENSG00000159618	57542421	57591681	49261	+	3598	upstream	3598	ADGRG5
chr18	59926840	59927938	1099	*	1000	X00707	ENSG00000267066	59929226	59930330	1105	+	1287	upstream	1287	RP11-866E20.1
chr2	10444358	10445139	782	*	1000	X00709	ENSG00000115758	10439968	10448504	8537	-	0	inside	3364	ODC1
chr2	10444358	10445139	782	*	1000	X00709	ENSG00000257135	10448694	10451327	2634	+	3554	upstream	3554	RP11-320M2.1
chr4	80077570	80078259	690	*	1000	X00716	ENSG00000236530	80079532	80081122	1591	+	1272	upstream	1272	AC097711.1
chr17	64973896	64975044	1149	*	1000	X00719	ENSG00000214174	64966550	64975576	9027	-	0	inside	531	AMZ2P1
chr2	174024003	174025070	1068	*	1000	X00721	ENSG00000260868	174025280	174027163	1884	+	209	upstream	209	RP11-394I13.1
chr8	42154627	42156499	1873	*	1000	X00733	ENSG00000261449	42151772	42152763	992	-	1863	upstream	1863	RP11-589C21.5
chr8	42154627	42156499	1873	*	1000	X00733	ENSG00000070718	42152946	42171673	18728	+	0	inside	1680	AP3M2
chr11	110348995	110350685	1691	*	1000	X00734	ENSG00000254416	110355130	110406400	51271	+	4444	upstream	4444	RP11-347E10.1
chr2	111115354	111116714	1361	*	1000	X00740	ENSG00000204581	111098345	111115588	17244	-	0	overlapStart	0	AC096670.3
chr2	111115354	111116714	1361	*	1000	X00740	ENSG00000153094	111119378	111168447	49070	+	2663	upstream	2663	BCL2L11
chr2	111115354	111116714	1361	*	1000	X00740	LRG_620	111120914	111168445	47532	+	4199	upstream	4199	BCL2L11
chr11	108222842	108224492	1651	*	1000	X00747	ENSG00000149308	108157215	108222642	65428	-	199	upstream	199	NPAT
chr11	108222842	108224492	1651	*	1000	X00747	ENSG00000149311	108222484	108369102	146619	+	0	inside	357	ATM
chr11	108222842	108224492	1651	*	1000	X00747	LRG_135	108222832	108369099	146268	+	0	inside	9	ATM
chr16	71841959	71842956	998	*	1000	X00749	ENSG00000224470	71845991	71885268	39278	+	3034	upstream	3034	ATXN1L
chr16	71841959	71842956	998	*	1000	X00749	ENSG00000182149	71845996	71931199	85204	+	3039	upstream	3039	IST1
chr7	116316714	116317794	1081	*	1000	X00761	ENSG00000213167	116320751	116321031	281	+	2956	upstream	2956	Metazoa_SRP
chr9	114696559	114698550	1992	*	1000	X00766	ENSG00000230284	114695922	114696315	394	-	243	upstream	243	RP11-402G3.4
chr15	92625239	92626127	889	*	1000	X00769	ENSG00000259064	92627073	92627414	342	+	945	upstream	945	RP11-386M24.5
chr20	48823693	48824661	969	*	1000	X00773	ENSG00000124126	48624252	48827883	203632	-	0	inside	3221	PREX1
chr21	31668779	31669977	1199	*	1000	X00776	ENSG00000273271	31666728	31667247	520	-	1531	upstream	1531	AP000254.8
chr2	196927274	196928424	1151	*	1000	X00780	ENSG00000197121	196833004	196927796	94793	-	0	overlapStart	0	PGAP1
chr1	116377456	116378865	1410	*	1000	X00786	ENSG00000163399	116372668	116410261	37594	+	0	inside	4787	ATP1A1
chr7	87216326	87217434	1109	*	1000	X00790	ENSG00000135185	87196160	87220587	24428	-	0	inside	3152	TMEM243
chr3	178419938	178420685	748	*	1000	X00791	ENSG00000275163	178419123	178843300	424178	+	0	inside	814	RP11-385J1.3
chr3	178419938	178420685	748	*	1000	X00791	ENSG00000223941	178419201	178457309	38109	+	0	inside	736	LINC01014
chr1	192639669	192640559	891	*	1000	X00796	ENSG00000127074	192636138	192660306	24169	+	0	inside	3530	RGS13
chr1	244599696	244600352	657	*	1000	X00799	ENSG00000227735	244598391	244598687	297	-	1008	upstream	1008	CYCSP5
chr3	11237986	11239652	1667	*	1000	X00801	ENSG00000213964	11234256	11234582	327	-	3403	upstream	3403	CHCHD4P4
chr14	35159686	35160646	961	*	1000	X00802	ENSG00000259090	35157904	35159099	1196	-	586	upstream	586	SEPT7P1
chr2	140893555	140894323	769	*	1000	X00808	ENSG00000238065	140898423	140899106	684	+	4099	upstream	4099	AC010740.1
chr2	11743834	11744712	879	*	1000	X00809	ENSG00000230790	11740997	11745301	4305	-	0	inside	588	AC012456.4
chr20	835523	837025	1503	*	1000	X00829	ENSG00000125898	833715	857463	23749	+	0	inside	1807	FAM110A
chr5	6829016	6829948	933	*	1000	X00830	ENSG00000283420	6827853	6827921	69	-	1094	upstream	1094	MIR4278
chr19	6947523	6948223	701	*	1000	X00838	ENSG00000268845	6953211	6954904	1694	+	4987	upstream	4987	RP11-1137G4.3
chr3	186111127	186111889	763	*	1000	X00843	ENSG00000244405	186046308	186110318	64011	-	808	upstream	808	ETV5
chr5	115637772	115638621	850	*	1000	X00856	ENSG00000134970	115613508	115632992	19485	-	4779	upstream	4779	TMED7
chr7	106866281	106867407	1127	*	1000	X00860	ENSG00000105851	106865278	106907145	41868	+	0	inside	1002	PIK3CG
chr14	64508119	64509102	984	*	1000	X00863	ENSG00000089775	64449106	64505213	56108	-	2905	upstream	2905	ZBTB25
chr14	64508119	64509102	984	*	1000	X00863	ENSG00000126804	64503712	64533690	29979	+	0	inside	4406	ZBTB1
chr14	105025813	105026622	810	*	1000	X00864	ENSG00000170779	105009573	105021148	11576	-	4664	upstream	4664	CDCA4
chr2	96340600	96341369	770	*	1000	X00866	ENSG00000121152	96335787	96373845	38059	+	0	inside	4812	NCAPH
chr15	57561021	57561839	819	*	1000	X00875	ENSG00000240874	57555951	57556379	429	-	4641	upstream	4641	CTD-2515H24.1
chr15	79967381	79968136	756	*	1000	X00877	ENSG00000140379	79960889	79971446	10558	-	0	inside	3309	BCL2A1
chr12	13102881	13104049	1169	*	1000	X00887	ENSG00000111305	13083560	13103683	20124	-	0	overlapStart	0	GSG1
chr3	101518124	101518983	860	*	1000	X00891	ENSG00000138468	101324205	101513241	189037	-	4882	upstream	4882	SENP7
chr3	101518124	101518983	860	*	1000	X00891	ENSG00000175841	101521891	101522979	1089	+	2907	upstream	2907	FAM172BP
chr13	99258062	99258861	800	*	1000	X00893	ENSG00000125245	99254714	99261744	7031	-	0	inside	2882	GPR18
chr7	37371476	37372328	853	*	1000	X00899	ENSG00000213744	37375522	37376023	502	+	3193	upstream	3193	RPS10P14
chr3	49421049	49421877	829	*	1000	X00907	ENSG00000145020	49416775	49422753	5979	-	0	inside	875	AMT
chr3	49421049	49421877	829	*	1000	X00907	LRG_537	49416778	49422678	5901	-	0	inside	800	AMT
chr2	203763179	203764340	1162	*	1000	X00908	ENSG00000224791	203764295	203765593	1299	-	0	overlapEnd	1252	KRT18P39
chr6	10838466	10839594	1129	*	1000	X00909	ENSG00000111837	10762723	10838555	75833	-	0	overlapStart	0	MAK
chr22	28798872	28799674	803	*	1000	X00912	ENSG00000100219	28794555	28800597	6043	-	0	inside	922	XBP1
chr22	28798872	28799674	803	*	1000	X00912	ENSG00000226471	28800683	28848559	47877	+	1008	upstream	1008	CTA-292E10.6
chr2	54680260	54681109	850	*	1000	X00923	ENSG00000238018	54661011	54680045	19035	-	214	upstream	214	AC093110.3
chr2	173278853	173279905	1053	*	1000	X00926	ENSG00000238133	173166446	173282036	115591	-	0	inside	2130	MLK7-AS1
chr12	50220168	50221029	862	*	1000	X00930	ENSG00000257531	50217662	50218343	682	-	1824	upstream	1824	RP3-405J10.2
chr12	50220168	50221029	862	*	1000	X00930	ENSG00000257256	50219604	50229984	10381	+	0	inside	563	RP3-405J10.4
chr16	56614459	56615357	899	*	1000	X00931	ENSG00000260823	56609501	56611375	1875	-	3083	upstream	3083	RP11-249C24.10
chr16	56614459	56615357	899	*	1000	X00931	ENSG00000260549	56617476	56618818	1343	+	2118	upstream	2118	MT1L
chr12	76346666	76347557	892	*	1000	X00933	ENSG00000179941	76344474	76348442	3969	-	0	inside	884	BBS10
chr12	31895883	31897234	1352	*	1000	X00940	ENSG00000244436	31897820	31898123	304	+	585	upstream	585	RP11-428G5.1
chr15	74869114	74871003	1890	*	1000	X00943	ENSG00000140497	74843730	74873365	29636	-	0	inside	2361	SCAMP2
chr5	134111627	134112709	1083	*	1000	X00951	ENSG00000081059	134114711	134151865	37155	+	2001	upstream	2001	TCF7
chr3	57803627	57804333	707	*	1000	X00957	ENSG00000270772	57800056	57801448	1393	-	2178	upstream	2178	PDHA1P1
chr9	76423967	76425076	1110	*	1000	X00962	ENSG00000187210	76419850	76507416	87567	+	0	inside	4116	GCNT1
chr2	75525784	75526587	804	*	1000	X00971	ENSG00000231172	75524068	75542706	18639	+	0	inside	1715	AC007099.1
chr14	21263730	21264821	1092	*	1000	X00974	ENSG00000092199	21209136	21269494	60359	-	0	inside	4672	HNRNPC
chr2	195575970	195576561	592	*	1000	X00981	ENSG00000234919	195569628	195572970	3343	-	2999	upstream	2999	AC064834.3
chr2	195575970	195576561	592	*	1000	X00981	ENSG00000196950	195575977	195737702	161726	+	0	overlapStart	0	SLC39A10
chr4	109428919	109430037	1119	*	1000	X00991	ENSG00000247950	109347475	109433817	86343	-	0	inside	3779	SEC24B-AS1
chr4	109428919	109430037	1119	*	1000	X00991	ENSG00000138802	109433772	109540896	107125	+	3734	upstream	3734	SEC24B
chr11	102347498	102348112	615	*	1000	X00996	ENSG00000110330	102347211	102378670	31460	+	0	inside	286	BIRC2
chr13	98549697	98550525	829	*	1000	X01013	ENSG00000271437	98553243	98553780	538	+	2717	upstream	2717	RP11-295B17.6
chr17	42270894	42272306	1413	*	1000	X01014	ENSG00000173757	42199168	42276707	77540	-	0	inside	4400	STAT5B
chr17	42270894	42272306	1413	*	1000	X01014	LRG_192	42199177	42276406	77230	-	0	inside	4099	STAT5B
chr17	42270894	42272306	1413	*	1000	X01014	ENSG00000236194	42270517	42272683	2167	-	0	inside	376	AC003104.1
chr17	42270894	42272306	1413	*	1000	X01014	ENSG00000278829	42272069	42275571	3503	-	0	overlapEnd	3264	RP11-358B23.7
chr1	210464453	210465319	867	*	1000	X01019	ENSG00000270936	210462345	210463012	668	-	1440	upstream	1440	RP5-879K22.1
chr18	24019447	24020357	911	*	1000	X01027	ENSG00000264745	23994213	24015339	21127	-	4107	upstream	4107	TTC39C-AS1
chr7	7719015	7719825	811	*	1000	X01035	ENSG00000106399	7636518	7718607	82090	-	407	upstream	407	RPA3
chr1	85278644	85279622	979	*	1000	X01038	ENSG00000142867	85266248	85277090	10843	-	1553	upstream	1553	BCL10
chr1	85278644	85279622	979	*	1000	X01038	ENSG00000223653	85276715	85448124	171410	+	0	inside	1928	RP11-131L23.1
chr1	182615349	182616686	1338	*	1000	X01051	ENSG00000261504	182615254	182616629	1376	+	0	overlapEnd	94	RP11-317P15.4
chr5	35856534	35858354	1821	*	1000	X01061	ENSG00000168685	35852695	35879603	26909	+	0	inside	3838	IL7R
chr5	35856534	35858354	1821	*	1000	X01061	LRG_74	35856889	35876822	19934	+	0	overlapStart	0	IL7R
chr16	57610977	57611779	803	*	1000	X01065	ENSG00000205336	57610652	57665580	54929	+	0	inside	324	ADGRG1
chr1	40263976	40264864	889	*	1000	X01068	ENSG00000231296	40262672	40262984	313	-	991	upstream	991	RP1-39G22.4
chr12	4271325	4272027	703	*	1000	X01070	ENSG00000256164	4248765	4276184	27420	-	0	inside	4156	CCND2-AS1
chr12	4271325	4272027	703	*	1000	X01070	ENSG00000255920	4252735	4275065	22331	-	0	inside	3037	CCND2-AS2
chr12	4271325	4272027	703	*	1000	X01070	ENSG00000118971	4273772	4305350	31579	+	1744	upstream	1744	CCND2
chr15	72226604	72227709	1106	*	1000	X01072	ENSG00000067225	72199029	72231822	32794	-	0	inside	4112	PKM
chr20	1324472	1325569	1098	*	1000	X01074	ENSG00000125775	1309909	1329239	19331	-	0	inside	3669	SDCBP2
chr20	1324472	1325569	1098	*	1000	X01074	ENSG00000234684	1325405	1378734	53330	+	0	overlapStart	0	SDCBP2-AS1
chr17	55734297	55735247	951	*	1000	X01077	ENSG00000166292	55719627	55732121	12495	-	2175	upstream	2175	TMEM100
chr2	148642904	148643920	1017	*	1000	X01078	ENSG00000135999	148644440	148787568	143129	+	519	upstream	519	EPC2
chr17	8967866	8969102	1237	*	1000	X01084	ENSG00000141506	8878911	8965712	86802	-	2153	upstream	2153	PIK3R5
chr17	8967866	8969102	1237	*	1000	X01084	ENSG00000265975	8967523	8976995	9473	+	0	inside	342	CTB-41I6.2
chr13	41962846	41963533	688	*	1000	X01087	ENSG00000102763	41566837	41961120	394284	-	1725	upstream	1725	VWA8
chr2	111111064	111112028	965	*	1000	X01100	ENSG00000204581	111098345	111115588	17244	-	0	inside	3559	AC096670.3
chr1	15919109	15920064	956	*	1000	X01106	ENSG00000270620	15917698	15917908	211	-	1200	upstream	1200	RP1-134O19.3
chr14	71332341	71332954	614	*	1000	X01108	ENSG00000259079	71330342	71330738	397	-	1602	upstream	1602	RP1-261D10.1
chr2	138502752	138504387	1636	*	1000	X01119	ENSG00000228043	138418284	138501698	83415	-	1053	upstream	1053	AC097721.2
chr2	138502752	138504387	1636	*	1000	X01119	ENSG00000144228	138501801	138573547	71747	+	0	inside	950	SPOPL
chr6	127420237	127421030	794	*	1000	X01124	ENSG00000220522	127416535	127416952	418	-	3284	upstream	3284	RP1-177A13.1
chr11	121431869	121432716	848	*	1000	X01126	ENSG00000271022	121426645	121427416	772	-	4452	upstream	4452	RP11-142I2.1
chr11	93054194	93055377	1184	*	1000	X01127	ENSG00000242807	93052395	93052827	433	-	1366	upstream	1366	RPL26P31
chr11	62555334	62556133	800	*	1000	X01129	ENSG00000124942	62433542	62556235	122694	-	0	inside	101	AHNAK
chr5	157221783	157223465	1683	*	1000	X01130	ENSG00000253980	157199242	157224380	25139	-	0	inside	914	CTB-4E7.1
chr14	30619908	30620734	827	*	1000	X01134	ENSG00000092108	30622112	30735812	113701	+	1377	upstream	1377	SCFD1
chr14	39228808	39229796	989	*	1000	X01138	ENSG00000150526	39230231	39253655	23425	+	434	upstream	434	MIA2
chr14	39228808	39229796	989	*	1000	X01138	ENSG00000258941	39233902	39350423	116522	+	4105	upstream	4105	RP11-407N17.3
chr2	97662646	97663641	996	*	1000	X01145	ENSG00000115073	97655963	97664107	8145	-	0	inside	465	ACTR1B
chr2	97662646	97663641	996	*	1000	X01145	ENSG00000228486	97664217	97703064	38848	+	575	upstream	575	LINC01125
chr12	111402928	111403946	1019	*	1000	X01151	ENSG00000111252	111405948	111451623	45676	+	2001	upstream	2001	SH2B3
chr12	111402928	111403946	1019	*	1000	X01151	LRG_621	111405948	111451623	45676	+	2001	upstream	2001	SH2B3
chr4	73067924	73068872	949	*	1000	X01152	ENSG00000163626	73052362	73069755	17394	-	0	inside	882	COX18
chr11	67267683	67268814	1132	*	1000	X01157	ENSG00000173020	67266410	67286556	20147	+	0	inside	1272	GRK2
chr14	106177127	106177764	638	*	1000	X01159	ENSG00000254046	106174342	106174760	419	-	2366	upstream	2366	IGHV1-17
chr9	6566191	6566967	777	*	1000	X01165	ENSG00000237158	6568844	6569360	517	+	1876	upstream	1876	RP11-472F14.4
chr2	223941395	223942417	1023	*	1000	X01167	ENSG00000085449	223855716	223945387	89672	-	0	inside	2969	WDFY1
chr1	151848391	151849116	726	*	1000	X01170	ENSG00000196407	151847263	151853697	6435	-	0	inside	4580	THEM5
chr17	17853695	17854479	785	*	1000	X01173	ENSG00000197815	17858227	17860041	1815	+	3747	upstream	3747	RP1-253P7.4
chr3	177041777	177042551	775	*	1000	X01187	ENSG00000231310	177037405	177047923	10519	+	0	inside	4371	TBL1XR1-AS1
chr5	56610308	56610963	656	*	1000	X01190	ENSG00000225940	56511567	56606232	94666	-	4075	upstream	4075	C5orf67
chr13	26996840	26997634	795	*	1000	X01193	ENSG00000283579	26965967	26991996	26030	-	4843	upstream	4843	RP11-545M8.4
chr1	176205160	176206225	1066	*	1000	X01199	ENSG00000143207	175944831	176207493	262663	-	0	inside	1267	RFWD2
chr1	176205160	176206225	1066	*	1000	X01199	ENSG00000236021	176207648	176229330	21683	+	1422	upstream	1422	RP11-195C7.1
chr16	75379135	75379982	848	*	1000	X01203	ENSG00000261783	75379818	75381260	1443	-	0	overlapEnd	1277	RP11-252K23.2
chr16	81625867	81627434	1568	*	1000	X01206	ENSG00000279841	81630193	81632038	1846	+	2758	upstream	2758	RP11-274A11.4
chr4	37891602	37892543	942	*	1000	X01207	ENSG00000065882	37891087	38139175	248089	+	0	inside	514	TBC1D1
chr3	151319535	151320304	770	*	1000	X01213	ENSG00000138271	151294086	151316952	22867	-	2582	upstream	2582	GPR87
chr11	61972445	61973274	830	*	1000	X01219	ENSG00000167996	61959718	61967660	7943	-	4784	upstream	4784	FTH1
chr9	134065629	134066352	724	*	1000	X01220	ENSG00000169925	134030305	134068535	38231	-	0	inside	2182	BRD3
chr2	196288656	196289563	908	*	1000	X01232	ENSG00000276200	196289409	196289707	299	+	0	overlapStart	0	RN7SL820P
chr5	43336130	43336786	657	*	1000	X01247	ENSG00000188850	43336164	43348716	12553	+	0	overlapStart	0	RP11-159F24.2
chr9	91358985	91359538	554	*	1000	X01250	ENSG00000148090	91213815	91361913	148099	-	0	inside	2374	AUH
chr9	91358985	91359538	554	*	1000	X01250	LRG_449	91213815	91361924	148110	-	0	inside	2385	AUH
chr1	235909953	235911324	1372	*	1000	X01252	ENSG00000206803	235915415	235915521	107	+	4090	upstream	4090	RNU6-968P
chr12	59597145	59598069	925	*	1000	X01253	ENSG00000118596	59596067	59789855	193789	+	0	inside	1077	SLC16A7
chr9	125243110	125243856	747	*	1000	X01257	ENSG00000044574	125234853	125241330	6478	-	1779	upstream	1779	HSPA5
chr9	125243110	125243856	747	*	1000	X01257	ENSG00000239705	125241663	125257018	15356	+	0	inside	1446	RP11-65N13.8
chr11	125569937	125570690	754	*	1000	X01259	ENSG00000149547	125569216	125584687	15472	+	0	inside	720	EI24
chr11	125569937	125570690	754	*	1000	X01259	ENSG00000222297	125574719	125574818	100	+	4028	upstream	4028	RNU6-1156P
chr3	194489586	194490375	790	*	1000	X01264	ENSG00000233058	194487454	194518279	30826	+	0	inside	2131	LINC00884
chr4	39031919	39033633	1715	*	1000	X01277	ENSG00000121895	38966744	39032922	66179	-	0	overlapStart	0	TMEM156
chr7	74178391	74179170	780	*	1000	X01279	ENSG00000106682	74174245	74197101	22857	+	0	inside	4145	EIF4H
chr4	94338863	94339576	714	*	1000	X01288	ENSG00000163106	94298535	94342876	44342	-	0	inside	3299	HPGDS
chr1	206769154	206769873	720	*	1000	X01292	ENSG00000136634	206767602	206772494	4893	-	0	inside	2620	IL10
chr11	110356915	110358222	1308	*	1000	X01296	ENSG00000254416	110355130	110406400	51271	+	0	inside	1784	RP11-347E10.1
chr14	76961484	76962444	961	*	1000	X01299	ENSG00000258602	76959638	76965802	6165	+	0	inside	1845	LINC01629
chr19	39675536	39676492	957	*	1000	X01301	ENSG00000226025	39679374	39686373	7000	+	2881	upstream	2881	LGALS17A
chr12	110577194	110579852	2659	*	1000	X01304	ENSG00000196850	110533245	110583320	50076	-	0	inside	3467	PPTC7
chr6	37495125	37495969	845	*	1000	X01307	ENSG00000198937	37482920	37499922	17003	-	0	inside	3952	CCDC167
chr1	89635594	89636603	1010	*	1000	X01310	ENSG00000231999	89583241	89632894	49654	-	2699	upstream	2699	FLJ27354
chr1	89635594	89636603	1010	*	1000	X01310	ENSG00000171488	89633072	89769903	136832	+	0	inside	2521	LRRC8C
chr1	89635594	89636603	1010	*	1000	X01310	ENSG00000271949	89633140	89933250	300111	+	0	inside	2453	RP11-302M6.4
chr1	209723732	209724896	1165	*	1000	X01316	ENSG00000227591	209661364	209724125	62762	-	0	overlapStart	0	RP1-28O10.1
chr6	137678163	137679158	996	*	1000	X01324	ENSG00000230533	137673378	137763984	90607	+	0	inside	4784	RP11-95M15.1
chr1	117061264	117062786	1523	*	1000	X01325	ENSG00000236137	117025482	117059490	34009	-	1773	upstream	1773	RP11-27K13.3
chr1	117061264	117062786	1523	*	1000	X01325	ENSG00000116830	117060303	117107453	47151	+	0	inside	960	TTF2
chr6	41103723	41104591	869	*	1000	X01326	ENSG00000161912	41101022	41140835	39814	+	0	inside	2700	ADCY10P1
chr16	28990231	28991132	902	*	1000	X01327	ENSG00000261552	28989140	28990778	1639	-	0	overlapStart	0	RP11-264B17.5
chr6	144151019	144151932	914	*	1000	X01329	LRG_113	144150517	144191939	41423	+	0	inside	501	STX11
chr6	144151019	144151932	914	*	1000	X01329	ENSG00000135604	144150526	144188370	37845	+	0	inside	492	STX11
chr7	113122719	113123381	663	*	1000	X01345	ENSG00000214194	113116718	113118613	1896	-	4105	upstream	4105	LINC00998
chr15	76997500	76998258	759	*	1000	X01347	ENSG00000140368	76993359	77037332	43974	+	0	inside	4140	PSTPIP1
chr15	76997500	76998258	759	*	1000	X01347	LRG_172	76995124	77037330	42207	+	0	inside	2375	PSTPIP1
chr3	46369114	46370386	1273	*	1000	X01349	ENSG00000160791	46370854	46376206	5353	+	467	upstream	467	CCR5
chr18	3250100	3251276	1177	*	1000	X01351	ENSG00000272688	3246401	3247086	686	-	3013	upstream	3013	RP13-270P17.3
chr18	3250100	3251276	1177	*	1000	X01351	ENSG00000101608	3247481	3256236	8756	+	0	inside	2618	MYL12A
chr15	38068755	38069756	1002	*	1000	X01353	ENSG00000236914	38069481	38072959	3479	-	0	overlapEnd	3202	RP11-1008C21.2
chr6	6918347	6919354	1008	*	1000	X01355	ENSG00000223342	6901022	6918715	17694	-	0	overlapStart	0	RP3-429O6.1
chr14	75519482	75520295	814	*	1000	X01373	ENSG00000156127	75522425	75547015	24591	+	2129	upstream	2129	BATF
chr1	54230295	54231561	1267	*	1000	X01386	ENSG00000198711	54236440	54239063	2624	+	4878	upstream	4878	SSBP3-AS1
chr8	85106306	85107348	1043	*	1000	X01388	ENSG00000133739	85107147	85146076	38930	+	0	overlapStart	0	LRRCC1
chr5	175652371	175653692	1322	*	1000	X01390	ENSG00000113749	175658030	175710756	52727	+	4337	upstream	4337	HRH2
chr4	77861181	77862465	1285	*	1000	X01394	ENSG00000169288	77862520	77952790	90271	+	54	upstream	54	MRPL1
chr8	140591201	140592017	817	*	1000	X01403	ENSG00000280326	140591684	140593201	1518	+	0	overlapStart	0	RP11-642A1.1
chr5	79989942	79990763	822	*	1000	X01406	ENSG00000177034	79976731	79991262	14532	-	0	inside	498	MTX3
chr5	79989942	79990763	822	*	1000	X01406	ENSG00000113296	79991311	80083287	91977	+	547	upstream	547	THBS4
chr21	33230776	33232270	1495	*	1000	X01415	ENSG00000159110	33229901	33265675	35775	+	0	inside	874	IFNAR2
chr11	72352963	72353944	982	*	1000	X01417	ENSG00000256739	72351347	72353210	1864	+	0	overlapEnd	1615	RP11-45F15.1
chr11	72352963	72353944	982	*	1000	X01417	ENSG00000255672	72354516	72363555	9040	+	571	upstream	571	RP11-45F15.2
chr1	150567158	150569047	1890	*	1000	X01432	ENSG00000277452	150566562	150566860	299	-	297	upstream	297	RN7SL473P
chr1	150567158	150569047	1890	*	1000	X01432	ENSG00000274963	150568971	150569269	299	-	0	overlapEnd	221	RN7SL600P
chr2	241096773	241097499	727	*	1000	X01435	ENSG00000122085	241072169	241102332	30164	-	0	inside	4832	MTERF4
chr19	14585132	14585586	455	*	1000	X01439	ENSG00000187912	14583084	14611157	28074	+	0	inside	2047	CLEC17A
chr19	14585132	14585586	455	*	1000	X01439	ENSG00000243066	14588357	14588656	300	+	2770	upstream	2770	RN7SL842P
chr14	67694559	67695149	591	*	1000	X01441	ENSG00000258466	67659820	67690367	30548	-	4191	upstream	4191	RP11-1012A1.4
chr14	67694559	67695149	591	*	1000	X01441	ENSG00000072042	67676801	67695814	19014	-	0	inside	664	RDH11
chr8	58657781	58658793	1013	*	1000	X01449	ENSG00000035681	58583504	58659844	76341	-	0	inside	1050	NSMAF
chr9	22210210	22210823	614	*	1000	X01450	ENSG00000236921	22203990	22214672	10683	-	0	inside	3848	RP11-408N14.1
chr17	6642294	6643211	918	*	1000	X01452	ENSG00000198920	6578148	6640927	62780	-	1366	upstream	1366	KIAA0753
chr17	6642294	6643211	918	*	1000	X01452	ENSG00000282936	6636780	6640316	3537	-	1977	upstream	1977	CTC-281F24.5
chr17	6642294	6643211	918	*	1000	X01452	ENSG00000129235	6640758	6644541	3784	+	0	inside	1535	TXNDC17
chr17	68460130	68462036	1907	*	1000	X01458	ENSG00000070540	68420948	68457513	36566	-	2616	upstream	2616	WIPI1
chr17	18860226	18861109	884	*	1000	X01462	ENSG00000264273	18859354	18861466	2113	-	0	inside	356	CTD-2145A24.4
chr6	25137541	25139423	1883	*	1000	X01463	ENSG00000219682	25140003	25141403	1401	+	579	upstream	579	RP3-425P12.4
chr9	21030434	21031388	955	*	1000	X01479	ENSG00000188921	20999515	21031636	32122	-	0	inside	247	HACD4
chr4	138242171	138243356	1186	*	1000	X01487	ENSG00000151012	138164097	138242349	78253	-	0	overlapStart	0	SLC7A11
chr5	119308575	119309365	791	*	1000	X01493	ENSG00000243333	119306343	119306631	289	-	1943	upstream	1943	RN7SL174P
chr14	100104132	100104972	841	*	1000	X01494	ENSG00000199082	100109655	100109753	99	+	4682	upstream	4682	MIR342
chr16	75464577	75465382	806	*	1000	X01497	ENSG00000261717	75412684	75464706	52023	-	0	overlapStart	0	RP11-77K12.1
chr16	75464577	75465382	806	*	1000	X01497	ENSG00000166822	75443054	75465497	22444	-	0	inside	114	TMEM170A
chr16	75464577	75465382	806	*	1000	X01497	ENSG00000261476	75458252	75460017	1766	-	4559	upstream	4559	RP11-77K12.3
chr2	64606441	64607451	1011	*	1000	X01502	ENSG00000233694	64606975	64616482	9508	+	0	overlapStart	0	AC007365.1
chr8	29529069	29530172	1104	*	1000	X01506	ENSG00000253632	29527312	29530323	3012	+	0	inside	1756	RP11-486M23.1
chr2	207222656	207223765	1110	*	1000	X01519	ENSG00000225916	207226949	207228308	1360	+	3183	upstream	3183	AC007879.4
chr6	159067171	159067874	704	*	1000	X01522	ENSG00000226032	159064728	159065273	546	-	1897	upstream	1897	RP1-111C20.3
chr4	112119170	112120068	899	*	1000	X01524	ENSG00000240459	112116510	112116903	394	-	2266	upstream	2266	RP11-477G18.1
chr1	157139772	157140558	787	*	1000	X01530	ENSG00000117036	157121191	157138474	17284	-	1297	upstream	1297	ETV3
chr2	28678820	28679400	581	*	1000	X01534	ENSG00000222232	28683976	28684083	108	+	4575	upstream	4575	RNA5SP89
chr21	32495291	32495910	620	*	1000	X01535	ENSG00000229007	32496812	32497311	500	+	901	upstream	901	EXOSC3P1
chr3	170056514	170057319	806	*	1000	X01536	ENSG00000201342	170057301	170057429	129	+	0	overlapStart	0	RNU4-38P
chr3	170056514	170057319	806	*	1000	X01536	ENSG00000242583	170062244	170062951	708	+	4924	upstream	4924	RP11-379K17.9
chr22	17159533	17160202	670	*	1000	X01540	ENSG00000185837	17159384	17165445	6062	+	0	inside	148	CECR5-AS1
chr4	2935656	2936599	944	*	1000	X01541	ENSG00000109736	2930561	2934859	4299	-	796	upstream	796	MFSD10
chr4	2935656	2936599	944	*	1000	X01541	ENSG00000249673	2934899	2961738	26840	+	0	inside	756	NOP14-AS1
chr12	14220880	14221775	896	*	1000	X01543	ENSG00000256084	14216590	14221297	4708	+	0	overlapEnd	4289	RP11-134N1.2
chr6	135197104	135197753	650	*	1000	X01550	ENSG00000236703	135195083	135195995	913	-	1108	upstream	1108	MYB-AS1
chrX	132214255	132215021	767	*	1000	X01551	ENSG00000123728	132203024	132219480	16457	-	0	inside	4458	RAP2C
chrX	132214255	132215021	767	*	1000	X01551	ENSG00000232160	132217147	132432862	215716	+	2125	upstream	2125	RAP2C-AS1
chr10	110306094	110307235	1142	*	1000	X01554	ENSG00000119953	110290730	110304951	14222	-	1142	upstream	1142	SMNDC1
chr8	122783289	122784216	928	*	1000	X01559	ENSG00000272384	122779971	122780830	860	-	2458	upstream	2458	RP11-44N11.2
chr8	122783289	122784216	928	*	1000	X01559	ENSG00000178764	122781394	122974512	193119	+	0	inside	1894	ZHX2
chr7	106284937	106286574	1638	*	1000	X01577	ENSG00000105835	106248285	106286326	38042	-	0	overlapStart	0	NAMPT
chr7	106284937	106286574	1638	*	1000	X01577	ENSG00000273320	106285480	106286326	847	+	0	includeFeature	0	RP11-22N19.2
chr1	26278733	26279340	608	*	1000	X01579	ENSG00000142669	26279176	26281522	2347	+	0	overlapStart	0	SH3BGRL3
chr1	156217761	156218547	787	*	1000	X01580	ENSG00000260238	156212982	156243332	30351	+	0	inside	4778	PMF1-BGLAP
chr1	156217761	156218547	787	*	1000	X01580	ENSG00000160783	156212993	156240042	27050	+	0	inside	4767	PMF1
chr17	60395540	60396073	534	*	1000	X01581	ENSG00000141371	60392429	60431421	38993	+	0	inside	3110	C17orf64
chr8	123536493	123537205	713	*	1000	X01583	ENSG00000156804	123497889	123541206	43318	-	0	inside	4000	FBXO32
chr4	38560665	38561428	764	*	1000	X01588	ENSG00000251635	38564003	38570671	6669	+	2574	upstream	2574	RP11-213G21.2
chr10	4651495	4652721	1227	*	1000	X01593	ENSG00000225269	4655427	4662419	6993	+	2705	upstream	2705	LINC00705
chr10	28334023	28335729	1707	*	1000	X01594	ENSG00000150054	28050993	28334486	283494	-	0	overlapStart	0	MPP7
chrX	56564239	56565258	1020	*	1000	X01601	LRG_665	56563593	56567010	3418	+	0	inside	645	UBQLN2
chrX	56564239	56565258	1020	*	1000	X01601	ENSG00000188021	56563639	56567868	4230	+	0	inside	599	UBQLN2
chr5	119035958	119036654	697	*	1000	X01603	ENSG00000172869	119037772	119249138	211367	+	1117	upstream	1117	DMXL1
chr5	150701026	150702269	1244	*	1000	X01605	ENSG00000086589	150690794	150701107	10314	-	0	overlapStart	0	RBM22
chr4	112290163	112290802	640	*	1000	X01612	ENSG00000145365	112274542	112285903	11362	-	4259	upstream	4259	TIFA
chr4	112290163	112290802	640	*	1000	X01612	ENSG00000073331	112285509	112442620	157112	+	0	inside	4653	ALPK1
chr5	32443010	32443722	713	*	1000	X01618	ENSG00000056097	32354350	32444761	90412	-	0	inside	1038	ZFR
chr12	68647885	68648832	948	*	1000	X01623	ENSG00000234925	68642519	68642993	475	-	4891	upstream	4891	ATP5HP4
chr6	2899460	2900021	562	*	1000	X01624	ENSG00000170542	2887266	2903280	16015	-	0	inside	3258	SERPINB9
chr3	58335099	58335646	548	*	1000	X01627	ENSG00000168297	58332880	58426126	93247	+	0	inside	2218	PXK
chr14	21109596	21110200	605	*	1000	X01628	ENSG00000165804	21090046	21104722	14677	-	4873	upstream	4873	ZNF219
chr14	21109596	21110200	605	*	1000	X01628	ENSG00000178107	21108043	21116703	8661	+	0	inside	1552	RP11-998D10.4
chr1	235888128	235889015	888	*	1000	X01630	LRG_143	235661031	235883708	222678	-	4419	upstream	4419	LYST
chr1	235888128	235889015	888	*	1000	X01630	ENSG00000143669	235661041	235883640	222600	-	4487	upstream	4487	LYST
chr7	36726458	36727553	1096	*	1000	X01635	ENSG00000136250	36512949	36724549	211601	-	1908	upstream	1908	AOAH
chr1	31931407	31932173	767	*	1000	X01640	ENSG00000228634	31933020	31933975	956	+	846	upstream	846	RP4-534N18.2
chr17	39866610	39868030	1421	*	1000	X01649	ENSG00000161405	39757715	39864188	106474	-	2421	upstream	2421	IKZF3
chr17	39866610	39868030	1421	*	1000	X01649	ENSG00000186075	39868164	39877896	9733	+	133	upstream	133	ZPBP2
chr17	42704461	42705510	1050	*	1000	X01650	ENSG00000267765	42683187	42699466	16280	-	4994	upstream	4994	CTD-3193K9.3
chr6	33416150	33417413	1264	*	1000	X01651	ENSG00000112514	33416442	33418317	1876	-	0	overlapEnd	903	CUTA
chr6	33416150	33417413	1264	*	1000	X01651	ENSG00000197283	33419661	33457541	37881	+	2247	upstream	2247	SYNGAP1
chr1	209727248	209727928	681	*	1000	X01659	ENSG00000227591	209661364	209724125	62762	-	3122	upstream	3122	RP1-28O10.1
chr3	4983748	4984641	894	*	1000	X01660	ENSG00000235831	4896809	4979961	83153	-	3786	upstream	3786	BHLHE40-AS1
chr3	4983748	4984641	894	*	1000	X01660	ENSG00000134107	4979116	4985323	6208	+	0	inside	4631	BHLHE40
chr10	12726925	12727952	1028	*	1000	X01662	ENSG00000221331	12725254	12725353	100	-	1571	upstream	1571	MIR548Q
chr3	105361944	105362746	803	*	1000	X01664	ENSG00000170017	105366909	105576900	209992	+	4162	upstream	4162	ALCAM
chr12	75478171	75479082	912	*	1000	X01669	ENSG00000139278	75480680	75503853	23174	+	1597	upstream	1597	GLIPR1
chr6	117568753	117569647	895	*	1000	X01671	ENSG00000282218	117318211	117573571	255361	-	0	inside	3923	RP1-179P9.3
chr12	31810949	31811758	810	*	1000	X01687	ENSG00000252204	31811088	31811190	103	+	0	includeFeature	0	SNORA25
chr3	151316026	151317151	1126	*	1000	X01694	ENSG00000138271	151294086	151316952	22867	-	0	overlapStart	0	GPR87
chr7	114916024	114917177	1154	*	1000	X01699	ENSG00000135272	114922154	115019916	97763	+	4976	upstream	4976	MDFIC
chr5	96078970	96079616	647	*	1000	X01701	ENSG00000207578	96079138	96079212	75	+	0	includeFeature	0	MIR583
chr1	234955645	234956282	638	*	1000	X01702	ENSG00000237520	234957231	234959989	2759	+	948	upstream	948	RP11-443B7.2
chr18	35576984	35577867	884	*	1000	X01703	ENSG00000141429	35581117	35711834	130718	+	3249	upstream	3249	GALNT1
chr6	167114355	167115281	927	*	1000	X01704	ENSG00000112486	167111807	167139696	27890	+	0	inside	2547	CCR6
chr5	127785175	127786176	1002	*	1000	X01711	ENSG00000251032	127784618	127787042	2425	-	0	inside	865	CUL1P1
chr10	97422609	97423718	1110	*	1000	X01723	ENSG00000052749	97356358	97426076	69719	-	0	inside	2357	RRP12
chr10	97422609	97423718	1110	*	1000	X01723	ENSG00000200737	97421195	97421307	113	-	1301	upstream	1301	Y_RNA
chr10	97422609	97423718	1110	*	1000	X01723	ENSG00000171314	97426160	97433441	7282	+	2441	upstream	2441	PGAM1
chr8	132842890	132843555	666	*	1000	X01725	ENSG00000223697	132838117	132844298	6182	-	0	inside	742	AF230666.2
chr9	137034404	137035274	871	*	1000	X01726	ENSG00000180549	137030174	137033010	2837	-	1393	upstream	1393	FUT7
chr3	12658614	12659282	669	*	1000	X01729	ENSG00000132155	12583601	12664226	80626	-	0	inside	4943	RAF1
chr3	12658614	12659282	669	*	1000	X01729	LRG_413	12583601	12664201	80601	-	0	inside	4918	RAF1
chr5	170297588	170298888	1301	*	1000	X01731	ENSG00000043462	170246237	170298227	51991	-	0	overlapStart	0	LCP2
chr2	28449525	28450241	717	*	1000	X01732	ENSG00000227938	28448167	28450184	2018	-	0	overlapStart	0	AC104695.4
chr15	38559961	38561444	1484	*	1000	X01734	ENSG00000172575	38488103	38565575	77473	-	0	inside	4130	RASGRP1
chr17	77441110	77442469	1360	*	1000	X01735	ENSG00000200651	77442109	77442213	105	+	0	includeFeature	0	Y_RNA
chr17	77441110	77442469	1360	*	1000	X01735	ENSG00000279801	77444704	77447167	2464	+	2234	upstream	2234	RP11-75C10.6
chr1	45499923	45500629	707	*	1000	X01737	ENSG00000280670	45493866	45500079	6214	-	0	overlapStart	0	CCDC163
chr1	45499923	45500629	707	*	1000	X01737	ENSG00000132763	45500053	45513382	13330	+	0	overlapStart	0	MMACHC
chr4	76042004	76042695	692	*	1000	X01743	ENSG00000169248	76033682	76041415	7734	-	588	upstream	588	CXCL11
chr4	76042004	76042695	692	*	1000	X01743	ENSG00000225846	76036750	76037064	315	-	4939	upstream	4939	RP11-630D6.1
chr12	31748820	31749690	871	*	1000	X01747	ENSG00000256843	31748100	31748240	141	-	579	upstream	579	RP11-467L13.4
chr16	66522083	66522985	903	*	1000	X01748	ENSG00000260851	66469812	66517312	47501	-	4770	upstream	4770	RP11-403P17.5
chr2	27901947	27902720	774	*	1000	X01760	ENSG00000270846	27896116	27897195	1080	-	4751	upstream	4751	RP11-674I16.1
chr11	108224808	108225688	881	*	1000	X01768	ENSG00000149308	108157215	108222642	65428	-	2165	upstream	2165	NPAT
chr11	108224808	108225688	881	*	1000	X01768	ENSG00000149311	108222484	108369102	146619	+	0	inside	2323	ATM
chr11	108224808	108225688	881	*	1000	X01768	LRG_135	108222832	108369099	146268	+	0	inside	1975	ATM
chr13	44197423	44198552	1130	*	1000	X01773	ENSG00000276319	44196129	44196200	72	-	1222	upstream	1222	MIR8079
chr1	84572888	84574212	1325	*	1000	X01780	ENSG00000117151	84549606	84574480	24875	-	0	inside	267	CTBS
chr2	177164585	177165054	470	*	1000	X01784	ENSG00000236501	176990508	177164516	174009	-	68	upstream	68	AC079305.11
chr12	46387555	46388290	736	*	1000	X01785	ENSG00000257261	46383679	46876159	492481	+	0	inside	3875	RP11-96H19.1
chr12	46387555	46388290	736	*	1000	X01785	ENSG00000257496	46384233	46386991	2759	-	563	upstream	563	RP11-474P2.4
chr12	46387555	46388290	736	*	1000	X01785	ENSG00000275481	46388856	46392126	3271	+	565	upstream	565	RP11-474P2.6
chr12	12645622	12646392	771	*	1000	X01787	ENSG00000275963	12648939	12649713	775	+	2546	upstream	2546	RP11-180M15.6
chr1	17440863	17442070	1208	*	1000	X01790	ENSG00000179051	17406760	17439724	32965	-	1138	upstream	1138	RCC2
chr9	4982517	4983421	905	*	1000	X01793	ENSG00000096968	4984390	5128183	143794	+	968	upstream	968	JAK2
chr9	4982517	4983421	905	*	1000	X01793	LRG_612	4985245	5128183	142939	+	1823	upstream	1823	JAK2
chr10	119208179	119209423	1245	*	1000	X01795	ENSG00000198873	119207589	119459742	252154	+	0	inside	589	GRK5
chr10	119208179	119209423	1245	*	1000	X01795	ENSG00000228485	119208531	119211760	3230	+	0	overlapStart	0	GRK5-IT1
chr10	119208179	119209423	1245	*	1000	X01795	ENSG00000242853	119212857	119213146	290	+	3433	upstream	3433	RN7SL749P
chr15	50260211	50261595	1385	*	1000	X01811	ENSG00000140287	50241947	50266026	24080	-	0	inside	4430	HDC
chr2	39128810	39129626	817	*	1000	X01816	ENSG00000115904	38981396	39124345	142950	-	4464	upstream	4464	SOS1
chr2	39128810	39129626	817	*	1000	X01816	ENSG00000202309	39128826	39128927	102	-	0	includeFeature	0	Y_RNA
chr2	179268051	179268745	695	*	1000	X01823	ENSG00000187231	179101692	179264790	163099	-	3260	upstream	3260	SESTD1
chr5	82969145	82969977	833	*	1000	X01826	ENSG00000248400	82968888	82977153	8266	+	0	inside	256	ST13P12
chr18	9117096	9118931	1836	*	1000	X01829	ENSG00000263847	9112404	9115877	3474	-	1218	upstream	1218	RP11-143J12.3
chr2	37871679	37872321	643	*	1000	X01838	ENSG00000237803	37826247	37876274	50028	-	0	inside	3952	LINC00211
chr12	8996569	8997238	670	*	1000	X01839	ENSG00000257105	8987175	8996566	9392	-	2	upstream	2	RP11-259O18.4
chr9	89983214	89984837	1624	*	1000	X01843	ENSG00000237626	89978282	89987486	9205	+	0	inside	4931	RP11-406A20.1
chr1	67303687	67304540	854	*	1000	X01845	ENSG00000081985	67307364	67396900	89537	+	2823	upstream	2823	IL12RB2
chr1	210332150	210333501	1352	*	1000	X01846	ENSG00000054392	210328252	210676296	348045	+	0	inside	3897	HHAT
chr12	47419344	47420074	731	*	1000	X01847	ENSG00000257906	47415008	47420179	5172	+	0	inside	4335	RP1-90J4.1
chr7	99408677	99409242	566	*	1000	X01851	ENSG00000106244	99392048	99408829	16782	-	0	overlapStart	0	PDAP1
chr7	99408677	99409242	566	*	1000	X01851	ENSG00000106245	99408641	99419616	10976	+	0	inside	35	BUD31
chr7	24907177	24908095	919	*	1000	X01858	ENSG00000234999	24906135	24906594	460	-	582	upstream	582	SNRPCP19
chr4	122621087	122621723	637	*	1000	X01860	ENSG00000138684	122612628	122621069	8442	-	17	upstream	17	IL21
chr4	122621087	122621723	637	*	1000	X01860	ENSG00000227145	122618983	122689156	70174	+	0	inside	2103	IL21-AS1
chr14	65335951	65336678	728	*	1000	X01866	ENSG00000266740	65335117	65335183	67	-	767	upstream	767	MIR4708
chr16	11248017	11248705	689	*	1000	X01867	ENSG00000175643	11249619	11351762	102144	+	913	upstream	913	RMI2
chr10	28411578	28412183	606	*	1000	X01878	ENSG00000222666	28408039	28408251	213	-	3326	upstream	3326	U3
chr11	10298200	10298782	583	*	1000	X01882	ENSG00000133812	9778667	10294207	515541	-	3992	upstream	3992	SBF2
chr11	10298200	10298782	583	*	1000	X01882	LRG_267	9778667	10294207	515541	-	3992	upstream	3992	SBF2
chr5	95715550	95716248	699	*	1000	X01885	ENSG00000164292	95713522	95824383	110862	+	0	inside	2027	RHOBTB3
chr17	40602498	40603513	1016	*	1000	X01887	ENSG00000279775	40597113	40598585	1473	-	3912	upstream	3912	RP5-1028K7.1
chr4	80180594	80181125	532	*	1000	X01888	ENSG00000152784	80183879	80204329	20451	+	2753	upstream	2753	PRDM8
chr17	2253683	2254482	800	*	1000	X01898	ENSG00000280242	2255719	2256157	439	+	1236	upstream	1236	RP5-1037N22.2
chr1	205239992	205240712	721	*	1000	X01907	ENSG00000225063	205233821	205236867	3047	-	3124	upstream	3124	RP11-383G10.5
chr18	23986430	23987599	1170	*	1000	X01914	ENSG00000265752	23957754	23982556	24803	-	3873	upstream	3873	RP11-403A21.1
chr1	40363417	40364497	1081	*	1000	X01917	ENSG00000213172	40364766	40365183	418	+	268	upstream	268	RP1-228H13.2
chr9	70258022	70258693	672	*	1000	X01923	ENSG00000268364	70193997	70258866	64870	-	0	inside	172	SMC5-AS1
chr9	70258022	70258693	672	*	1000	X01923	ENSG00000198887	70258962	70354888	95927	+	268	upstream	268	SMC5
chr1	15680273	15681163	891	*	1000	X01926	ENSG00000116786	15684332	15734769	50438	+	3168	upstream	3168	PLEKHM2
chr5	17238005	17239201	1197	*	1000	X01941	ENSG00000252908	17240611	17240715	105	+	1409	upstream	1409	RNU6-1003P
chr1	45654657	45655554	898	*	1000	X01947	ENSG00000234329	45651039	45651826	788	-	2830	upstream	2830	RP11-767N6.2
chr14	21382838	21383761	924	*	1000	X01949	ENSG00000092201	21351472	21384266	32795	-	0	inside	504	SUPT16H
chr14	21382838	21383761	924	*	1000	X01949	ENSG00000260830	21384292	21384920	629	+	530	upstream	530	RP11-524O1.4
chr11	65382159	65382938	780	*	1000	X01954	ENSG00000162241	65375192	65383701	8510	-	0	inside	762	SLC25A45
chr11	65382159	65382938	780	*	1000	X01954	ENSG00000126391	65386599	65413525	26927	+	3660	upstream	3660	FRMD8
chr5	134919728	134920582	855	*	1000	X01961	ENSG00000249119	134924123	134924644	522	+	3540	upstream	3540	MTND6P4
chr8	78520020	78521259	1240	*	1000	X01962	ENSG00000171033	78516139	78605267	89129	+	0	inside	3880	PKIA
chr16	50072572	50073157	586	*	1000	X01963	ENSG00000279356	50072862	50074986	2125	+	0	overlapStart	0	RP11-429P3.8
chr6	158164382	158165159	778	*	1000	X01970	ENSG00000122335	158109515	158168270	58756	-	0	inside	3110	SERAC1
chr6	158164382	158165159	778	*	1000	X01970	LRG_469	158168347	158199344	30998	+	3187	upstream	3187	GTF2H5
chr6	158164382	158165159	778	*	1000	X01970	ENSG00000272047	158168352	158199344	30993	+	3192	upstream	3192	GTF2H5
chr1	231333924	231334596	673	*	1000	X01971	ENSG00000116903	231332753	231337852	5100	-	0	inside	3255	EXOC8
chr1	231333924	231334596	673	*	1000	X01971	ENSG00000010072	231337104	231355023	17920	+	2507	upstream	2507	SPRTN
chr6	149494475	149495633	1159	*	1000	X01974	ENSG00000219553	149491567	149492289	723	-	2185	upstream	2185	RP1-281H8.3
chr16	87778973	87779544	572	*	1000	X01975	ENSG00000260498	87773488	87779374	5887	-	0	overlapStart	0	RP4-536B24.4
chr22	37162319	37163303	985	*	1000	X01976	ENSG00000235237	37166757	37182850	16094	+	3453	upstream	3453	RP1-151B14.6
chr10	112985887	112986689	803	*	1000	X01978	ENSG00000227560	112987476	112987865	390	+	786	upstream	786	RP11-139K1.2
chr13	51802014	51802771	758	*	1000	X01986	ENSG00000102796	51767993	51804157	36165	-	0	inside	1385	DHRS12
chr13	51802014	51802771	758	*	1000	X01986	ENSG00000231856	51803838	51813832	9995	+	1066	upstream	1066	RP11-327P2.5
chr7	105297836	105298810	975	*	1000	X01989	ENSG00000244490	105301522	105302086	565	+	2711	upstream	2711	RWDD4P1
chr8	54023315	54023939	625	*	1000	X01993	ENSG00000187735	53966552	54022529	55978	-	785	upstream	785	TCEA1
chr14	73463309	73463937	629	*	1000	X01995	ENSG00000133961	73275107	73463642	188536	-	0	overlapStart	0	NUMB
chr14	73463309	73463937	629	*	1000	X01995	ENSG00000251393	73462423	73477175	14753	+	0	inside	885	RP1-240K6.3
chr11	60987707	60988462	756	*	1000	X02004	ENSG00000207153	60985061	60985167	107	-	2539	upstream	2539	RNU6-933P
chr6	42929683	42930716	1034	*	1000	X02010	ENSG00000137161	42929192	42939287	10096	+	0	inside	490	CNPY3
chr5	35852005	35853276	1272	*	1000	X02014	ENSG00000168685	35852695	35879603	26909	+	0	overlapStart	0	IL7R
chr5	35852005	35853276	1272	*	1000	X02014	LRG_74	35856889	35876822	19934	+	3612	upstream	3612	IL7R
chr3	171846548	171847237	690	*	1000	X02015	ENSG00000186329	171843349	171938715	95367	+	0	inside	3198	TMEM212
chr10	69087551	69089296	1746	*	1000	X02022	ENSG00000122862	69088106	69104811	16706	+	0	overlapStart	0	SRGN
chr17	28579226	28580013	788	*	1000	X02023	ENSG00000109107	28573115	28577264	4150	-	1961	upstream	1961	ALDOC
chr6	70668896	70669743	848	*	1000	X02031	ENSG00000218870	70663502	70664279	778	-	4616	upstream	4616	SLC25A6P6
chr6	70668896	70669743	848	*	1000	X02031	ENSG00000112305	70667776	70862015	194240	+	0	inside	1119	SMAP1
chr22	18076254	18076967	714	*	1000	X02034	ENSG00000225335	18076527	18078884	2358	-	0	overlapEnd	1916	XXbac-B476C20.9
chr22	18076254	18076967	714	*	1000	X02034	ENSG00000215193	18077920	18131138	53219	+	952	upstream	952	PEX26
chr5	177379258	177379877	620	*	1000	X02041	ENSG00000131183	177379235	177398848	19614	+	0	inside	22	SLC34A1
chr12	120121447	120122173	727	*	1000	X02045	ENSG00000111737	120095095	120117502	22408	-	3944	upstream	3944	RAB35
chr7	27134199	27134962	764	*	1000	X02050	ENSG00000197576	27128507	27130799	2293	-	3399	upstream	3399	HOXA4
chr7	27134199	27134962	764	*	1000	X02050	ENSG00000254369	27129977	27155928	25952	+	0	inside	4221	HOXA-AS3
chr14	22870675	22871815	1141	*	1000	X02056	ENSG00000197324	22871613	22881580	9968	+	0	overlapStart	0	LRP10
chr7	80136097	80137048	952	*	1000	X02064	ENSG00000127955	80133955	80219402	85448	+	0	inside	2141	GNAI1
chr7	151342136	151342873	738	*	1000	X02066	ENSG00000013374	151341699	151378449	36751	+	0	inside	436	NUB1
chr8	123037401	123038147	747	*	1000	X02067	ENSG00000136986	123013164	123042423	29260	-	0	inside	4275	DERL1
chr8	123037401	123038147	747	*	1000	X02067	ENSG00000156787	123041968	123152153	110186	+	3820	upstream	3820	TBC1D31
chr14	20469677	20470378	702	*	1000	X02074	ENSG00000198805	20468954	20477094	8141	+	0	inside	722	PNP
chr14	20469677	20470378	702	*	1000	X02074	LRG_91	20469379	20478006	8628	+	0	inside	297	PNP
chr1	153572285	153573726	1442	*	1000	X02075	ENSG00000196754	153561108	153567890	6783	-	4394	upstream	4394	S100A2
chr1	207500099	207500855	757	*	1000	X02076	ENSG00000203710	207496147	207640647	144501	+	0	inside	3951	CR1
chr5	131242634	131243374	741	*	1000	X02077	ENSG00000158985	131245493	131398447	152955	+	2118	upstream	2118	CDC42SE2
chr9	33446329	33447524	1196	*	1000	X02084	ENSG00000165272	33441154	33447611	6458	-	0	inside	86	AQP3
chr9	33446329	33447524	1196	*	1000	X02084	ENSG00000270542	33449755	33449941	187	+	2230	upstream	2230	RP11-311H10.7
chr3	31978608	31979695	1088	*	1000	X02087	ENSG00000197385	31981771	31991628	9858	+	2075	upstream	2075	ZNF860
chr1	168408724	168409319	596	*	1000	X02089	ENSG00000283255	168401483	168407274	5792	-	1449	upstream	1449	RP5-968D22.1
chr10	67790749	67791563	815	*	1000	X02095	ENSG00000225922	67793770	67794245	476	+	2206	upstream	2206	RP11-57G10.1
chr11	117230054	117231030	977	*	1000	X02106	ENSG00000160613	117204337	117232525	28189	-	0	inside	1494	PCSK7
chr11	117230054	117231030	977	*	1000	X02106	ENSG00000167257	117232625	117286445	53821	+	1594	upstream	1594	RNF214
chr21	34075925	34076869	945	*	1000	X02115	ENSG00000243927	34073224	34143034	69811	+	0	inside	2700	MRPS6
chr21	34075925	34076869	945	*	1000	X02115	ENSG00000198743	34073570	34106262	32693	+	0	inside	2354	SLC5A3
chr21	34075925	34076869	945	*	1000	X02115	ENSG00000272657	34073592	34360033	286442	+	0	inside	2332	AP000320.7
chr2	69893811	69894677	867	*	1000	X02120	ENSG00000124380	69893560	69905575	12016	+	0	inside	250	SNRNP27
chr2	69893811	69894677	867	*	1000	X02120	ENSG00000059728	69897688	69942945	45258	+	3010	upstream	3010	MXD1
chr6	17536519	17537116	598	*	1000	X02130	ENSG00000184612	17530899	17531652	754	-	4866	upstream	4866	RPL7P26
chr12	27461944	27462933	990	*	1000	X02132	ENSG00000165935	27466810	27502185	35376	+	3876	upstream	3876	SMCO2
chr19	38427086	38428059	974	*	1000	X02134	ENSG00000171777	38409051	38426305	17255	-	780	upstream	780	RASGRP4
chr3	194395096	194395751	656	*	1000	X02138	ENSG00000178732	194394821	194398354	3534	-	0	inside	2602	GP5
chr9	34186083	34186851	769	*	1000	X02145	ENSG00000227383	34191555	34191881	327	+	4703	upstream	4703	RP11-571F15.2
chr2	237431256	237432306	1051	*	1000	X02147	ENSG00000222032	237428920	237434822	5903	-	0	inside	2515	AC112721.2
chr3	4977045	4978177	1133	*	1000	X02152	ENSG00000235831	4896809	4979961	83153	-	0	inside	1783	BHLHE40-AS1
chr3	4977045	4978177	1133	*	1000	X02152	ENSG00000134107	4979116	4985323	6208	+	938	upstream	938	BHLHE40
chr10	43140068	43140936	869	*	1000	X02153	ENSG00000273008	43136824	43138334	1511	-	1733	upstream	1733	RP11-351D16.3
chr10	43140068	43140936	869	*	1000	X02153	ENSG00000169826	43138486	43185308	46823	+	0	inside	1581	CSGALNACT2
chr11	129280132	129280947	816	*	1000	X02155	ENSG00000134909	128965060	129279324	314265	-	807	upstream	807	ARHGAP32
chr12	96047069	96048299	1231	*	1000	X02161	ENSG00000111144	96000828	96043520	42693	-	3548	upstream	3548	LTA4H
chr4	176193795	176194602	808	*	1000	X02165	ENSG00000150628	176184638	176195671	11034	-	0	inside	1068	SPATA4
chr1	12059742	12060544	803	*	1000	X02174	ENSG00000120949	12063377	12144207	80831	+	2832	upstream	2832	TNFRSF8
chr8	23230244	23231403	1160	*	1000	X02178	ENSG00000250714	23225233	23230915	5683	-	0	overlapStart	0	RP11-1149O23.4
chr1	155911275	155912219	945	*	1000	X02182	ENSG00000143622	155897808	155911404	13597	-	0	overlapStart	0	RIT1
chr2	216205885	216207345	1461	*	1000	X02186	ENSG00000279348	216211404	216213519	2116	+	4058	upstream	4058	RP11-566E18.1
chr6	31812361	31813629	1269	*	1000	X02187	ENSG00000204390	31809619	31815065	5447	-	0	inside	1435	HSPA1L
chr6	31812361	31813629	1269	*	1000	X02187	ENSG00000204389	31815464	31817946	2483	+	1834	upstream	1834	HSPA1A
chr1	87045519	87046340	822	*	1000	X02190	ENSG00000235251	87044935	87045871	937	-	0	overlapStart	0	RP11-384B12.2
chr1	87045519	87046340	822	*	1000	X02190	ENSG00000225568	87045875	87046700	826	+	0	overlapStart	0	RP11-384B12.3
chr3	27630732	27631323	592	*	1000	X02194	ENSG00000213846	27632976	27635427	2452	+	1652	upstream	1652	AC098614.2
chr11	58573276	58574206	931	*	1000	X02197	ENSG00000110031	58526871	58578220	51350	-	0	inside	4013	LPXN
chr11	58573276	58574206	931	*	1000	X02197	ENSG00000186660	58579111	58621042	41932	+	4904	upstream	4904	ZFP91
chr11	58573276	58574206	931	*	1000	X02197	ENSG00000255073	58579172	58624639	45468	+	4965	upstream	4965	ZFP91-CNTF
chr1	153717211	153717874	664	*	1000	X02203	ENSG00000235015	153717303	153718347	1045	-	0	overlapEnd	472	GEMIN2P1
chr6	31619534	31620251	718	*	1000	X02206	ENSG00000204469	31620720	31637771	17052	+	468	upstream	468	PRRC2A
chr6	31619534	31620251	718	*	1000	X02206	ENSG00000200816	31623079	31623210	132	+	2827	upstream	2827	SNORA38
chr19	46262737	46263538	802	*	1000	X02209	ENSG00000268238	46260420	46260858	439	-	1878	upstream	1878	IGFL1P2
chr1	100941045	100941729	685	*	1000	X02213	ENSG00000230946	100941017	100941995	979	-	0	inside	265	HNRNPA1P68
chr19	48874949	48875715	767	*	1000	X02219	ENSG00000087074	48872392	48876057	3666	+	0	inside	2556	PPP1R15A
chr11	14890695	14891776	1082	*	1000	X02220	ENSG00000186104	14877440	14892252	14813	-	0	inside	475	CYP2R1
chr21	36065527	36066181	655	*	1000	X02222	ENSG00000200213	36066545	36066652	108	+	363	upstream	363	RNU6-992P
chr21	36065527	36066181	655	*	1000	X02222	ENSG00000159228	36069941	36073166	3226	+	3759	upstream	3759	CBR1
chr10	87866543	87867123	581	*	1000	X02237	ENSG00000227268	87859161	87863437	4277	-	3105	upstream	3105	KLLN
chr10	87866543	87867123	581	*	1000	X02237	ENSG00000171862	87863113	87971930	108818	+	0	inside	3429	PTEN
chr12	96176549	96177613	1065	*	1000	X02244	ENSG00000283422	96160692	96172126	11435	-	4422	upstream	4422	RP11-256L6.5
chr8	97648894	97649793	900	*	1000	X02248	ENSG00000147649	97644179	97728770	84592	+	0	inside	4714	MTDH
chr9	127778901	127779778	878	*	1000	X02251	ENSG00000095370	127738317	127778741	40425	-	159	upstream	159	SH2D3C
chr4	106318318	106319036	719	*	1000	X02255	ENSG00000145348	106041599	106321495	279897	-	0	inside	2458	TBCK
chr4	106318318	106319036	719	*	1000	X02255	ENSG00000164022	106315544	106349226	33683	+	0	inside	2773	AIMP1
chr7	136030270	136031537	1268	*	1000	X02258	ENSG00000230649	136025761	136084668	58908	+	0	inside	4508	AC024084.1
chr21	45078837	45079504	668	*	1000	X02260	ENSG00000235374	45070952	45074165	3214	-	4671	upstream	4671	SSR4P1
chr21	45078837	45079504	668	*	1000	X02260	ENSG00000197381	45073853	45226560	152708	+	0	inside	4983	ADARB1
chr1	64962208	64962973	766	*	1000	X02263	ENSG00000162434	64833229	64966504	133276	-	0	inside	3530	JAK1
chr2	230957766	230958603	838	*	1000	X02267	ENSG00000135898	230907318	230961066	53749	-	0	inside	2462	GPR55
chr2	230957766	230958603	838	*	1000	X02267	ENSG00000235013	230957593	230957950	358	+	0	overlapEnd	172	COX20P2
chr4	112735323	112736229	907	*	1000	X02270	ENSG00000241002	112738672	112739106	435	+	2442	upstream	2442	RP11-119H12.1
chr11	10725194	10726384	1191	*	1000	X02280	ENSG00000206858	10725903	10726004	102	+	0	includeFeature	0	Y_RNA
chr7	130648828	130649794	967	*	1000	X02283	ENSG00000226045	130645225	130645594	370	-	3233	upstream	3233	AC009274.6
chr10	15167055	15167761	707	*	1000	X02285	ENSG00000152465	15102584	15168693	66110	-	0	inside	931	NMT2
chr21	30718138	30718739	602	*	1000	X02287	ENSG00000231068	30718525	30718777	253	-	0	overlapEnd	37	KRTAP21-3
chr20	58893261	58894270	1010	*	1000	X02292	ENSG00000225806	58863528	58888809	25282	-	4451	upstream	4451	RP1-309F20.3
chr7	155217542	155218280	739	*	1000	X02294	ENSG00000278998	155222903	155223851	949	+	4622	upstream	4622	RP11-1430O6.1
chr2	135056669	135057480	812	*	1000	X02296	ENSG00000115839	135052265	135176394	124130	+	0	inside	4403	RAB3GAP1
chr8	80485146	80485921	776	*	1000	X02308	ENSG00000251867	80484561	80485619	1059	-	0	overlapStart	0	RP11-48B3.5
chr8	80485146	80485921	776	*	1000	X02308	ENSG00000277604	80484589	80484683	95	-	462	upstream	462	Y_RNA
chr8	80485146	80485921	776	*	1000	X02308	ENSG00000205189	80485619	80526265	40647	+	0	overlapStart	0	ZBTB10
chr3	193593583	193594400	818	*	1000	X02310	ENSG00000127249	193402077	193593111	191035	-	471	upstream	471	ATP13A4
chr3	193593583	193594400	818	*	1000	X02310	ENSG00000236297	193578812	193593090	14279	-	492	upstream	492	RP11-175P19.2
chr3	193593583	193594400	818	*	1000	X02310	ENSG00000198836	193593144	193697823	104680	+	0	inside	438	OPA1
chr3	193593583	193594400	818	*	1000	X02310	LRG_337	193593144	193697811	104668	+	0	inside	438	OPA1
chr6	154354840	154355493	654	*	1000	X02314	ENSG00000074706	154154496	154356792	202297	-	0	inside	1298	IPCEF1
chr12	103505154	103506001	848	*	1000	X02318	ENSG00000257994	103505411	103506174	764	-	0	overlapEnd	172	RP11-626I20.2
chr2	160488799	160489676	878	*	1000	X02326	ENSG00000153250	160272151	160493794	221644	-	0	inside	4117	RBMS1
chr8	141129454	141130336	883	*	1000	X02334	ENSG00000253210	141126044	141129961	3918	-	0	overlapStart	0	RP11-809O17.1
chr17	30331735	30332732	998	*	1000	X02339	ENSG00000182271	30316333	30334059	17727	-	0	inside	1326	TMIGD1
chr6	87698505	87699395	891	*	1000	X02340	ENSG00000135334	87675072	87702209	27138	-	0	inside	2813	AKIRIN2
chr6	35148222	35148971	750	*	1000	X02347	ENSG00000124678	35118071	35148610	30540	-	0	overlapStart	0	TCP11
chr16	1943125	1944108	984	*	1000	X02354	ENSG00000198736	1938210	1943326	5117	-	0	overlapStart	0	MSRB1
chr16	21519080	21519719	640	*	1000	X02355	ENSG00000180747	21446683	21520444	73762	-	0	inside	724	SMG1P3
chr13	44196163	44196930	768	*	1000	X02356	ENSG00000276854	44196006	44197298	1293	+	0	inside	156	RP11-478K15.7
chr13	44196163	44196930	768	*	1000	X02356	ENSG00000276319	44196129	44196200	72	-	0	overlapStart	0	MIR8079
chr6	152980907	152981639	733	*	1000	X02358	ENSG00000112029	152970519	152983579	13061	-	0	inside	1939	FBXO5
chr6	152980907	152981639	733	*	1000	X02358	ENSG00000227627	152983331	152990541	7211	+	1691	upstream	1691	RP1-101K10.6
chr2	121526846	121527826	981	*	1000	X02364	ENSG00000265451	121530422	121532705	2284	+	2595	upstream	2595	RP11-204L24.2
chr2	121526846	121527826	981	*	1000	X02364	ENSG00000264229	121530881	121531007	127	+	3054	upstream	3054	RNU4ATAC
chr7	36391219	36392411	1193	*	1000	X02372	ENSG00000164542	36324221	36390125	65905	-	1093	upstream	1093	KIAA0895
chr7	36391219	36392411	1193	*	1000	X02372	ENSG00000011426	36389806	36453791	63986	+	0	inside	1412	ANLN
chr13	50074665	50075546	882	*	1000	X02374	ENSG00000277752	50075570	50075653	84	+	23	upstream	23	DLEU2_5
chr19	41225418	41226662	1245	*	1000	X02379	ENSG00000269652	41221426	41222051	626	-	3366	upstream	3366	CTD-2195B23.3
chr12	107369561	107370135	575	*	1000	X02382	ENSG00000200897	107374747	107374827	81	+	4611	upstream	4611	SNORD74
chr14	55052131	55052700	570	*	1000	X02383	ENSG00000168175	55051631	55070192	18562	+	0	inside	499	MAPK1IP1L
chr5	40675395	40676516	1122	*	1000	X02384	ENSG00000171522	40679498	40693735	14238	+	2981	upstream	2981	PTGER4
chr8	9248813	9249470	658	*	1000	X02386	ENSG00000254235	9249417	9413714	164298	+	0	overlapStart	0	RP11-115J16.1
chr17	76752858	76753584	727	*	1000	X02392	ENSG00000200257	76752912	76753015	104	+	0	includeFeature	0	RNU6-97P
chr6	36441234	36442228	995	*	1000	X02400	ENSG00000179165	36390551	36442889	52339	-	0	inside	660	PXT1
chr6	36441234	36442228	995	*	1000	X02400	ENSG00000112078	36442767	36491143	48377	+	538	upstream	538	KCTD20
chr1	198641420	198642132	713	*	1000	X02405	ENSG00000081237	198638671	198757283	118613	+	0	inside	2748	PTPRC
chr6	13715184	13716026	843	*	1000	X02408	ENSG00000010017	13621498	13711564	90067	-	3619	upstream	3619	RANBP9
chr8	37737464	37738356	893	*	1000	X02410	ENSG00000183154	37734761	37737426	2666	-	37	upstream	37	RP11-863K10.7
chr8	37737464	37738356	893	*	1000	X02410	ENSG00000147475	37736599	37759101	22503	+	0	inside	864	ERLIN2
chr1	206802963	206803974	1012	*	1000	X02414	ENSG00000142224	206798870	206842981	44112	+	0	inside	4092	IL19
chr4	68249321	68249963	643	*	1000	X02416	ENSG00000185873	68226653	68245720	19068	-	3600	upstream	3600	TMPRSS11B
chr11	117011050	117011882	833	*	1000	X02418	ENSG00000200537	117015897	117015992	96	+	4014	upstream	4014	RNY4P6
chr15	44882463	44883385	923	*	1000	X02419	ENSG00000259479	44825747	44884694	58948	-	0	inside	1308	SORD2P
chr15	44882463	44883385	923	*	1000	X02419	ENSG00000212424	44884616	44884780	165	+	1230	upstream	1230	RNU1-119P
chr1	169364700	169365401	702	*	1000	X02431	ENSG00000143156	169132531	169367967	235437	-	0	inside	2565	NME7
chr1	169364700	169365401	702	*	1000	X02431	ENSG00000117475	169367970	169396540	28571	+	2568	upstream	2568	BLZF1
chr12	100141558	100142141	584	*	1000	X02436	ENSG00000111647	100028455	100142848	114394	-	0	inside	706	UHRF1BP1L
chr12	100141558	100142141	584	*	1000	X02436	ENSG00000257696	100143058	100144671	1614	+	916	upstream	916	RP11-175P13.2
chr12	57898811	57899981	1171	*	1000	X02439	ENSG00000245651	57869835	57896482	26648	-	2328	upstream	2328	RP11-620J15.2
chr14	52824359	52825560	1202	*	1000	X02449	ENSG00000258698	52792875	52820034	27160	-	4324	upstream	4324	RP11-589M4.3
chr16	72172031	72172852	822	*	1000	X02450	ENSG00000118557	72112157	72176878	64722	-	0	inside	4025	PMFBP1
chr4	168540015	168540856	842	*	1000	X02452	ENSG00000181381	168356735	168537786	181052	-	2228	upstream	2228	DDX60L
chr17	39404446	39405801	1356	*	1000	X02456	ENSG00000108306	39252644	39402523	149880	-	1922	upstream	1922	FBXL20
chr17	39404446	39405801	1356	*	1000	X02456	ENSG00000266469	39401793	39406233	4441	+	0	inside	2652	CTB-131K11.1
chr5	78985501	78986189	689	*	1000	X02459	ENSG00000113273	78777209	78986087	208879	-	0	overlapStart	0	ARSB
chr8	70356376	70357195	820	*	1000	X02462	ENSG00000207036	70357347	70357448	102	+	151	upstream	151	RNY3P14
chr1	198601559	198603175	1617	*	1000	X02466	ENSG00000223881	198597724	198598868	1145	-	2690	upstream	2690	RP11-553K8.2
chr1	160795767	160796591	825	*	1000	X02467	ENSG00000122224	160796074	160828261	32188	+	0	overlapStart	0	LY9
chr18	63152621	63153604	984	*	1000	X02471	ENSG00000267766	63151114	63151320	207	-	1300	upstream	1300	RP11-299P2.1
chr17	40283504	40284556	1053	*	1000	X02472	ENSG00000094804	40287633	40304657	17025	+	3076	upstream	3076	CDC6
chr12	51024407	51025622	1216	*	1000	X02477	ENSG00000110911	50979401	51028566	49166	-	0	inside	2943	SLC11A2
chr5	80125337	80126683	1347	*	1000	X02479	ENSG00000251675	80128361	80143883	15523	+	1677	upstream	1677	CTC-458I2.2
chrX	30615057	30615783	727	*	1000	X02487	ENSG00000178556	30617454	30617693	240	+	1670	upstream	1670	CKS1BP6
chr9	97062308	97063013	706	*	1000	X02488	ENSG00000197214	97067749	97068628	880	+	4735	upstream	4735	TCEA1P1
chr14	69615579	69616635	1057	*	1000	X02492	ENSG00000100647	69611596	69715142	103547	+	0	inside	3982	SUSD6
chr14	69615579	69616635	1057	*	1000	X02492	ENSG00000273797	69617122	69617648	527	+	486	upstream	486	RP11-1046B16.3
chr2	197304529	197305520	992	*	1000	X02493	ENSG00000236977	197250858	197302519	51662	-	2009	upstream	2009	ANKRD44-IT1
chr1	117001278	117002621	1344	*	1000	X02494	ENSG00000134256	117001750	117036476	34727	+	0	overlapStart	0	CD101
chr10	95235872	95236865	994	*	1000	X02495	ENSG00000234026	95228243	95231144	2902	-	4727	upstream	4727	RP11-310E22.4
chr17	29136871	29137634	764	*	1000	X02499	ENSG00000263709	29140483	29155489	15007	+	2848	upstream	2848	RP11-321A17.4
chr19	9673946	9674713	768	*	1000	X02500	ENSG00000171466	9641808	9675086	33279	-	0	inside	372	ZNF562
chr14	31204737	31205551	815	*	1000	X02503	ENSG00000092148	31100112	31207804	107693	-	0	inside	2252	HECTD1
chr17	30982693	30983269	577	*	1000	X02505	ENSG00000266340	30978610	30980250	1641	-	2442	upstream	2442	RP11-848P1.4
chr5	94793251	94794431	1181	*	1000	X02506	ENSG00000249175	94788789	94793599	4811	+	0	overlapEnd	4461	CTC-484P3.3
chr5	35821292	35822081	790	*	1000	X02516	ENSG00000248969	35678484	35827018	148535	-	0	inside	4936	CTD-2113L7.1
chr12	103924891	103925781	891	*	1000	X02522	ENSG00000214198	103843749	103930211	86463	-	0	inside	4429	TTC41P
chr12	103924891	103925781	891	*	1000	X02522	ENSG00000166598	103930107	103953645	23539	+	4325	upstream	4325	HSP90B1
chr6	33204910	33206186	1277	*	1000	X02526	ENSG00000204231	33193588	33200688	7101	-	4221	upstream	4221	RXRB
chr6	33204910	33206186	1277	*	1000	X02526	ENSG00000204228	33204642	33206831	2190	+	0	inside	267	HSD17B8
chr6	33204910	33206186	1277	*	1000	X02526	ENSG00000199036	33207835	33207944	110	+	1648	upstream	1648	MIR219A1
chr6	33204910	33206186	1277	*	1000	X02526	ENSG00000204227	33208495	33212722	4228	+	2308	upstream	2308	RING1
chr17	76071275	76072321	1047	*	1000	X02529	ENSG00000167881	76038775	76072653	33879	-	0	inside	331	SRP68
chr17	76071275	76072321	1047	*	1000	X02529	ENSG00000186919	76071961	76083666	11706	+	0	overlapStart	0	ZACN
chr17	76071275	76072321	1047	*	1000	X02529	ENSG00000182687	76074794	76077541	2748	+	2472	upstream	2472	GALR2
chr13	50128319	50129590	1272	*	1000	X02540	ENSG00000231607	49982552	50125720	143169	-	2598	upstream	2598	DLEU2
chr13	50128319	50129590	1272	*	1000	X02540	ENSG00000274270	50125816	50128463	2648	+	0	overlapEnd	2502	RP11-34F20.7
chr17	30381167	30382012	846	*	1000	X02541	ENSG00000108582	30378905	30469989	91085	+	0	inside	2261	CPD
chr12	9668986	9670010	1025	*	1000	X02550	ENSG00000069493	9664969	9699555	34587	+	0	inside	4016	CLEC2D
chr11	2990380	2991499	1120	*	1000	X02552	ENSG00000205531	2944431	2992377	47947	-	0	inside	877	NAP1L4
chr11	2990380	2991499	1120	*	1000	X02552	ENSG00000183562	2989863	2991344	1482	+	0	overlapEnd	516	CTC-343N3.1
chr22	17767239	17768240	1002	*	1000	X02554	ENSG00000264757	17764180	17764259	80	-	2979	upstream	2979	MIR3198-1
chr1	45521754	45522922	1169	*	1000	X02559	ENSG00000117450	45511036	45523047	12012	-	0	inside	124	PRDX1
chr7	135662806	135663583	778	*	1000	X02568	ENSG00000243317	135662496	135693418	30923	+	0	inside	309	C7orf73
chr13	28707743	28708589	847	*	1000	X02571	ENSG00000202237	28703702	28703807	106	-	3935	upstream	3935	RNU6-53P
chr19	11560558	11561270	713	*	1000	X02574	ENSG00000130165	11551147	11559236	8090	-	1321	upstream	1321	ELOF1
chr19	11560558	11561270	713	*	1000	X02574	ENSG00000198551	11559374	11619135	59762	+	0	inside	1183	ZNF627
chr11	117092613	117093550	938	*	1000	X02576	ENSG00000160584	116843402	117098437	255036	-	0	inside	4886	SIK3
chr12	118035383	118036082	700	*	1000	X02577	ENSG00000276292	118037869	118038081	213	+	1786	upstream	1786	RP11-33N14.5
chr10	109919044	109919660	617	*	1000	X02588	ENSG00000108039	109864766	109923553	58788	-	0	inside	3892	XPNPEP1
chr2	43776205	43777686	1482	*	1000	X02590	ENSG00000252490	43772120	43772350	231	-	3854	upstream	3854	RN7SKP66
chr2	43776205	43777686	1482	*	1000	X02590	ENSG00000138036	43774039	43810010	35972	+	0	inside	2165	DYNC2LI1
chr14	23322073	23322756	684	*	1000	X02594	ENSG00000100836	23321289	23326185	4897	+	0	inside	783	PABPN1
chr9	94173509	94174330	822	*	1000	X02597	ENSG00000199165	94175957	94176036	80	+	1626	upstream	1626	MIRLET7A1
chr9	94173509	94174330	822	*	1000	X02597	ENSG00000199072	94176347	94176433	87	+	2016	upstream	2016	MIRLET7F1
chr9	94173509	94174330	822	*	1000	X02597	ENSG00000269929	94176458	94177892	1435	+	2127	upstream	2127	RP11-2B6.2
chr9	94173509	94174330	822	*	1000	X02597	ENSG00000199133	94178834	94178920	87	+	4503	upstream	4503	MIRLET7D
chr1	234607891	234608581	691	*	1000	X02599	ENSG00000168264	234604269	234609525	5257	-	0	inside	943	IRF2BP2
chr1	234607891	234608581	691	*	1000	X02599	ENSG00000228830	234607008	234609483	2476	+	0	inside	882	RP4-781K5.2
chr2	148590246	148591104	859	*	1000	X02604	ENSG00000232238	148595158	148595328	171	+	4053	upstream	4053	AC017080.1
chr7	24755378	24756178	801	*	1000	X02607	ENSG00000105928	24698353	24758113	59761	-	0	inside	1934	DFNA5
chr5	157857691	157858619	929	*	1000	X02611	ENSG00000113282	157785743	157859175	73433	-	0	inside	555	CLINT1
chr11	34335174	34335919	746	*	1000	X02613	ENSG00000254708	34335118	34336003	886	-	0	inside	83	RP1-145M24.1
chr8	19379672	19380397	726	*	1000	X02619	ENSG00000279858	19375128	19375622	495	-	4049	upstream	4049	RP11-618M23.5
chr3	122482935	122483610	676	*	1000	X02621	ENSG00000275348	122482990	122483229	240	+	0	includeFeature	0	RP11-592P9.3
chr1	147539030	147540218	1189	*	1000	X02622	ENSG00000116128	147541412	147626216	84805	+	1193	upstream	1193	BCL9
chr14	73757293	73757816	524	*	1000	X02623	ENSG00000264741	73758747	73758819	73	+	930	upstream	930	MIR4505
chr3	112562853	112563664	812	*	1000	X02639	ENSG00000144848	112532509	112562046	29538	-	806	upstream	806	ATG3
chr3	112562853	112563664	812	*	1000	X02639	ENSG00000138459	112561709	112585577	23869	+	0	inside	1143	SLC35A5
chr3	5123257	5124232	976	*	1000	X02640	ENSG00000134108	5122220	5180912	58693	+	0	inside	1036	ARL8B
chr8	47973694	47974421	728	*	1000	X02646	ENSG00000222522	47979414	47979521	108	+	4992	upstream	4992	RNU6-519P
chr4	173405796	173406712	917	*	1000	X02649	ENSG00000164106	173384701	173406380	21680	-	0	overlapStart	0	SCRG1
chr8	38405087	38405669	583	*	1000	X02662	ENSG00000254981	38400536	38401683	1148	-	3403	upstream	3403	RP11-350N15.3
chr16	1307759	1308841	1083	*	1000	X02665	ENSG00000274751	1305547	1309413	3867	-	0	inside	571	LA16c-358B7.4
chr16	1307759	1308841	1083	*	1000	X02665	ENSG00000103275	1308880	1327018	18139	+	38	upstream	38	UBE2I
chr19	58488761	58489856	1096	*	1000	X02666	ENSG00000252334	58483749	58483843	95	-	4917	upstream	4917	RNU6-1337P
chr19	58488761	58489856	1096	*	1000	X02666	ENSG00000265272	58490797	58491075	279	+	940	upstream	940	RN7SL693P
chr10	6617115	6618284	1170	*	1000	X02670	ENSG00000225948	6618716	6625346	6631	+	431	upstream	431	RP11-554I8.1
chr17	4944997	4945640	644	*	1000	X02674	ENSG00000108528	4937130	4940251	3122	-	4745	upstream	4745	SLC25A11
chr17	4944997	4945640	644	*	1000	X02674	ENSG00000108523	4940008	4945222	5215	+	0	overlapEnd	4988	RNF167
chr17	4944997	4945640	644	*	1000	X02674	ENSG00000108515	4948092	4957131	9040	+	2451	upstream	2451	ENO3
chrX	47662048	47662819	772	*	1000	X02687	ENSG00000126756	47651798	47659161	7364	-	2886	upstream	2886	UXT
chr1	16371755	16372269	515	*	1000	X02689	ENSG00000226457	16369150	16369530	381	-	2224	upstream	2224	RP11-430L17.1
chr3	30631078	30631949	872	*	1000	X02695	ENSG00000224618	30626423	30626797	375	-	4280	upstream	4280	AC096921.2
chr9	124254112	124254738	627	*	1000	X02698	ENSG00000119408	124257606	124353307	95702	+	2867	upstream	2867	NEK6
chr3	105367652	105368483	832	*	1000	X02704	ENSG00000170017	105366909	105576900	209992	+	0	inside	742	ALCAM
chr14	63477878	63478645	768	*	1000	X02710	ENSG00000252800	63479272	63479413	142	+	626	upstream	626	SCARNA20
chr3	44996052	44996995	944	*	1000	X02711	ENSG00000163815	45001548	45036071	34524	+	4552	upstream	4552	CLEC3B
chr8	73299151	73299851	701	*	1000	X02712	ENSG00000147604	73290267	73295789	5523	-	3361	upstream	3361	RPL7
chr8	73299151	73299851	701	*	1000	X02712	ENSG00000121039	73294612	73325281	30670	+	0	inside	4538	RDH10
chr1	156214190	156214947	758	*	1000	X02713	ENSG00000260238	156212982	156243332	30351	+	0	inside	1207	PMF1-BGLAP
chr1	156214190	156214947	758	*	1000	X02713	ENSG00000160783	156212993	156240042	27050	+	0	inside	1196	PMF1
chr3	157086260	157087156	897	*	1000	X02722	ENSG00000241544	157081841	157088547	6707	+	0	inside	4418	RP11-6F2.5
chr3	157086260	157087156	897	*	1000	X02722	ENSG00000241135	157089881	157101135	11255	+	2724	upstream	2724	LINC00881
chr14	49679192	49679764	573	*	1000	X02726	ENSG00000258462	49681302	49681886	585	+	1537	upstream	1537	RP11-831F12.4
chr14	49679192	49679764	573	*	1000	X02726	ENSG00000221114	49684544	49684665	122	+	4779	upstream	4779	RNU6ATAC30P
chr7	158851521	158852102	582	*	1000	X02727	ENSG00000126870	158856578	158956747	100170	+	4475	upstream	4475	WDR60
chr4	123488899	123489477	579	*	1000	X02736	ENSG00000249125	123490268	123522106	31839	+	790	upstream	790	RP11-381N20.2
chr20	47492873	47493950	1078	*	1000	X02748	ENSG00000201742	47492978	47493085	108	-	0	includeFeature	0	RNU6-563P
chr17	43608154	43608874	721	*	1000	X02754	ENSG00000278109	43607436	43607723	288	-	430	upstream	430	Metazoa_SRP
chr7	7966066	7966701	636	*	1000	X02756	ENSG00000233108	7958183	7969903	11721	-	0	inside	3201	AC006042.7
chr7	7966066	7966701	636	*	1000	X02756	ENSG00000106415	7968794	8094272	125479	+	2092	upstream	2092	GLCCI1
chr2	223699525	223700059	535	*	1000	X02760	ENSG00000226539	223704621	223705338	718	+	4561	upstream	4561	AC012512.1
chr21	36429897	36430535	639	*	1000	X02761	ENSG00000230479	36430360	36481070	50711	+	0	overlapStart	0	AP000695.6
chr18	75070635	75071483	849	*	1000	X02767	ENSG00000278607	75070197	75071091	895	-	0	overlapStart	0	RP11-405M12.3
chr18	75070635	75071483	849	*	1000	X02767	ENSG00000273669	75073543	75074205	663	+	2059	upstream	2059	RP11-405M12.4
chr8	133302818	133303898	1081	*	1000	X02772	ENSG00000104419	133237171	133302022	64852	-	795	upstream	795	NDRG1
chr4	73537979	73538855	877	*	1000	X02785	ENSG00000249970	73543822	73544013	192	+	4966	upstream	4966	RP11-622A1.1
chr21	15065803	15066517	715	*	1000	X02788	ENSG00000180530	14961235	15065936	104702	-	0	overlapStart	0	NRIP1
chr21	15065803	15066517	715	*	1000	X02788	ENSG00000236471	15067070	15067837	768	+	552	upstream	552	AF127577.12
chr6	127907468	127908656	1189	*	1000	X02794	ENSG00000274493	127909833	127910052	220	+	1176	upstream	1176	MRPS17P5
chr16	80806835	80807822	988	*	1000	X02801	ENSG00000166446	80597906	80804329	206424	-	2505	upstream	2505	CDYL2
chr11	43920539	43921330	792	*	1000	X02804	ENSG00000244926	43909292	43920944	11653	-	0	overlapStart	0	ALKBH3-AS1
chr11	43920539	43921330	792	*	1000	X02804	ENSG00000254409	43921059	44001157	80099	+	0	overlapStart	0	RP11-613D13.4
chr11	43920539	43921330	792	*	1000	X02804	ENSG00000187479	43925342	43944338	18997	+	4011	upstream	4011	C11orf96
chr19	4298761	4299370	610	*	1000	X02811	ENSG00000167664	4292232	4302431	10200	-	0	inside	3060	TMIGD2
chr18	35483501	35484693	1193	*	1000	X02815	ENSG00000279074	35483431	35483667	237	-	0	overlapStart	0	RP11-322E11.3
chr11	56624479	56625133	655	*	1000	X02820	ENSG00000255172	56619779	56620810	1032	-	3668	upstream	3668	OR5AM1P
chr11	56624479	56625133	655	*	1000	X02820	ENSG00000197866	56628932	56629860	929	+	3798	upstream	3798	OR5M12P
chr22	50539008	50540060	1053	*	1000	X02824	ENSG00000273272	50542650	50543011	362	+	2589	upstream	2589	CTA-384D8.34
chr3	183551887	183552517	631	*	1000	X02828	ENSG00000172578	183487531	183555689	68159	-	0	inside	3171	KLHL6
chr3	183551887	183552517	631	*	1000	X02828	ENSG00000242522	183548735	183552326	3592	+	0	overlapEnd	3151	KLHL6-AS1
chr3	179149099	179149996	898	*	1000	X02833	ENSG00000229102	179101366	179147973	46608	-	1125	upstream	1125	RP11-360P21.2
chr3	179149099	179149996	898	*	1000	X02833	ENSG00000121879	179148114	179240093	91980	+	0	inside	984	PIK3CA
chr3	179149099	179149996	898	*	1000	X02833	LRG_310	179148523	179234712	86190	+	0	inside	575	PIK3CA
chr16	57012721	57013791	1071	*	1000	X02840	ENSG00000259922	57013071	57014100	1030	-	0	overlapEnd	308	RP11-322D14.1
chr7	150320650	150321345	696	*	1000	X02847	ENSG00000106526	150243916	150323725	79810	-	0	inside	2379	ACTR3C
chr7	150320650	150321345	696	*	1000	X02847	ENSG00000127399	150322639	150338150	15512	+	1293	upstream	1293	LRRC61
chr12	47355903	47357023	1121	*	1000	X02851	ENSG00000257924	47353754	47369935	16182	+	0	inside	2148	RP11-493L12.5
chr4	10460135	10460687	553	*	1000	X02854	ENSG00000178163	10439874	10457410	17537	-	2724	upstream	2724	ZNF518B
chr10	110902953	110903843	891	*	1000	X02855	ENSG00000278601	110907483	110908182	700	+	3639	upstream	3639	RP11-348N5.9
chr2	46943294	46944437	1144	*	1000	X02856	ENSG00000180398	46901870	46941855	39986	-	1438	upstream	1438	MCFD2
chr2	46943294	46944437	1144	*	1000	X02856	LRG_566	46901870	46941855	39986	-	1438	upstream	1438	MCFD2
chr6	389527	390612	1086	*	1000	X02858	ENSG00000137265	391739	411447	19709	+	1126	upstream	1126	IRF4
chr8	78609220	78610102	883	*	1000	X02860	ENSG00000260398	78605952	78609705	3754	+	0	overlapEnd	3267	RP11-594N15.3
chr5	157729754	157730469	716	*	1000	X02869	ENSG00000113272	157731197	157741448	10252	+	727	upstream	727	THG1L
chr12	51087253	51088287	1035	*	1000	X02872	ENSG00000110925	51061205	51083664	22460	-	3588	upstream	3588	CSRNP2
chr6	31570228	31571479	1252	*	1000	X02874	ENSG00000226979	31572054	31574324	2271	+	574	upstream	574	LTA
chr6	31570228	31571479	1252	*	1000	X02874	ENSG00000232810	31575567	31578336	2770	+	4087	upstream	4087	TNF
chr22	25054798	25055700	903	*	1000	X02876	ENSG00000279006	25048967	25051966	3000	-	2831	upstream	2831	CTA-243E7.2
chr2	42420419	42421494	1076	*	1000	X02882	ENSG00000115944	42333546	42425088	91543	-	0	inside	3593	COX7A2L
chr5	115601538	115602022	485	*	1000	X02883	ENSG00000243414	115578650	115602479	23830	-	0	inside	456	TICAM2
chr5	115601538	115602022	485	*	1000	X02883	ENSG00000249249	115602057	115620659	18603	+	34	upstream	34	AC010226.4
chr6	90121853	90122710	858	*	1000	X02886	ENSG00000218730	90116700	90117105	406	-	4747	upstream	4747	RP3-453I5.2
chr7	66886911	66887877	967	*	1000	X02891	ENSG00000212568	66891188	66891291	104	+	3310	upstream	3310	RNU6-1254P
chr1	40244236	40244902	667	*	1000	X02892	ENSG00000188800	40245947	40251691	5745	+	1044	upstream	1044	TMCO2
chr10	28291653	28292493	841	*	1000	X02893	ENSG00000275036	28289258	28289350	93	-	2302	upstream	2302	MIR8086
chr14	22555291	22556737	1447	*	1000	X02894	ENSG00000259054	22556311	22557062	752	-	0	overlapEnd	324	AE000662.93
chr14	22555291	22556737	1447	*	1000	X02894	ENSG00000259003	22556640	22559037	2398	+	0	overlapStart	0	AE000662.92
chr14	73754099	73754781	683	*	1000	X02901	ENSG00000264741	73758747	73758819	73	+	3965	upstream	3965	MIR4505
chr16	525427	526036	610	*	1000	X02902	ENSG00000277142	525155	527407	2253	-	0	inside	1370	LINC00235
chr16	525427	526036	610	*	1000	X02902	ENSG00000103326	527717	554636	26920	+	1680	upstream	1680	CAPN15
chr17	66306334	66306912	579	*	1000	X02903	ENSG00000154229	66302636	66810743	508108	+	0	inside	3697	PRKCA
chr5	180826028	180826646	619	*	1000	X02909	ENSG00000245060	180830957	180835726	4770	+	4310	upstream	4310	LINC00847
chr7	111086473	111087045	573	*	1000	X02914	ENSG00000173114	111091006	111125454	34449	+	3960	upstream	3960	LRRN3
chr12	27498085	27498622	538	*	1000	X02915	ENSG00000257037	27496937	27498589	1653	+	0	overlapEnd	1147	RARSP1
chr5	91311501	91312313	813	*	1000	X02919	ENSG00000248323	91303029	91314402	11374	-	0	inside	2088	LUCAT1
chr2	48343874	48344707	834	*	1000	X02921	ENSG00000251889	48340687	48340826	140	-	3047	upstream	3047	RNU4-49P
chr4	177308565	177309309	745	*	1000	X02925	ENSG00000109674	177309836	177362943	53108	+	526	upstream	526	NEIL3
chr10	100148393	100149226	834	*	1000	X02928	ENSG00000270623	100143065	100143995	931	-	4397	upstream	4397	RP11-316M21.9
chr14	53148483	53149069	587	*	1000	X02932	ENSG00000100523	53036745	53153282	116538	-	0	inside	4212	DDHD1
chr14	53148483	53149069	587	*	1000	X02932	ENSG00000258731	53153354	53157528	4175	+	4284	upstream	4284	RP11-547D23.1
chr3	125511811	125513025	1215	*	1000	X02935	ENSG00000201800	125516979	125517086	108	+	3953	upstream	3953	Y_RNA
chr10	14386088	14386807	720	*	1000	X02947	ENSG00000266321	14383200	14383277	78	-	2810	upstream	2810	MIR4293
chr17	68255926	68256749	824	*	1000	X02957	ENSG00000141337	68259182	68422731	163550	+	2432	upstream	2432	ARSG
chr16	31505364	31506169	806	*	1000	X02965	ENSG00000140688	31489471	31509309	19839	-	0	inside	3139	C16orf58
chr16	31505364	31506169	806	*	1000	X02965	ENSG00000260625	31508471	31509256	786	+	2301	upstream	2301	RP11-452L6.7
chr6	24936453	24937184	732	*	1000	X02969	ENSG00000111913	24804282	24936052	131771	-	400	upstream	400	FAM65B
chr2	105746126	105746921	796	*	1000	X02971	ENSG00000071051	105744897	105894274	149378	+	0	inside	1228	NCK2
chr20	50192213	50192698	486	*	1000	X02972	ENSG00000277449	50184598	50191498	6901	-	714	upstream	714	CEBPB-AS1
chr20	50192213	50192698	486	*	1000	X02972	ENSG00000172216	50190734	50192689	1956	+	0	overlapEnd	1478	CEBPB
chr4	26075529	26077301	1773	*	1000	X02979	ENSG00000283314	26070754	26104258	33505	+	0	inside	4774	RP11-263J14.1
chr4	152219997	152220891	895	*	1000	X02980	ENSG00000251377	152207421	152225870	18450	-	0	inside	4978	RP11-18H21.3
chr17	27295013	27295632	620	*	1000	X02982	ENSG00000263583	27293910	27293996	87	-	1016	upstream	1016	MIR4522
chr17	27295013	27295632	620	*	1000	X02982	ENSG00000109046	27294076	27315926	21851	+	0	inside	936	WSB1
chr8	80487718	80488383	666	*	1000	X02986	ENSG00000251867	80484561	80485619	1059	-	2098	upstream	2098	RP11-48B3.5
chr8	80487718	80488383	666	*	1000	X02986	ENSG00000277604	80484589	80484683	95	-	3034	upstream	3034	Y_RNA
chr8	80487718	80488383	666	*	1000	X02986	ENSG00000205189	80485619	80526265	40647	+	0	inside	2098	ZBTB10
chr1	147544578	147546171	1594	*	1000	X02992	ENSG00000116128	147541412	147626216	84805	+	0	inside	3165	BCL9
chr20	35619592	35620209	618	*	1000	X02993	ENSG00000061656	35615892	35621049	5158	+	0	inside	3699	SPAG4
chr8	100428559	100429402	844	*	1000	X02994	ENSG00000253842	100428834	100430997	2164	-	0	overlapEnd	1594	KB-173C10.1
chr18	47912371	47913129	759	*	1000	X02996	ENSG00000279366	47912207	47912504	298	-	0	overlapStart	0	RP11-380M21.3
chr3	36990782	36991700	919	*	1000	X03001	ENSG00000178567	36985043	36993168	8126	-	0	inside	1467	EPM2AIP1
chr3	36990782	36991700	919	*	1000	X03001	ENSG00000076242	36993332	37050918	57587	+	1631	upstream	1631	MLH1
chr3	36990782	36991700	919	*	1000	X03001	LRG_216	36993350	37050846	57497	+	1649	upstream	1649	MLH1
chr2	65057289	65057883	595	*	1000	X03005	ENSG00000011523	65056366	65087004	30639	+	0	inside	922	CEP68
chr9	20684506	20685862	1357	*	1000	X03012	ENSG00000227071	20683304	20684688	1385	-	0	overlapStart	0	FOCAD-AS1
chr1	31928500	31929366	867	*	1000	X03015	ENSG00000228634	31933020	31933975	956	+	3653	upstream	3653	RP4-534N18.2
chr3	101942913	101943618	706	*	1000	X03016	ENSG00000214407	101940859	101997926	57068	+	0	inside	2053	RP11-221J22.1
chr5	55850895	55851628	734	*	1000	X03017	ENSG00000164509	55851379	55922853	71475	+	0	overlapStart	0	IL31RA
chr5	123423523	123424282	760	*	1000	X03022	ENSG00000168944	123344885	123423592	78708	-	0	overlapStart	0	CEP120
chr1	66624322	66624970	649	*	1000	X03025	ENSG00000264720	66628440	66628517	78	+	3469	upstream	3469	MIR3117
chr1	212566534	212567722	1189	*	1000	X03026	ENSG00000162772	212565334	212620777	55444	+	0	inside	1199	ATF3
chr1	169461342	169462118	777	*	1000	X03029	ENSG00000117477	169394870	169460669	65800	-	672	upstream	672	CCDC181
chr5	32176266	32177014	749	*	1000	X03034	ENSG00000113384	32124704	32174350	49647	-	1915	upstream	1915	GOLPH3
chrX	41920596	41921208	613	*	1000	X03035	ENSG00000147044	41514934	41923463	408530	-	0	inside	2254	CASK
chrX	41920596	41921208	613	*	1000	X03035	ENSG00000251807	41919254	41919349	96	-	1246	upstream	1246	RNU6-202P
chr12	122400437	122400918	482	*	1000	X03036	ENSG00000257097	122395542	122400857	5316	+	0	overlapEnd	4894	CLIP1-AS1
chr15	90872395	90873418	1024	*	1000	X03039	ENSG00000140564	90868592	90883458	14867	+	0	inside	3802	FURIN
chr3	16511728	16512661	934	*	1000	X03040	ENSG00000131378	16313574	16514026	200453	-	0	inside	1364	RFTN1
chr3	128799365	128800900	1536	*	1000	X03042	ENSG00000239483	128798841	128799201	361	-	163	upstream	163	RPS15AP16
chr18	9612683	9613406	724	*	1000	X03049	ENSG00000154845	9546791	9615240	68450	-	0	inside	1833	PPP4R1
chr18	9612683	9613406	724	*	1000	X03049	ENSG00000263627	9615264	9619363	4100	+	1857	upstream	1857	PPP4R1-AS1
chr18	11325002	11325802	801	*	1000	X03050	ENSG00000263682	11326270	11328832	2563	+	467	upstream	467	RP11-93H10.1
chr20	37898436	37899039	604	*	1000	X03052	ENSG00000132821	37903104	37945350	42247	+	4064	upstream	4064	VSTM2L
chr8	89243534	89244277	744	*	1000	X03054	ENSG00000253621	89243401	89243793	393	-	0	overlapStart	0	RPSAP74
chr4	83231516	83232333	818	*	1000	X03055	ENSG00000250677	83237303	83237444	142	+	4969	upstream	4969	RP11-576N17.2
chr12	46377353	46378351	999	*	1000	X03057	ENSG00000134294	46358189	46372867	14679	-	4485	upstream	4485	SLC38A2
chrX	79182484	79183180	697	*	1000	X03058	ENSG00000271005	79177200	79177668	469	-	4815	upstream	4815	CTHRC1P1
chr14	55576860	55577714	855	*	1000	X03063	ENSG00000186615	55499278	55580110	80833	-	0	inside	2395	KTN1-AS1
chr8	54153144	54154026	883	*	1000	X03064	ENSG00000251835	54152807	54152882	76	-	261	upstream	261	RNU6ATAC32P
chr6	30767110	30768014	905	*	1000	X03068	ENSG00000228022	30766825	30792250	25426	+	0	inside	284	HCG20
chr17	50510920	50511501	582	*	1000	X03069	ENSG00000249451	50503412	50508328	4917	-	2591	upstream	2591	RP11-94C24.6
chr17	50510920	50511501	582	*	1000	X03069	ENSG00000136449	50508384	50531501	23118	+	0	inside	2535	MYCBPAP
chr11	102611080	102611860	781	*	1000	X03070	ENSG00000256916	102606916	102628070	21155	+	0	inside	4163	RP11-817J15.2
chr5	80037248	80038182	935	*	1000	X03073	ENSG00000249778	80033171	80033302	132	-	3945	upstream	3945	TRMT112P2
chr9	99180101	99180889	789	*	1000	X03075	ENSG00000227269	99183373	99184891	1519	+	2483	upstream	2483	RP11-96L7.2
chr10	6347337	6348707	1371	*	1000	X03088	ENSG00000212743	6350316	6352762	2447	+	1608	upstream	1608	RP11-563J2.3
chr12	13046785	13047525	741	*	1000	X03090	ENSG00000084444	13044284	13142521	98238	+	0	inside	2500	FAM234B
chr15	57586905	57587670	766	*	1000	X03092	ENSG00000137878	57591908	57714745	122838	+	4237	upstream	4237	GCOM1
chr15	57586905	57587670	766	*	1000	X03092	ENSG00000263155	57591941	57685364	93424	+	4270	upstream	4270	MYZAP
chr15	90006508	90007188	681	*	1000	X03093	ENSG00000265871	90006755	90006841	87	+	0	includeFeature	0	MIR3174
chr8	144073975	144074956	982	*	1000	X03097	ENSG00000178896	144078626	144080647	2022	+	3669	upstream	3669	EXOSC4
chr1	24191741	24192424	684	*	1000	X03101	ENSG00000185436	24154157	24187959	33803	-	3781	upstream	3781	IFNLR1
chr9	109012144	109012840	697	*	1000	X03111	ENSG00000119326	108942569	109013529	70961	-	0	inside	688	CTNNAL1
chr17	1566557	1567228	672	*	1000	X03118	ENSG00000174238	1517718	1562816	45099	-	3740	upstream	3740	PITPNA
chr18	59142115	59142780	666	*	1000	X03119	ENSG00000166562	59139477	59158836	19360	+	0	inside	2637	SEC11C
chr8	133046969	133048512	1544	*	1000	X03127	ENSG00000276961	133046481	133046581	101	-	387	upstream	387	MIR7848
chr5	157099974	157100860	887	*	1000	X03141	ENSG00000254246	157104788	157114900	10113	+	3927	upstream	3927	CTB-120L21.1
chr2	39099834	39100895	1062	*	1000	X03146	ENSG00000225900	39098149	39098445	297	-	1388	upstream	1388	HSPE1P13
chr19	6669932	6670595	664	*	1000	X03152	ENSG00000125735	6661253	6670588	9336	-	0	overlapStart	0	TNFSF14
chr8	97639486	97640576	1091	*	1000	X03155	ENSG00000147649	97644179	97728770	84592	+	3602	upstream	3602	MTDH
chr6	157879055	157880019	965	*	1000	X03164	ENSG00000229502	157872571	157875210	2640	-	3844	upstream	3844	RP11-52J3.2
chr13	30306138	30306856	719	*	1000	X03168	ENSG00000102781	30202630	30307484	104855	-	0	inside	627	KATNAL1
chr7	23593600	23594233	634	*	1000	X03173	ENSG00000169193	23597379	23644708	47330	+	3145	upstream	3145	CCDC126
chr12	14775280	14776136	857	*	1000	X03176	ENSG00000197837	14767999	14771131	3133	-	4148	upstream	4148	HIST4H4
chr12	14775280	14776136	857	*	1000	X03176	ENSG00000246705	14774383	14778002	3620	+	0	inside	896	H2AFJ
chr1	12067921	12068857	937	*	1000	X03183	ENSG00000120949	12063377	12144207	80831	+	0	inside	4543	TNFRSF8
chr2	151289429	151290615	1187	*	1000	X03187	ENSG00000123609	151270465	151290057	19593	-	0	overlapStart	0	NMI
chr6	138818620	138819395	776	*	1000	X03195	ENSG00000225415	138822747	138823799	1053	+	3351	upstream	3351	RP3-509I19.1
chr10	87816638	87817695	1058	*	1000	X03198	ENSG00000223820	87817928	87845612	27685	+	232	upstream	232	CFL1P1
chr3	188682805	188683942	1138	*	1000	X03199	ENSG00000207651	188688781	188688866	86	+	4838	upstream	4838	MIR28
chr6	37041427	37042195	769	*	1000	X03209	ENSG00000226976	37044860	37045189	330	+	2664	upstream	2664	COX6A1P2
chr12	89494174	89495758	1585	*	1000	X03210	ENSG00000226982	89500093	89502670	2578	+	4334	upstream	4334	CENPCP1
chr5	169580552	169581209	658	*	1000	X03216	ENSG00000040275	169583634	169604778	21145	+	2424	upstream	2424	SPDL1
chr9	73148994	73150042	1049	*	1000	X03219	ENSG00000135046	73151757	73170393	18637	+	1714	upstream	1714	ANXA1
chr2	64212778	64215493	2716	*	1000	X03236	ENSG00000270354	64208498	64208716	219	-	4061	upstream	4061	RP11-547M24.1
chr2	102253011	102253833	823	*	1000	X03237	ENSG00000205716	102249857	102250255	399	-	2755	upstream	2755	FAM183DP
chr11	118996718	118998243	1526	*	1000	X03246	ENSG00000255121	118994824	118998004	3181	-	0	overlapStart	0	RP11-110I1.12
chr11	118996718	118998243	1526	*	1000	X03246	ENSG00000186166	118998142	119015791	17650	+	0	overlapStart	0	CCDC84
chr12	4118830	4119902	1073	*	1000	X03247	ENSG00000242444	4109661	4118132	8472	-	697	upstream	697	RP11-320N7.1
chr12	59055308	59055970	663	*	1000	X03248	ENSG00000257288	59052980	59054184	1205	-	1123	upstream	1123	RP11-557F20.2
chr15	64461311	64462175	865	*	1000	X03249	ENSG00000180357	64460742	64686068	225327	+	0	inside	568	ZNF609
chr11	11843004	11843872	869	*	1000	X03257	ENSG00000170242	11841423	11959323	117901	+	0	inside	1580	USP47
chr22	38873701	38874809	1109	*	1000	X03262	ENSG00000183741	38861450	38872314	10865	-	1386	upstream	1386	CBX6
chr6	26397577	26398749	1173	*	1000	X03266	ENSG00000026950	26402237	26415216	12980	+	3487	upstream	3487	BTN3A1
chr1	103527208	103527867	660	*	1000	X03272	ENSG00000224613	103418079	103525483	107405	-	1724	upstream	1724	RP11-153F1.1
chr1	103527208	103527867	660	*	1000	X03272	ENSG00000185946	103525691	103555239	29549	+	0	inside	1516	RNPC3
chr8	37901581	37902206	626	*	1000	X03273	ENSG00000156675	37858618	37899467	40850	-	2113	upstream	2113	RAB11FIP1
chr19	41531163	41532077	915	*	1000	X03281	ENSG00000268355	41531206	41532174	969	+	0	overlapStart	0	AC006129.1
chr19	41531163	41532077	915	*	1000	X03281	ENSG00000270164	41535183	41536904	1722	+	3105	upstream	3105	LINC01480
chr1	183633361	183635143	1783	*	1000	X03283	ENSG00000162704	183620846	183635757	14912	-	0	inside	613	ARPC5
chr1	183633361	183635143	1783	*	1000	X03283	ENSG00000143344	183636085	183928531	292447	+	941	upstream	941	RGL1
chr18	9140266	9140857	592	*	1000	X03285	ENSG00000266053	9121265	9136645	15381	-	3620	upstream	3620	NDUFV2-AS1
chr18	9140266	9140857	592	*	1000	X03285	ENSG00000101745	9136228	9285985	149758	+	0	inside	4037	ANKRD12
chr2	241311117	241311657	541	*	1000	X03286	ENSG00000168385	241315100	241354027	38928	+	3442	upstream	3442	2002-09-01
chr3	128730357	128730970	614	*	1000	X03288	ENSG00000075785	128726122	128814796	88675	+	0	inside	4234	RAB7A
chr3	128730357	128730970	614	*	1000	X03288	LRG_266	128726136	128814798	88663	+	0	inside	4220	RAB7A
chr4	26074022	26075230	1209	*	1000	X03289	ENSG00000283314	26070754	26104258	33505	+	0	inside	3267	RP11-263J14.1
chr3	177929147	177929847	701	*	1000	X03293	ENSG00000225790	177934823	177937662	2840	+	4975	upstream	4975	RP11-2L8.1
chr8	140575151	140575961	811	*	1000	X03294	ENSG00000279766	140572142	140572812	671	-	2338	upstream	2338	RP11-642A1.2
chr1	205772426	205773319	894	*	1000	X03295	ENSG00000117280	205767986	205775460	7475	-	0	inside	2140	RAB29
chr13	30371405	30372393	989	*	1000	X03302	ENSG00000238121	30340270	30377145	36876	-	0	inside	4751	LINC00426
chr3	196641258	196642264	1007	*	1000	X03305	ENSG00000174004	196639686	196662004	22319	+	0	inside	1571	NRROS
chr3	196641258	196642264	1007	*	1000	X03305	ENSG00000163964	196639775	196736007	96233	+	0	inside	1482	PIGX
chr19	43780921	43782082	1162	*	1000	X03324	ENSG00000104783	43766533	43781257	14725	-	0	overlapStart	0	KCNN4
chr2	68837808	68838482	675	*	1000	X03325	ENSG00000228329	68832816	68837192	4377	-	615	upstream	615	AC097495.3
chr1	234564384	234565422	1039	*	1000	X03330	ENSG00000230404	234565298	234570088	4791	+	0	overlapStart	0	RP5-855F14.2
chr1	205199139	205200182	1044	*	1000	X03334	ENSG00000213041	205202191	205202742	552	+	2008	upstream	2008	RP11-383G10.3
chr12	53205622	53206381	760	*	1000	X03335	ENSG00000139626	53191318	53207307	15990	-	0	inside	925	ITGB7
chr16	2589961	2590647	687	*	1000	X03337	ENSG00000279162	2592514	2594563	2050	+	1866	upstream	1866	CTD-3126B10.2
chr2	212797421	212798150	730	*	1000	X03344	ENSG00000234308	212795331	212819264	23934	+	0	inside	2089	AC093381.2
chr2	160490387	160491260	874	*	1000	X03348	ENSG00000153250	160272151	160493794	221644	-	0	inside	2533	RBMS1
chr1	110875154	110875993	840	*	1000	X03364	ENSG00000143119	110873154	110899928	26775	+	0	inside	1999	CD53
chr5	143187946	143188496	551	*	1000	X03366	ENSG00000230789	143192500	143194166	1667	+	4003	upstream	4003	ARHGAP26-IT1
chr4	152680822	152681448	627	*	1000	X03368	ENSG00000170006	152618632	152680165	61534	-	656	upstream	656	TMEM154
chr1	154499273	154499997	725	*	1000	X03376	ENSG00000169291	154469772	154502113	32342	-	0	inside	2115	SHE
chr1	154499273	154499997	725	*	1000	X03376	ENSG00000163239	154502219	154548147	45929	+	2221	upstream	2221	TDRD10
chr20	32357328	32358240	913	*	1000	X03378	ENSG00000171456	32358344	32439319	80976	+	103	upstream	103	ASXL1
chr20	32357328	32358240	913	*	1000	X03378	LRG_630	32358344	32439319	80976	+	103	upstream	103	ASXL1
chr7	20301297	20302086	790	*	1000	X03381	ENSG00000226097	20296708	20311712	15005	+	0	inside	4588	AC099342.1
chr1	173207231	173207832	602	*	1000	X03384	ENSG00000117586	173183734	173207313	23580	-	0	overlapStart	0	TNFSF4
chr1	1063693	1064577	885	*	1000	X03389	ENSG00000217801	1059734	1069355	9622	+	0	inside	3958	RP11-465B22.3
chr1	1063693	1064577	885	*	1000	X03389	ENSG00000273443	1062208	1063288	1081	-	404	upstream	404	RP11-54O7.18
chr1	93179403	93180037	635	*	1000	X03393	ENSG00000117500	93149742	93180728	30987	-	0	inside	690	TMED5
chr1	93179403	93180037	635	*	1000	X03393	ENSG00000122483	93179919	93278730	98812	+	0	overlapStart	0	CCDC18
chr18	58535209	58535832	624	*	1000	X03398	ENSG00000267257	58535415	58538552	3138	+	0	overlapStart	0	RP11-1151B14.4
chr2	96323695	96324470	776	*	1000	X03406	ENSG00000230747	96307263	96321731	14469	-	1963	upstream	1963	AC021188.4
chr2	96323695	96324470	776	*	1000	X03406	ENSG00000198885	96325331	96330517	5187	+	860	upstream	860	ITPRIPL1
chr1	151826317	151827106	790	*	1000	X03407	ENSG00000143365	151806071	151831872	25802	-	0	inside	4765	RORC
chr9	7935370	7936146	777	*	1000	X03412	ENSG00000226376	7930827	7935137	4311	-	232	upstream	232	RP11-29B9.1
chr15	85667629	85668617	989	*	1000	X03419	ENSG00000259367	85619623	85670948	51326	-	0	inside	2330	RP11-815J21.4
chr9	2621095	2621612	518	*	1000	X03426	ENSG00000147852	2621834	2660053	38220	+	221	upstream	221	VLDLR
chr11	19978539	19979353	815	*	1000	X03427	ENSG00000254542	19978699	19981337	2639	-	0	overlapEnd	1983	NAV2-AS3
chr2	200814013	200815135	1123	*	1000	X03430	ENSG00000230408	200780495	200812170	31676	-	1842	upstream	1842	AC007163.6
chr2	200814013	200815135	1123	*	1000	X03430	ENSG00000082153	200810594	200827338	16745	+	0	inside	3418	BZW1
chr4	89305517	89306326	810	*	1000	X03439	ENSG00000185477	89236386	89308010	71625	-	0	inside	1683	GPRIN3
chr4	119208988	119209681	694	*	1000	X03444	ENSG00000178636	119192773	119212644	19872	-	0	inside	2962	RP11-455G16.1
chr4	119208988	119209681	694	*	1000	X03444	ENSG00000145390	119212587	119295517	82931	+	2905	upstream	2905	USP53
chr3	5190098	5190893	796	*	1000	X03447	ENSG00000233912	5156905	5187329	30425	-	2768	upstream	2768	AC026202.3
chr3	5190098	5190893	796	*	1000	X03447	ENSG00000268509	5187172	5188298	1127	-	1799	upstream	1799	RP11-572B2.1
chr3	5190098	5190893	796	*	1000	X03447	ENSG00000134109	5187646	5219957	32312	+	0	inside	2451	EDEM1
chr1	110386815	110387959	1145	*	1000	X03449	ENSG00000168679	110362848	110391082	28235	-	0	inside	3122	SLC16A4
chr7	104944904	104945744	841	*	1000	X03457	ENSG00000237513	104941063	104962334	21272	+	0	inside	3840	RP11-325F22.2
chr5	39175163	39176003	841	*	1000	X03464	ENSG00000251215	39169210	39170335	1126	-	4827	upstream	4827	GOLGA5P1
chr11	6741999	6742881	883	*	1000	X03469	ENSG00000254838	6713536	6746439	32904	-	0	inside	3557	GVINP1
chr17	4563331	4563896	566	*	1000	X03476	ENSG00000167741	4556927	4560818	3892	-	2512	upstream	2512	GGT6
chr17	4563331	4563896	566	*	1000	X03476	ENSG00000262921	4565752	4571760	6009	+	1855	upstream	1855	RP11-141J13.3
chr16	31868977	31869968	992	*	1000	X03477	ENSG00000185947	31873758	31917357	43600	+	3789	upstream	3789	ZNF267
chr15	41490208	41490948	741	*	1000	X03479	ENSG00000137825	41493393	41503551	10159	+	2444	upstream	2444	ITPKA
chr8	20202344	20202893	550	*	1000	X03480	ENSG00000147416	20197367	20226819	29453	+	0	inside	4976	ATP6V1B2
chr1	206465798	206466438	641	*	1000	X03481	ENSG00000263528	206470476	206496889	26414	+	4037	upstream	4037	IKBKE
chr4	15425339	15425932	594	*	1000	X03482	ENSG00000249252	15004942	15427914	422973	-	0	inside	1981	RP11-665G4.1
chr10	6298943	6299792	850	*	1000	X03483	ENSG00000226705	6293100	6294684	1585	-	4258	upstream	4258	SDCBPP1
chr11	20367126	20368134	1009	*	1000	X03484	ENSG00000109854	20363685	20383783	20099	+	0	inside	3440	HTATIP2
chr12	89881764	89882533	770	*	1000	X03485	ENSG00000258216	89882665	89989289	106625	+	131	upstream	131	RP11-654D12.2
chr6	25960522	25961557	1036	*	1000	X03513	ENSG00000112343	25962802	25991226	28425	+	1244	upstream	1244	TRIM38
chr2	69715900	69716491	592	*	1000	X03515	ENSG00000231024	69700192	69713847	13656	-	2052	upstream	2052	AC092431.3
chr10	132962133	132963333	1201	*	1000	X03523	ENSG00000232903	132943967	132965289	21323	-	0	inside	1955	LINC01166
chr10	132962133	132963333	1201	*	1000	X03523	ENSG00000224758	132961340	132962237	898	-	0	overlapStart	0	LINC01167
chr10	132962133	132963333	1201	*	1000	X03523	ENSG00000240707	132965534	132976354	10821	+	2200	upstream	2200	LINC01168
chr6	167212324	167213053	730	*	1000	X03525	ENSG00000216966	167208631	167208897	267	-	3426	upstream	3426	RP11-568A7.1
chr1	110671785	110673335	1551	*	1000	X03536	ENSG00000177272	110672465	110675033	2569	-	0	overlapEnd	1697	KCNA3
chr1	234269943	234270560	618	*	1000	X03538	ENSG00000236244	234268583	234272500	3918	-	0	inside	1939	RP4-799P18.3
chr1	236284175	236284884	710	*	1000	X03541	ENSG00000086619	236215555	236281985	66431	-	2189	upstream	2189	ERO1B
chr1	182609635	182610436	802	*	1000	X03548	ENSG00000261504	182615254	182616629	1376	+	4817	upstream	4817	RP11-317P15.4
chr4	26878471	26880134	1664	*	1000	X03552	ENSG00000248340	26873561	26874349	789	-	4121	upstream	4121	RP11-293A21.2
chr20	32354848	32356271	1424	*	1000	X03555	ENSG00000277692	32355053	32355734	682	+	0	includeFeature	0	RP11-358N2.2
chr20	32354848	32356271	1424	*	1000	X03555	ENSG00000171456	32358344	32439319	80976	+	2072	upstream	2072	ASXL1
chr20	32354848	32356271	1424	*	1000	X03555	LRG_630	32358344	32439319	80976	+	2072	upstream	2072	ASXL1
chr10	59904739	59905479	741	*	1000	X03557	ENSG00000108091	59788763	59906656	117894	-	0	inside	1176	CCDC6
chr13	42368896	42369707	812	*	1000	X03559	ENSG00000233259	42369259	42369657	399	-	0	includeFeature	0	FABP3P2
chr2	16725362	16726136	775	*	1000	X03562	ENSG00000223536	16728124	16767555	39432	+	1987	upstream	1987	AC008069.1
chr3	170055034	170055670	637	*	1000	X03564	ENSG00000201342	170057301	170057429	129	+	1630	upstream	1630	RNU4-38P
chr1	150765497	150766178	682	*	1000	X03587	ENSG00000163131	150730196	150765957	35762	-	0	overlapStart	0	CTSS
chr16	66984533	66985525	993	*	1000	X03589	ENSG00000172824	66988589	67009758	21170	+	3063	upstream	3063	CES4A
chr2	242086093	242086847	755	*	1000	X03590	ENSG00000232002	242047695	242084138	36444	-	1954	upstream	1954	AC093642.6
chr2	242086093	242086847	755	*	1000	X03590	ENSG00000220804	242088633	242160153	71521	+	1785	upstream	1785	AC093642.5
chr8	80084391	80085671	1281	*	1000	X03595	ENSG00000276418	79918860	80080775	161916	-	3615	upstream	3615	RP11-26J3.4
chr15	74829154	74829939	786	*	1000	X03598	ENSG00000213578	74826547	74831802	5256	+	0	inside	2606	CPLX3
chr11	64970532	64971304	773	*	1000	X03612	ENSG00000168070	64937517	64972085	34569	-	0	inside	780	MAJIN
chr20	32281657	32282604	948	*	1000	X03617	ENSG00000101350	32277664	32335011	57348	+	0	inside	3992	KIF3B
chr4	105137093	105138721	1629	*	1000	X03620	ENSG00000251259	105137280	105140619	3340	-	0	overlapEnd	1897	AC004069.2
chr5	109691517	109692419	903	*	1000	X03621	ENSG00000271849	109687802	109688329	528	-	3187	upstream	3187	CTC-332L22.1
chr5	109691517	109692419	903	*	1000	X03621	ENSG00000112893	109689366	109869625	180260	+	0	inside	2150	MAN2A1
chr6	144155287	144156027	741	*	1000	X03622	LRG_113	144150517	144191939	41423	+	0	inside	4769	STX11
chr6	144155287	144156027	741	*	1000	X03622	ENSG00000135604	144150526	144188370	37845	+	0	inside	4760	STX11
chr2	225010496	225011374	879	*	1000	X03626	ENSG00000263828	225010461	225010540	80	-	0	overlapStart	0	MIR4439
chr7	2521695	2522522	828	*	1000	X03632	ENSG00000264357	2527074	2527145	72	+	4551	upstream	4551	MIR4648
chr1	234980360	234981359	1000	*	1000	X03641	ENSG00000258082	234979647	234980804	1158	-	0	overlapStart	0	RP11-443B7.3
chr15	22780260	22780764	505	*	1000	X03646	ENSG00000259425	22770523	22776199	5677	-	4060	upstream	4060	RP11-566K19.5
chr19	12783354	12783820	467	*	1000	X03647	ENSG00000263800	12787128	12787192	65	+	3307	upstream	3307	MIR5684
chrX	109727750	109728596	847	*	1000	X03649	ENSG00000068366	109624244	109733403	109160	-	0	inside	4806	ACSL4
chr15	64697461	64698598	1138	*	1000	X03656	ENSG00000180304	64687573	64703281	15709	-	0	inside	4682	OAZ2
chr15	64697461	64698598	1138	*	1000	X03656	ENSG00000259635	64701248	64719602	18355	+	2649	upstream	2649	AC100830.3
chr1	7218149	7218887	739	*	1000	X03660	ENSG00000207056	7219360	7219524	165	+	472	upstream	472	RNU1-8P
chr14	101636091	101636800	710	*	1000	X03668	ENSG00000258919	101628984	101632530	3547	-	3560	upstream	3560	RP11-1029J19.4
chr1	25435418	25436178	761	*	1000	X03671	ENSG00000204178	25430858	25500209	69352	+	0	inside	4559	TMEM57
chr1	110370616	110371334	719	*	1000	X03672	ENSG00000273373	110370154	110373003	2850	+	0	inside	461	RP5-1074L1.4
chr10	12352974	12353504	531	*	1000	X03673	ENSG00000183049	12349482	12835545	486064	+	0	inside	3491	CAMK1D
chr2	25817359	25818222	864	*	1000	X03674	ENSG00000217643	25822469	25822950	482	+	4246	upstream	4246	PTGES3P2
chr2	60832455	60833341	887	*	1000	X03675	ENSG00000241524	60831664	60831929	266	-	525	upstream	525	RN7SL632P
chr7	143244837	143245621	785	*	1000	X03696	ENSG00000197448	143244093	143270854	26762	+	0	inside	743	GSTK1
chr12	9364213	9365300	1088	*	1000	X03697	ENSG00000260423	9367464	9397617	30154	+	2163	upstream	2163	RP13-735L24.1
chr19	50347227	50347785	559	*	1000	X03699	ENSG00000131401	50333796	50344767	10972	-	2459	upstream	2459	NAPSB
chr4	55549516	55550578	1063	*	1000	X03714	ENSG00000134852	55427903	55547138	119236	-	2377	upstream	2377	CLOCK
chr14	49858369	49858915	547	*	1000	X03717	ENSG00000278771	49853616	49853914	299	-	4454	upstream	4454	Metazoa_SRP
chr14	49858369	49858915	547	*	1000	X03717	ENSG00000278002	49863072	49864379	1308	+	4156	upstream	4156	RP11-596C23.2
chr12	68958191	68958803	613	*	1000	X03723	ENSG00000257336	68957377	68957677	301	-	513	upstream	513	PRELID2P1
chr16	68081702	68082285	584	*	1000	X03724	ENSG00000261864	68077340	68122271	44932	+	0	inside	4361	RP11-67A1.2
chr16	68081702	68082285	584	*	1000	X03724	ENSG00000072736	68084751	68229259	144509	+	2465	upstream	2465	NFATC3
chr11	9460411	9461189	779	*	1000	X03736	ENSG00000268403	9459556	9460702	1147	-	0	overlapStart	0	CTD-2371O3.3
chr11	9460411	9461189	779	*	1000	X03736	ENSG00000166478	9460319	9528524	68206	+	0	inside	91	ZNF143
chr12	27331233	27331986	754	*	1000	X03748	ENSG00000029153	27332854	27425289	92436	+	867	upstream	867	ARNTL2
chr13	39038090	39039008	919	*	1000	X03749	ENSG00000120685	39009866	39038076	28211	-	13	upstream	13	PROSER1
chr13	39038090	39039008	919	*	1000	X03749	ENSG00000188811	39038306	39050109	11804	+	0	overlapStart	0	NHLRC3
chr15	74541735	74542467	733	*	1000	X03752	ENSG00000179361	74541177	74598131	56955	+	0	inside	557	ARID3B
chr22	41217596	41218325	730	*	1000	X03754	ENSG00000235513	41209122	41217627	8506	-	0	overlapStart	0	RP4-756G23.5
chr6	14121657	14122316	660	*	1000	X03758	ENSG00000112149	14117256	14136918	19663	+	0	inside	4400	CD83
chr1	53889793	53890685	893	*	1000	X03766	ENSG00000058799	53851719	53889834	38116	-	0	overlapStart	0	YIPF1
chr1	53889793	53890685	893	*	1000	X03766	ENSG00000211452	53891239	53911086	19848	+	553	upstream	553	DIO1
chr6	35734636	35735159	524	*	1000	X03770	ENSG00000232909	35733867	35736947	3081	-	0	inside	1787	RP3-510O8.4
chr6	35734636	35735159	524	*	1000	X03770	ENSG00000157343	35737032	35749079	12048	+	1872	upstream	1872	ARMC12
chr8	132863482	132864111	630	*	1000	X03772	ENSG00000042832	132866958	133134903	267946	+	2846	upstream	2846	TG
chr16	11253186	11254006	821	*	1000	X03773	ENSG00000175643	11249619	11351762	102144	+	0	inside	3566	RMI2
chr15	63191721	63193062	1342	*	1000	X03775	ENSG00000166128	63189469	63267782	78314	+	0	inside	2251	RAB8B
chr1	151616273	151617088	816	*	1000	X03801	ENSG00000250734	151612038	151613363	1326	-	2909	upstream	2909	RP11-404E16.1
chr1	151616273	151617088	816	*	1000	X03801	ENSG00000143376	151612065	151699091	87027	+	0	inside	4207	SNX27
chr13	51909176	51909873	698	*	1000	X03804	ENSG00000232872	51908218	51910621	2404	-	0	inside	747	CTAGE3P
chr17	62968119	62968927	809	*	1000	X03806	ENSG00000283538	62910690	62968549	57860	-	0	overlapStart	0	RP11-180P8.1
chr17	62968119	62968927	809	*	1000	X03806	ENSG00000266411	62966817	62968549	1733	-	0	overlapStart	0	RP11-180P8.3
chr4	169615442	169616311	870	*	1000	X03817	ENSG00000137601	169393275	169612629	219355	-	2812	upstream	2812	NEK1
chr4	169615442	169616311	870	*	1000	X03817	ENSG00000109572	169612633	169723673	111041	+	0	inside	2808	CLCN3
chr18	77108240	77108976	737	*	1000	X03821	ENSG00000279433	77108284	77110537	2254	-	0	overlapEnd	1560	RP11-4B16.1
chr18	77108240	77108976	737	*	1000	X03821	ENSG00000278330	77112602	77115726	3125	+	3625	upstream	3625	RP11-4B16.4
chr20	10350725	10351885	1161	*	1000	X03822	ENSG00000214835	10349157	10349628	472	-	1096	upstream	1096	RPL23AP6
chr10	91799180	91800158	979	*	1000	X03826	ENSG00000228701	91782839	91798291	15453	-	888	upstream	888	TNKS2-AS1
chr10	91799180	91800158	979	*	1000	X03826	ENSG00000107854	91798312	91865276	66965	+	0	inside	867	TNKS2
chr7	148695880	148696764	885	*	1000	X03827	ENSG00000273314	148696467	148698664	2198	-	0	overlapEnd	1899	RP5-1136G13.2
chr7	148695880	148696764	885	*	1000	X03827	ENSG00000055130	148697914	148801036	103123	+	1149	upstream	1149	CUL1
chr12	65952536	65953255	720	*	1000	X03830	ENSG00000256083	65934777	65948479	13703	-	4056	upstream	4056	RP11-366L20.3
chr3	45508856	45509535	680	*	1000	X03833	ENSG00000232455	45483974	45509545	25572	-	0	inside	9	LARS2-AS1
chrX	14027435	14028220	786	*	1000	X03837	ENSG00000046647	14008279	14029893	21615	-	0	inside	1672	GEMIN8
chr1	150009504	150010378	875	*	1000	X03839	ENSG00000264522	149937812	150010676	72865	-	0	inside	297	OTUD7B
chr17	44137955	44139236	1282	*	1000	X03848	ENSG00000212446	44135883	44135989	107	-	1965	upstream	1965	RNU6-131P
chr17	44137955	44139236	1282	*	1000	X03848	ENSG00000125319	44141906	44162476	20571	+	2669	upstream	2669	C17orf53
chr8	81107855	81108517	663	*	1000	X03860	ENSG00000076641	80967810	81112068	144259	-	0	inside	3550	PAG1
chr12	12697176	12698550	1375	*	1000	X03865	ENSG00000183150	12660891	12696207	35317	-	968	upstream	968	GPR19
chr3	100710361	100711135	775	*	1000	X03870	ENSG00000114354	100709331	100748966	39636	+	0	inside	1029	TFG
chr6	149032466	149034096	1631	*	1000	X03873	ENSG00000236591	149027700	149032573	4874	-	0	overlapStart	0	RP11-162J8.3
chr7	115231011	115231683	673	*	1000	X03875	ENSG00000233607	115061537	115231355	169819	-	0	overlapStart	0	LINC01392
chr1	165633498	165634204	707	*	1000	X03884	ENSG00000143198	165630861	165661796	30936	+	0	inside	2636	MGST3
chr20	1632062	1632605	544	*	1000	X03888	ENSG00000237914	1633508	1648472	14965	+	902	upstream	902	SIRPG-AS1
chr4	165331204	165331814	611	*	1000	X03889	ENSG00000052802	165327623	165343160	15538	+	0	inside	3580	MSMO1
chr7	28178455	28179082	628	*	1000	X03896	ENSG00000153814	27830573	28180743	350171	-	0	inside	1660	JAZF1
chr7	28178455	28179082	628	*	1000	X03896	ENSG00000234336	28180322	28243917	63596	+	1239	upstream	1239	JAZF1-AS1
chr14	95314488	95315066	579	*	1000	X03897	ENSG00000165959	95181940	95319906	137967	-	0	inside	4839	CLMN
chr8	30655919	30656583	665	*	1000	X03899	ENSG00000197265	30578318	30658251	79934	-	0	inside	1667	GTF2E2
chr2	202609531	202610249	719	*	958	X03902	ENSG00000223619	202614214	202614704	491	+	3964	upstream	3964	MTCO1P17
chr2	202609531	202610249	719	*	958	X03902	ENSG00000233888	202614853	202615529	677	+	4603	upstream	4603	MTCO2P17
chr3	197463201	197464148	948	*	1000	X03912	ENSG00000235126	197445061	197458323	13263	-	4877	upstream	4877	AC128709.3
chr3	197463201	197464148	948	*	1000	X03912	ENSG00000237167	197458405	197467105	8701	+	0	inside	4795	AC128709.2
chr2	134118225	134118829	605	*	1000	X03922	ENSG00000152127	134119983	134454621	334639	+	1153	upstream	1153	MGAT5
chr3	30610434	30611671	1238	*	1000	X03923	ENSG00000163513	30606502	30694142	87641	+	0	inside	3931	TGFBR2
chr3	30610434	30611671	1238	*	1000	X03923	LRG_779	30606502	30694142	87641	+	0	inside	3931	TGFBR2
chr12	121400714	121401358	645	*	1000	X03926	ENSG00000089053	121308245	121399896	91652	-	817	upstream	817	ANAPC5
chr12	121400714	121401358	645	*	1000	X03926	ENSG00000170633	121400041	121430623	30583	+	0	inside	672	RNF34
chr10	68699310	68699930	621	*	1000	X03929	ENSG00000260400	68698500	68700794	2295	+	0	inside	809	RP11-119F7.5
chr19	39430521	39431520	1000	*	1000	X03938	ENSG00000196235	39436156	39476670	40515	+	4635	upstream	4635	SUPT5H
chr17	68458936	68459639	704	*	1000	X03942	ENSG00000070540	68420948	68457513	36566	-	1422	upstream	1422	WIPI1
chr2	201181869	201182500	632	*	1000	X03949	ENSG00000003400	201182881	201229406	46526	+	380	upstream	380	CASP10
chr2	201181869	201182500	632	*	1000	X03949	LRG_33	201182898	201221660	38763	+	397	upstream	397	CASP10
chr20	35092808	35094046	1239	*	1000	X03957	ENSG00000100991	35002404	35092871	90468	-	0	overlapStart	0	TRPC4AP
chr14	71333230	71334179	950	*	1000	X03958	ENSG00000259079	71330342	71330738	397	-	2491	upstream	2491	RP1-261D10.1
chr20	33687923	33688607	685	*	1000	X03962	ENSG00000101412	33675683	33686404	10722	-	1518	upstream	1518	E2F1
chr6	137872996	137873970	975	*	1000	X03964	ENSG00000237499	137823673	137868233	44561	-	4762	upstream	4762	RP11-356I2.4
chr6	138654630	138655465	836	*	1000	X03965	ENSG00000216802	138650226	138650973	748	-	3656	upstream	3656	RP11-390P2.2
chr18	58551614	58552716	1103	*	1000	X03969	ENSG00000267579	58557070	58566677	9608	+	4353	upstream	4353	RP11-126O1.2
chr7	44979786	44981508	1723	*	1000	X03973	ENSG00000136286	44962662	44979098	16437	-	687	upstream	687	MYO1G
chr9	5624436	5625164	729	*	1000	X03977	ENSG00000107036	5629025	5776557	147533	+	3860	upstream	3860	RIC1
chr12	9667261	9668452	1192	*	1000	X03985	ENSG00000069493	9664969	9699555	34587	+	0	inside	2291	CLEC2D
chr20	58223233	58223881	649	*	1000	X03989	ENSG00000124227	58218495	58228653	10159	-	0	inside	4771	ANKRD60
chr15	85413294	85413888	595	*	1000	X03999	ENSG00000259630	85415228	85415633	406	+	1339	upstream	1339	CTD-2262B20.1
chr11	74011163	74012287	1125	*	1000	X04000	ENSG00000175564	74000281	74009435	9155	-	1727	upstream	1727	UCP3
chr12	10129929	10130453	525	*	1000	X04004	ENSG00000172243	10116777	10130258	13482	-	0	overlapStart	0	CLEC7A
chr12	10129929	10130453	525	*	1000	X04004	LRG_179	10116777	10130269	13493	-	0	overlapStart	0	CLEC7A
chr14	80959352	80959940	589	*	1000	X04005	ENSG00000100629	80476983	80959517	482535	-	0	overlapStart	0	CEP128
chr14	80959352	80959940	589	*	1000	X04005	ENSG00000165409	80954989	81146302	191314	+	0	inside	4362	TSHR
chr14	80959352	80959940	589	*	1000	X04005	LRG_523	80955525	81146302	190778	+	0	inside	3826	TSHR
chr6	150600592	150601345	754	*	1000	X04012	ENSG00000120278	150599883	150843665	243783	+	0	inside	708	PLEKHG1
chr6	150600592	150601345	754	*	1000	X04012	ENSG00000232891	150600834	150605850	5017	+	0	overlapStart	0	RP11-136K14.1
chr6	36870691	36871504	814	*	1000	X04020	ENSG00000137168	36854827	36875024	20198	-	0	inside	3519	PPIL1
chr6	36870691	36871504	814	*	1000	X04020	ENSG00000198663	36871870	36928964	57095	+	365	upstream	365	C6orf89
chr2	60355376	60356279	904	*	1000	X04027	ENSG00000228590	60350595	60353016	2422	-	2359	upstream	2359	AC007381.3
chr2	202277499	202278779	1281	*	1000	X04028	ENSG00000212309	202278108	202278192	85	+	0	includeFeature	0	SNORD70
chr7	120955680	120956383	704	*	1000	X04029	ENSG00000071243	120950749	120977216	26468	+	0	inside	4930	ING3
chr3	121654321	121655097	777	*	1000	X04031	ENSG00000243544	121653994	121654296	303	-	24	upstream	24	RN7SL172P
chr3	48613935	48614662	728	*	1000	X04034	ENSG00000010256	48599002	48610976	11975	-	2958	upstream	2958	UQCRC1
chr19	3505679	3506248	570	*	1000	X04037	ENSG00000129932	3490821	3500940	10120	-	4738	upstream	4738	DOHH
chr19	3505679	3506248	570	*	1000	X04037	ENSG00000105325	3506273	3538330	32058	+	24	upstream	24	FZR1
chr12	90279972	90281237	1266	*	1000	X04044	ENSG00000258183	90280894	90300340	19447	+	0	overlapStart	0	RP11-753N8.1
chr11	73995040	73996164	1125	*	1000	X04048	ENSG00000256189	73991283	73992180	898	-	2859	upstream	2859	RP11-167N4.5
chr11	73995040	73996164	1125	*	1000	X04048	ENSG00000256723	73994972	73996151	1180	-	0	overlapStart	0	RP11-167N4.4
chr7	112449021	112450210	1190	*	1000	X04049	ENSG00000180019	112446164	112446375	212	-	2645	upstream	2645	AC079741.2
chr3	111596164	111596819	656	*	1000	X04056	ENSG00000177494	111592900	111595443	2544	-	720	upstream	720	ZBED2
chr10	3934742	3935727	986	*	1000	X04057	ENSG00000226005	3934519	3935813	1295	+	0	inside	222	RP11-464C19.3
chr5	151153101	151154277	1177	*	1000	X04061	ENSG00000197043	151100712	151157882	57171	-	0	inside	3604	ANXA6
chr17	68248887	68249535	649	*	1000	X04063	ENSG00000265100	68246629	68247938	1310	-	948	upstream	948	RP11-147L13.2
chr17	68248887	68249535	649	*	1000	X04063	ENSG00000196704	68247574	68257164	9591	+	0	inside	1312	AMZ2
chr7	107172139	107172899	761	*	1000	X04067	ENSG00000105856	107168961	107202529	33569	+	0	inside	3177	HBP1
chr15	89203794	89204527	734	*	1000	X04073	ENSG00000259948	89201091	89201768	678	-	2025	upstream	2025	RP11-326A19.5
chr18	55489231	55490337	1107	*	1000	X04075	ENSG00000267402	55492175	55496392	4218	+	1837	upstream	1837	TCF4-AS2
chr7	155961809	155962688	880	*	1000	X04080	ENSG00000204876	155962632	155966343	3712	+	0	overlapStart	0	AC021218.2
chr5	68433733	68434934	1202	*	1000	X04083	ENSG00000248884	68430427	68434481	4055	-	0	overlapStart	0	CTC-537E7.3
chr3	187799845	187800742	898	*	1000	X04084	ENSG00000224049	187796187	187805258	9072	+	0	inside	3657	RP11-30O15.1
chr5	158406820	158407483	664	*	1000	X04101	ENSG00000276778	158320683	158409773	89091	-	0	inside	2289	RP11-524N5.1
chr1	67190693	67191991	1299	*	1000	X04109	ENSG00000253074	67196140	67196243	104	+	4148	upstream	4148	RNU6-586P
chr8	60911527	60912401	875	*	1000	X04123	ENSG00000254777	60910053	60966557	56505	+	0	inside	1473	AC022182.1
chr11	123356524	123357615	1092	*	1000	X04130	ENSG00000023171	123358428	123627774	269347	+	812	upstream	812	GRAMD1B
chr12	24900886	24901875	990	*	1000	X04131	ENSG00000278969	24902309	24904681	2373	+	433	upstream	433	RP11-662I13.3
chr6	31567664	31568953	1290	*	1000	X04133	ENSG00000226979	31572054	31574324	2271	+	3100	upstream	3100	LTA
chr3	38025617	38026230	614	*	1000	X04140	ENSG00000187091	38007496	38029762	22267	-	0	inside	3531	PLCD1
chr1	70412012	70412593	582	*	1000	X04153	ENSG00000116761	70411218	70439851	28634	+	0	inside	793	CTH
chr3	46019629	46020171	543	*	1000	X04155	ENSG00000226933	46023296	46024156	861	+	3124	upstream	3124	NRBF2P2
chr9	88389138	88389752	615	*	1000	X04156	ENSG00000106723	88388419	88478694	90276	+	0	inside	718	SPIN1
chr3	120344135	120344763	629	*	1000	X04162	ENSG00000163428	120324509	120349339	24831	-	0	inside	4575	LRRC58
chr3	120344135	120344763	629	*	1000	X04162	ENSG00000240661	120349449	120423826	74378	+	4685	upstream	4685	RP11-174O3.3
chr4	113761894	113763106	1213	*	1000	X04163	ENSG00000145349	113451032	113761927	310896	-	0	overlapStart	0	CAMK2D
chr1	28258521	28259586	1066	*	1000	X04165	ENSG00000130766	28259527	28282491	22965	+	0	overlapStart	0	SESN2
chr3	172591948	172592778	831	*	1000	X04176	ENSG00000223387	172560888	172595607	34720	-	0	inside	2828	RP11-408H1.3
chr6	158653506	158654194	689	*	1000	X04185	ENSG00000164674	158650014	158764876	114863	+	0	inside	3491	SYTL3
chr12	47884372	47885666	1295	*	1000	X04186	ENSG00000205537	47882649	47901525	18877	+	0	inside	1722	RP11-89H19.1
chr14	22530981	22532212	1232	*	1000	X04188	ENSG00000211876	22531076	22531138	63	+	0	includeFeature	0	TRAJ13
chr14	22530981	22532212	1232	*	1000	X04188	ENSG00000211877	22531939	22531998	60	+	0	includeFeature	0	TRAJ12
chr14	22530981	22532212	1232	*	1000	X04188	ENSG00000211878	22532502	22532561	60	+	289	upstream	289	TRAJ11
chr14	22530981	22532212	1232	*	1000	X04188	ENSG00000211879	22533497	22533560	64	+	1284	upstream	1284	TRAJ10
chr14	22530981	22532212	1232	*	1000	X04188	ENSG00000211880	22535554	22535614	61	+	3341	upstream	3341	TRAJ9
chr14	22530981	22532212	1232	*	1000	X04188	ENSG00000211881	22536145	22536204	60	+	3932	upstream	3932	TRAJ8
chr15	25852364	25853076	713	*	1000	X04189	ENSG00000266517	25848747	25848825	79	-	3538	upstream	3538	MIR4715
chr18	13562160	13562883	724	*	1000	X04206	ENSG00000267503	13561399	13565035	3637	-	0	inside	2151	RP11-53B2.4
chr11	35214484	35215243	760	*	1000	X04209	ENSG00000255443	35210343	35214985	4643	-	0	overlapStart	0	RP1-68D18.4
chr12	92470376	92471104	729	*	1000	X04215	ENSG00000205056	92466451	92492091	25641	+	0	inside	3924	RP11-693J15.5
chr1	154497038	154497937	900	*	1000	X04216	ENSG00000169291	154469772	154502113	32342	-	0	inside	4175	SHE
chr1	154497038	154497937	900	*	1000	X04216	ENSG00000163239	154502219	154548147	45929	+	4281	upstream	4281	TDRD10
chr12	103966385	103967625	1241	*	1000	X04219	ENSG00000204954	103950202	103965708	15507	-	676	upstream	676	C12orf73
chr12	103966385	103967625	1241	*	1000	X04219	ENSG00000139372	103965804	103988874	23071	+	0	inside	580	TDG
chr2	160265281	160267541	2261	*	1000	X04225	ENSG00000115221	160099666	160271888	172223	-	0	inside	4346	ITGB6
chr8	102657223	102659252	2030	*	1000	X04233	ENSG00000155090	102648779	102655902	7124	-	1320	upstream	1320	KLF10
chr2	190886952	190887903	952	*	1000	X04235	ENSG00000235852	190880797	190882059	1263	-	4892	upstream	4892	AC005540.3
chr6	87704937	87705618	682	*	1000	X04239	ENSG00000135334	87675072	87702209	27138	-	2727	upstream	2727	AKIRIN2
chr10	71768554	71769909	1356	*	1000	X04252	ENSG00000107738	71747559	71773498	25940	-	0	inside	3588	C10orf54
chr17	79804436	79805089	654	*	1000	X04254	ENSG00000141570	79792132	79801683	9552	-	2752	upstream	2752	CBX8
chr14	31420690	31421703	1014	*	1000	X04259	ENSG00000129493	31291791	31420582	128792	-	107	upstream	107	HEATR5A
chr14	31420690	31421703	1014	*	1000	X04259	ENSG00000250365	31420286	31452883	32598	+	0	inside	403	CTD-2213F21.2
chr6	711297	712352	1056	*	1000	X04264	ENSG00000272463	708592	711405	2814	-	0	overlapStart	0	RP11-532F6.3
chr6	711297	712352	1056	*	1000	X04264	ENSG00000271727	711533	750729	39197	+	0	overlapStart	0	RP11-532F6.4
chr9	5626926	5627702	777	*	1000	X04269	ENSG00000107036	5629025	5776557	147533	+	1322	upstream	1322	RIC1
chr1	236524315	236525117	803	*	1000	X04272	ENSG00000223776	236523052	236524508	1457	-	0	overlapStart	0	LGALS8-AS1
chr15	92803599	92804584	986	*	1000	X04273	ENSG00000274215	92808451	92809057	607	+	3866	upstream	3866	CTD-2313J17.6
chr21	32492870	32493908	1039	*	1000	X04284	ENSG00000229007	32496812	32497311	500	+	2903	upstream	2903	EXOSC3P1
chr18	3380426	3381090	665	*	1000	X04286	ENSG00000240364	3377916	3378247	332	-	2178	upstream	2178	RPL31P59
chr12	6742549	6743748	1200	*	1000	X04290	ENSG00000269892	6742985	6743641	657	+	0	includeFeature	0	RP4-761J14.10
chr4	173337420	173338184	765	*	1000	X04295	ENSG00000164104	173331695	173335125	3431	-	2294	upstream	2294	HMGB2
chr8	29750527	29751322	796	*	1000	X04296	ENSG00000251191	29673922	29748109	74188	-	2417	upstream	2417	LINC00589
chr8	29750527	29751322	796	*	1000	X04296	ENSG00000253490	29748309	29798492	50184	+	0	inside	2217	AC145110.1
chr10	38047650	38048214	565	*	1000	X04298	ENSG00000252132	38043873	38043975	103	-	3674	upstream	3674	RNU6-795P
chr14	106474392	106475015	624	*	1000	X04300	ENSG00000232216	106470264	106470800	537	-	3591	upstream	3591	IGHV3-43
chr14	106474392	106475015	624	*	1000	X04300	ENSG00000283195	106472791	106473000	210	-	1391	upstream	1391	IGHVII-43-1D
chr19	49588527	49589195	669	*	1000	X04302	ENSG00000142546	49555711	49590262	34552	-	0	inside	1066	NOSIP
chr19	49588527	49589195	669	*	1000	X04302	ENSG00000126464	49591643	49626439	34797	+	2447	upstream	2447	PRR12
chr19	15466880	15467834	955	*	1000	X04316	ENSG00000105122	15451624	15464571	12948	-	2308	upstream	2308	RASAL3
chr6	158995133	158995757	625	*	1000	X04318	ENSG00000130363	158972871	159000187	27317	-	0	inside	4429	RSPH3
chr15	74977509	74978179	671	*	1000	X04321	ENSG00000261813	74976240	74976573	334	-	935	upstream	935	RP11-151H2.3
chr3	130341299	130342361	1063	*	1000	X04323	ENSG00000172752	130345516	130484844	139329	+	3154	upstream	3154	COL6A5
chr4	40187318	40188015	698	*	1000	X04328	ENSG00000168421	40191053	40246967	55915	+	3037	upstream	3037	RHOH
chr2	98692171	98693396	1226	*	1000	X04330	ENSG00000236564	98694109	98695490	1382	+	712	upstream	712	YWHAQP5
chr7	130916160	130917082	923	*	1000	X04331	ENSG00000226380	130876747	130913310	36564	-	2849	upstream	2849	MIR29A
chr2	202275969	202276757	789	*	1000	X04333	ENSG00000212534	202276431	202276518	88	+	0	includeFeature	0	SNORD70
chr2	202275969	202276757	789	*	1000	X04333	ENSG00000212309	202278108	202278192	85	+	1350	upstream	1350	SNORD70
chr17	16001116	16001756	641	*	1000	X04338	ENSG00000214941	15976560	15999717	23158	-	1398	upstream	1398	ZSWIM7
chr17	16001116	16001756	641	*	1000	X04338	ENSG00000011295	15999380	16045015	45636	+	0	inside	1735	TTC19
chr12	102197562	102198348	787	*	1000	X04342	ENSG00000183395	102196459	102197845	1387	-	0	overlapStart	0	PMCH
chr12	102197562	102198348	787	*	1000	X04342	ENSG00000281344	102197585	102402596	205012	+	0	overlapStart	0	HELLPAR
chr2	230582839	230583565	727	*	1000	X04348	ENSG00000235419	230520594	230580006	59413	-	2832	upstream	2832	AC010149.4
chr2	230582839	230583565	727	*	1000	X04348	ENSG00000199791	230587121	230587227	107	+	3555	upstream	3555	RNU6-451P
chr8	124370146	124370938	793	*	1000	X04359	ENSG00000164983	124306189	124372692	66504	-	0	inside	1753	TMEM65
chr6	126180347	126181063	717	*	1000	X04361	ENSG00000231842	126177193	126202239	25047	+	0	inside	3153	RP11-527F13.1
chr17	66263958	66264408	451	*	1000	X04363	ENSG00000252653	66267743	66267848	106	+	3334	upstream	3334	RNA5SP444
chr17	28946009	28946693	685	*	1000	X04366	ENSG00000179761	28950513	29057220	106708	+	3819	upstream	3819	PIPOX
chr5	43193332	43194033	702	*	1000	X04368	ENSG00000177453	43192071	43280850	88780	+	0	inside	1260	NIM1K
chr2	85584887	85585527	641	*	1000	X04372	ENSG00000168899	85584408	85593412	9005	+	0	inside	478	VAMP5
chr6	25025801	25026480	680	*	1000	X04375	ENSG00000220517	25023247	25024483	1237	-	1317	upstream	1317	ASS1P1
chr6	41287890	41288802	913	*	1000	X04376	ENSG00000124731	41267926	41286719	18794	-	1170	upstream	1170	TREM1
chr1	38858369	38859297	929	*	1000	X04382	ENSG00000116954	38838198	38859823	21626	-	0	inside	525	RRAGC
chr1	38858369	38859297	929	*	1000	X04382	ENSG00000228436	38860000	38919396	59397	+	702	upstream	702	RP5-864K19.4
chr4	145619540	145620097	558	*	1000	X04390	ENSG00000151611	145618263	145660035	41773	+	0	inside	1276	MMAA
chr10	12067176	12067768	593	*	1000	X04396	ENSG00000181192	12068972	12123225	54254	+	1203	upstream	1203	DHTKD1
chr7	7972679	7973372	694	*	1000	X04407	ENSG00000233108	7958183	7969903	11721	-	2775	upstream	2775	AC006042.7
chr7	7972679	7973372	694	*	1000	X04407	ENSG00000106415	7968794	8094272	125479	+	0	inside	3884	GLCCI1
chr7	117423894	117424690	797	*	1000	X04408	ENSG00000154438	117363222	117428123	64902	-	0	inside	3432	ASZ1
chr9	94895611	94896207	597	*	1000	X04411	ENSG00000236095	94900429	94904754	4326	+	4221	upstream	4221	RP11-49O14.2
chr3	98522042	98522594	553	*	1000	X04412	ENSG00000080822	98497912	98523066	25155	-	0	inside	471	CLDND1
chr3	98522042	98522594	553	*	1000	X04412	ENSG00000248839	98522570	98525334	2765	+	0	overlapStart	0	RP11-227H4.5
chr8	1755397	1756216	820	*	1000	X04414	ENSG00000182372	1755778	1801711	45934	+	0	overlapStart	0	CLN8
chr2	39929983	39930753	771	*	1000	X04429	ENSG00000235653	39929110	39929998	889	+	0	overlapEnd	872	AC007253.1
chr11	9001561	9002309	749	*	1000	X04433	ENSG00000175352	8980576	9004049	23474	-	0	inside	1739	NRIP3
chr11	9001561	9002309	749	*	1000	X04433	ENSG00000253973	9004162	9065154	60993	+	1852	upstream	1852	RP11-467K18.2
chr11	118785230	118786211	982	*	1000	X04441	ENSG00000110367	118747766	118791149	43384	-	0	inside	4937	DDX6
chr1	226337170	226337888	719	*	1000	X04448	ENSG00000275406	226331999	226333655	1657	-	3514	upstream	3514	RP11-125A15.3
chr6	157369588	157370232	645	*	1000	X04456	ENSG00000213078	157365990	157366923	934	-	2664	upstream	2664	RP5-933K21.2
chr6	37820329	37821294	966	*	1000	X04464	ENSG00000225945	37815777	37819218	3442	-	1110	upstream	1110	RP3-441A12.1
chr6	37820329	37821294	966	*	1000	X04464	ENSG00000156639	37819499	38154624	335126	+	0	inside	829	ZFAND3
chr17	34252570	34253302	733	*	1000	X04473	ENSG00000108691	34255218	34257203	1986	+	1915	upstream	1915	CCL2
chr2	112784161	112784843	683	*	1000	X04474	ENSG00000115008	112773915	112784590	10676	-	0	overlapStart	0	IL1A
chr11	67487551	67488309	759	*	1000	X04477	LRG_460	67483034	67491108	8075	+	0	inside	4516	AIP
chr11	67487551	67488309	759	*	1000	X04477	ENSG00000110711	67483041	67491103	8063	+	0	inside	4509	AIP
chr11	67487551	67488309	759	*	1000	X04477	ENSG00000276769	67490245	67490315	71	+	1935	upstream	1935	MIR6752
chr17	39929013	39929757	745	*	857	X04478	ENSG00000172057	39921041	39927601	6561	-	1411	upstream	1411	ORMDL3
chr17	39929013	39929757	745	*	857	X04478	ENSG00000264968	39927742	39939601	11860	+	0	inside	1270	RP11-387H17.4
chr16	23961846	23962591	746	*	1000	X04488	ENSG00000279276	23962951	23963351	401	+	359	upstream	359	CTA-345G4.1
chr11	9759542	9760204	663	*	1000	X04492	ENSG00000245522	9754770	9759533	4764	-	8	upstream	8	RP11-540A21.2
chr11	9759542	9760204	663	*	1000	X04492	ENSG00000246273	9758292	9811319	53028	+	0	inside	1249	SBF2-AS1
chr3	130849973	130850761	789	*	1000	X04499	ENSG00000017260	130850595	131016712	166118	+	0	overlapStart	0	ATP2C1
chr3	179588976	179589804	829	*	1000	X04501	ENSG00000272660	179584271	179584410	140	-	4565	upstream	4565	RP11-145M9.6
chr4	98406684	98407305	622	*	1000	X04502	ENSG00000242318	98409290	98409763	474	+	1984	upstream	1984	RP11-810D13.1
chr8	118279333	118279891	559	*	1000	X04520	ENSG00000225885	118282139	118400605	118467	+	2247	upstream	2247	AC023590.1
chr20	5947196	5947835	640	*	1000	X04527	ENSG00000089195	5937235	5950558	13324	-	0	inside	2722	TRMT6
chr20	5947196	5947835	640	*	1000	X04527	ENSG00000125885	5950652	5998977	48326	+	2816	upstream	2816	MCM8
chr11	61969849	61970747	899	*	1000	X04529	ENSG00000167996	61959718	61967660	7943	-	2188	upstream	2188	FTH1
chr17	36117401	36118220	820	*	1000	X04531	ENSG00000276241	36116177	36177510	61334	+	0	inside	1223	CTB-91J4.1
chr19	49564521	49565276	756	*	1000	X04538	ENSG00000207073	49566672	49566772	101	+	1395	upstream	1395	Y_RNA
chr11	65425880	65426715	836	*	1000	X04544	ENSG00000245532	65422774	65445540	22767	+	0	inside	3105	NEAT1
chr13	99265253	99265911	659	*	1000	X04545	ENSG00000125245	99254714	99261744	7031	-	3508	upstream	3508	GPR18
chr14	68685235	68686214	980	*	1000	X04546	ENSG00000258623	68683411	68685565	2155	-	0	overlapStart	0	CTD-2325P2.3
chr12	68448174	68449414	1241	*	1000	X04551	ENSG00000251301	68332888	68451663	118776	-	0	inside	2248	RP11-81H14.2
chr16	27315115	27316362	1248	*	1000	X04552	ENSG00000274092	27313387	27314101	715	-	1013	upstream	1013	CTD-3203P2.3
chr16	27315115	27316362	1248	*	1000	X04552	ENSG00000077238	27313668	27364778	51111	+	0	inside	1446	IL4R
chr3	183554182	183554961	780	*	1000	X04555	ENSG00000172578	183487531	183555689	68159	-	0	inside	727	KLHL6
chr11	65362094	65362678	585	*	1000	X04559	ENSG00000255478	65367438	65375299	7862	+	4759	upstream	4759	RP11-867O8.5
chr19	2627357	2628184	828	*	1000	X04563	ENSG00000277904	2630715	2630793	79	+	2530	upstream	2530	MIR7850
chr19	2627357	2628184	828	*	1000	X04563	ENSG00000267214	2631954	2632849	896	+	3769	upstream	3769	CTC-265F19.3
chr3	172517537	172518355	819	*	1000	X04567	ENSG00000224611	172522228	172522444	217	+	3872	upstream	3872	AC007919.18
chr12	6443212	6444240	1029	*	1000	X04575	ENSG00000139193	6444867	6451718	6852	+	626	upstream	626	CD27
chr12	6443212	6444240	1029	*	1000	X04575	LRG_357	6444885	6451718	6834	+	644	upstream	644	CD27
chr12	47212283	47213013	731	*	1000	X04579	ENSG00000247774	47205898	47216456	10559	-	0	inside	3442	PCED1B-AS1
chr17	42266491	42267371	881	*	1000	X04588	ENSG00000267758	42268587	42269807	1221	+	1215	upstream	1215	RP11-358B23.5
chr3	101936284	101937092	809	*	1000	X04590	ENSG00000214407	101940859	101997926	57068	+	3766	upstream	3766	RP11-221J22.1
chr1	22048178	22048939	762	*	1000	X04602	ENSG00000070831	22052627	22092946	40320	+	3687	upstream	3687	CDC42
chr3	119700485	119701035	551	*	1000	X04611	ENSG00000183833	119703022	119767102	64081	+	1986	upstream	1986	MAATS1
chr14	50725774	50727297	1524	*	1000	X04618	ENSG00000270062	50723777	50724272	496	-	1501	upstream	1501	RP11-248J18.3
chr12	47277895	47278565	671	*	1000	X04621	ENSG00000257925	47237734	47279021	41288	-	0	inside	455	RP11-493L12.3
chr14	50230376	50231142	767	*	1000	X04624	ENSG00000100485	50117120	50231558	114439	-	0	inside	415	SOS2
chr16	70520549	70521154	606	*	1000	X04626	ENSG00000103051	70480568	70523565	42998	-	0	inside	2410	COG4
chr16	70520549	70521154	606	*	1000	X04626	ENSG00000189091	70523788	70577670	53883	+	2633	upstream	2633	SF3B3
chr6	44269109	44270010	902	*	1000	X04636	ENSG00000146232	44258166	44265788	7623	-	3320	upstream	3320	NFKBIE
chr6	44269109	44270010	902	*	1000	X04636	ENSG00000178233	44270466	44307506	37041	+	455	upstream	455	TMEM151B
chr6	44269109	44270010	902	*	1000	X04636	ENSG00000272442	44273194	44378957	105764	+	3183	upstream	3183	RP11-444E17.6
chr16	75561430	75561937	508	*	1000	X04643	ENSG00000034713	75566351	75577881	11531	+	4413	upstream	4413	GABARAPL2
chr1	45544853	45545678	826	*	1000	X04648	ENSG00000117448	45550543	45570049	19507	+	4864	upstream	4864	AKR1A1
chr7	148697301	148698228	928	*	1000	X04650	ENSG00000273314	148696467	148698664	2198	-	0	inside	435	RP5-1136G13.2
chr7	148697301	148698228	928	*	1000	X04650	ENSG00000055130	148697914	148801036	103123	+	0	overlapStart	0	CUL1
chr9	135905501	135906696	1196	*	1000	X04656	ENSG00000130559	135808487	135907228	98742	-	0	inside	531	CAMSAP1
chr9	135905501	135906696	1196	*	1000	X04656	ENSG00000238058	135907812	135913513	5702	+	1115	upstream	1115	RP11-432J22.2
chr2	159714098	159714777	680	*	1000	X04664	ENSG00000226266	159670708	159712435	41728	-	1662	upstream	1662	AC009961.3
chr2	159714098	159714777	680	*	1000	X04664	ENSG00000136536	159712457	159771027	58571	+	0	inside	1640	2007-03-01
chr3	195524080	195525386	1307	*	1000	X04670	ENSG00000252620	195523087	195523221	135	-	858	upstream	858	RNU6ATAC24P
chr22	38984990	38985593	604	*	1000	X04681	ENSG00000179750	38982347	38992804	10458	+	0	inside	2642	APOBEC3B
chr3	9844761	9845304	544	*	1000	X04682	ENSG00000156990	9837849	9844602	6754	-	158	upstream	158	RPUSD3
chr2	70083156	70084032	877	*	1000	X04688	ENSG00000169564	70087454	70089203	1750	+	3421	upstream	3421	PCBP1
chr14	50064593	50065686	1094	*	1000	X04690	ENSG00000201358	50068568	50068873	306	+	2881	upstream	2881	RN7SKP193
chr14	51827821	51828648	828	*	1000	X04691	ENSG00000186469	51826195	51979342	153148	+	0	inside	1625	GNG2
chr14	68797434	68798192	759	*	1000	X04694	ENSG00000185650	68787660	68796253	8594	-	1180	upstream	1180	ZFP36L1
[truncated: 4,191 more rows]

## Sheet: Known motifs_BATF peaks (Homer)
Motif Name	Consensus	P-value	Log P-value	q-value (Benjamini)	# of Target Sequences with Motif(of 16480)	% of Target Sequences with Motif	# of Background Sequences with Motif(of 32486)	% of Background Sequences with Motif
[truncated: 440 more rows]
