# Supplementary material for: A systematic comparison of FOSL1, FOSL2 and BATF-mediated transcriptional regulation during early human Th17 differentiation
Source: Nucleic Acids Res. 2022 May 3;50(9):4938–58. doi: 10.1093/nar/gkac256 (PMC9122603; doi:10.1093/nar/gkac256)
Supplement: gkac256_Supplemental_Files [file gkac256_supplemental_files.zip › Table S6. BATF ChIP peaks shared with FOSL.xlsx]

## Sheet: FOSL1 FOSL2 BATF commonpeaks
chromosome	start	end	width	strand	peak	feature	start_position	end_position	feature_strand	insideFeature	distancetoFeature	shortestDistance	fromOverlappingOrNearest	gene_name
chr16	525321	526140	820	*	1	ENSG00000277142	525155	527407	-	inside	2086	166	NearestLocation	LINC00235
chr16	1722030	1722652	623	*	2	ENSG00000138834	1706183	1770317	+	inside	15847	15847	Overlapping	MAPK8IP3
chr16	1722030	1722652	623	*	2	ENSG00000261399	1713527	1714208	-	upstream	-7822	7822	NearestLocation	LA16c-329F2.1
chr16	9047225	9048613	1389	*	3	ENSG00000261392	9068554	9072412	+	upstream	-21329	19941	NearestLocation	RP11-473I1.6
chr16	9068055	9068919	865	*	4	ENSG00000261392	9068554	9072412	+	overlapStart	-499	365	NearestLocation	RP11-473I1.6
chr16	10738159	10739241	1083	*	5	ENSG00000103274	10743786	10769351	+	upstream	-5627	4545	NearestLocation	NUBP1
chr16	10961092	10961822	731	*	6	ENSG00000038532	10944488	11182189	+	inside	16604	16604	NearestLocation	CLEC16A
chr16	10991016	10992660	1645	*	7	ENSG00000038532	10944488	11182189	+	inside	46528	46528	Overlapping	CLEC16A
chr16	10991016	10992660	1645	*	7	ENSG00000229917	11027024	11027763	+	upstream	-36008	34364	NearestLocation	RPL7P46
chr16	11253139	11254006	868	*	8	ENSG00000175643	11249619	11351762	+	inside	3520	3520	Overlapping	RMI2
chr16	11253139	11254006	868	*	8	ENSG00000185338	11254405	11256179	-	downstream	3040	399	NearestLocation	SOCS1
chr16	12749869	12750842	974	*	9	ENSG00000103381	12659799	12804017	-	inside	54148	53175	Overlapping	CPPED1
chr16	12749869	12750842	974	*	9	ENSG00000260378	12745873	12757835	+	inside	3996	3996	NearestLocation	CTD-2583P5.1
chr16	15590577	15591503	927	*	10	ENSG00000166780	15434295	15625028	+	inside	156282	33525	Overlapping	C16orf45
chr16	15590577	15591503	927	*	10	ENSG00000257769	15608474	15610563	+	upstream	-17897	16971	NearestLocation	CTB-193M12.1
chr16	17272799	17273708	910	*	11	ENSG00000103489	17101769	17470881	-	inside	198082	171030	Overlapping	XYLT1
chr16	17272799	17273708	910	*	11	ENSG00000279620	17249674	17251395	-	upstream	-21404	21404	NearestLocation	RP11-1102P22.2
chr16	17359641	17360438	798	*	12	ENSG00000103489	17101769	17470881	-	inside	111240	110443	Overlapping	XYLT1
chr16	17359641	17360438	798	*	12	ENSG00000275927	17445825	17446380	-	downstream	86739	85387	NearestLocation	RP11-567P19.1
chr16	21519038	21519719	682	*	13	ENSG00000180747	21446683	21520444	-	inside	1406	725	Overlapping	SMG1P3
chr16	21519038	21519719	682	*	13	ENSG00000258186	21519830	21520365	-	downstream	1327	111	NearestLocation	SLC7A5P2
chr16	22232177	22232954	778	*	14	ENSG00000103319	22206282	22288732	+	inside	25895	25895	NearestLocation	EEF2K
chr16	23504566	23505276	711	*	15	ENSG00000103365	23463542	23521995	-	inside	17429	16719	Overlapping	GGA2
chr16	23504566	23505276	711	*	15	ENSG00000261528	23500905	23501630	+	downstream	3661	2936	NearestLocation	AC002400.1
chr16	23669954	23671056	1103	*	16	ENSG00000166847	23641392	23677455	+	inside	28562	6399	Overlapping	DCTN5
chr16	23669954	23671056	1103	*	16	ENSG00000260482	23670011	23675499	+	overlapStart	-57	57	NearestLocation	CTD-2196E14.9
chr16	23841958	23843023	1066	*	17	ENSG00000166501	23836001	24220611	+	inside	5957	5957	NearestLocation	PRKCB
chr16	23999306	24000362	1057	*	18	ENSG00000166501	23836001	24220611	+	inside	163305	163305	Overlapping	PRKCB
chr16	23999306	24000362	1057	*	18	ENSG00000279276	23962951	23963351	+	downstream	36355	35955	NearestLocation	CTA-345G4.1
chr16	24139162	24139875	714	*	19	ENSG00000166501	23836001	24220611	+	inside	303161	80736	Overlapping	PRKCB
chr16	24139162	24139875	714	*	19	ENSG00000279202	24098239	24099971	+	downstream	40923	39191	NearestLocation	CTA-113A6.1
chr16	24668427	24670040	1614	*	20	ENSG00000090905	24610209	24827632	+	inside	58218	58218	Overlapping	TNRC6A
chr16	24668427	24670040	1614	*	20	ENSG00000224310	24661422	24671062	-	inside	2635	1022	NearestLocation	LINC01567
chr16	24721535	24722409	875	*	21	ENSG00000090905	24610209	24827632	+	inside	111326	105223	Overlapping	TNRC6A
chr16	24721535	24722409	875	*	21	ENSG00000224310	24661422	24671062	-	upstream	-50473	50473	NearestLocation	LINC01567
chr16	24753009	24754014	1006	*	22	ENSG00000090905	24610209	24827632	+	inside	142800	73618	Overlapping	TNRC6A
chr16	24753009	24754014	1006	*	22	ENSG00000261669	24803451	24819739	-	downstream	66730	49437	NearestLocation	CTD-2515A14.1
chr16	27169555	27170121	567	*	23	ENSG00000261045	27158451	27176587	-	inside	7032	6466	NearestLocation	RP11-673P17.4
chr16	27236731	27238072	1342	*	24	ENSG00000259940	27213308	27214993	-	upstream	-21738	21738	NearestLocation	CTD-3203P2.1
chr16	27236731	27238072	1342	*	24	ENSG00000169189	27224991	27268794	-	inside	32063	11740	Overlapping	NSMCE1
chr16	27245461	27246500	1040	*	25	ENSG00000169189	27224991	27268794	-	inside	23333	20470	Overlapping	NSMCE1
chr16	27245461	27246500	1040	*	25	ENSG00000245888	27268205	27290492	+	upstream	-22744	21705	NearestLocation	FLJ21408
chr16	27578499	27579150	652	*	26	ENSG00000047578	27550133	27780369	+	inside	28366	28366	NearestLocation	KIAA0556
chr16	28166694	28167502	809	*	27	ENSG00000169180	28097979	28211920	-	inside	45226	44418	Overlapping	XPO6
chr16	28166694	28167502	809	*	27	ENSG00000200652	28179098	28179223	+	upstream	-12404	11596	NearestLocation	SNORA25
chr16	28493943	28494593	651	*	28	ENSG00000188603	28474111	28495575	-	inside	1632	982	Overlapping	CLN3
chr16	28493943	28494593	651	*	28	ENSG00000184730	28494649	28498970	+	upstream	-706	56	NearestLocation	APOBR
chr16	28990231	28991149	919	*	29	ENSG00000261067	28974804	28990783	+	overlapEnd	15427	366	Overlapping	RP11-264B17.3
chr16	28990231	28991149	919	*	29	ENSG00000213658	28984826	28990783	+	overlapEnd	5405	366	Overlapping	LAT
chr16	28990231	28991149	919	*	29	ENSG00000261552	28989140	28990778	-	overlapStart	547	371	NearestLocation	RP11-264B17.5
chr16	29007759	29008466	708	*	30	ENSG00000261552	28989140	28990778	-	upstream	-16981	16981	NearestLocation	RP11-264B17.5
chr16	29028902	29029968	1067	*	31	ENSG00000196796	29038655	29052726	+	upstream	-9753	8687	NearestLocation	CTB-134H23.2
chr16	30182308	30183005	698	*	32	ENSG00000102879	30182827	30189076	+	overlapStart	-519	178	NearestLocation	CORO1A
chr16	30434796	30435408	613	*	33	ENSG00000179958	30423619	30430075	-	upstream	-4721	4721	NearestLocation	DCTPP1
chr16	30469304	30470783	1480	*	34	ENSG00000222701	30471587	30471703	+	upstream	-2283	804	NearestLocation	Y_RNA
chr16	31265029	31265816	788	*	35	ENSG00000169896	31259990	31332892	+	inside	5039	5039	NearestLocation	ITGAM
chr16	31880193	31881031	839	*	36	ENSG00000185947	31873758	31917357	+	inside	6435	6435	NearestLocation	ZNF267
chr16	46821926	46822853	928	*	37	ENSG00000155330	46796607	46831411	-	inside	9485	8558	NearestLocation	C16orf87
chr16	48157985	48158919	935	*	38	ENSG00000140798	48082973	48156018	-	upstream	-1967	1967	NearestLocation	ABCC12
chr16	48458192	48458940	749	*	39	ENSG00000196470	48356364	48448402	-	upstream	-9790	9790	NearestLocation	SIAH1
chr16	50276645	50277681	1037	*	40	ENSG00000121281	50246137	50318135	+	inside	30508	30508	Overlapping	ADCY7
chr16	50276645	50277681	1037	*	40	ENSG00000274969	50292616	50292675	+	upstream	-15971	14935	NearestLocation	MIR6771
chr16	50642336	50642888	553	*	41	ENSG00000140807	50548330	50649249	+	inside	94006	6361	Overlapping	NKD1
chr16	50642336	50642888	553	*	41	ENSG00000260249	50666211	50671639	+	upstream	-23875	23323	NearestLocation	RP11-401P9.5
chr16	55471089	55471961	873	*	42	ENSG00000087245	55389700	55506691	+	inside	81389	34730	Overlapping	MMP2
chr16	55471089	55471961	873	*	42	ENSG00000260135	55426797	55462297	-	upstream	-8792	8792	NearestLocation	RP11-212I21.2
chr16	56614459	56615357	899	*	43	ENSG00000260549	56617476	56618818	+	upstream	-3017	2119	NearestLocation	MT1L
chr16	57610977	57611779	803	*	44	ENSG00000205336	57610652	57665580	+	inside	325	325	NearestLocation	ADGRG1
chr16	58732147	58733072	926	*	45	ENSG00000125166	58707131	58734357	-	inside	2210	1285	Overlapping	GOT2
chr16	58732147	58733072	926	*	45	ENSG00000245768	58733912	59108974	+	upstream	-1765	840	NearestLocation	RP11-410D17.2
chr16	66521919	66522985	1067	*	46	ENSG00000260851	66469812	66517312	-	upstream	-4607	4607	NearestLocation	RP11-403P17.5
chr16	66521919	66522985	1067	*	46	ENSG00000166548	66508003	66552544	-	inside	30625	13916	Overlapping	TK2
chr16	67055477	67056428	952	*	47	ENSG00000067955	67029116	67101058	+	inside	26361	26361	NearestLocation	CBFB
chr16	67311294	67312621	1328	*	48	ENSG00000168676	67289428	67326763	-	inside	15469	14142	Overlapping	KCTD19
chr16	67311294	67312621	1328	*	48	ENSG00000201201	67321658	67321987	-	downstream	10693	9037	NearestLocation	RN7SKP118
chr16	67917632	67918413	782	*	49	ENSG00000159792	67893272	67929678	+	inside	24360	11265	Overlapping	PSKH1
chr16	67917632	67918413	782	*	49	ENSG00000141086	67927640	67932414	-	downstream	14782	9227	NearestLocation	CTRL
chr16	68755939	68757958	2020	*	50	ENSG00000039068	68737225	68835548	+	inside	18714	18714	Overlapping	CDH1
chr16	68755939	68757958	2020	*	50	LRG_301	68737292	68835541	+	inside	18647	18647	Overlapping	CDH1
chr16	68755939	68757958	2020	*	50	ENSG00000200558	68742480	68742588	+	downstream	13459	13351	NearestLocation	RNA5SP429
chr16	69166124	69167317	1194	*	51	ENSG00000141076	69131291	69231130	+	inside	34833	34833	Overlapping	UTP4
chr16	69166124	69167317	1194	*	51	ENSG00000207083	69175671	69175777	-	downstream	9653	8354	NearestLocation	RNU6-22P
chr16	69530425	69531303	879	*	52	ENSG00000102908	69565094	69704666	+	upstream	-34669	33791	NearestLocation	NFAT5
chr16	69563782	69564699	918	*	53	ENSG00000102908	69565094	69704666	+	upstream	-1312	395	NearestLocation	NFAT5
chr16	70476314	70477282	969	*	54	ENSG00000157353	70454421	70480274	+	inside	21893	2992	NearestLocation	FUK
chr16	72201828	72202701	874	*	55	ENSG00000261673	72224565	72225144	-	downstream	23316	21864	NearestLocation	RP11-328J14.1
chr16	72203132	72203882	751	*	56	ENSG00000261673	72224565	72225144	-	downstream	22012	20683	NearestLocation	RP11-328J14.1
chr16	72474370	72475258	889	*	57	ENSG00000261008	72283301	72665009	-	inside	190639	189751	Overlapping	LINC01572
chr16	72474370	72475258	889	*	57	ENSG00000260664	72425948	72533892	+	inside	48422	48422	Overlapping	AC004158.3
chr16	72474370	72475258	889	*	57	ENSG00000280264	72496967	72497341	-	downstream	22971	21709	NearestLocation	AC004158.1
chr16	73734833	73735630	798	*	58	ENSG00000283457	73794079	73809733	+	upstream	-59246	58449	NearestLocation	RP11-53L24.2
chr16	75108684	75109418	735	*	59	ENSG00000186187	74999030	75110994	+	inside	109654	1576	Overlapping	ZNRF1
chr16	75108684	75109418	735	*	59	ENSG00000247033	75108601	75110712	-	inside	2028	83	NearestLocation	RP11-252E2.1
chr16	76805016	76805843	828	*	60	ENSG00000261833	76553417	76819624	+	inside	251599	13781	Overlapping	RP11-58C22.1
chr16	76805016	76805843	828	*	60	ENSG00000259995	76736342	76928169	+	inside	68674	68674	Overlapping	CTD-2336H13.2
chr16	76805016	76805843	828	*	60	ENSG00000266426	76868936	76869019	+	upstream	-63920	63093	NearestLocation	MIR4719
chr16	77307350	77309134	1785	*	61	ENSG00000261063	77201474	77249957	-	upstream	-57393	57393	NearestLocation	RP11-538I12.2
chr16	77307350	77309134	1785	*	61	ENSG00000140873	77247813	77435114	-	inside	127764	59537	Overlapping	ADAMTS18
chr16	78576582	78577389	808	*	62	ENSG00000186153	78099413	79212667	+	inside	477169	477169	Overlapping	WWOX
chr16	78576582	78577389	808	*	62	ENSG00000279129	78550739	78553296	-	upstream	-23286	23286	NearestLocation	RP11-264L1.2
chr16	78774971	78775907	937	*	63	ENSG00000186153	78099413	79212667	+	inside	675558	436760	Overlapping	WWOX
chr16	78774971	78775907	937	*	63	ENSG00000243101	78825281	78826006	+	upstream	-50310	49374	NearestLocation	RPS3P7
chr16	79007363	79008660	1298	*	64	ENSG00000186153	78099413	79212667	+	inside	907950	204007	Overlapping	WWOX
chr16	79007363	79008660	1298	*	64	ENSG00000280274	79016136	79017429	+	upstream	-8773	7476	NearestLocation	RP11-556H2.1
chr16	79315640	79316604	965	*	65	ENSG00000222244	79264454	79264573	+	downstream	51186	51067	NearestLocation	RNA5SP431
chr16	80583145	80584092	948	*	66	ENSG00000260737	80566794	80572808	-	upstream	-10337	10337	NearestLocation	LINC01227
chr16	81632657	81633430	774	*	67	ENSG00000153815	81445170	81711762	+	inside	187487	78332	Overlapping	CMIP
chr16	81632657	81633430	774	*	67	ENSG00000279841	81630193	81632038	+	downstream	2464	619	NearestLocation	RP11-274A11.4
chr16	84730093	84730939	847	*	68	ENSG00000103194	84699978	84779922	+	inside	30115	30115	NearestLocation	USP10
chr16	85028450	85029998	1549	*	69	ENSG00000135709	85027751	85094230	+	inside	699	699	NearestLocation	KIAA0513
chr16	85888634	85889417	784	*	70	ENSG00000140968	85898803	85922609	+	upstream	-10169	9386	NearestLocation	IRF8
chr16	86663706	86665246	1541	*	71	ENSG00000261161	86646301	86668923	+	inside	17405	3677	NearestLocation	RP11-58A18.1
chr16	87485659	87486368	710	*	72	ENSG00000140948	87406246	87492045	-	inside	6386	5677	NearestLocation	ZCCHC14
chr16	87874796	87875588	793	*	73	ENSG00000103257	87830023	87869488	-	upstream	-5308	5308	NearestLocation	SLC7A5
chr16	87962978	87964242	1265	*	74	ENSG00000172530	87949244	88077318	+	inside	13734	13734	NearestLocation	BANP
chr16	89025920	89026949	1030	*	75	ENSG00000256982	89046172	89052965	-	downstream	27045	19223	NearestLocation	CTD-2555A7.2
chr16	89994532	89996373	1842	*	76	ENSG00000223959	89972586	90002161	+	inside	21946	5788	NearestLocation	AFG3L1P
chr1	1063693	1064717	1025	*	77	ENSG00000217801	1059734	1069355	+	inside	3959	3959	Overlapping	RP11-465B22.3
chr1	1063693	1064717	1025	*	77	ENSG00000273443	1062208	1063288	-	upstream	-405	405	NearestLocation	RP11-54O7.18
chr1	3312949	3313696	748	*	78	ENSG00000142611	3069168	3438621	+	inside	243781	124925	Overlapping	PRDM16
chr1	3312949	3313696	748	*	78	ENSG00000272235	3306636	3310096	-	upstream	-2853	2853	NearestLocation	RP11-22L13.1
chr1	6600987	6601830	844	*	79	ENSG00000162413	6590724	6614607	-	inside	13620	10263	Overlapping	KLHL21
chr1	6600987	6601830	844	*	79	ENSG00000116273	6613685	6624033	+	upstream	-12698	11855	NearestLocation	PHF13
chr1	8424185	8424812	628	*	80	ENSG00000142599	8352397	8817643	-	inside	393458	71788	Overlapping	RERE
chr1	8424185	8424812	628	*	80	ENSG00000232912	8424645	8434838	+	overlapStart	-460	167	NearestLocation	RP5-1115A15.1
chr1	8525232	8526112	881	*	81	ENSG00000142599	8352397	8817643	-	inside	292411	172835	Overlapping	RERE
chr1	8525232	8526112	881	*	81	ENSG00000270282	8512653	8513021	+	downstream	12579	12211	NearestLocation	RP5-1115A15.2
chr1	8603872	8604572	701	*	82	ENSG00000142599	8352397	8817643	-	inside	213771	213071	Overlapping	RERE
chr1	8603872	8604572	701	*	82	ENSG00000270282	8512653	8513021	+	downstream	91219	90851	NearestLocation	RP5-1115A15.2
chr1	8873337	8874197	861	*	83	ENSG00000074800	8861002	8879249	-	inside	5912	5052	Overlapping	ENO1
chr1	8873337	8874197	861	*	83	ENSG00000236269	8875788	8878007	-	downstream	4670	1591	NearestLocation	ENO1-IT1
chr1	8899739	8900478	740	*	84	ENSG00000238249	8893409	8894151	+	downstream	6330	5588	NearestLocation	HMGN2P17
chr1	8964972	8966064	1093	*	85	ENSG00000131686	8945867	8975092	+	inside	19105	9028	Overlapping	CA6
chr1	8964972	8966064	1093	*	85	ENSG00000265141	8979576	8979874	-	downstream	14902	13512	NearestLocation	RN7SL451P
chr1	9670048	9671061	1014	*	86	ENSG00000171608	9651732	9729114	+	inside	18316	18316	Overlapping	PIK3CD
chr1	9670048	9671061	1014	*	86	LRG_191	9651732	9729114	+	inside	18316	18316	Overlapping	PIK3CD
chr1	9670048	9671061	1014	*	86	ENSG00000233268	9660828	9662626	-	upstream	-7422	7422	NearestLocation	RP11-558F24.2
chr1	10074097	10074947	851	*	87	ENSG00000130939	10032832	10181239	+	inside	41265	41265	Overlapping	UBE4B
chr1	10074097	10074947	851	*	87	ENSG00000233623	10058671	10059648	+	downstream	15426	14449	NearestLocation	PGAM1P11
chr1	10169977	10170972	996	*	88	ENSG00000130939	10032832	10181239	+	inside	137145	10267	Overlapping	UBE4B
chr1	10169977	10170972	996	*	88	ENSG00000201746	10163268	10163374	+	downstream	6709	6603	NearestLocation	RNU6-828P
chr1	12056302	12057920	1619	*	89	ENSG00000120949	12063377	12144207	+	upstream	-7075	5457	NearestLocation	TNFRSF8
chr1	12161720	12162539	820	*	90	ENSG00000028137	12166943	12209228	+	upstream	-5223	4404	NearestLocation	TNFRSF1B
chr1	12178981	12179489	509	*	91	ENSG00000028137	12166943	12209228	+	inside	12038	12038	NearestLocation	TNFRSF1B
chr1	12433994	12434788	795	*	92	ENSG00000048707	12230067	12512047	+	inside	203927	77259	Overlapping	VPS13D
chr1	12433994	12434788	795	*	92	ENSG00000239149	12507246	12507397	+	upstream	-73252	72458	NearestLocation	SNORA59A
chr1	12449230	12450916	1687	*	93	ENSG00000048707	12230067	12512047	+	inside	219163	61131	Overlapping	VPS13D
chr1	12449230	12450916	1687	*	93	ENSG00000239149	12507246	12507397	+	upstream	-58016	56330	NearestLocation	SNORA59A
chr1	12480447	12481417	971	*	94	ENSG00000048707	12230067	12512047	+	inside	250380	30630	Overlapping	VPS13D
chr1	12480447	12481417	971	*	94	ENSG00000239149	12507246	12507397	+	upstream	-26799	25829	NearestLocation	SNORA59A
chr1	12510004	12511160	1157	*	95	ENSG00000048707	12230067	12512047	+	inside	279937	887	Overlapping	VPS13D
chr1	12510004	12511160	1157	*	95	ENSG00000239149	12507246	12507397	+	downstream	2758	2607	NearestLocation	SNORA59A
chr1	15415757	15416549	793	*	96	ENSG00000142634	15409895	15430343	+	inside	5862	5862	NearestLocation	EFHD2
chr1	15919109	15920064	956	*	97	ENSG00000065526	15847864	15940460	+	inside	71245	20396	Overlapping	SPEN
chr1	15919109	15920064	956	*	97	ENSG00000270620	15917698	15917908	-	upstream	-1201	1201	NearestLocation	RP1-134O19.3
chr1	15952567	15953278	712	*	98	ENSG00000116809	15941869	15976132	-	inside	23565	10698	Overlapping	ZBTB17
chr1	15952567	15953278	712	*	98	ENSG00000234607	15969632	15970194	+	upstream	-17065	16354	NearestLocation	RP11-5P18.1
chr1	15965131	15966892	1762	*	99	ENSG00000116809	15941869	15976132	-	inside	11001	9240	Overlapping	ZBTB17
chr1	15965131	15966892	1762	*	99	ENSG00000234607	15969632	15970194	+	upstream	-4501	2740	NearestLocation	RP11-5P18.1
chr1	16371693	16372269	577	*	100	ENSG00000055070	16352575	16398145	+	inside	19118	19118	Overlapping	SZRD1
chr1	16371693	16372269	577	*	100	ENSG00000226457	16369150	16369530	-	upstream	-2163	2163	NearestLocation	RP11-430L17.1
chr1	19010776	19011677	902	*	101	ENSG00000169991	18904281	18956686	-	upstream	-54090	54090	NearestLocation	IFFO2
chr1	19169372	19170176	805	*	102	ENSG00000127481	19074506	19210276	-	inside	40904	40100	NearestLocation	UBR4
chr1	19448108	19448979	872	*	103	ENSG00000077549	19338776	19485539	-	inside	37431	36560	Overlapping	CAPZB
chr1	19448108	19448979	872	*	103	ENSG00000240490	19424384	19424671	+	downstream	23724	23437	NearestLocation	RN7SL277P
chr1	21324206	21325369	1164	*	104	ENSG00000117298	21217247	21345504	-	inside	21298	20135	NearestLocation	ECE1
chr1	22018913	22019694	782	*	105	ENSG00000218510	22024531	22031225	+	upstream	-5618	4837	NearestLocation	LINC00339
chr1	22025578	22026349	772	*	106	ENSG00000228397	22023990	22026048	-	overlapStart	470	301	NearestLocation	RP1-224A6.3
chr1	22025578	22026349	772	*	106	ENSG00000218510	22024531	22031225	+	inside	1047	1047	Overlapping	LINC00339
chr1	23576944	23577848	905	*	107	ENSG00000197880	23581495	23640568	+	upstream	-4551	3647	NearestLocation	MDS2
chr1	23623707	23624875	1169	*	108	ENSG00000197880	23581495	23640568	+	inside	42212	15693	NearestLocation	MDS2
chr1	24191736	24192495	760	*	109	ENSG00000185436	24154157	24187959	-	upstream	-3777	3777	NearestLocation	IFNLR1
chr1	24365120	24365804	685	*	110	ENSG00000232298	24307556	24321901	-	upstream	-43219	43219	NearestLocation	RP11-10N16.3
chr1	24365120	24365804	685	*	110	ENSG00000001460	24356999	24416934	-	inside	51814	8121	Overlapping	STPG1
chr1	24487678	24488684	1007	*	111	ENSG00000117602	24502351	24541040	+	upstream	-14673	13667	NearestLocation	RCAN3
chr1	24539063	24541527	2465	*	112	ENSG00000117602	24502351	24541040	+	overlapEnd	36712	487	Overlapping	RCAN3
chr1	24539063	24541527	2465	*	112	ENSG00000264443	24538802	24556024	-	inside	16961	261	NearestLocation	RP4-594I10.3
chr1	24954908	24955777	870	*	113	ENSG00000020633	24899511	24965121	-	inside	10213	9344	Overlapping	RUNX3
chr1	24954908	24955777	870	*	113	ENSG00000229162	24961345	24963097	+	upstream	-6437	5568	NearestLocation	RP11-84D1.1
chr1	24991235	24992220	986	*	114	ENSG00000261025	24968423	24970865	-	upstream	-20370	20370	NearestLocation	RP11-84D1.2
chr1	25030625	25031353	729	*	115	ENSG00000264371	25023503	25023586	+	downstream	7122	7039	NearestLocation	MIR4425
chr1	25123315	25124116	802	*	116	ENSG00000233419	25125053	25125454	-	downstream	2139	937	NearestLocation	RP4-781L3.1
chr1	25642312	25643259	948	*	117	ENSG00000117643	25617468	25786207	+	inside	24844	24844	Overlapping	MAN1C1
chr1	25642312	25643259	948	*	117	ENSG00000233478	25644544	25659111	-	downstream	16799	1285	NearestLocation	RP1-187B23.1
chr1	25695667	25696426	760	*	118	ENSG00000117643	25617468	25786207	+	inside	78199	78199	Overlapping	MAN1C1
chr1	25695667	25696426	760	*	118	ENSG00000233478	25644544	25659111	-	upstream	-36556	36556	NearestLocation	RP1-187B23.1
chr1	26580638	26581667	1030	*	119	ENSG00000243905	26593243	26593546	-	downstream	12908	11576	NearestLocation	RN7SL679P
chr1	26582087	26583351	1265	*	120	ENSG00000243905	26593243	26593546	-	downstream	11459	9892	NearestLocation	RN7SL679P
chr1	27443632	27446069	2438	*	121	ENSG00000158195	27404226	27490158	-	inside	46526	39406	Overlapping	WASF2
chr1	27443632	27446069	2438	*	121	ENSG00000241169	27457198	27459582	+	upstream	-13566	11129	NearestLocation	RP4-752I6.1
chr1	28144147	28145050	904	*	122	ENSG00000253005	28142737	28142841	-	upstream	-1306	1306	NearestLocation	RNU6-176P
chr1	28199936	28200444	509	*	123	ENSG00000169403	28147166	28193936	-	upstream	-6000	6000	NearestLocation	PTAFR
chr1	28199936	28200444	509	*	123	ENSG00000126698	28199456	28233025	-	inside	33089	480	Overlapping	DNAJC8
chr1	28917498	28918357	860	*	124	ENSG00000159023	28887091	29120046	+	inside	30407	30407	NearestLocation	EPB41
chr1	30756401	30757241	841	*	125	ENSG00000162511	30732469	30757820	-	inside	1419	579	NearestLocation	LAPTM5
chr1	31798535	31799193	659	*	126	ENSG00000254545	31789130	31791322	+	downstream	9405	7213	NearestLocation	RP11-84A19.3
chr1	31798535	31799193	659	*	126	ENSG00000134668	31790422	31816051	-	inside	17516	8113	Overlapping	SPOCD1
chr1	31890975	31891921	947	*	127	ENSG00000269967	31851913	31921841	-	inside	30866	29920	NearestLocation	RP11-84A19.4
chr1	31931396	31932282	887	*	128	ENSG00000184007	31906421	31944856	-	inside	13460	12574	Overlapping	PTP4A2
chr1	31931396	31932282	887	*	128	ENSG00000228634	31933020	31933975	+	upstream	-1624	738	NearestLocation	RP4-534N18.2
chr1	34799852	34800736	885	*	129	ENSG00000163866	34712737	34859816	-	inside	59964	59080	Overlapping	SMIM12
chr1	34799852	34800736	885	*	129	ENSG00000187513	34792998	34795747	+	downstream	6854	4105	NearestLocation	GJA4
chr1	36299729	36301196	1468	*	130	ENSG00000054118	36224416	36305357	+	inside	75313	4161	Overlapping	THRAP3
chr1	36299729	36301196	1468	*	130	ENSG00000214193	36306387	36324886	+	upstream	-6658	5191	NearestLocation	SH3D21
chr1	36374416	36375213	798	*	131	ENSG00000196182	36339624	36385896	-	inside	11480	10683	NearestLocation	STK40
chr1	36385972	36387881	1910	*	132	ENSG00000196182	36339624	36385896	-	upstream	-76	76	NearestLocation	STK40
chr1	36458641	36459504	864	*	133	ENSG00000116898	36455718	36464437	-	inside	5796	2923	NearestLocation	MRPS15
chr1	37479405	37480109	705	*	134	ENSG00000163874	37474552	37484379	+	inside	4853	4270	NearestLocation	ZC3H12A
chr1	37755113	37755994	882	*	135	ENSG00000183317	37713880	37765133	-	inside	10020	9139	NearestLocation	EPHA10
chr1	37865204	37865902	699	*	136	ENSG00000204084	37860697	37947057	-	inside	81853	4507	Overlapping	INPP5B
chr1	37865204	37865902	699	*	136	ENSG00000230955	37860697	37861580	+	downstream	4507	3624	NearestLocation	RP11-109P14.10
chr1	38029866	38030568	703	*	137	ENSG00000185668	38044611	38046794	-	downstream	16928	14043	NearestLocation	POU3F1
chr1	38533603	38534433	831	*	138	ENSG00000238063	38474875	38496034	+	downstream	58728	37569	NearestLocation	RP11-329N22.1
chr1	39183544	39184694	1151	*	139	ENSG00000127603	39081316	39487177	+	inside	102228	102228	Overlapping	MACF1
chr1	39183544	39184694	1151	*	139	ENSG00000270040	39206512	39206957	+	upstream	-22968	21818	NearestLocation	RP11-416A14.1
chr1	40263976	40264864	889	*	140	LRG_212	40258061	40294184	+	inside	5915	5915	Overlapping	ZMPSTE24
chr1	40263976	40264864	889	*	140	ENSG00000084073	40258107	40294184	+	inside	5869	5869	Overlapping	ZMPSTE24
chr1	40263976	40264864	889	*	140	ENSG00000231296	40262672	40262984	-	upstream	-992	992	NearestLocation	RP1-39G22.4
chr1	40875537	40876293	757	*	141	ENSG00000229528	40863914	40876670	+	inside	11623	377	NearestLocation	RP5-1066H13.4
chr1	41782956	41783930	975	*	142	ENSG00000127124	41506365	42035925	-	inside	252969	251995	Overlapping	HIVEP3
chr1	41782956	41783930	975	*	142	ENSG00000230638	41542069	41544310	+	downstream	240887	238646	NearestLocation	RP11-486B10.4
chr1	41862250	41863463	1214	*	143	ENSG00000127124	41506365	42035925	-	inside	173675	172462	NearestLocation	HIVEP3
chr1	43929497	43930090	594	*	144	ENSG00000126091	43705824	43931165	+	inside	223673	1075	Overlapping	ST3GAL3
chr1	43929497	43930090	594	*	144	ENSG00000117407	43933320	43937241	+	upstream	-3823	3230	NearestLocation	ARTN
chr1	51569181	51570658	1478	*	145	ENSG00000227742	51561866	51594897	-	inside	25716	7315	Overlapping	CALR4P
chr1	51569181	51570658	1478	*	145	ENSG00000117859	51577179	51798427	+	upstream	-7998	6521	NearestLocation	OSBPL9
chr1	52139693	52140744	1052	*	146	ENSG00000157077	52142094	52346686	+	upstream	-2401	1350	NearestLocation	ZFYVE9
chr1	53413185	53414194	1010	*	147	ENSG00000236253	53413149	53440020	-	inside	26835	36	NearestLocation	SLC25A3P1
chr1	55127592	55128674	1083	*	148	ENSG00000162402	55066359	55215113	-	inside	87521	61233	NearestLocation	USP24
chr1	59477164	59478087	924	*	149	ENSG00000172456	59296638	59810647	+	inside	180526	180526	NearestLocation	FGGY
chr1	61301965	61302745	781	*	150	ENSG00000162599	60865259	61462793	+	inside	436706	160048	Overlapping	NFIA
chr1	61301965	61302745	781	*	150	ENSG00000237853	61248945	61253510	-	upstream	-48455	48455	NearestLocation	NFIA-AS1
chr1	61318539	61319556	1018	*	151	ENSG00000162599	60865259	61462793	+	inside	453280	143237	Overlapping	NFIA
chr1	61318539	61319556	1018	*	151	ENSG00000237853	61248945	61253510	-	upstream	-65029	65029	NearestLocation	NFIA-AS1
chr1	63745942	63747006	1065	*	152	ENSG00000185483	63774022	64181498	+	upstream	-28080	27016	NearestLocation	ROR1
chr1	64223200	64223920	721	*	153	ENSG00000177414	64203627	64267368	+	inside	19573	19573	NearestLocation	UBE2U
chr1	64550281	64551050	770	*	154	ENSG00000158966	64470792	64693058	+	inside	79489	79489	Overlapping	CACHD1
chr1	64550281	64551050	770	*	154	ENSG00000264470	64579847	64579923	+	upstream	-29566	28797	NearestLocation	MIR4794
chr1	64897691	64898876	1186	*	155	ENSG00000162434	64833229	64966504	-	inside	68813	64462	Overlapping	JAK1
chr1	64897691	64898876	1186	*	155	ENSG00000234784	64918443	64918683	+	upstream	-20752	19567	NearestLocation	RP11-182I10.1
chr1	65213014	65213852	839	*	156	ENSG00000162433	65147549	65232145	+	inside	65465	18293	Overlapping	AK4
chr1	65213014	65213852	839	*	156	ENSG00000116675	65248219	65415869	+	upstream	-35205	34367	NearestLocation	DNAJC6
chr1	65393245	65394181	937	*	157	ENSG00000116675	65248219	65415869	+	inside	145026	21688	Overlapping	DNAJC6
chr1	65393245	65394181	937	*	157	ENSG00000222624	65415816	65416006	+	upstream	-22571	21635	NearestLocation	RNU2-15P
chr1	65423592	65424605	1014	*	158	ENSG00000213625	65420587	65436007	+	inside	3005	3005	Overlapping	LEPROT
chr1	65423592	65424605	1014	*	158	ENSG00000116678	65420652	65641559	+	inside	2940	2940	NearestLocation	LEPR
chr1	65423592	65424605	1014	*	158	LRG_283	65420652	65637493	+	inside	2940	2940	NearestLocation	LEPR
chr1	65811848	65812613	766	*	159	ENSG00000184588	65792514	66374579	+	inside	19334	19334	NearestLocation	PDE4B
chr1	66283454	66284385	932	*	160	ENSG00000184588	65792514	66374579	+	inside	490940	90194	Overlapping	PDE4B
chr1	66283454	66284385	932	*	160	ENSG00000223152	66094461	66094546	-	upstream	-188908	188908	NearestLocation	RNU4-88P
chr1	66294350	66295347	998	*	161	ENSG00000184588	65792514	66374579	+	inside	501836	79232	Overlapping	PDE4B
chr1	66294350	66295347	998	*	161	ENSG00000223152	66094461	66094546	-	upstream	-199804	199804	NearestLocation	RNU4-88P
chr1	66345817	66346942	1126	*	162	ENSG00000184588	65792514	66374579	+	inside	553303	27637	Overlapping	PDE4B
chr1	66345817	66346942	1126	*	162	ENSG00000118473	66533383	66748299	+	upstream	-187566	186441	NearestLocation	SGIP1
chr1	66373893	66375431	1539	*	163	ENSG00000184588	65792514	66374579	+	overlapEnd	581379	686	Overlapping	PDE4B
chr1	66373893	66375431	1539	*	163	ENSG00000118473	66533383	66748299	+	upstream	-159490	157952	NearestLocation	SGIP1
chr1	66436263	66436971	709	*	164	ENSG00000118473	66533383	66748299	+	upstream	-97120	96412	NearestLocation	SGIP1
chr1	66623985	66625023	1039	*	165	ENSG00000118473	66533383	66748299	+	inside	90602	90602	Overlapping	SGIP1
chr1	66623985	66625023	1039	*	165	ENSG00000264720	66628440	66628517	+	upstream	-4455	3417	NearestLocation	MIR3117
chr1	67159148	67159912	765	*	166	ENSG00000203963	67092165	67231853	-	inside	72705	66983	Overlapping	C1orf141
chr1	67159148	67159912	765	*	166	ENSG00000162594	67138907	67259979	+	inside	20241	20241	NearestLocation	IL23R
chr1	67162675	67163518	844	*	167	ENSG00000203963	67092165	67231853	-	inside	69178	68335	Overlapping	C1orf141
chr1	67162675	67163518	844	*	167	ENSG00000162594	67138907	67259979	+	inside	23768	23768	NearestLocation	IL23R
chr1	67332431	67333675	1245	*	168	ENSG00000081985	67307364	67396900	+	inside	25067	25067	NearestLocation	IL12RB2
chr1	72284498	72285388	891	*	169	ENSG00000172260	71395940	72282734	-	upstream	-1764	1764	NearestLocation	NEGR1
chr1	76175837	76176806	970	*	170	ENSG00000184005	76074719	76634601	+	inside	101118	101118	NearestLocation	ST6GALNAC3
chr1	76464788	76465659	872	*	171	ENSG00000184005	76074719	76634601	+	inside	390069	168942	Overlapping	ST6GALNAC3
chr1	76464788	76465659	872	*	171	ENSG00000223905	76353583	76354246	-	upstream	-110542	110542	NearestLocation	RP11-335E14.1
chr1	84854212	84854907	696	*	172	ENSG00000171517	84811602	84893213	-	inside	39001	38306	NearestLocation	LPAR3
chr1	85278644	85279622	979	*	173	ENSG00000142867	85266248	85277090	-	upstream	-1554	1554	NearestLocation	BCL10
chr1	85278644	85279622	979	*	173	ENSG00000223653	85276715	85448124	+	inside	1929	1929	Overlapping	RP11-131L23.1
chr1	85297595	85298683	1089	*	174	ENSG00000142867	85266248	85277090	-	upstream	-20505	20505	NearestLocation	BCL10
chr1	85297595	85298683	1089	*	174	ENSG00000223653	85276715	85448124	+	inside	20880	20880	Overlapping	RP11-131L23.1
chr1	89545411	89546264	854	*	175	ENSG00000197147	89524836	89597864	+	inside	20575	20575	NearestLocation	LRRC8B
chr1	89547527	89548376	850	*	176	ENSG00000197147	89524836	89597864	+	inside	22691	22691	NearestLocation	LRRC8B
chr1	89608154	89609381	1228	*	177	ENSG00000231999	89583241	89632894	-	inside	24740	23513	Overlapping	FLJ27354
chr1	89608154	89609381	1228	*	177	ENSG00000230735	89629725	89676386	+	upstream	-21571	20344	NearestLocation	RP11-413E1.4
chr1	89718757	89720158	1402	*	178	ENSG00000171488	89633072	89769903	+	inside	85685	49745	Overlapping	LRRC8C
chr1	89718757	89720158	1402	*	178	ENSG00000271949	89633140	89933250	+	inside	85617	85617	Overlapping	RP11-302M6.4
chr1	89718757	89720158	1402	*	178	ENSG00000226394	89661212	89661353	-	upstream	-57404	57404	NearestLocation	RP11-413E1.2
chr1	89724166	89725456	1291	*	179	ENSG00000171488	89633072	89769903	+	inside	91094	44447	Overlapping	LRRC8C
chr1	89724166	89725456	1291	*	179	ENSG00000271949	89633140	89933250	+	inside	91026	91026	Overlapping	RP11-302M6.4
chr1	89724166	89725456	1291	*	179	ENSG00000226394	89661212	89661353	-	upstream	-62813	62813	NearestLocation	RP11-413E1.2
chr1	89945730	89946461	732	*	180	ENSG00000272672	89939601	89940147	+	downstream	6129	5583	NearestLocation	RP11-302M6.5
chr1	91753397	91755099	1703	*	181	ENSG00000069702	91680343	91906335	-	inside	152938	73054	Overlapping	TGFBR3
chr1	91753397	91755099	1703	*	181	ENSG00000239794	91829774	91830066	-	downstream	76669	74675	NearestLocation	RN7SL653P
chr1	92536433	92539308	2876	*	182	ENSG00000067208	92508696	92792404	-	inside	255971	27737	Overlapping	EVI5
chr1	92536433	92539308	2876	*	182	ENSG00000223787	92580476	92580821	-	downstream	44388	41168	NearestLocation	RP4-593M8.1
chr1	93605534	93606741	1208	*	183	ENSG00000137936	93561786	93847150	-	inside	241616	43748	Overlapping	BCAR3
chr1	93605534	93606741	1208	*	183	ENSG00000224093	93592199	93605573	+	overlapEnd	13335	39	NearestLocation	RP5-1033H22.2
chr1	93607537	93608483	947	*	184	ENSG00000137936	93561786	93847150	-	inside	239613	45751	Overlapping	BCAR3
chr1	93607537	93608483	947	*	184	ENSG00000224093	93592199	93605573	+	downstream	15338	1964	NearestLocation	RP5-1033H22.2
chr1	93845590	93846339	750	*	185	ENSG00000137936	93561786	93847150	-	inside	1560	811	Overlapping	BCAR3
chr1	93845590	93846339	750	*	185	ENSG00000211575	93846832	93846911	+	upstream	-1242	493	NearestLocation	MIR760
chr1	101178314	101179973	1660	*	186	ENSG00000271578	101190520	101190994	+	upstream	-12206	10547	NearestLocation	RP5-1033H2.1
chr1	101198885	101200397	1513	*	187	ENSG00000271578	101190520	101190994	+	downstream	8365	7891	NearestLocation	RP5-1033H2.1
chr1	101293324	101294293	970	*	188	ENSG00000173810	101270875	101271363	-	upstream	-21961	21961	NearestLocation	PPIAP7
chr1	101313975	101314912	938	*	189	ENSG00000231671	101323337	101390303	+	upstream	-9362	8425	NearestLocation	LINC01307
chr1	101370992	101371868	877	*	190	ENSG00000231671	101323337	101390303	+	inside	47655	18435	NearestLocation	LINC01307
chr1	107820597	107822052	1456	*	191	ENSG00000134215	107571160	107965144	-	inside	144547	143092	Overlapping	VAV3
chr1	107820597	107822052	1456	*	191	ENSG00000275455	107897223	107897304	+	upstream	-76626	75171	NearestLocation	MIR7852
chr1	107936251	107937530	1280	*	192	ENSG00000134215	107571160	107965144	-	inside	28893	27614	Overlapping	VAV3
chr1	107936251	107937530	1280	*	192	ENSG00000230489	107964443	107994607	+	upstream	-28192	26913	NearestLocation	VAV3-AS1
chr1	110235684	110236889	1206	*	193	ENSG00000116396	110211343	110283100	+	inside	24341	24341	Overlapping	KCNC4
chr1	110235684	110236889	1206	*	193	ENSG00000282852	110256754	110256930	+	upstream	-21070	19865	NearestLocation	RP5-1003J2.4
chr1	110370602	110371478	877	*	194	ENSG00000224699	110347116	110443817	+	inside	23486	23486	Overlapping	LAMTOR5-AS1
chr1	110370602	110371478	877	*	194	ENSG00000168679	110362848	110391082	-	inside	20480	7754	Overlapping	SLC16A4
chr1	110370602	110371478	877	*	194	ENSG00000273373	110370154	110373003	+	inside	448	448	NearestLocation	RP5-1074L1.4
chr1	110634380	110635464	1085	*	195	ENSG00000177301	110593580	110631474	-	upstream	-2906	2906	NearestLocation	KCNA2
chr1	110645755	110646476	722	*	196	ENSG00000259834	110653560	110657040	-	downstream	11285	7084	NearestLocation	RP11-284N8.3
chr1	111592498	111593407	910	*	197	ENSG00000116473	111542218	111716691	+	inside	50280	50280	Overlapping	RAP1A
chr1	111592498	111593407	910	*	197	ENSG00000231346	111599655	111608723	-	downstream	16225	6248	NearestLocation	LINC01160
chr1	111600621	111601693	1073	*	198	ENSG00000116473	111542218	111716691	+	inside	58403	58403	Overlapping	RAP1A
chr1	111600621	111601693	1073	*	198	ENSG00000231346	111599655	111608723	-	inside	8102	966	NearestLocation	LINC01160
chr1	112903566	112904625	1060	*	199	ENSG00000228040	112890767	112890922	-	upstream	-12644	12644	NearestLocation	RP3-522D1.2
chr1	113868192	113869018	827	*	200	ENSG00000134242	113813811	113871759	-	inside	3567	2741	NearestLocation	PTPN22
chr1	113868192	113869018	827	*	200	ENSG00000226167	113856635	113901237	+	inside	11557	11557	Overlapping	AP4B1-AS1
chr1	113874131	113875187	1057	*	201	ENSG00000134242	113813811	113871759	-	upstream	-2372	2372	NearestLocation	PTPN22
chr1	113874131	113875187	1057	*	201	ENSG00000226167	113856635	113901237	+	inside	17496	17496	Overlapping	AP4B1-AS1
chr1	116377456	116378865	1410	*	202	ENSG00000163399	116372668	116410261	+	inside	4788	4788	NearestLocation	ATP1A1
chr1	116504181	116504952	772	*	203	ENSG00000224950	116493016	116499212	-	upstream	-4969	4969	NearestLocation	RP5-1086K13.1
chr1	116538290	116539367	1078	*	204	ENSG00000116815	116514535	116571039	-	inside	32749	23755	Overlapping	CD58
chr1	116538290	116539367	1078	*	204	ENSG00000177173	116532936	116534092	-	upstream	-4198	4198	NearestLocation	NAP1L4P1
chr1	116556365	116557137	773	*	205	ENSG00000116815	116514535	116571039	-	inside	14674	13902	Overlapping	CD58
chr1	116556365	116557137	773	*	205	ENSG00000264419	116560024	116560111	-	downstream	3746	2887	NearestLocation	MIR548AC
chr1	116764087	116765111	1025	*	206	ENSG00000116824	116754385	116769228	+	inside	9702	4117	NearestLocation	CD2
chr1	116768497	116770222	1726	*	207	ENSG00000116824	116754385	116769228	+	overlapEnd	14112	731	Overlapping	CD2
chr1	116768497	116770222	1726	*	207	ENSG00000225079	116775104	116775623	-	downstream	7126	4882	NearestLocation	FTH1P22
chr1	116807793	116808504	712	*	208	ENSG00000225079	116775104	116775623	-	upstream	-32170	32170	NearestLocation	FTH1P22
chr1	116853363	116854239	877	*	209	ENSG00000272715	116909149	116909531	-	downstream	56168	54910	NearestLocation	RP4-753F5.1
chr1	117069881	117070550	670	*	210	ENSG00000116830	117060303	117107453	+	inside	9578	9578	NearestLocation	TTF2
chr1	117076687	117077844	1158	*	211	ENSG00000116830	117060303	117107453	+	inside	16384	16384	NearestLocation	TTF2
chr1	120087962	120088508	547	*	212	ENSG00000273406	120076616	120077091	+	downstream	11346	10871	NearestLocation	RP11-114O18.1
chr1	147084413	147085317	905	*	213	ENSG00000230832	147082338	147083578	-	upstream	-835	835	NearestLocation	RP11-325P15.2
chr1	147538875	147540301	1427	*	214	ENSG00000116128	147541412	147626216	+	upstream	-2537	1111	NearestLocation	BCL9
chr1	147544578	147546171	1594	*	215	ENSG00000116128	147541412	147626216	+	inside	3166	3166	NearestLocation	BCL9
chr1	149938981	149940155	1175	*	216	ENSG00000014914	149928651	149936898	-	upstream	-2083	2083	NearestLocation	MTMR11
chr1	149938981	149940155	1175	*	216	ENSG00000264522	149937812	150010676	-	inside	71695	1169	Overlapping	OTUD7B
chr1	150006878	150007629	752	*	217	ENSG00000264522	149937812	150010676	-	inside	3798	3047	NearestLocation	OTUD7B
chr1	150009492	150010378	887	*	218	ENSG00000264522	149937812	150010676	-	inside	1184	298	NearestLocation	OTUD7B
chr1	150604579	150605447	869	*	219	ENSG00000143420	150600851	150629612	-	inside	25033	3728	Overlapping	ENSA
chr1	150604579	150605447	869	*	219	ENSG00000276103	150608507	150608623	-	downstream	4044	3060	NearestLocation	U4
chr1	150611104	150612128	1025	*	220	ENSG00000143420	150600851	150629612	-	inside	18508	10253	Overlapping	ENSA
chr1	150611104	150612128	1025	*	220	ENSG00000276103	150608507	150608623	-	upstream	-2481	2481	NearestLocation	U4
chr1	150613311	150614210	900	*	221	ENSG00000143420	150600851	150629612	-	inside	16301	12460	Overlapping	ENSA
chr1	150613311	150614210	900	*	221	ENSG00000276103	150608507	150608623	-	upstream	-4688	4688	NearestLocation	U4
chr1	150922188	150923157	970	*	222	ENSG00000143379	150926263	150964744	+	upstream	-4075	3106	NearestLocation	SETDB1
chr1	151311334	151312385	1052	*	223	ENSG00000143393	151291797	151327715	-	inside	16381	15330	Overlapping	PI4KB
chr1	151311334	151312385	1052	*	223	ENSG00000265753	151300665	151300964	-	upstream	-10370	10370	NearestLocation	RN7SL444P
chr1	151940627	151942216	1590	*	224	ENSG00000223810	151949523	151950912	-	downstream	10285	7307	NearestLocation	KRT8P28
chr1	153566419	153567315	897	*	225	ENSG00000196754	153561108	153567890	-	inside	1471	575	NearestLocation	S100A2
chr1	153572285	153573726	1442	*	226	ENSG00000196754	153561108	153567890	-	upstream	-4395	4395	NearestLocation	S100A2
chr1	153732012	153732964	953	*	227	ENSG00000143624	153728067	153774808	+	inside	3945	3945	NearestLocation	INTS3
chr1	154304695	154305555	861	*	228	ENSG00000278694	154312462	154313084	+	upstream	-7767	6907	NearestLocation	RP11-137P24.5
chr1	154759148	154759953	806	*	229	ENSG00000143603	154697455	154870280	-	inside	111132	61693	NearestLocation	KCNN3
chr1	154849305	154850408	1104	*	230	ENSG00000143603	154697455	154870280	-	inside	20975	19872	NearestLocation	KCNN3
chr1	156095947	156097673	1727	*	231	ENSG00000160789	156082573	156140089	+	inside	13374	13374	NearestLocation	LMNA
chr1	156214172	156214947	776	*	232	ENSG00000260238	156212982	156243332	+	inside	1190	1190	Overlapping	PMF1-BGLAP
chr1	156214172	156214947	776	*	232	ENSG00000160783	156212993	156240042	+	inside	1179	1179	NearestLocation	PMF1
chr1	156217761	156218547	787	*	233	ENSG00000260238	156212982	156243332	+	inside	4779	4779	Overlapping	PMF1-BGLAP
chr1	156217761	156218547	787	*	233	ENSG00000160783	156212993	156240042	+	inside	4768	4768	NearestLocation	PMF1
chr1	156222437	156223574	1138	*	234	ENSG00000260238	156212982	156243332	+	inside	9455	9455	Overlapping	PMF1-BGLAP
chr1	156222437	156223574	1138	*	234	ENSG00000160783	156212993	156240042	+	inside	9444	9444	NearestLocation	PMF1
chr1	156511488	156512111	624	*	235	ENSG00000260460	156509854	156511681	+	overlapEnd	1634	193	NearestLocation	RP11-284F21.8
chr1	158370920	158372020	1101	*	236	ENSG00000158488	158353696	158357553	+	downstream	17224	13367	NearestLocation	CD1E
chr1	158968745	158970446	1702	*	237	ENSG00000163564	158930796	158977054	+	inside	37949	6608	Overlapping	PYHIN1
chr1	158968745	158970446	1702	*	237	ENSG00000163565	158999968	159055155	+	upstream	-31223	29522	NearestLocation	IFI16
chr1	159076641	159077967	1327	*	238	ENSG00000163568	159062484	159147096	-	inside	70455	14157	Overlapping	AIM2
chr1	159076641	159077967	1327	*	238	ENSG00000233473	159081133	159081795	-	downstream	5154	3166	NearestLocation	RAD1P2
chr1	160576246	160577445	1200	*	239	ENSG00000066294	160541095	160579516	-	inside	3270	2071	NearestLocation	CD84
chr1	160622890	160624186	1297	*	240	ENSG00000117090	160608100	160647295	-	inside	24405	14790	NearestLocation	SLAMF1
chr1	160625650	160628300	2651	*	241	ENSG00000117090	160608100	160647295	-	inside	21645	17550	NearestLocation	SLAMF1
chr1	160672303	160673616	1314	*	242	ENSG00000228863	160670778	160699761	+	inside	1525	1525	NearestLocation	RP11-404F10.2
chr1	160727937	160728998	1062	*	243	ENSG00000026751	160739057	160754821	+	upstream	-11120	10059	NearestLocation	SLAMF7
chr1	160837855	160838407	553	*	244	ENSG00000122223	160830160	160862855	-	inside	25000	7695	Overlapping	CD244
chr1	160837855	160838407	553	*	244	ENSG00000226003	160848010	160848502	+	upstream	-10155	9603	NearestLocation	RP11-312J18.3
chr1	160971433	160972219	787	*	245	ENSG00000158764	160945025	160954799	-	upstream	-16634	16634	NearestLocation	ITLN2
chr1	160995209	160995772	564	*	246	ENSG00000158769	160995211	161021348	-	overlapEnd	26139	2	NearestLocation	F11R
chr1	161092358	161093273	916	*	247	ENSG00000143217	161070995	161089599	-	upstream	-2759	2759	NearestLocation	NECTIN4
chr1	161115161	161115915	755	*	248	ENSG00000143256	161100556	161118111	-	inside	2950	2196	Overlapping	PFDN2
chr1	161115161	161115915	755	*	248	ENSG00000158793	161118086	161125445	+	upstream	-2925	2171	NearestLocation	NIT1
chr1	161182060	161182840	781	*	249	ENSG00000158850	161171310	161177968	-	upstream	-4092	4092	NearestLocation	B4GALT3
chr1	161730035	161730798	764	*	250	ENSG00000241347	161735808	161736102	+	upstream	-5773	5010	NearestLocation	RN7SL466P
chr1	161743818	161744548	731	*	251	ENSG00000081721	161749758	161757238	+	upstream	-5940	5210	NearestLocation	DUSP12
chr1	167103222	167104142	921	*	252	ENSG00000143167	167052836	167166479	-	inside	63257	50386	Overlapping	GPA33
chr1	167103222	167104142	921	*	252	ENSG00000198842	167094045	167129165	+	inside	9177	9177	NearestLocation	DUSP27
chr1	167517219	167518331	1113	*	253	ENSG00000198821	167430640	167518610	-	inside	1391	279	NearestLocation	CD247
chr1	167517219	167518331	1113	*	253	LRG_36	167430640	167518610	-	inside	1391	279	NearestLocation	CD247
chr1	168408464	168409501	1038	*	254	ENSG00000228697	168400829	168495685	-	inside	87221	7635	Overlapping	RP5-968D22.3
chr1	168408464	168409501	1038	*	254	ENSG00000283255	168401483	168407274	-	upstream	-1190	1190	NearestLocation	RP5-968D22.1
chr1	169326566	169327348	783	*	255	ENSG00000143156	169132531	169367967	-	inside	41401	40619	Overlapping	NME7
chr1	169326566	169327348	783	*	255	ENSG00000235575	169310665	169322479	+	downstream	15901	4087	NearestLocation	RP4-800F24.1
chr1	169588553	169589525	973	*	256	ENSG00000198734	169514166	169586588	-	upstream	-1965	1965	NearestLocation	F5
chr1	169588553	169589525	973	*	256	ENSG00000174175	169588849	169630193	-	overlapEnd	41640	296	Overlapping	SELP
chr1	171817309	171818287	979	*	257	ENSG00000224600	171824610	171824959	-	downstream	7650	6323	NearestLocation	RP4-612B18.1
chr1	172254638	172255560	923	*	258	ENSG00000197959	171841498	172418466	+	inside	413140	162906	Overlapping	DNM3
chr1	172254638	172255560	923	*	258	ENSG00000230630	172136531	172144794	-	upstream	-109844	109844	NearestLocation	DNM3OS
chr1	172638623	172639891	1269	*	259	ENSG00000117560	172659018	172666874	+	upstream	-20395	19127	NearestLocation	FASLG
chr1	172662676	172663205	530	*	260	ENSG00000117560	172659018	172666874	+	inside	3658	3658	Overlapping	FASLG
chr1	172662676	172663205	530	*	260	LRG_58	172659045	172666873	+	inside	3631	3631	NearestLocation	FASLG
chr1	172698964	172699721	758	*	261	LRG_58	172659045	172666873	+	downstream	39919	32091	NearestLocation	FASLG
chr1	174814987	174815603	617	*	262	ENSG00000152061	174159410	174995308	+	inside	655577	179705	Overlapping	RABGAP1L
chr1	174814987	174815603	617	*	262	ENSG00000231378	174849667	174850168	-	downstream	35181	34064	NearestLocation	NDUFAF4P4
chr1	176241141	176241996	856	*	263	ENSG00000253025	176243862	176244029	-	downstream	2888	1866	NearestLocation	RNU2-12P
chr1	179883377	179884409	1033	*	264	ENSG00000272906	179881607	179882595	-	upstream	-782	782	NearestLocation	RP11-533E19.7
chr1	179883377	179884409	1033	*	264	ENSG00000143337	179882042	179925000	+	inside	1335	1335	Overlapping	TOR1AIP1
chr1	180571447	180572763	1317	*	265	ENSG00000236719	180558976	180566518	+	downstream	12471	4929	NearestLocation	OVAAL
chr1	181140210	181141280	1071	*	266	ENSG00000237292	181174484	181182208	+	upstream	-34274	33204	NearestLocation	RP11-540K16.1
chr1	182629403	182630320	918	*	267	ENSG00000261504	182615254	182616629	+	downstream	14149	12774	NearestLocation	RP11-317P15.4
chr1	183956490	183957343	854	*	268	ENSG00000198756	183929854	184037729	-	inside	81239	26636	NearestLocation	COLGALT2
chr1	184491429	184492148	720	*	269	ENSG00000116667	184387058	184629020	+	inside	104371	104371	Overlapping	C1orf21
chr1	184491429	184492148	720	*	269	ENSG00000232036	184566511	184567835	+	upstream	-75082	74363	NearestLocation	GS1-115G20.2
chr1	184866430	184867757	1328	*	270	ENSG00000135842	184790724	184974550	-	inside	108120	75706	Overlapping	FAM129A
chr1	184866430	184867757	1328	*	270	ENSG00000252222	184821428	184821489	-	upstream	-44941	44941	NearestLocation	RNU7-13P
chr1	184881944	184883559	1616	*	271	ENSG00000135842	184790724	184974550	-	inside	92606	90991	Overlapping	FAM129A
chr1	184881944	184883559	1616	*	271	ENSG00000252222	184821428	184821489	-	upstream	-60455	60455	NearestLocation	RNU7-13P
chr1	184941643	184942309	667	*	272	ENSG00000135842	184790724	184974550	-	inside	32907	32241	NearestLocation	FAM129A
chr1	185438779	185440595	1817	*	273	ENSG00000270920	185435839	185436047	+	downstream	2940	2732	NearestLocation	MCRIP2P2
chr1	192530862	192531521	660	*	274	ENSG00000232498	192517639	192567217	-	inside	36355	13223	Overlapping	RP5-1011O1.2
chr1	192530862	192531521	660	*	274	ENSG00000236069	192529579	192538102	+	inside	1283	1283	NearestLocation	RP5-1011O1.3
chr1	192982971	192984597	1627	*	275	ENSG00000234473	192993449	192994677	-	downstream	11706	8852	NearestLocation	ZNF101P2
chr1	193700665	193701510	846	*	276	ENSG00000226640	193678894	193727035	+	inside	21771	21771	Overlapping	RP11-21J7.1
chr1	193700665	193701510	846	*	276	ENSG00000237011	193684246	193688429	-	upstream	-12236	12236	NearestLocation	RP11-98G13.1
chr1	198881039	198881969	931	*	277	ENSG00000229989	198807493	198937429	-	inside	56390	55460	Overlapping	MIR181A1HG
chr1	198881039	198881969	931	*	277	ENSG00000207759	198859044	198859153	-	upstream	-21886	21886	NearestLocation	MIR181A1
chr1	199434166	199434778	613	*	278	ENSG00000236468	199387141	199388475	+	downstream	47025	45691	NearestLocation	RP11-104D3.2
chr1	200483238	200484110	873	*	279	ENSG00000282849	200478020	200483604	-	overlapStart	366	366	NearestLocation	RP11-121P12.1
chr1	200905423	200906292	870	*	280	ENSG00000163362	200891048	200915735	+	inside	14375	9443	Overlapping	C1orf106
chr1	200905423	200906292	870	*	280	ENSG00000233217	200917460	200966668	+	upstream	-12037	11168	NearestLocation	MROH3P
chr1	201002451	201003081	631	*	281	ENSG00000116852	200969390	201023700	-	inside	21249	20619	NearestLocation	KIF21B
chr1	203621150	203622285	1136	*	282	ENSG00000058668	203626561	203744081	+	upstream	-5411	4276	NearestLocation	ATP2B4
chr1	203673996	203674643	648	*	283	ENSG00000058668	203626561	203744081	+	inside	47435	47435	Overlapping	ATP2B4
chr1	203673996	203674643	648	*	283	ENSG00000236035	203656969	203657760	-	upstream	-16236	16236	NearestLocation	RP11-90O23.1
chr1	204438087	204439107	1021	*	284	ENSG00000158615	204403387	204411791	-	upstream	-26296	26296	NearestLocation	PPP1R15B
chr1	204438087	204439107	1021	*	284	ENSG00000133056	204422628	204494724	-	inside	56637	15459	Overlapping	PIK3C2B
chr1	205772143	205773368	1226	*	285	ENSG00000117280	205767986	205775460	-	inside	3317	2092	NearestLocation	RAB29
chr1	206503732	206504758	1027	*	286	ENSG00000261000	206503948	206504456	+	includeFeature	-216	216	NearestLocation	RP11-534L20.5
chr1	206589720	206590972	1253	*	287	ENSG00000143486	206571292	206612463	-	inside	22743	18428	NearestLocation	EIF2D
chr1	207389754	207390722	969	*	288	ENSG00000274245	207372559	207373252	+	downstream	17195	16502	NearestLocation	RP11-357P18.2
chr1	207500099	207500855	757	*	289	ENSG00000203710	207496147	207640647	+	inside	3952	3952	NearestLocation	CR1
chr1	209606986	209608020	1035	*	290	ENSG00000008118	209583717	209613938	+	inside	23269	5918	NearestLocation	CAMK1G
chr1	209723732	209724896	1165	*	291	ENSG00000227591	209661364	209724125	-	overlapStart	393	393	NearestLocation	RP1-28O10.1
chr1	209723732	209724896	1165	*	291	ENSG00000117594	209686178	209734950	+	inside	37554	10054	Overlapping	HSD11B1
chr1	210332103	210333501	1399	*	292	ENSG00000054392	210328252	210676296	+	inside	3851	3851	NearestLocation	HHAT
chr1	210446285	210447447	1163	*	293	ENSG00000054392	210328252	210676296	+	inside	118033	118033	Overlapping	HHAT
chr1	210446285	210447447	1163	*	293	ENSG00000270936	210462345	210463012	-	downstream	16727	14898	NearestLocation	RP5-879K22.1
chr1	212234446	212235016	571	*	294	ENSG00000226251	212225278	212238977	-	inside	4531	3961	NearestLocation	RP11-15I11.3
chr1	212566534	212567722	1189	*	295	ENSG00000162772	212565334	212620777	+	inside	1200	1200	NearestLocation	ATF3
chr1	212600730	212602233	1504	*	296	ENSG00000162772	212565334	212620777	+	inside	35396	18544	Overlapping	ATF3
chr1	212600730	212602233	1504	*	296	ENSG00000162771	212624474	212626778	+	upstream	-23744	22241	NearestLocation	FAM71A
chr1	212721255	212722158	904	*	297	ENSG00000123685	212686418	212699985	-	upstream	-21270	21270	NearestLocation	BATF3
chr1	217482131	217483043	913	*	298	ENSG00000092978	217426992	217631082	-	inside	148951	55139	NearestLocation	GPATCH2
chr1	221438765	221440809	2045	*	299	ENSG00000232436	221508559	221510979	+	upstream	-69794	67750	NearestLocation	RP11-103C3.1
chr1	221711672	221712984	1313	*	300	ENSG00000143507	221701424	221742176	-	inside	30504	10248	NearestLocation	DUSP10
chr1	221829288	221830314	1027	*	301	ENSG00000227925	221827666	221840666	-	inside	11378	1622	Overlapping	RP11-191N8.2
chr1	221829288	221830314	1027	*	301	ENSG00000200033	221837334	221837437	-	downstream	8149	7020	NearestLocation	RNU6-403P
chr1	221839569	221840483	915	*	302	ENSG00000227925	221827666	221840666	-	inside	1097	183	NearestLocation	RP11-191N8.2
chr1	222880220	222881161	942	*	303	ENSG00000278610	222815064	222994906	+	inside	65156	65156	Overlapping	RP11-455P21.3
chr1	222880220	222881161	942	*	303	ENSG00000154309	222872271	223005995	+	inside	7949	7949	NearestLocation	DISP1
chr1	223233393	223234067	675	*	304	ENSG00000226601	223181144	223188154	+	downstream	52249	45239	NearestLocation	RP11-239E10.3
chr1	223233393	223234067	675	*	304	ENSG00000143502	223220819	223364202	-	inside	130809	12574	Overlapping	SUSD4
chr1	223700802	223701821	1020	*	305	ENSG00000162909	223701593	223776018	+	overlapStart	-791	228	NearestLocation	CAPN2
chr1	223726473	223727222	750	*	306	ENSG00000162909	223701593	223776018	+	inside	24880	24880	NearestLocation	CAPN2
chr1	223775914	223776630	717	*	307	ENSG00000162909	223701593	223776018	+	overlapEnd	74321	104	Overlapping	CAPN2
chr1	223775914	223776630	717	*	307	ENSG00000143514	223779899	223845972	-	downstream	70058	3269	NearestLocation	TP53BP2
chr1	224497468	224498828	1361	*	308	ENSG00000162923	224385143	224437033	-	upstream	-60435	60435	NearestLocation	WDR26
chr1	224497468	224498828	1361	*	308	ENSG00000143786	224434660	224740549	+	inside	62808	62808	Overlapping	CNIH3
chr1	224542626	224543340	715	*	309	ENSG00000143786	224434660	224740549	+	inside	107966	107966	Overlapping	CNIH3
chr1	224542626	224543340	715	*	309	ENSG00000229991	224574434	224575389	+	upstream	-31808	31094	NearestLocation	AKR1B1P1
chr1	226662630	226663645	1016	*	310	ENSG00000143772	226631690	226739323	-	inside	76693	30940	Overlapping	ITPKB
chr1	226662630	226663645	1016	*	310	ENSG00000228382	226656640	226675067	-	inside	12437	5990	Overlapping	ITPKB-IT1
chr1	226662630	226663645	1016	*	310	ENSG00000228548	226668897	226676345	+	upstream	-6267	5252	NearestLocation	ITPKB-AS1
chr1	229663852	229664680	829	*	311	ENSG00000213028	229688999	229689904	-	downstream	26052	24319	NearestLocation	RP11-108F13.2
chr1	230030896	230031718	823	*	312	ENSG00000143641	230057990	230282124	+	upstream	-27094	26272	NearestLocation	GALNT2
chr1	230104475	230105404	930	*	313	ENSG00000143641	230057990	230282124	+	inside	46485	46485	NearestLocation	GALNT2
chr1	230109793	230110685	893	*	314	ENSG00000143641	230057990	230282124	+	inside	51803	51803	NearestLocation	GALNT2
chr1	230185784	230187192	1409	*	315	ENSG00000143641	230057990	230282124	+	inside	127794	94932	Overlapping	GALNT2
chr1	230185784	230187192	1409	*	315	ENSG00000227006	230258694	230268483	-	downstream	82699	71502	NearestLocation	RP5-956O18.2
chr1	232923521	232924271	751	*	316	ENSG00000232175	232917235	232918018	+	downstream	6286	5503	NearestLocation	RP4-659I19.1
chr1	233294593	233295380	788	*	317	ENSG00000135749	232983435	233295713	-	inside	1120	333	NearestLocation	PCNX2
chr1	233294593	233295380	788	*	317	ENSG00000251508	233295325	233295727	-	overlapEnd	1134	55	Overlapping	RP5-862P8.3
chr1	234270550	234271871	1322	*	318	ENSG00000183780	233904933	234324516	+	inside	365617	52645	Overlapping	SLC35F3
chr1	234270550	234271871	1322	*	318	ENSG00000231272	234261706	234274465	+	inside	8844	2594	Overlapping	RP4-799P18.4
chr1	234270550	234271871	1322	*	318	ENSG00000236244	234268583	234272500	-	inside	1950	629	NearestLocation	RP4-799P18.3
chr1	234500774	234501626	853	*	319	ENSG00000059588	234391313	234479103	-	upstream	-21671	21671	NearestLocation	TARBP1
chr1	234607891	234608581	691	*	320	ENSG00000168264	234604269	234609525	-	inside	1634	944	Overlapping	IRF2BP2
chr1	234607891	234608581	691	*	320	ENSG00000228830	234607008	234609483	+	inside	883	883	NearestLocation	RP4-781K5.2
chr1	234730958	234732052	1095	*	321	ENSG00000227630	234724042	234731643	+	overlapEnd	6916	409	NearestLocation	LINC01132
chr1	234772119	234773033	915	*	322	ENSG00000279261	234757621	234760056	-	upstream	-12063	12063	NearestLocation	AL360294.1
chr1	234933349	234934002	654	*	323	ENSG00000237520	234957231	234959989	+	upstream	-23882	23229	NearestLocation	RP11-443B7.2
chr1	234955645	234956282	638	*	324	ENSG00000237520	234957231	234959989	+	upstream	-1586	949	NearestLocation	RP11-443B7.2
chr1	234980360	234981383	1024	*	325	ENSG00000258082	234979647	234980804	-	overlapStart	444	444	NearestLocation	RP11-443B7.3
chr1	235074391	235076361	1971	*	326	ENSG00000280587	235065479	235074220	-	upstream	-171	171	NearestLocation	LINC01348
chr1	235909953	235911489	1537	*	327	ENSG00000206803	235915415	235915521	+	upstream	-5462	3926	NearestLocation	RNU6-968P
chr1	236533917	236534879	963	*	328	ENSG00000116977	236518000	236552981	+	inside	15917	15917	Overlapping	LGALS8
chr1	236533917	236534879	963	*	328	ENSG00000273058	236536162	236536704	-	downstream	2787	1283	NearestLocation	RP11-385F5.5
chr1	243287507	243288295	789	*	329	ENSG00000054282	243256034	243500092	+	inside	31473	31473	Overlapping	SDCCAG8
chr1	243287507	243288295	789	*	329	ENSG00000224727	243267257	243268119	-	upstream	-19388	19388	NearestLocation	FCF1P7
chr1	244353544	244354370	827	*	330	ENSG00000173728	244352635	244389663	+	inside	909	909	NearestLocation	C1orf100
chr1	244599547	244600488	942	*	331	ENSG00000179397	244454377	244641177	+	inside	145170	40689	Overlapping	C1orf101
chr1	244599547	244600488	942	*	331	ENSG00000227735	244598391	244598687	-	upstream	-860	860	NearestLocation	CYCSP5
chr1	245332106	245333085	980	*	332	ENSG00000162849	245154985	245709431	+	inside	177121	177121	Overlapping	KIF26B
chr1	245332106	245333085	980	*	332	ENSG00000232793	245282831	245283089	-	upstream	-49017	49017	NearestLocation	DNAJC19P8
chr1	245379837	245380662	826	*	333	ENSG00000162849	245154985	245709431	+	inside	224852	224852	Overlapping	KIF26B
chr1	245379837	245380662	826	*	333	ENSG00000232793	245282831	245283089	-	upstream	-96748	96748	NearestLocation	DNAJC19P8
chr1	246329557	246330558	1002	*	334	ENSG00000185420	245749342	246507312	-	inside	177755	176754	Overlapping	SMYD3
chr1	246329557	246330558	1002	*	334	ENSG00000230184	246321663	246322438	-	upstream	-7119	7119	NearestLocation	SMYD3-IT1
chr1	247342726	247343361	636	*	335	ENSG00000162714	247297412	247331846	-	upstream	-10880	10880	NearestLocation	ZNF496
chr5	378428	380470	2043	*	336	ENSG00000063438	304176	438291	+	inside	74252	57821	Overlapping	AHRR
chr5	378428	380470	2043	*	336	ENSG00000214278	403731	404546	-	downstream	26118	23261	NearestLocation	CTD-2228K2.2
chr5	10595462	10596285	824	*	337	ENSG00000164236	10564330	10657816	+	inside	31132	31132	NearestLocation	ANKRD33B
chr5	10631921	10632833	913	*	338	ENSG00000164236	10564330	10657816	+	inside	67591	24983	Overlapping	ANKRD33B
chr5	10631921	10632833	913	*	338	ENSG00000250106	10627260	10628225	-	upstream	-3696	3696	NearestLocation	ANKRD33B-AS1
chr5	14414924	14416276	1353	*	339	ENSG00000038382	14143702	14532128	+	inside	271222	115852	Overlapping	TRIO
chr5	14414924	14416276	1353	*	339	ENSG00000281325	14341288	14343089	+	downstream	73636	71835	NearestLocation	AC016549.1
chr5	14809300	14810192	893	*	340	ENSG00000154122	14704804	14871778	-	inside	62478	61586	Overlapping	ANKH
chr5	14809300	14810192	893	*	340	ENSG00000249485	14797125	14798400	-	upstream	-10900	10900	NearestLocation	RBBP4P1
chr5	18745697	18746874	1178	*	341	ENSG00000248693	18704433	18746173	-	overlapStart	476	476	NearestLocation	CTD-2023M8.1
chr5	34498860	34499606	747	*	342	ENSG00000249380	34373028	34373850	+	downstream	125832	125010	NearestLocation	RP11-1325J9.1
chr5	34923556	34924554	999	*	343	ENSG00000113456	34905264	34918989	-	upstream	-4567	4567	NearestLocation	RAD1
chr5	34923556	34924554	999	*	343	ENSG00000113460	34915376	34925996	+	inside	8180	1442	Overlapping	BRIX1
chr5	35316818	35317456	639	*	344	ENSG00000113494	35048756	35230589	-	upstream	-86229	86229	NearestLocation	PRLR
chr5	35827545	35828622	1078	*	345	ENSG00000248969	35678484	35827018	-	upstream	-527	527	NearestLocation	CTD-2113L7.1
chr5	35856534	35858413	1880	*	346	ENSG00000168685	35852695	35879603	+	inside	3839	3839	Overlapping	IL7R
chr5	35856534	35858413	1880	*	346	LRG_74	35856889	35876822	+	overlapStart	-355	355	NearestLocation	IL7R
chr5	35903725	35905625	1901	*	347	ENSG00000248349	35896188	35896290	-	upstream	-7435	7435	NearestLocation	RP11-79C6.1
chr5	35903725	35905625	1901	*	347	ENSG00000152611	35904295	35938779	-	overlapEnd	35054	570	Overlapping	CAPSL
chr5	37722689	37723400	712	*	348	ENSG00000082068	37379212	37753435	+	inside	343477	30035	Overlapping	WDR70
chr5	37722689	37723400	712	*	348	ENSG00000206743	37700331	37700437	-	upstream	-22252	22252	NearestLocation	RNU6-484P
chr5	39175100	39176003	904	*	349	ENSG00000082074	39105236	39274528	-	inside	99428	69864	Overlapping	FYB
chr5	39175100	39176003	904	*	349	ENSG00000251215	39169210	39170335	-	upstream	-4765	4765	NearestLocation	GOLGA5P1
chr5	39231377	39232629	1253	*	350	ENSG00000082074	39105236	39274528	-	inside	43151	41899	NearestLocation	FYB
chr5	40276476	40278120	1645	*	351	ENSG00000199361	40269558	40269719	+	downstream	6918	6757	NearestLocation	RNU1-150P
chr5	40381576	40383030	1455	*	352	ENSG00000283286	40415137	40431491	+	upstream	-33561	32107	NearestLocation	RP11-386E5.1
chr5	40401127	40402561	1435	*	353	ENSG00000283286	40415137	40431491	+	upstream	-14010	12576	NearestLocation	RP11-386E5.1
chr5	40428025	40428678	654	*	354	ENSG00000283286	40415137	40431491	+	inside	12888	2813	NearestLocation	RP11-386E5.1
chr5	40436462	40438203	1742	*	355	ENSG00000283286	40415137	40431491	+	downstream	21325	4971	NearestLocation	RP11-386E5.1
chr5	40486243	40487565	1323	*	356	ENSG00000283286	40415137	40431491	+	downstream	71106	54752	NearestLocation	RP11-386E5.1
chr5	40689207	40690071	865	*	357	ENSG00000113638	40512333	40755975	-	inside	66768	65904	Overlapping	TTC33
chr5	40689207	40690071	865	*	357	ENSG00000171522	40679498	40693735	+	inside	9709	3664	NearestLocation	PTGER4
chr5	41748518	41749250	733	*	358	ENSG00000083720	41730065	41870519	-	inside	122001	18453	Overlapping	OXCT1
chr5	41748518	41749250	733	*	358	ENSG00000248668	41870030	41872241	+	upstream	-121512	120780	NearestLocation	OXCT1-AS1
chr5	42950391	42951122	732	*	359	ENSG00000250711	42972624	42973092	+	upstream	-22233	21502	NearestLocation	PRELID3BP7
chr5	43193090	43194034	945	*	360	ENSG00000177453	43192071	43280850	+	inside	1019	1019	NearestLocation	NIM1K
chr5	43336013	43336933	921	*	361	ENSG00000188850	43336164	43348716	+	overlapStart	-151	151	NearestLocation	RP11-159F24.2
chr5	44875362	44876299	938	*	362	ENSG00000272335	44826076	44828592	+	downstream	49286	46770	NearestLocation	RP11-53O19.3
chr5	53023683	53024475	793	*	363	ENSG00000249899	52932419	52990278	-	upstream	-33405	33405	NearestLocation	CTD-2175A23.1
chr5	53023683	53024475	793	*	363	ENSG00000164171	52989326	53094779	+	inside	34357	34357	Overlapping	ITGA2
chr5	53069395	53070537	1143	*	364	ENSG00000164171	52989326	53094779	+	inside	80069	24242	Overlapping	ITGA2
chr5	53069395	53070537	1143	*	364	ENSG00000272123	53089016	53089468	-	downstream	20073	18479	NearestLocation	CTD-2366F13.2
chr5	55364132	55365389	1258	*	365	ENSG00000039123	55307760	55425581	+	inside	56372	56372	Overlapping	SKIV2L2
chr5	55364132	55365389	1258	*	365	ENSG00000271410	55356308	55357523	-	upstream	-6609	6609	NearestLocation	RP11-506H20.2
chr5	55420434	55421791	1358	*	366	ENSG00000039123	55307760	55425581	+	inside	112674	3790	Overlapping	SKIV2L2
chr5	55420434	55421791	1358	*	366	ENSG00000279883	55484403	55485086	+	upstream	-63969	62612	NearestLocation	CTD-2315M5.2
chr5	55868507	55869445	939	*	367	ENSG00000164509	55851379	55922853	+	inside	17128	17128	NearestLocation	IL31RA
chr5	55997604	55998192	589	*	368	ENSG00000227908	55995167	56003649	+	inside	2437	2437	Overlapping	FLJ31104
chr5	55997604	55998192	589	*	368	ENSG00000238326	56000518	56000621	-	downstream	3017	2326	NearestLocation	snoU13
chr5	56011598	56013160	1563	*	369	ENSG00000238326	56000518	56000621	-	upstream	-10977	10977	NearestLocation	snoU13
chr5	56026669	56027421	753	*	370	ENSG00000238326	56000518	56000621	-	upstream	-26048	26048	NearestLocation	snoU13
chr5	57692689	57693527	839	*	371	ENSG00000249198	57751192	57751717	-	downstream	59028	57665	NearestLocation	RP11-772C9.1
chr5	59098826	59099801	976	*	372	ENSG00000113448	58969038	60522120	-	inside	1423294	129788	Overlapping	PDE4D
chr5	59098826	59099801	976	*	372	ENSG00000247345	59039761	59063503	+	downstream	59065	35323	NearestLocation	RP11-266N13.2
chr5	59760614	59761697	1084	*	373	ENSG00000113448	58969038	60522120	-	inside	761506	760423	Overlapping	PDE4D
chr5	59760614	59761697	1084	*	373	ENSG00000202601	59703606	59703703	-	upstream	-56911	56911	NearestLocation	MIR582
chr5	65190004	65191115	1112	*	374	ENSG00000049192	65148736	65481920	-	inside	291916	41268	Overlapping	ADAMTS6
chr5	65190004	65191115	1112	*	374	ENSG00000248288	65209921	65210948	+	upstream	-19917	18806	NearestLocation	CTD-2194F4.2
chr5	66539970	66540635	666	*	375	ENSG00000250313	66507544	66511604	-	upstream	-28366	28366	NearestLocation	RP11-5P22.3
chr5	67003641	67004245	605	*	376	ENSG00000069020	66596361	67169595	+	inside	407280	165350	Overlapping	MAST4
chr5	67003641	67004245	605	*	376	ENSG00000229666	67001383	67003953	-	overlapStart	312	292	NearestLocation	MAST4-AS1
chr5	67031683	67032703	1021	*	377	ENSG00000069020	66596361	67169595	+	inside	435322	136892	Overlapping	MAST4
chr5	67031683	67032703	1021	*	377	ENSG00000229666	67001383	67003953	-	upstream	-27730	27730	NearestLocation	MAST4-AS1
chr5	67206650	67207600	951	*	378	ENSG00000134061	67179613	67196799	-	upstream	-9851	9851	NearestLocation	CD180
chr5	68433733	68434934	1202	*	379	ENSG00000248884	68430427	68434481	-	overlapStart	748	453	NearestLocation	CTC-537E7.3
chr5	68464371	68465079	709	*	380	ENSG00000248884	68430427	68434481	-	upstream	-29890	29890	NearestLocation	CTC-537E7.3
chr5	71601251	71602368	1118	*	381	ENSG00000131844	71587288	71658704	+	inside	13963	13963	NearestLocation	MCCC2
chr5	72347684	72348545	862	*	382	ENSG00000113048	72219409	72320646	-	upstream	-27038	27038	NearestLocation	MRPS27
chr5	72347684	72348545	862	*	382	ENSG00000049883	72320367	72368395	+	inside	27317	19850	Overlapping	PTCD2
chr5	74575405	74576552	1148	*	383	ENSG00000248673	74369376	74536976	-	upstream	-38429	38429	NearestLocation	LINC01331
chr5	75320773	75321663	891	*	384	ENSG00000247372	75320155	75336914	-	inside	16141	618	Overlapping	CTD-2235C13.2
chr5	75320773	75321663	891	*	384	ENSG00000113161	75336329	75362104	+	upstream	-15556	14666	NearestLocation	HMGCR
chr5	75566585	75567416	832	*	385	ENSG00000122008	75511756	75601144	+	inside	54829	33728	Overlapping	POLK
chr5	75566585	75567416	832	*	385	ENSG00000251724	75538598	75538658	-	upstream	-27927	27927	NearestLocation	RNU7-175P
chr5	76269482	76270728	1247	*	386	ENSG00000122012	76083172	76353939	+	inside	186310	83211	Overlapping	SV2C
chr5	76269482	76270728	1247	*	386	ENSG00000251107	76280956	76281267	+	upstream	-11474	10228	NearestLocation	PDCD5P2
chr5	76367644	76368558	915	*	387	ENSG00000251235	76376675	76377149	+	upstream	-9031	8117	NearestLocation	SNRPCP2
chr5	76521048	76521871	824	*	388	ENSG00000145703	76403249	76708132	+	inside	117799	117799	Overlapping	IQGAP2
chr5	76521048	76521871	824	*	388	ENSG00000250574	76510440	76510766	+	downstream	10608	10282	NearestLocation	CTD-2275D10.2
chr5	76547242	76547997	756	*	389	ENSG00000145703	76403249	76708132	+	inside	143993	143993	Overlapping	IQGAP2
chr5	76547242	76547997	756	*	389	ENSG00000250574	76510440	76510766	+	downstream	36802	36476	NearestLocation	CTD-2275D10.2
chr5	76738809	76739520	712	*	390	ENSG00000225407	76691439	76716215	-	upstream	-22594	22594	NearestLocation	CTD-2384B11.2
chr5	76790144	76791670	1527	*	391	ENSG00000164251	76818933	76835315	+	upstream	-28789	27263	NearestLocation	F2RL1
chr5	77662479	77663324	846	*	392	ENSG00000171540	77628712	77639688	-	upstream	-22791	22791	NearestLocation	OTP
chr5	77777309	77778053	745	*	393	ENSG00000171530	77691166	77868780	-	inside	91471	86143	Overlapping	TBCA
chr5	77777309	77778053	745	*	393	ENSG00000213763	77784881	77786003	+	upstream	-7572	6828	NearestLocation	ACTBP2
chr5	80125337	80126683	1347	*	394	ENSG00000164300	80111651	80256079	-	inside	130742	13686	Overlapping	SERINC5
chr5	80125337	80126683	1347	*	394	ENSG00000251675	80128361	80143883	+	upstream	-3024	1678	NearestLocation	CTC-458I2.2
chr5	80246978	80247856	879	*	395	ENSG00000164300	80111651	80256079	-	inside	9101	8223	NearestLocation	SERINC5
chr5	82365579	82366302	724	*	396	ENSG00000205464	82279462	82386977	+	inside	86117	20675	NearestLocation	ATP6AP1L
chr5	82969145	82969977	833	*	397	ENSG00000248400	82968888	82977153	+	inside	257	257	NearestLocation	ST13P12
chr5	88785238	88786420	1183	*	398	ENSG00000250377	88692645	88693972	-	upstream	-91266	91266	NearestLocation	CTC-467M3.3
chr5	88785238	88786420	1183	*	398	ENSG00000081189	88717117	88904257	-	inside	119019	68121	Overlapping	MEF2C
chr5	89313006	89314660	1655	*	399	ENSG00000248309	88883328	89466398	+	inside	429678	151738	Overlapping	MEF2C-AS1
chr5	89313006	89314660	1655	*	399	ENSG00000250831	89466537	89470039	-	downstream	157033	151877	NearestLocation	CTD-2232E5.2
chr5	91162364	91163545	1182	*	400	ENSG00000164199	90529344	91164221	+	inside	633020	676	Overlapping	ADGRV1
chr5	91162364	91163545	1182	*	400	ENSG00000212930	91223419	91223967	+	upstream	-61055	59874	NearestLocation	RP11-414H23.2
chr5	91314016	91314777	762	*	401	ENSG00000248323	91303029	91314402	-	overlapStart	386	375	NearestLocation	LUCAT1
chr5	91314016	91314777	762	*	401	ENSG00000271762	91313057	91314402	-	overlapStart	386	375	NearestLocation	RP11-213H15.4
chr5	91314016	91314777	762	*	401	ENSG00000277001	91314716	91314997	-	overlapEnd	981	61	Overlapping	Metazoa_SRP
chr5	94793026	94794431	1406	*	402	ENSG00000175471	94703741	95284575	-	inside	491549	89285	Overlapping	MCTP1
chr5	94793026	94794431	1406	*	402	ENSG00000249175	94788789	94793599	+	overlapEnd	4237	573	NearestLocation	CTC-484P3.3
chr5	95712241	95713053	813	*	403	ENSG00000250240	95701249	95732295	-	inside	20054	10992	Overlapping	CTD-2154I11.2
chr5	95712241	95713053	813	*	403	ENSG00000164292	95713522	95824383	+	upstream	-1281	469	NearestLocation	RHOBTB3
chr5	96078970	96079706	737	*	404	ENSG00000251314	95962001	96631085	+	inside	116969	116969	Overlapping	CTD-2337A12.1
chr5	96078970	96079706	737	*	404	ENSG00000250551	96050115	96215519	+	inside	28855	28855	Overlapping	RP11-254I22.1
chr5	96078970	96079706	737	*	404	ENSG00000207578	96079138	96079212	+	includeFeature	-168	168	NearestLocation	MIR583
chr5	96537129	96537906	778	*	405	ENSG00000251314	95962001	96631085	+	inside	575128	93179	Overlapping	CTD-2337A12.1
chr5	96537129	96537906	778	*	405	ENSG00000153113	96525267	96779595	+	inside	11862	11862	NearestLocation	CAST
chr5	102761961	102763845	1885	*	406	ENSG00000145730	102753981	103031105	+	inside	7980	7980	NearestLocation	PAM
chr5	107486182	107487051	870	*	407	ENSG00000184349	107376889	107670895	-	inside	184713	109293	NearestLocation	EFNA5
chr5	108818355	108819126	772	*	408	ENSG00000151422	108747822	109196841	+	inside	70533	70533	Overlapping	FER
chr5	108818355	108819126	772	*	408	ENSG00000250383	108818041	108830790	-	inside	12435	314	NearestLocation	CTD-2197I11.1
chr5	109411425	109412162	738	*	409	ENSG00000198961	109334709	109409994	-	upstream	-1431	1431	NearestLocation	PJA2
chr5	110086685	110087629	945	*	410	ENSG00000253224	109884610	109885423	-	upstream	-201262	201262	NearestLocation	PGAM5P1
chr5	111271799	111272426	628	*	411	ENSG00000152495	111223653	111494886	+	inside	48146	48146	Overlapping	CAMK4
chr5	111271799	111272426	628	*	411	ENSG00000249318	111265809	111270089	-	upstream	-1710	1710	NearestLocation	AC010468.2
chr5	111530079	111530750	672	*	412	ENSG00000164211	111496033	111512590	-	upstream	-17489	17489	NearestLocation	STARD4
chr5	111530079	111530750	672	*	412	ENSG00000246859	111512226	111739726	+	inside	17853	17853	Overlapping	STARD4-AS1
chr5	112155078	112155907	830	*	413	ENSG00000129595	112142441	112419316	-	inside	264238	12637	Overlapping	EPB41L4A
chr5	112155078	112155907	830	*	413	ENSG00000224032	112160526	112164276	+	upstream	-5448	4619	NearestLocation	EPB41L4A-AS1
chr5	115461423	115462452	1030	*	414	ENSG00000249944	115489634	115489931	+	upstream	-28211	27182	NearestLocation	CTB-161J7.1
chr5	119035873	119036780	908	*	415	ENSG00000249494	119006347	119070890	-	inside	35017	29526	Overlapping	CTB-161M19.4
chr5	119035873	119036780	908	*	415	ENSG00000172869	119037772	119249138	+	upstream	-1899	992	NearestLocation	DMXL1
chr5	119324270	119324785	516	*	416	ENSG00000145779	119268692	119399688	+	inside	55578	55578	Overlapping	TNFAIP8
chr5	119324270	119324785	516	*	416	ENSG00000243333	119306343	119306631	-	upstream	-17639	17639	NearestLocation	RN7SL174P
chr5	119343509	119344629	1121	*	417	ENSG00000145779	119268692	119399688	+	inside	74817	55059	Overlapping	TNFAIP8
chr5	119343509	119344629	1121	*	417	ENSG00000243333	119306343	119306631	-	upstream	-36878	36878	NearestLocation	RN7SL174P
chr5	124528691	124529306	616	*	418	ENSG00000248296	124492775	124536348	-	inside	7657	7042	NearestLocation	CTD-2308B18.3
chr5	124583538	124584329	792	*	419	ENSG00000248296	124492775	124536348	-	upstream	-47190	47190	NearestLocation	CTD-2308B18.3
chr5	126747753	126748662	910	*	420	ENSG00000252185	126755316	126755417	-	downstream	7664	6654	NearestLocation	RNU6-752P
chr5	126804982	126805664	683	*	421	ENSG00000113368	126776623	126837020	+	inside	28359	28359	NearestLocation	LMNB1
chr5	127785175	127786176	1002	*	422	ENSG00000230561	127703389	127941634	+	inside	81786	81786	Overlapping	CCDC192
chr5	127785175	127786176	1002	*	422	ENSG00000251032	127784618	127787042	-	inside	1867	557	NearestLocation	CUL1P1
chr5	132425341	132426363	1023	*	423	ENSG00000197536	132410636	132476044	+	inside	14705	14705	Overlapping	C5orf56
chr5	132425341	132426363	1023	*	423	ENSG00000238160	132419416	132426714	-	inside	1373	351	NearestLocation	AC116366.5
chr5	134100253	134101135	883	*	424	ENSG00000081059	134114711	134151865	+	upstream	-14458	13576	NearestLocation	TCF7
chr5	134105027	134105800	774	*	425	ENSG00000081059	134114711	134151865	+	upstream	-9684	8911	NearestLocation	TCF7
chr5	137696114	137697003	890	*	426	ENSG00000146021	137617500	137736090	-	inside	39976	39087	NearestLocation	KLHL3
chr5	137736173	137738336	2164	*	427	ENSG00000146021	137617500	137736090	-	upstream	-83	83	NearestLocation	KLHL3
chr5	138354910	138355678	769	*	428	ENSG00000120733	138352596	138437028	+	inside	2314	2314	NearestLocation	KDM3B
chr5	138459144	138459876	733	*	429	ENSG00000271196	138454540	138454732	-	upstream	-4412	4412	NearestLocation	RP11-461O14.3
chr5	138900472	138901033	562	*	430	ENSG00000044115	138610967	138935034	+	inside	289505	34001	Overlapping	CTNNA1
chr5	138900472	138901033	562	*	430	ENSG00000146006	138868923	138875368	-	upstream	-25104	25104	NearestLocation	LRRTM2
chr5	139446190	139448143	1954	*	431	ENSG00000279686	139442316	139462707	-	inside	16517	3874	Overlapping	ECSCR
chr5	139446190	139448143	1954	*	431	ENSG00000200378	139447907	139448017	+	includeFeature	-1717	126	NearestLocation	RNU5B-4P
chr5	139458607	139459325	719	*	432	ENSG00000279686	139442316	139462707	-	inside	4100	3382	NearestLocation	ECSCR
chr5	139458607	139459325	719	*	432	ENSG00000249751	139448556	139462743	-	inside	4136	3418	Overlapping	ECSCR
chr5	139651686	139653092	1407	*	433	ENSG00000171604	139647299	139683882	+	inside	4387	4387	Overlapping	CXXC5
chr5	139651686	139653092	1407	*	433	ENSG00000250635	139648999	139649728	-	upstream	-1958	1958	NearestLocation	CTD-3224K15.2
chr5	141520831	141521697	867	*	434	ENSG00000240764	141489121	141512979	+	downstream	31710	7852	NearestLocation	PCDHGC5
chr5	141520831	141521697	867	*	434	ENSG00000131504	141515016	141619055	-	inside	98224	5815	Overlapping	DIAPH1
chr5	142014743	142015654	912	*	435	ENSG00000113552	141991749	142013041	-	upstream	-1702	1702	NearestLocation	GNPDA1
chr5	142015753	142016953	1201	*	436	ENSG00000113552	141991749	142013041	-	upstream	-2712	2712	NearestLocation	GNPDA1
chr5	142094901	142096405	1505	*	437	ENSG00000131507	142108505	142154443	+	upstream	-13604	12100	NearestLocation	NDFIP1
chr5	142821603	142822648	1046	*	438	ENSG00000145819	142770384	143229011	+	inside	51219	51219	Overlapping	ARHGAP26
chr5	142821603	142822648	1046	*	438	ENSG00000226272	142859604	142868922	-	downstream	47319	36956	NearestLocation	ARHGAP26-AS1
chr5	143008776	143009731	956	*	439	ENSG00000145819	142770384	143229011	+	inside	238392	219280	Overlapping	ARHGAP26
chr5	143008776	143009731	956	*	439	ENSG00000226272	142859604	142868922	-	upstream	-139854	139854	NearestLocation	ARHGAP26-AS1
chr5	144189581	144190594	1014	*	440	ENSG00000183775	144170832	144485686	+	inside	18749	18749	NearestLocation	KCTD16
chr5	145946124	145947122	999	*	441	ENSG00000156463	145936579	146081791	+	inside	9545	9545	NearestLocation	SH3RF2
chr5	149561604	149562450	847	*	442	ENSG00000183111	149551947	149634968	+	inside	9657	9657	NearestLocation	ARHGEF37
chr5	149959312	149959991	680	*	443	ENSG00000155850	149960737	149993455	+	upstream	-1425	746	NearestLocation	SLC26A2
chr5	149959312	149959991	680	*	443	LRG_684	149960737	149987400	+	upstream	-1425	746	NearestLocation	SLC26A2
chr5	150789911	150790755	845	*	444	ENSG00000256235	150777946	150796734	+	inside	11965	5979	NearestLocation	SMIM3
chr5	151202479	151203332	854	*	445	ENSG00000198624	151181052	151224145	-	inside	21666	20813	Overlapping	CCDC69
chr5	151202479	151203332	854	*	445	ENSG00000196743	151212150	151270440	+	upstream	-9671	8818	NearestLocation	GM2A
chr5	154197696	154198846	1151	*	446	ENSG00000037749	154038906	154220478	+	inside	158790	21632	Overlapping	MFAP3
chr5	154197696	154198846	1151	*	446	ENSG00000164574	154190730	154420984	+	inside	6966	6966	NearestLocation	GALNT10
chr5	154214125	154215273	1149	*	447	ENSG00000037749	154038906	154220478	+	inside	175219	5205	Overlapping	MFAP3
chr5	154214125	154215273	1149	*	447	ENSG00000164574	154190730	154420984	+	inside	23395	23395	NearestLocation	GALNT10
chr5	157099974	157100938	965	*	448	ENSG00000135077	157085832	157142869	-	inside	42895	14142	Overlapping	HAVCR2
chr5	157099974	157100938	965	*	448	ENSG00000254246	157104788	157114900	+	upstream	-4814	3850	NearestLocation	CTB-120L21.1
chr5	157172156	157173193	1038	*	449	ENSG00000113263	157142933	157255191	+	inside	29223	29223	Overlapping	ITK
chr5	157172156	157173193	1038	*	449	ENSG00000170613	157161846	157166264	-	upstream	-5892	5892	NearestLocation	FAM71B
chr5	157177801	157178542	742	*	450	ENSG00000113263	157142933	157255191	+	inside	34868	34868	Overlapping	ITK
chr5	157177801	157178542	742	*	450	LRG_189	157180896	157255099	+	upstream	-3095	2354	NearestLocation	ITK
chr5	157390493	157391173	681	*	451	ENSG00000055163	157266079	157395595	+	inside	124414	4422	Overlapping	CYFIP2
chr5	157390493	157391173	681	*	451	ENSG00000251405	157362615	157460078	-	inside	69585	27878	Overlapping	CTB-109A12.1
chr5	157390493	157391173	681	*	451	ENSG00000248544	157375741	157384950	-	upstream	-5543	5543	NearestLocation	CTB-47B11.3
chr5	157463516	157465369	1854	*	452	ENSG00000251405	157362615	157460078	-	upstream	-3438	3438	NearestLocation	CTB-109A12.1
chr5	157463516	157465369	1854	*	452	ENSG00000135074	157395534	157575775	-	inside	112259	67982	Overlapping	ADAM19
chr5	157463516	157465369	1854	*	452	ENSG00000172548	157460019	157474717	+	inside	3497	3497	Overlapping	NIPAL4
chr5	157602396	157604106	1711	*	453	ENSG00000254336	157604707	157605637	-	downstream	3241	601	NearestLocation	AC008694.2
chr5	157607201	157608246	1046	*	454	ENSG00000254336	157604707	157605637	-	upstream	-1564	1564	NearestLocation	AC008694.2
chr5	158820132	158820921	790	*	455	ENSG00000164330	158695916	159099761	-	inside	279629	124216	Overlapping	EBF1
chr5	158820132	158820921	790	*	455	ENSG00000253811	158983006	158984789	+	upstream	-162874	162085	NearestLocation	CTD-2363C16.1
chr5	159163113	159163890	778	*	456	ENSG00000145860	159157409	159210053	-	inside	46940	5704	Overlapping	RNF145
chr5	159163113	159163890	778	*	456	ENSG00000253256	159209921	159248796	+	upstream	-46808	46031	NearestLocation	CTB-11I22.1
chr5	159178662	159179978	1317	*	457	ENSG00000145860	159157409	159210053	-	inside	31391	21253	Overlapping	RNF145
chr5	159178662	159179978	1317	*	457	ENSG00000253256	159209921	159248796	+	upstream	-31259	29943	NearestLocation	CTB-11I22.1
chr5	159184778	159185771	994	*	458	ENSG00000145860	159157409	159210053	-	inside	25275	24282	Overlapping	RNF145
chr5	159184778	159185771	994	*	458	ENSG00000253256	159209921	159248796	+	upstream	-25143	24150	NearestLocation	CTB-11I22.1
chr5	159240128	159240862	735	*	459	ENSG00000253256	159209921	159248796	+	inside	30207	7934	Overlapping	CTB-11I22.1
chr5	159240128	159240862	735	*	459	ENSG00000253315	159227715	159245127	+	inside	12413	4265	Overlapping	CTB-11I22.2
chr5	159240128	159240862	735	*	459	ENSG00000252458	159230194	159230322	+	downstream	9934	9806	NearestLocation	SNORA68
chr5	159456515	159457428	914	*	460	ENSG00000249738	159310933	159805536	+	inside	145582	145582	Overlapping	AC008697.1
chr5	159456515	159457428	914	*	460	ENSG00000253298	159448556	159466276	-	inside	9761	7959	NearestLocation	AC008703.1
chr5	160539199	160540004	806	*	461	ENSG00000265237	160474402	160474483	+	downstream	64797	64716	NearestLocation	MIR3142
chr5	168793881	168794869	989	*	462	ENSG00000184347	168661733	169301129	-	inside	507248	132148	Overlapping	SLIT3
chr5	168793881	168794869	989	*	462	ENSG00000202345	168791498	168791610	+	downstream	2383	2271	NearestLocation	Y_RNA
chr5	168822394	168823594	1201	*	463	ENSG00000184347	168661733	169301129	-	inside	478735	160661	Overlapping	SLIT3
chr5	168822394	168823594	1201	*	463	ENSG00000202345	168791498	168791610	+	downstream	30896	30784	NearestLocation	Y_RNA
chr5	169545506	169546313	808	*	464	ENSG00000206614	169552449	169552555	+	upstream	-6943	6136	NearestLocation	RNU6-477P
chr5	170306028	170306887	860	*	465	ENSG00000250274	170308701	170312716	-	downstream	6688	1814	NearestLocation	CTB-114C7.4
chr5	170312474	170313989	1516	*	466	ENSG00000250274	170308701	170312716	-	overlapStart	242	242	NearestLocation	CTB-114C7.4
chr5	170466517	170467578	1062	*	467	ENSG00000182132	170353487	170736632	+	inside	113030	113030	Overlapping	KCNIP1
chr5	170466517	170467578	1062	*	467	ENSG00000253858	170483806	170486407	-	downstream	19890	16228	NearestLocation	CTB-147C13.1
chr5	170572307	170572960	654	*	468	ENSG00000182132	170353487	170736632	+	inside	218820	163672	Overlapping	KCNIP1
chr5	170572307	170572960	654	*	468	ENSG00000253858	170483806	170486407	-	upstream	-85900	85900	NearestLocation	CTB-147C13.1
chr5	170596992	170598060	1069	*	469	ENSG00000182132	170353487	170736632	+	inside	243505	138572	Overlapping	KCNIP1
chr5	170596992	170598060	1069	*	469	ENSG00000253591	170639158	170681437	-	downstream	84445	41098	NearestLocation	CTC-265N9.1
chr5	172110999	172112370	1372	*	470	ENSG00000072786	172042073	172188386	-	inside	77387	68926	NearestLocation	STK10
chr5	172173516	172174476	961	*	471	ENSG00000072786	172042073	172188386	-	inside	14870	13910	NearestLocation	STK10
chr5	172186892	172187648	757	*	472	ENSG00000072786	172042073	172188386	-	inside	1494	738	NearestLocation	STK10
chr5	172777317	172778653	1337	*	473	ENSG00000253736	172762980	172777774	+	overlapEnd	14337	457	Overlapping	RP11-779O18.3
chr5	172777317	172778653	1337	*	473	ENSG00000206741	172779982	172780094	-	downstream	2777	1329	NearestLocation	Y_RNA
chr5	172807145	172807878	734	*	474	ENSG00000253628	172816621	172819958	+	upstream	-9476	8743	NearestLocation	RP11-536N17.1
chr5	175517386	175518561	1176	*	475	ENSG00000164466	175477062	175529742	+	inside	40324	11181	Overlapping	SFXN1
chr5	175517386	175518561	1176	*	475	ENSG00000270839	175483595	175484192	-	upstream	-33194	33194	NearestLocation	CTC-571O20.1
chr5	176901742	176902299	558	*	476	ENSG00000160883	176880869	176899332	-	upstream	-2410	2410	NearestLocation	HK3
chr5	180562595	180563152	558	*	477	ENSG00000113300	180494412	180578405	+	inside	68183	15253	Overlapping	CNOT6
chr5	180562595	180563152	558	*	477	ENSG00000250749	180534184	180534642	-	upstream	-27953	27953	NearestLocation	RP11-451H23.1
chr12	666413	667758	1346	*	478	ENSG00000171840	564296	663779	-	upstream	-2634	2634	NearestLocation	NINJ2
chr12	668913	669696	784	*	479	ENSG00000171840	564296	663779	-	upstream	-5134	5134	NearestLocation	NINJ2
chr12	674052	675107	1056	*	480	ENSG00000256672	674801	684127	-	overlapEnd	10075	306	NearestLocation	RP11-218M22.2
chr12	1099072	1099947	876	*	481	ENSG00000082805	990509	1495933	+	inside	108563	108563	Overlapping	ERC1
chr12	1099072	1099947	876	*	481	ENSG00000275811	1151810	1153059	-	downstream	53987	51863	NearestLocation	HTR1DP1
chr12	2336166	2336823	658	*	482	ENSG00000151067	1970786	2697950	+	inside	365380	361127	Overlapping	CACNA1C
chr12	2336166	2336823	658	*	482	LRG_334	2053250	2697949	+	inside	282916	282916	Overlapping	CACNA1C
chr12	2336166	2336823	658	*	482	ENSG00000256721	2269776	2288937	+	downstream	66390	47229	NearestLocation	CACNA1C-IT3
chr12	2613224	2614383	1160	*	483	ENSG00000151067	1970786	2697950	+	inside	642438	83567	Overlapping	CACNA1C
chr12	2613224	2614383	1160	*	483	LRG_334	2053250	2697949	+	inside	559974	83566	Overlapping	CACNA1C
chr12	2613224	2614383	1160	*	483	ENSG00000256769	2603350	2607440	-	upstream	-5784	5784	NearestLocation	CACNA1C-AS3
chr12	2640612	2641212	601	*	484	ENSG00000151067	1970786	2697950	+	inside	669826	56738	Overlapping	CACNA1C
chr12	2640612	2641212	601	*	484	LRG_334	2053250	2697949	+	inside	587362	56737	Overlapping	CACNA1C
chr12	2640612	2641212	601	*	484	ENSG00000203648	2659937	2660969	+	upstream	-19325	18725	NearestLocation	AC007618.3
chr12	3980745	3981292	548	*	485	ENSG00000256969	4020977	4026658	+	upstream	-40232	39685	NearestLocation	RP11-320N7.2
chr12	4145515	4147090	1576	*	486	ENSG00000242444	4109661	4118132	-	upstream	-27383	27383	NearestLocation	RP11-320N7.1
chr12	4178130	4179511	1382	*	487	ENSG00000242444	4109661	4118132	-	upstream	-59998	59998	NearestLocation	RP11-320N7.1
chr12	4287720	4288304	585	*	488	ENSG00000256164	4248765	4276184	-	upstream	-11536	11536	NearestLocation	CCND2-AS1
chr12	4287720	4288304	585	*	488	ENSG00000118971	4273772	4305350	+	inside	13948	13948	Overlapping	CCND2
chr12	6345133	6346181	1049	*	489	ENSG00000265388	6344554	6344837	+	downstream	579	296	NearestLocation	RN7SL391P
chr12	6372530	6373356	827	*	490	ENSG00000111319	6346843	6377730	-	inside	5200	4374	Overlapping	SCNN1A
chr12	6372530	6373356	827	*	490	ENSG00000111321	6375045	6391571	+	upstream	-2515	1689	NearestLocation	LTBR
chr12	6426706	6427799	1094	*	491	ENSG00000224906	6438498	6438852	+	upstream	-11792	10699	NearestLocation	RP1-102E24.9
chr12	6532165	6533186	1022	*	492	ENSG00000255966	6532290	6533498	-	overlapEnd	1333	125	NearestLocation	RP5-940J5.3
chr12	8996569	8997257	689	*	493	ENSG00000139187	8950044	9010760	+	inside	46525	13503	Overlapping	KLRG1
chr12	8996569	8997257	689	*	493	ENSG00000257105	8987175	8996566	-	upstream	-3	3	NearestLocation	RP11-259O18.4
chr12	9244686	9245590	905	*	494	ENSG00000256069	9228533	9275817	-	inside	31131	16153	Overlapping	A2MP1
chr12	9244686	9245590	905	*	494	ENSG00000256427	9246497	9257960	+	upstream	-1811	907	NearestLocation	RP11-118B22.4
chr12	9364213	9365327	1115	*	495	ENSG00000260423	9367464	9397617	+	upstream	-3251	2137	NearestLocation	RP13-735L24.1
chr12	9644666	9646292	1627	*	496	ENSG00000256594	9617284	9658412	+	inside	27382	12120	Overlapping	RP11-705C15.2
chr12	9644666	9646292	1627	*	496	ENSG00000272917	9642872	9657070	+	inside	1794	1794	Overlapping	RP11-705C15.5
chr12	9644666	9646292	1627	*	496	ENSG00000256442	9647014	9648009	-	downstream	3343	722	NearestLocation	RP11-705C15.4
chr12	10303725	10304663	939	*	497	ENSG00000134539	10226058	10329600	+	inside	77667	24937	Overlapping	KLRD1
chr12	10303725	10304663	939	*	497	ENSG00000256288	10332861	10338292	-	downstream	34567	28198	NearestLocation	RP11-277P12.10
chr12	11771119	11772752	1634	*	498	ENSG00000139083	11649854	11895402	+	inside	121265	121265	NearestLocation	ETV6
chr12	11771119	11772752	1634	*	498	LRG_609	11649854	11895402	+	inside	121265	121265	NearestLocation	ETV6
chr12	11978812	11979497	686	*	499	ENSG00000121380	12049844	12211084	+	upstream	-71032	70347	NearestLocation	BCL2L14
chr12	12006786	12007682	897	*	500	ENSG00000121380	12049844	12211084	+	upstream	-43058	42162	NearestLocation	BCL2L14
chr12	12008490	12009831	1342	*	501	ENSG00000121380	12049844	12211084	+	upstream	-41354	40013	NearestLocation	BCL2L14
chr12	12016559	12017433	875	*	502	ENSG00000121380	12049844	12211084	+	upstream	-33285	32411	NearestLocation	BCL2L14
chr12	12899308	12900433	1126	*	503	ENSG00000013588	12890782	12917937	+	inside	8526	8526	NearestLocation	GPRC5A
chr12	13196159	13197013	855	*	504	ENSG00000134531	13196716	13219939	+	overlapStart	-557	297	NearestLocation	EMP1
chr12	14771724	14772484	761	*	505	ENSG00000197837	14767999	14771131	-	upstream	-593	593	NearestLocation	HIST4H4
chr12	21455497	21457188	1692	*	506	ENSG00000121350	21437615	21471252	+	inside	17882	14064	Overlapping	PYROXD1
chr12	21455497	21457188	1692	*	506	ENSG00000256021	21447545	21448314	-	upstream	-7183	7183	NearestLocation	TCEB1P31
chr12	24955225	24955909	685	*	507	ENSG00000060982	24810022	24949459	-	upstream	-5766	5766	NearestLocation	BCAT1
chr12	24955225	24955909	685	*	507	ENSG00000255921	24949163	24960158	+	inside	6062	4249	Overlapping	RP11-662I13.2
chr12	24959819	24960816	998	*	508	ENSG00000255921	24949163	24960158	+	overlapEnd	10656	339	Overlapping	RP11-662I13.2
chr12	24959819	24960816	998	*	508	ENSG00000213736	24967127	24967504	-	downstream	7685	6311	NearestLocation	RP11-662I13.1
chr12	25053991	25055433	1443	*	509	ENSG00000118308	25004342	25108334	+	inside	49649	49649	Overlapping	LRMP
chr12	25053991	25055433	1443	*	509	ENSG00000258546	25092715	25093900	-	downstream	39909	37282	NearestLocation	CENPUP2
chr12	25090391	25090988	598	*	510	ENSG00000118308	25004342	25108334	+	inside	86049	17346	Overlapping	LRMP
chr12	25090391	25090988	598	*	510	ENSG00000258546	25092715	25093900	-	downstream	3509	1727	NearestLocation	CENPUP2
chr12	26274556	26275311	756	*	511	ENSG00000123096	26121991	26299290	+	inside	152565	23979	Overlapping	SSPN
chr12	26274556	26275311	756	*	511	ENSG00000256234	26211164	26335856	-	inside	61300	60545	Overlapping	RP11-283G6.4
chr12	26274556	26275311	756	*	511	ENSG00000255750	26230819	26319720	-	inside	45164	43737	Overlapping	RP11-283G6.5
chr12	26274556	26275311	756	*	511	ENSG00000278095	26273329	26273900	-	upstream	-656	656	NearestLocation	RP11-283G6.6
chr12	26298541	26299631	1091	*	512	ENSG00000123096	26121991	26299290	+	overlapEnd	176550	341	Overlapping	SSPN
chr12	26298541	26299631	1091	*	512	ENSG00000256234	26211164	26335856	-	inside	37315	36225	Overlapping	RP11-283G6.4
chr12	26298541	26299631	1091	*	512	ENSG00000255750	26230819	26319720	-	inside	21179	20089	Overlapping	RP11-283G6.5
chr12	26298541	26299631	1091	*	512	ENSG00000255858	26315715	26317813	+	upstream	-17174	16084	NearestLocation	RP11-612B6.1
chr12	26317979	26318974	996	*	513	ENSG00000256234	26211164	26335856	-	inside	17877	16882	Overlapping	RP11-283G6.4
chr12	26317979	26318974	996	*	513	ENSG00000255750	26230819	26319720	-	inside	1741	746	Overlapping	RP11-283G6.5
chr12	26317979	26318974	996	*	513	ENSG00000255968	26318953	26421462	+	overlapStart	-974	21	NearestLocation	RP11-513G19.1
chr12	26748475	26750372	1898	*	514	ENSG00000123104	26336515	26833198	-	inside	84723	82826	Overlapping	ITPR2
chr12	26748475	26750372	1898	*	514	ENSG00000256640	26800843	26801302	+	upstream	-52368	50471	NearestLocation	RP11-666F17.2
chr12	27177511	27180389	2879	*	515	ENSG00000256226	27105151	27161393	-	upstream	-16118	16118	NearestLocation	RP11-582E3.2
chr12	27331140	27332191	1052	*	516	ENSG00000029153	27332854	27425289	+	upstream	-1714	663	NearestLocation	ARNTL2
chr12	27460215	27461233	1019	*	517	ENSG00000165935	27466810	27502185	+	upstream	-6595	5577	NearestLocation	SMCO2
chr12	27821716	27823280	1565	*	518	ENSG00000274075	27824207	27824382	-	downstream	2666	927	NearestLocation	uc_338
chr12	28252802	28254087	1286	*	519	ENSG00000123106	28133249	28581511	+	inside	119553	119553	Overlapping	CCDC91
chr12	28252802	28254087	1286	*	519	ENSG00000273989	28236227	28236828	+	downstream	16575	15974	NearestLocation	RP11-425D17.2
chr12	28497583	28498822	1240	*	520	ENSG00000123106	28133249	28581511	+	inside	364334	82689	Overlapping	CCDC91
chr12	28497583	28498822	1240	*	520	ENSG00000202187	28505394	28505528	+	upstream	-7811	6572	NearestLocation	RNA5SP355
chr12	31748820	31749694	875	*	521	ENSG00000256843	31748100	31748240	-	upstream	-580	580	NearestLocation	RP11-467L13.4
chr12	31874999	31875955	957	*	522	ENSG00000255760	31877079	31887203	-	downstream	12204	1124	NearestLocation	RP11-428G5.5
chr12	31895883	31897234	1352	*	523	ENSG00000244436	31897820	31898123	+	upstream	-1937	586	NearestLocation	RP11-428G5.1
chr12	32134350	32134990	641	*	524	ENSG00000151746	32106835	32383633	+	inside	27515	27515	Overlapping	BICD1
chr12	32134350	32134990	641	*	524	ENSG00000277342	32109076	32109602	+	downstream	25274	24748	NearestLocation	RP11-843B15.4
chr12	32603690	32604430	741	*	525	ENSG00000139132	32399529	32646050	+	inside	204161	41620	Overlapping	FGD4
chr12	32603690	32604430	741	*	525	ENSG00000087470	32679200	32745650	+	upstream	-75510	74770	NearestLocation	DNM1L
chr12	45232684	45234931	2248	*	526	ENSG00000134297	45173064	45216041	-	upstream	-16643	16643	NearestLocation	PLEKHA8P1
chr12	45232684	45234931	2248	*	526	ENSG00000177119	45215987	45440404	+	inside	16697	16697	Overlapping	ANO6
chr12	46269770	46270655	886	*	527	ENSG00000111371	46183063	46270017	-	overlapStart	247	247	NearestLocation	SLC38A1
chr12	46377353	46378355	1003	*	528	ENSG00000134294	46358189	46372867	-	upstream	-4486	4486	NearestLocation	SLC38A2
chr12	46523550	46524708	1159	*	529	ENSG00000257261	46383679	46876159	+	inside	139871	139871	Overlapping	RP11-96H19.1
chr12	46523550	46524708	1159	*	529	ENSG00000272369	46537502	46652550	+	upstream	-13952	12794	NearestLocation	RP11-446N19.1
chr12	47277895	47278619	725	*	530	ENSG00000257925	47237734	47279021	-	inside	1126	402	NearestLocation	RP11-493L12.3
chr12	47355860	47357023	1164	*	531	ENSG00000257924	47353754	47369935	+	inside	2106	2106	NearestLocation	RP11-493L12.5
chr12	47419279	47420074	796	*	532	ENSG00000257906	47415008	47420179	+	inside	4271	105	NearestLocation	RP1-90J4.1
chr12	47860254	47860964	711	*	533	ENSG00000111424	47841537	47943048	-	inside	82794	18717	Overlapping	VDR
chr12	47860254	47860964	711	*	533	ENSG00000205537	47882649	47901525	+	upstream	-22395	21685	NearestLocation	RP11-89H19.1
chr12	48750453	48751758	1306	*	534	ENSG00000257987	48727435	48765786	+	inside	23018	14028	Overlapping	LINC00935
chr12	48750453	48751758	1306	*	534	ENSG00000257653	48766194	48767323	+	upstream	-15741	14436	NearestLocation	RP11-579D7.2
chr12	49265322	49265945	624	*	535	ENSG00000167553	49188736	49274603	+	inside	76586	8658	Overlapping	TUBA1C
chr12	49265322	49265945	624	*	535	ENSG00000258101	49232790	49264756	-	upstream	-566	566	NearestLocation	RP11-977B10.2
chr12	49265322	49265945	624	*	535	ENSG00000258232	49265156	49273306	-	inside	7984	166	Overlapping	RP11-161H23.5
chr12	49703540	49704529	990	*	536	ENSG00000161791	49636499	49708165	-	inside	4625	3636	Overlapping	FMNL3
chr12	49703540	49704529	990	*	536	ENSG00000139644	49707725	49764934	+	upstream	-4185	3196	NearestLocation	TMBIM6
chr12	50246519	50247656	1138	*	537	ENSG00000050405	50175788	50283546	-	inside	37027	35890	Overlapping	LIMA1
chr12	50246519	50247656	1138	*	537	ENSG00000212496	50256238	50256344	-	downstream	9825	8582	NearestLocation	RNU6-1093P
chr12	50537291	50538066	776	*	538	ENSG00000066084	50504985	50748667	+	inside	32306	32306	NearestLocation	DIP2B
chr12	50542139	50543251	1113	*	539	ENSG00000066084	50504985	50748667	+	inside	37154	37154	NearestLocation	DIP2B
chr12	50597243	50598335	1093	*	540	ENSG00000066084	50504985	50748667	+	inside	92258	92258	Overlapping	DIP2B
chr12	50597243	50598335	1093	*	540	ENSG00000207136	50633273	50633376	+	upstream	-36030	34938	NearestLocation	RNU6-769P
chr12	53421400	53422004	605	*	541	ENSG00000135409	53423855	53431534	+	upstream	-2455	1851	NearestLocation	AMHR2
chr12	53561274	53562172	899	*	542	ENSG00000267281	53506688	53625979	-	inside	64705	54586	Overlapping	RP11-793H13.10
chr12	53561274	53562172	899	*	542	ENSG00000170653	53507856	53626410	-	inside	65136	53418	Overlapping	ATF7
chr12	53561274	53562172	899	*	542	ENSG00000275488	53574632	53576103	+	upstream	-13358	12460	NearestLocation	RP11-793H13.12
chr12	54359082	54360026	945	*	543	ENSG00000258137	54353661	54497688	+	inside	5421	5421	Overlapping	RP11-753H16.3
chr12	54359082	54360026	945	*	543	ENSG00000258086	54353792	54466985	+	inside	5290	5290	Overlapping	RP11-753H16.5
chr12	54359082	54360026	945	*	543	ENSG00000139572	54362445	54364487	-	downstream	5405	2419	NearestLocation	GPR84
chr12	54935158	54937014	1857	*	544	ENSG00000135426	54948018	54984746	-	downstream	49588	11004	NearestLocation	TESPA1
chr12	56039794	56040572	779	*	545	ENSG00000257449	56029649	56041806	-	inside	2012	1234	NearestLocation	RP11-603J24.4
chr12	56151429	56152806	1378	*	546	ENSG00000257809	56150796	56158220	-	inside	6791	633	Overlapping	RP11-603J24.14
chr12	56151429	56152806	1378	*	546	ENSG00000196465	56152256	56159647	+	overlapStart	-827	550	NearestLocation	MYL6B
chr12	56338618	56339134	517	*	547	ENSG00000110944	56334174	56340410	+	inside	4444	1276	NearestLocation	IL23A
chr12	57279916	57281040	1125	*	548	ENSG00000258830	57249609	57296484	-	inside	16568	15444	NearestLocation	RP11-123K3.4
chr12	57279916	57281040	1125	*	548	ENSG00000179912	57253762	57431005	-	inside	151089	26154	Overlapping	R3HDM2
chr12	57478075	57478897	823	*	549	ENSG00000123329	57472255	57488814	-	inside	10739	5820	Overlapping	ARHGAP9
chr12	57478075	57478897	823	*	549	ENSG00000166986	57475445	57517569	+	inside	2630	2630	NearestLocation	MARS
chr12	57479487	57480191	705	*	550	ENSG00000123329	57472255	57488814	-	inside	9327	7232	Overlapping	ARHGAP9
chr12	57479487	57480191	705	*	550	ENSG00000166986	57475445	57517569	+	inside	4042	4042	NearestLocation	MARS
chr12	57898811	57899981	1171	*	551	ENSG00000245651	57869835	57896482	-	upstream	-2329	2329	NearestLocation	RP11-620J15.2
chr12	59055308	59055970	663	*	552	ENSG00000257443	58920639	59064238	+	inside	134669	8268	Overlapping	RP11-150C16.1
chr12	59055308	59055970	663	*	552	ENSG00000257288	59052980	59054184	-	upstream	-1124	1124	NearestLocation	RP11-557F20.2
chr12	62640745	62641687	943	*	553	ENSG00000241941	62658823	62659225	+	upstream	-18078	17136	NearestLocation	RPL32P26
chr12	65656455	65657489	1035	*	554	ENSG00000256915	65644334	65663299	+	inside	12121	5810	Overlapping	RP11-221N13.4
chr12	65656455	65657489	1035	*	554	ENSG00000213344	65645992	65646462	-	upstream	-9993	9993	NearestLocation	PCNPP3
chr12	66203569	66204583	1015	*	555	ENSG00000090376	66188879	66254622	+	inside	14690	14690	NearestLocation	IRAK3
chr12	66947053	66947700	648	*	556	ENSG00000256248	66891876	67069162	-	inside	122109	55177	Overlapping	RP11-123O10.4
chr12	66947053	66947700	648	*	556	ENSG00000279310	67065018	67065278	-	downstream	118225	117318	NearestLocation	RP11-123O10.1
chr12	67759542	67761083	1542	*	557	ENSG00000279505	67753701	67753817	+	downstream	5841	5725	NearestLocation	RP11-43N5.2
chr12	67827582	67828614	1033	*	558	ENSG00000279505	67753701	67753817	+	downstream	73881	73765	NearestLocation	RP11-43N5.2
chr12	68037467	68038159	693	*	559	ENSG00000255733	67989445	68234686	+	inside	48022	48022	Overlapping	IFNG-AS1
chr12	68037467	68038159	693	*	559	ENSG00000236946	68035767	68036853	+	downstream	1700	614	NearestLocation	HNRNPA1P70
chr12	68258897	68260064	1168	*	560	ENSG00000127318	68248242	68253607	-	upstream	-5290	5290	NearestLocation	IL22
chr12	69052448	69053505	1058	*	561	ENSG00000135678	68842197	68971570	-	upstream	-80878	80878	NearestLocation	CPM
chr12	69068071	69069006	936	*	562	ENSG00000135678	68842197	68971570	-	upstream	-96501	96501	NearestLocation	CPM
chr12	75489381	75490191	811	*	563	ENSG00000139278	75480680	75503853	+	inside	8701	8701	Overlapping	GLIPR1
chr12	75489381	75490191	811	*	563	ENSG00000257497	75483454	75489820	-	overlapStart	439	371	NearestLocation	RP11-585P4.5
chr12	75913384	75913894	511	*	564	ENSG00000258077	75563202	75984015	-	inside	70631	70121	Overlapping	RP11-114H23.1
chr12	75913384	75913894	511	*	564	ENSG00000258091	75926213	75926467	+	upstream	-12829	12319	NearestLocation	RP11-290L1.6
chr12	75944062	75945229	1168	*	565	ENSG00000258077	75563202	75984015	-	inside	39953	38786	Overlapping	RP11-114H23.1
chr12	75944062	75945229	1168	*	565	ENSG00000243420	75957833	75958130	-	downstream	14068	12604	NearestLocation	RN7SL734P
chr12	75977706	75979774	2069	*	566	ENSG00000258077	75563202	75984015	-	inside	6309	4241	NearestLocation	RP11-114H23.1
chr12	76158444	76159337	894	*	567	ENSG00000252858	76139567	76139671	+	downstream	18877	18773	NearestLocation	RNU6-1271P
chr12	76183361	76184224	864	*	568	ENSG00000252858	76139567	76139671	+	downstream	43794	43690	NearestLocation	RNU6-1271P
chr12	76455252	76456289	1038	*	569	ENSG00000091039	76351797	76559809	-	inside	104557	103455	NearestLocation	OSBPL8
chr12	88241932	88242797	866	*	570	ENSG00000139324	88142296	88199887	+	downstream	99636	42045	NearestLocation	TMTC3
chr12	89162313	89163489	1177	*	571	ENSG00000257156	89048187	89309553	-	inside	147240	114126	Overlapping	RP11-13A1.3
chr12	89162313	89163489	1177	*	571	ENSG00000238302	89282223	89282285	-	downstream	119972	118734	NearestLocation	RNU7-120P
chr12	89225213	89226615	1403	*	572	ENSG00000257156	89048187	89309553	-	inside	84340	82938	Overlapping	RP11-13A1.3
chr12	89225213	89226615	1403	*	572	ENSG00000238302	89282223	89282285	-	downstream	57072	55608	NearestLocation	RNU7-120P
chr12	89494174	89495758	1585	*	573	ENSG00000139323	89419718	89526024	-	inside	31850	30266	Overlapping	POC1B
chr12	89494174	89495758	1585	*	573	ENSG00000226982	89500093	89502670	+	upstream	-5919	4335	NearestLocation	CENPCP1
chr12	89663553	89664657	1105	*	574	ENSG00000070961	89588049	89709300	-	inside	45747	44643	Overlapping	ATP2B1
chr12	89663553	89664657	1105	*	574	ENSG00000271614	89708959	89712590	+	upstream	-45406	44302	NearestLocation	LINC00936
chr12	89756450	89757358	909	*	575	ENSG00000252823	89754059	89754152	+	downstream	2391	2298	NearestLocation	RNU6-148P
chr12	90043067	90043879	813	*	576	ENSG00000257194	90107739	90112779	+	upstream	-64672	63860	NearestLocation	RP11-567C2.1
chr12	90279972	90281285	1314	*	577	ENSG00000258183	90280894	90300340	+	overlapStart	-922	391	NearestLocation	RP11-753N8.1
chr12	92134491	92135740	1250	*	578	ENSG00000257242	91984976	92142914	-	inside	8423	7174	NearestLocation	LINC01619
chr12	92470376	92471222	847	*	579	ENSG00000266923	92421531	92483680	+	inside	48845	12458	Overlapping	RP11-693J15.4
chr12	92470376	92471222	847	*	579	ENSG00000205056	92466451	92492091	+	inside	3925	3925	NearestLocation	RP11-693J15.5
chr12	92551676	92552577	902	*	580	ENSG00000258262	92530460	92531324	+	downstream	21216	20352	NearestLocation	RP11-693J15.3
chr12	92593391	92594829	1439	*	581	ENSG00000258262	92530460	92531324	+	downstream	62931	62067	NearestLocation	RP11-693J15.3
chr12	93784764	93786049	1286	*	582	ENSG00000169372	93677375	93894840	+	inside	107389	107389	Overlapping	CRADD
chr12	93784764	93786049	1286	*	582	ENSG00000264978	93831076	93831372	+	upstream	-46312	45027	NearestLocation	RN7SL630P
chr12	93982790	93983463	674	*	583	ENSG00000223126	94008739	94009047	-	downstream	26257	25276	NearestLocation	RN7SKP263
chr12	94099994	94100771	778	*	584	ENSG00000257360	94140077	94141337	+	upstream	-40083	39306	NearestLocation	RP11-74K11.1
chr12	95102769	95103755	987	*	585	ENSG00000180263	95076749	95217482	-	inside	114713	26020	Overlapping	FGD6
chr12	95102769	95103755	987	*	585	ENSG00000257121	95100531	95101045	+	downstream	2238	1724	NearestLocation	RP11-129B9.2
chr12	96176549	96177613	1065	*	586	ENSG00000283422	96160692	96172126	-	upstream	-4423	4423	NearestLocation	RP11-256L6.5
chr12	96425191	96426004	814	*	587	ENSG00000258272	96422326	96485442	-	inside	60251	2865	Overlapping	RP11-510I5.4
chr12	96425191	96426004	814	*	587	ENSG00000252827	96427200	96427486	-	downstream	2295	1196	NearestLocation	RN7SKP11
chr12	96445554	96446708	1155	*	588	ENSG00000258272	96422326	96485442	-	inside	39888	23228	Overlapping	RP11-510I5.4
chr12	96445554	96446708	1155	*	588	ENSG00000252827	96427200	96427486	-	upstream	-18068	18068	NearestLocation	RN7SKP11
chr12	98656573	98657393	821	*	589	ENSG00000120868	98645141	98735433	+	inside	11432	11432	NearestLocation	APAF1
chr12	100141449	100142148	700	*	590	ENSG00000111647	100028455	100142848	-	inside	1399	700	NearestLocation	UHRF1BP1L
chr12	101793260	101794191	932	*	591	ENSG00000111670	101745497	101830938	-	inside	37678	36747	Overlapping	GNPTAB
chr12	101793260	101794191	932	*	591	ENSG00000222932	101796410	101796502	-	downstream	3242	2219	NearestLocation	RNU6-172P
chr12	101819289	101820030	742	*	592	ENSG00000111670	101745497	101830938	-	inside	11649	10908	NearestLocation	GNPTAB
chr12	103505154	103506001	848	*	593	ENSG00000257994	103505411	103506174	-	overlapEnd	1020	173	NearestLocation	RP11-626I20.2
chr12	104671370	104672317	948	*	594	ENSG00000171310	104455295	104762014	+	inside	216075	89697	Overlapping	CHST11
chr12	104671370	104672317	948	*	594	ENSG00000264295	104591633	104591716	+	downstream	79737	79654	NearestLocation	MIR3922
chr12	106288210	106288989	780	*	595	ENSG00000136026	106237877	106304279	-	inside	16069	15290	Overlapping	CKAP4
chr12	106288210	106288989	780	*	595	ENSG00000238609	106282927	106282989	-	upstream	-5221	5221	NearestLocation	RNU7-94P
chr12	107329324	107330214	891	*	596	ENSG00000151136	107318413	107659642	+	inside	10911	10911	NearestLocation	BTBD11
chr12	108690867	108692097	1231	*	597	ENSG00000110880	108645109	108731596	-	inside	40729	39499	Overlapping	CORO1C
chr12	108690867	108692097	1231	*	597	ENSG00000238457	108668448	108668508	+	downstream	22419	22359	NearestLocation	RNU7-169P
chr12	109980915	109981761	847	*	598	ENSG00000139437	109900264	109983841	+	inside	80651	2080	Overlapping	TCHP
chr12	109980915	109981761	847	*	598	ENSG00000139436	109929792	109996389	-	inside	15474	14628	NearestLocation	GIT2
chr12	110577194	110579852	2659	*	599	ENSG00000196850	110533245	110583320	-	inside	6126	3468	NearestLocation	PPTC7
chr12	111399298	111400097	800	*	600	ENSG00000257595	111369282	111403310	+	inside	30016	3213	Overlapping	RP3-473L9.4
chr12	111399298	111400097	800	*	600	ENSG00000111252	111405948	111451623	+	upstream	-6650	5851	NearestLocation	SH2B3
chr12	111399298	111400097	800	*	600	LRG_621	111405948	111451623	+	upstream	-6650	5851	NearestLocation	SH2B3
chr12	111546455	111547347	893	*	601	ENSG00000204842	111452214	111599676	-	inside	53221	52329	Overlapping	ATXN2
chr12	111546455	111547347	893	*	601	ENSG00000272215	111564821	111564883	-	downstream	18428	17474	NearestLocation	U7
chr12	112095893	112097139	1247	*	602	ENSG00000111300	112026689	112109022	-	inside	13129	11883	NearestLocation	NAA25
chr12	112302874	112303708	835	*	603	ENSG00000173064	112160188	112382439	-	inside	79565	78731	Overlapping	HECTD4
chr12	112302874	112303708	835	*	603	ENSG00000213152	112301870	112302663	-	upstream	-211	211	NearestLocation	RPL7AP60
chr12	116960006	116960897	892	*	604	ENSG00000174989	116910956	117031148	+	inside	49050	49050	Overlapping	FBXW8
chr12	116960006	116960897	892	*	604	ENSG00000274554	116948738	116951422	-	upstream	-8584	8584	NearestLocation	RP11-240G22.5
chr12	120011556	120012822	1267	*	605	ENSG00000135127	119989869	120094494	+	inside	21687	21687	Overlapping	BICDL1
chr12	120011556	120012822	1267	*	605	ENSG00000278250	120018900	120019261	+	upstream	-7344	6078	NearestLocation	Metazoa_SRP
chr12	120013728	120014407	680	*	606	ENSG00000135127	119989869	120094494	+	inside	23859	23859	Overlapping	BICDL1
chr12	120013728	120014407	680	*	606	ENSG00000278250	120018900	120019261	+	upstream	-5172	4493	NearestLocation	Metazoa_SRP
chr12	120230989	120231990	1002	*	607	ENSG00000089159	120210439	120265771	-	inside	34782	20550	Overlapping	PXN
chr12	120230989	120231990	1002	*	607	ENSG00000275936	120224744	120225421	+	downstream	6245	5568	NearestLocation	RP1-278C19.8
chr12	120797521	120798175	655	*	608	ENSG00000255946	120740470	120761592	-	upstream	-35929	35929	NearestLocation	RP11-173P15.7
chr12	120797521	120798175	655	*	608	ENSG00000157837	120762510	120904371	-	inside	106850	35011	Overlapping	SPPL3
chr12	121033651	121034459	809	*	609	ENSG00000135114	121019111	121039242	-	inside	5591	4783	NearestLocation	OASL
chr12	121036264	121037411	1148	*	610	ENSG00000135114	121019111	121039242	-	inside	2978	1831	NearestLocation	OASL
chr12	121182135	121183038	904	*	611	ENSG00000089041	121132819	121188032	+	inside	49316	4994	Overlapping	P2RX7
chr12	121182135	121183038	904	*	611	ENSG00000274029	121190868	121191518	+	upstream	-8733	7830	NearestLocation	RP11-340F14.6
chr12	121400714	121401358	645	*	612	ENSG00000170633	121400041	121430623	+	inside	673	673	NearestLocation	RNF34
chr12	121888222	121889056	835	*	613	ENSG00000110801	121888731	121918297	+	overlapStart	-509	325	NearestLocation	PSMD9
chr12	121888222	121889056	835	*	613	ENSG00000256950	121888809	121921470	+	overlapStart	-587	247	NearestLocation	RP11-87C12.2
chr12	121992033	121992790	758	*	614	ENSG00000158023	121917862	122003927	+	inside	74171	11137	Overlapping	WDR66
chr12	121992033	121992790	758	*	614	ENSG00000110987	122019422	122062044	+	upstream	-27389	26632	NearestLocation	BCL7A
chr12	122108525	122109269	745	*	615	ENSG00000175727	122078722	122147347	+	inside	29803	29803	NearestLocation	MLXIP
chr12	122400219	122400960	742	*	616	ENSG00000130779	122271432	122422632	-	inside	22413	21672	Overlapping	CLIP1
chr12	122400219	122400960	742	*	616	ENSG00000257097	122395542	122400857	+	overlapEnd	4677	103	NearestLocation	CLIP1-AS1
chr12	122946647	122947346	700	*	617	ENSG00000150967	122920951	122981649	-	inside	35002	25696	Overlapping	ABCB9
chr12	122946647	122947346	700	*	617	ENSG00000111325	122974580	122980043	+	upstream	-27933	27234	NearestLocation	OGFOD2
chr12	124681307	124681792	486	*	618	ENSG00000279087	124637999	124638444	-	upstream	-42863	42863	NearestLocation	RP11-83B20.10
chr12	124684724	124685520	797	*	619	ENSG00000279931	124725524	124725934	+	upstream	-40800	40004	NearestLocation	RP11-13J12.2
chr12	124713472	124714277	806	*	620	ENSG00000279931	124725524	124725934	+	upstream	-12052	11247	NearestLocation	RP11-13J12.2
chr12	124774177	124775259	1083	*	621	ENSG00000279931	124725524	124725934	+	downstream	48653	48243	NearestLocation	RP11-13J12.2
chr12	124919090	124920561	1472	*	622	ENSG00000150991	124911604	124917368	-	upstream	-1722	1722	NearestLocation	UBC
chr12	126772139	126772868	730	*	623	ENSG00000256128	126729787	126772411	-	overlapStart	272	272	NearestLocation	LINC00944
chr20	881118	881884	767	*	624	ENSG00000101280	869899	916317	-	inside	35199	11219	NearestLocation	ANGPT4
chr20	1376257	1378748	2492	*	625	ENSG00000274322	1317571	1393096	-	inside	16839	14348	NearestLocation	RP11-314N13.10
chr20	1376257	1378748	2492	*	625	ENSG00000234684	1325405	1378734	+	overlapEnd	50852	14	Overlapping	SDCBP2-AS1
chr20	1376257	1378748	2492	*	625	ENSG00000088832	1368978	1393172	-	inside	16915	7279	Overlapping	FKBP1A
chr20	2118579	2119646	1068	*	626	ENSG00000125834	2101611	2177038	+	inside	16968	16968	NearestLocation	STK35
chr20	2131160	2131987	828	*	627	ENSG00000125834	2101611	2177038	+	inside	29549	29549	NearestLocation	STK35
chr20	3383930	3384674	745	*	628	ENSG00000088854	3249305	3407625	-	inside	23695	22951	Overlapping	C20orf194
chr20	3383930	3384674	745	*	628	ENSG00000201346	3384229	3384440	+	includeFeature	-299	234	NearestLocation	U3
chr20	3811112	3812206	1095	*	629	ENSG00000275491	3808357	3812434	+	inside	2755	228	Overlapping	RP5-1009E24.8
chr20	3811112	3812206	1095	*	629	ENSG00000274949	3811384	3823882	+	overlapStart	-272	272	NearestLocation	RP5-1009E24.9
chr20	4082391	4083057	667	*	630	ENSG00000205300	4070152	4075165	-	upstream	-7226	7226	NearestLocation	RP11-352D3.2
chr20	4665686	4666666	981	*	631	ENSG00000171867	4686236	4701590	+	upstream	-20550	19570	NearestLocation	PRNP
chr20	4685948	4686424	477	*	632	ENSG00000171867	4686236	4701590	+	overlapStart	-288	188	NearestLocation	PRNP
chr20	8156213	8157174	962	*	633	ENSG00000182621	8077251	8968360	+	inside	78962	78962	Overlapping	PLCB1
chr20	8156213	8157174	962	*	633	ENSG00000226262	8097824	8099774	-	upstream	-56439	56439	NearestLocation	PHKBP1
chr20	8361074	8361988	915	*	634	ENSG00000182621	8077251	8968360	+	inside	283823	283823	Overlapping	PLCB1
chr20	8361074	8361988	915	*	634	ENSG00000225479	8248704	8256918	+	downstream	112370	104156	NearestLocation	PLCB1-IT1
chr20	8454181	8455012	832	*	635	ENSG00000182621	8077251	8968360	+	inside	376930	376930	Overlapping	PLCB1
chr20	8454181	8455012	832	*	635	ENSG00000225479	8248704	8256918	+	downstream	205477	197263	NearestLocation	PLCB1-IT1
chr20	10446689	10447481	793	*	636	ENSG00000149346	10435303	10636829	+	inside	11386	11386	NearestLocation	SLX4IP
chr20	10558480	10559422	943	*	637	ENSG00000149346	10435303	10636829	+	inside	123177	77407	Overlapping	SLX4IP
chr20	10558480	10559422	943	*	637	ENSG00000235036	10612861	10614229	-	downstream	55749	53439	NearestLocation	RP5-1099D15.1
chr20	10598381	10599374	994	*	638	ENSG00000149346	10435303	10636829	+	inside	163078	37455	Overlapping	SLX4IP
chr20	10598381	10599374	994	*	638	ENSG00000235036	10612861	10614229	-	downstream	15848	13487	NearestLocation	RP5-1099D15.1
chr20	13247263	13248311	1049	*	639	ENSG00000101230	13221771	13300651	+	inside	25492	25492	Overlapping	ISM1
chr20	13247263	13248311	1049	*	639	ENSG00000225956	13244064	13245369	-	upstream	-1894	1894	NearestLocation	RP5-1077I2.3
chr20	17992122	17992855	734	*	640	ENSG00000125850	17956979	18059188	-	inside	67066	35143	Overlapping	OVOL2
chr20	17992122	17992855	734	*	640	ENSG00000218902	18011955	18012284	+	upstream	-19833	19100	NearestLocation	PTMAP3
chr20	23142985	23143825	841	*	641	ENSG00000279164	23148086	23149939	+	upstream	-5101	4261	NearestLocation	RP4-737E23.5
chr20	32255048	32255897	850	*	642	ENSG00000101350	32277664	32335011	+	upstream	-22616	21767	NearestLocation	KIF3B
chr20	32354848	32356271	1424	*	643	ENSG00000277692	32355053	32355734	+	includeFeature	-205	205	NearestLocation	RP11-358N2.2
chr20	32554273	32555190	918	*	644	ENSG00000197183	32443059	32585074	-	inside	30801	29884	Overlapping	NOL4L
chr20	32554273	32555190	918	*	644	ENSG00000283233	32447596	32584890	-	inside	30617	29700	Overlapping	AL034550.1
chr20	32554273	32555190	918	*	644	ENSG00000233293	32561093	32573888	+	upstream	-6820	5903	NearestLocation	RP11-410N8.3
chr20	35092799	35094120	1322	*	645	ENSG00000100991	35002404	35092871	-	overlapStart	72	72	NearestLocation	TRPC4AP
chr20	35305492	35306538	1047	*	646	ENSG00000125998	35285731	35292401	-	upstream	-13091	13091	NearestLocation	FAM83C
chr20	35305492	35306538	1047	*	646	ENSG00000101019	35302566	35412141	-	inside	106649	2926	Overlapping	UQCC1
chr20	35311277	35312041	765	*	647	ENSG00000125998	35285731	35292401	-	upstream	-18876	18876	NearestLocation	FAM83C
chr20	35311277	35312041	765	*	647	ENSG00000101019	35302566	35412141	-	inside	100864	8711	Overlapping	UQCC1
chr20	36594113	36595256	1144	*	648	ENSG00000259399	36574553	36612384	+	inside	19560	17128	Overlapping	TGIF2-C20orf24
chr20	36594113	36595256	1144	*	648	ENSG00000101084	36605734	36612557	+	upstream	-11621	10478	NearestLocation	C20orf24
chr20	37686928	37687787	860	*	649	ENSG00000132792	37693955	37872129	+	upstream	-7027	6168	NearestLocation	CTNNBL1
chr20	38764807	38765502	696	*	650	ENSG00000101442	38748442	38772520	+	inside	16365	7018	Overlapping	ACTR5
chr20	38764807	38765502	696	*	650	ENSG00000199691	38761528	38761842	+	downstream	3279	2965	NearestLocation	RN7SKP173
chr20	38843188	38843990	803	*	651	ENSG00000101445	38805705	38923024	+	inside	37483	37483	Overlapping	PPP1R16B
chr20	38843188	38843990	803	*	651	ENSG00000240474	38872770	38873074	+	upstream	-29582	28780	NearestLocation	RN7SL116P
chr20	41003085	41004140	1056	*	652	ENSG00000222612	41024205	41024394	+	upstream	-21120	20065	NearestLocation	RNU2-52P
chr20	43942440	43943146	707	*	653	ENSG00000124191	43914864	44069616	+	inside	27576	27576	NearestLocation	TOX2
chr20	43954951	43956125	1175	*	654	ENSG00000124191	43914864	44069616	+	inside	40087	40087	NearestLocation	TOX2
chr20	43974924	43975869	946	*	655	ENSG00000124191	43914864	44069616	+	inside	60060	60060	Overlapping	TOX2
chr20	43974924	43975869	946	*	655	ENSG00000241229	44007248	44007537	+	upstream	-32324	31379	NearestLocation	RN7SL443P
chr20	44495135	44496689	1555	*	656	ENSG00000124120	44475886	44494603	+	downstream	19249	532	NearestLocation	TTPAL
chr20	44495135	44496689	1555	*	656	ENSG00000132824	44496221	44522109	-	overlapEnd	26974	468	Overlapping	SERINC3
chr20	44552656	44553967	1312	*	657	ENSG00000168734	44531785	44624247	+	inside	20871	20871	NearestLocation	PKIG
chr20	45035803	45036916	1114	*	658	ENSG00000101109	44966474	45079959	+	inside	69329	43043	Overlapping	STK4
chr20	45035803	45036916	1114	*	658	LRG_535	44966479	45079953	+	inside	69324	43037	Overlapping	STK4
chr20	45035803	45036916	1114	*	658	ENSG00000252021	45004348	45004454	+	downstream	31455	31349	NearestLocation	Y_RNA
chr20	45355096	45355815	720	*	659	ENSG00000204070	45361937	45376798	+	upstream	-6841	6122	NearestLocation	SYS1
chr20	45752478	45753253	776	*	660	ENSG00000124116	45747944	45791932	-	inside	39454	4534	Overlapping	WFDC3
chr20	45752478	45753253	776	*	660	ENSG00000168630	45749920	45750074	+	downstream	2558	2404	NearestLocation	SPINT5P
chr20	47198187	47198907	721	*	661	ENSG00000264901	47166967	47167058	+	downstream	31220	31129	NearestLocation	MIR3616
chr20	47457162	47458090	929	*	662	ENSG00000234075	47478214	47479010	-	downstream	21848	20124	NearestLocation	RPL35AP
chr20	47486985	47487997	1013	*	663	ENSG00000202186	47484278	47484381	-	upstream	-2604	2604	NearestLocation	RNU6-497P
chr20	47497951	47498834	884	*	664	ENSG00000124151	47501902	47656877	+	upstream	-3951	3068	NearestLocation	NCOA3
chr20	47610211	47611049	839	*	665	ENSG00000124151	47501902	47656877	+	inside	108309	45828	Overlapping	NCOA3
chr20	47610211	47611049	839	*	665	ENSG00000229853	47630266	47631438	-	downstream	21227	19217	NearestLocation	RP5-1049G16.4
chr20	48823594	48824661	1068	*	666	ENSG00000124126	48624252	48827883	-	inside	4289	3222	NearestLocation	PREX1
chr20	48823594	48824661	1068	*	666	ENSG00000278231	48821688	48849458	-	inside	25864	1906	Overlapping	RP5-906C1.1
chr20	49698985	49699997	1013	*	667	ENSG00000158470	49632945	49713878	-	inside	14893	13881	NearestLocation	B4GALT5
chr20	49812081	49812830	750	*	668	ENSG00000197818	49812713	49892242	+	overlapStart	-632	117	NearestLocation	SLC9A8
chr20	50165795	50166732	938	*	669	ENSG00000237595	50162765	50166102	-	overlapStart	307	307	NearestLocation	RP11-112L6.3
chr20	50165795	50166732	938	*	669	ENSG00000234698	50166362	50171742	+	overlapStart	-567	370	NearestLocation	RP11-112L6.2
chr20	51404230	51405281	1052	*	670	ENSG00000101096	51386957	51562831	-	inside	158601	17273	Overlapping	NFATC2
chr20	51404230	51405281	1052	*	670	ENSG00000266761	51452905	51452977	-	downstream	48747	47624	NearestLocation	MIR3194
chr20	51499776	51500644	869	*	671	ENSG00000101096	51386957	51562831	-	inside	63055	62187	Overlapping	NFATC2
chr20	51499776	51500644	869	*	671	ENSG00000266761	51452905	51452977	-	upstream	-46799	46799	NearestLocation	MIR3194
chr20	51661126	51662158	1033	*	672	ENSG00000054793	51596514	51768634	-	inside	107508	64612	Overlapping	ATP9A
chr20	51661126	51662158	1033	*	672	ENSG00000215444	51734533	51735067	+	upstream	-73407	72375	NearestLocation	RP5-827A12.2
chr20	53154372	53154952	581	*	673	ENSG00000182463	52972407	53495330	+	inside	181965	181965	Overlapping	TSHZ2
chr20	53154372	53154952	581	*	673	ENSG00000223492	53168643	53179550	-	downstream	25178	13691	NearestLocation	RP11-15M15.1
chr20	53582766	53583576	811	*	674	ENSG00000171940	53567065	53609907	-	inside	27141	15701	Overlapping	ZNF217
chr20	53582766	53583576	811	*	674	ENSG00000235415	53608354	53634590	+	upstream	-25588	24778	NearestLocation	AC005808.3
chr20	53884724	53885690	967	*	675	ENSG00000241721	53875252	53875557	-	upstream	-9167	9167	NearestLocation	SUMO1P1
chr20	53892958	53893881	924	*	676	ENSG00000241721	53875252	53875557	-	upstream	-17401	17401	NearestLocation	SUMO1P1
chr20	53913170	53913835	666	*	677	ENSG00000236352	53940160	53942508	+	upstream	-26990	26325	NearestLocation	AC005220.3
chr20	53926421	53927188	768	*	678	ENSG00000236352	53940160	53942508	+	upstream	-13739	12972	NearestLocation	AC005220.3
chr20	54284895	54285930	1036	*	679	ENSG00000280041	54249953	54250327	+	downstream	34942	34568	NearestLocation	AL133335.1
chr20	57697896	57699254	1359	*	680	ENSG00000124225	57648392	57711536	-	inside	13640	12282	Overlapping	PMEPA1
chr20	57697896	57699254	1359	*	680	ENSG00000278709	57710183	57712780	+	upstream	-12287	10929	NearestLocation	NKILA
chr20	59144274	59145018	745	*	681	ENSG00000124203	59123381	59259113	+	inside	20893	20893	NearestLocation	ZNF831
chr8	8268382	8269247	866	*	682	ENSG00000253981	8236003	8244667	-	upstream	-23715	23715	NearestLocation	ALG1L13P
chr8	8352129	8352936	808	*	683	ENSG00000275342	8317736	8386498	-	inside	34369	33562	NearestLocation	SGK223
chr8	8843824	8844750	927	*	684	ENSG00000147324	8783354	8893645	-	inside	49821	48895	NearestLocation	MFHAS1
chr8	8917159	8918343	1185	*	685	ENSG00000270966	8933721	8934006	-	downstream	16847	15378	NearestLocation	RP11-62H7.3
chr8	9248751	9249470	720	*	686	ENSG00000254235	9249417	9413714	+	overlapStart	-666	53	NearestLocation	RP11-115J16.1
chr8	10151722	10153169	1448	*	687	ENSG00000175806	10054268	10428891	+	inside	97454	97454	NearestLocation	MSRA
chr8	11853704	11854564	861	*	688	ENSG00000164733	11842524	11869448	-	inside	15744	11180	Overlapping	CTSB
chr8	11853704	11854564	861	*	688	ENSG00000269899	11846154	11846391	-	upstream	-7313	7313	NearestLocation	RP11-589N15.2
chr8	18978521	18979624	1104	*	689	ENSG00000156011	18527301	19084730	-	inside	106209	105106	Overlapping	PSD3
chr8	18978521	18979624	1104	*	689	ENSG00000201157	18979619	18979772	+	overlapStart	-1098	5	NearestLocation	SNORA62
chr8	19024740	19025668	929	*	690	ENSG00000156011	18527301	19084730	-	inside	59990	59062	Overlapping	PSD3
chr8	19024740	19025668	929	*	690	ENSG00000270255	19001627	19001950	+	downstream	23113	22790	NearestLocation	RP11-420B22.2
chr8	19134382	19135016	635	*	691	ENSG00000253557	19084992	19259469	-	inside	125087	49390	Overlapping	RP11-1080G15.1
chr8	19134382	19135016	635	*	691	ENSG00000254242	19091733	19115024	+	downstream	42649	19358	NearestLocation	RP11-1080G15.2
chr8	19209027	19210336	1310	*	692	ENSG00000253557	19084992	19259469	-	inside	50442	49133	Overlapping	RP11-1080G15.1
chr8	19209027	19210336	1310	*	692	ENSG00000250316	19237737	19241912	+	upstream	-28710	27401	NearestLocation	RP11-618M23.1
chr8	19385368	19386456	1089	*	693	ENSG00000104611	19313617	19396218	+	inside	71751	9762	Overlapping	SH2D4A
chr8	19385368	19386456	1089	*	693	ENSG00000279858	19375128	19375622	-	upstream	-9746	9746	NearestLocation	RP11-618M23.5
chr8	19421194	19422425	1232	*	694	ENSG00000279858	19375128	19375622	-	upstream	-45572	45572	NearestLocation	RP11-618M23.5
chr8	19421194	19422425	1232	*	694	ENSG00000147408	19404161	19758029	-	inside	336835	17033	Overlapping	CSGALNACT1
chr8	19473234	19474032	799	*	695	ENSG00000279858	19375128	19375622	-	upstream	-97612	97612	NearestLocation	RP11-618M23.5
chr8	19473234	19474032	799	*	695	ENSG00000147408	19404161	19758029	-	inside	284795	69073	Overlapping	CSGALNACT1
chr8	19578014	19579473	1460	*	696	ENSG00000147408	19404161	19758029	-	inside	180015	173853	Overlapping	CSGALNACT1
chr8	19578014	19579473	1460	*	696	ENSG00000253270	19678572	19688934	+	upstream	-100558	99099	NearestLocation	RP11-1105O14.1
chr8	19717122	19717973	852	*	697	ENSG00000147408	19404161	19758029	-	inside	40907	40056	Overlapping	CSGALNACT1
chr8	19717122	19717973	852	*	697	ENSG00000253270	19678572	19688934	+	downstream	38550	28188	NearestLocation	RP11-1105O14.1
chr8	19719193	19720172	980	*	698	ENSG00000147408	19404161	19758029	-	inside	38836	37857	NearestLocation	CSGALNACT1
chr8	20121950	20122767	818	*	699	ENSG00000242709	20113343	20113672	-	upstream	-8278	8278	NearestLocation	RPL30P9
chr8	20145117	20145792	676	*	700	ENSG00000242709	20113343	20113672	-	upstream	-31445	31445	NearestLocation	RPL30P9
chr8	20145117	20145792	676	*	700	ENSG00000036565	20144855	20183206	-	inside	38089	262	Overlapping	SLC18A1
chr8	22715308	22716132	825	*	701	ENSG00000179388	22687659	22693302	-	upstream	-22006	22006	NearestLocation	EGR3
chr8	22715308	22716132	825	*	701	ENSG00000253125	22690150	22798616	+	inside	25158	25158	Overlapping	RP11-459E5.1
chr8	22715308	22716132	825	*	701	ENSG00000134020	22713251	23000000	-	inside	284692	2057	Overlapping	PEBP4
chr8	23064345	23065414	1070	*	702	ENSG00000120889	23020133	23069179	-	inside	4834	3765	Overlapping	TNFRSF10B
chr8	23064345	23065414	1070	*	702	ENSG00000246130	23068229	23083619	+	upstream	-3884	2815	NearestLocation	RP11-875O11.2
chr8	23074384	23075221	838	*	703	ENSG00000246130	23068229	23083619	+	inside	6155	6155	Overlapping	RP11-875O11.2
chr8	23074384	23075221	838	*	703	ENSG00000253616	23071377	23074488	-	overlapStart	104	104	NearestLocation	RP11-875O11.3
chr8	23230089	23231518	1430	*	704	ENSG00000246582	23224471	23230926	+	overlapEnd	5618	592	Overlapping	RP11-1149O23.3
chr8	23230089	23231518	1430	*	704	ENSG00000250714	23225233	23230915	-	overlapStart	826	603	NearestLocation	RP11-1149O23.4
chr8	23761189	23762177	989	*	705	ENSG00000253471	23707141	23789487	+	inside	54048	27310	Overlapping	RP11-175E9.1
chr8	23761189	23762177	989	*	705	ENSG00000254002	23726331	23743042	-	upstream	-18147	18147	NearestLocation	RP11-213G6.2
chr8	27361573	27362853	1281	*	706	ENSG00000120899	27311482	27459391	+	inside	50091	50091	NearestLocation	PTK2B
chr8	29169932	29171681	1750	*	707	ENSG00000197892	29067279	29263124	-	inside	93192	91443	Overlapping	KIF13B
chr8	29169932	29171681	1750	*	707	ENSG00000253770	29218905	29219472	+	upstream	-48973	47224	NearestLocation	HMGB1P23
chr8	29249789	29250450	662	*	708	ENSG00000197892	29067279	29263124	-	inside	13335	12674	NearestLocation	KIF13B
chr8	29417441	29419328	1888	*	709	ENSG00000260253	29352420	29353170	-	upstream	-64271	64271	NearestLocation	RP4-676L2.1
chr8	29468860	29470110	1251	*	710	ENSG00000253632	29527312	29530323	+	upstream	-58452	57202	NearestLocation	RP11-486M23.1
chr8	29493535	29494300	766	*	711	ENSG00000253632	29527312	29530323	+	upstream	-33777	33012	NearestLocation	RP11-486M23.1
chr8	29525769	29526694	926	*	712	ENSG00000253632	29527312	29530323	+	upstream	-1543	618	NearestLocation	RP11-486M23.1
chr8	29529069	29530172	1104	*	713	ENSG00000253632	29527312	29530323	+	inside	1757	151	NearestLocation	RP11-486M23.1
chr8	29554900	29555841	942	*	714	ENSG00000253182	29548171	29564341	+	inside	6729	6729	NearestLocation	RP11-486M23.2
chr8	29569576	29570424	849	*	715	ENSG00000280147	29587001	29588426	+	upstream	-17425	16577	NearestLocation	RP11-486M23.3
chr8	29655328	29657029	1702	*	716	ENSG00000243844	29632091	29632644	+	downstream	23237	22684	NearestLocation	RPL17P33
chr8	29664931	29665836	906	*	717	ENSG00000243844	29632091	29632644	+	downstream	32840	32287	NearestLocation	RPL17P33
chr8	29990163	29991722	1560	*	718	ENSG00000264788	29957272	29957348	-	upstream	-32815	32815	NearestLocation	MIR3148
chr8	29992683	29993723	1041	*	719	ENSG00000254013	30027713	30028900	+	upstream	-35030	33990	NearestLocation	MAP2K1P1
chr8	30059414	30060566	1153	*	720	ENSG00000239175	30043801	30043908	-	upstream	-15506	15506	NearestLocation	RNU6-1218P
chr8	30081884	30082750	867	*	721	ENSG00000133872	30063012	30083208	-	inside	1324	458	Overlapping	SARAF
chr8	30081884	30082750	867	*	721	ENSG00000272256	30082758	30083467	+	upstream	-874	8	NearestLocation	RP11-489E7.4
chr8	37901581	37902416	836	*	722	ENSG00000156675	37858618	37899467	-	upstream	-2114	2114	NearestLocation	RAB11FIP1
chr8	38404954	38405821	868	*	723	ENSG00000165046	38386207	38409527	+	inside	18747	3706	Overlapping	LETM2
chr8	38404954	38405821	868	*	723	ENSG00000272159	38408048	38408742	-	downstream	3788	2227	NearestLocation	RP11-350N15.6
chr8	41717599	41718297	699	*	724	ENSG00000029534	41653220	41896762	-	inside	179163	64379	Overlapping	ANK1
chr8	41717599	41718297	699	*	724	ENSG00000253389	41660991	41665566	+	downstream	56608	52033	NearestLocation	RP11-930P14.1
chr8	41770228	41771276	1049	*	725	ENSG00000029534	41653220	41896762	-	inside	126534	117008	Overlapping	ANK1
chr8	41770228	41771276	1049	*	725	ENSG00000207101	41803349	41803450	+	upstream	-33121	32073	NearestLocation	Y_RNA
chr8	41792011	41793086	1076	*	726	ENSG00000029534	41653220	41896762	-	inside	104751	103676	Overlapping	ANK1
chr8	41792011	41793086	1076	*	726	ENSG00000207101	41803349	41803450	+	upstream	-11338	10263	NearestLocation	Y_RNA
chr8	42154627	42156499	1873	*	727	ENSG00000070718	42152946	42171673	+	inside	1681	1681	NearestLocation	AP3M2
chr8	42196103	42196833	731	*	728	LRG_570	42174718	42207676	-	inside	11573	10843	NearestLocation	PLAT
chr8	42196103	42196833	731	*	728	ENSG00000104368	42175233	42207724	-	inside	11621	10891	Overlapping	PLAT
chr8	57000126	57000891	766	*	729	ENSG00000104331	56957933	56993844	-	upstream	-6282	6282	NearestLocation	IMPAD1
chr8	58758989	58759793	805	*	730	ENSG00000201231	58814412	58814552	-	downstream	55563	54619	NearestLocation	RNU4-50P
chr8	58800816	58801906	1091	*	731	ENSG00000201231	58814412	58814552	-	downstream	13736	12506	NearestLocation	RNU4-50P
chr8	58841871	58842710	840	*	732	ENSG00000198846	58805418	59119208	-	inside	277337	36453	Overlapping	TOX
chr8	58841871	58842710	840	*	732	ENSG00000201231	58814412	58814552	-	upstream	-27319	27319	NearestLocation	RNU4-50P
chr8	59576709	59577413	705	*	733	ENSG00000253260	59561327	59593701	-	inside	16992	15382	NearestLocation	RP11-379I19.1
chr8	60237819	60238705	887	*	734	ENSG00000178538	60187347	60281412	-	inside	43593	42707	NearestLocation	CA8
chr8	61013986	61014996	1011	*	735	ENSG00000177182	61057158	61501645	+	upstream	-43172	42162	NearestLocation	CLVS1
chr8	66123720	66124485	766	*	736	ENSG00000147573	66126896	66175487	+	upstream	-3176	2411	NearestLocation	TRIM55
chr8	66526742	66527507	766	*	737	ENSG00000206949	66501205	66501311	-	upstream	-25431	25431	NearestLocation	RNU6-1324P
chr8	66534891	66536471	1581	*	738	ENSG00000206949	66501205	66501311	-	upstream	-33580	33580	NearestLocation	RNU6-1324P
chr8	67505750	67506594	845	*	739	ENSG00000165078	67422125	67746345	-	inside	240595	83625	Overlapping	CPA6
chr8	67505750	67506594	845	*	739	ENSG00000254253	67569416	67570078	+	upstream	-63666	62822	NearestLocation	RP11-343B22.2
chr8	73346012	73347148	1137	*	740	ENSG00000250295	73297711	73356461	-	inside	10449	9313	NearestLocation	RDH10-AS1
chr8	78524169	78526352	2184	*	741	ENSG00000254266	78426103	78558503	-	inside	34334	32151	Overlapping	PKIA-AS1
chr8	78524169	78526352	2184	*	741	ENSG00000171033	78516139	78605267	+	inside	8030	8030	NearestLocation	PKIA
chr8	80322534	80323369	836	*	742	ENSG00000253238	80266154	80339840	+	inside	56380	16471	Overlapping	RP11-941H19.3
chr8	80322534	80323369	836	*	742	ENSG00000206649	80316939	80317069	-	upstream	-5465	5465	NearestLocation	SNORA20
chr8	80346734	80348482	1749	*	743	ENSG00000253237	80351132	80351416	+	upstream	-4398	2650	NearestLocation	RP11-775E10.1
chr8	80864315	80865516	1202	*	744	ENSG00000164684	80628451	80874781	-	inside	10466	9265	NearestLocation	ZNF704
chr8	81286497	81287316	820	*	745	ENSG00000254027	81279871	81281446	-	upstream	-5051	5051	NearestLocation	RP11-363E6.3
chr8	89836777	89837677	901	*	746	ENSG00000275103	89826593	89833564	+	downstream	10184	3213	NearestLocation	SCb-64M4.1
chr8	93935230	93936570	1341	*	747	ENSG00000251234	93939364	93942877	-	downstream	7647	2794	NearestLocation	PSMA2P2
chr8	94258714	94259925	1212	*	748	ENSG00000164949	94249253	94262350	-	inside	3636	2425	NearestLocation	GEM
chr8	97797243	97798826	1584	*	749	ENSG00000104341	97775057	97853013	+	inside	22186	22186	Overlapping	LAPTM4B
chr8	97797243	97798826	1584	*	749	ENSG00000270682	97788210	97788357	-	upstream	-8886	8886	NearestLocation	KB-1907C4.2
chr8	100218452	100219483	1032	*	750	ENSG00000104450	100157906	100259278	+	inside	60546	39795	Overlapping	SPAG1
chr8	100218452	100219483	1032	*	750	ENSG00000199667	100185138	100185239	+	downstream	33314	33213	NearestLocation	Y_RNA
chr8	100376627	100378127	1501	*	751	ENSG00000265599	100382763	100382845	+	upstream	-6136	4636	NearestLocation	MIR4471
chr8	100442730	100443629	900	*	752	ENSG00000253842	100428834	100430997	-	upstream	-11733	11733	NearestLocation	KB-173C10.1
chr8	100451783	100453364	1582	*	753	ENSG00000253842	100428834	100430997	-	upstream	-20786	20786	NearestLocation	KB-173C10.1
chr8	100502230	100503115	886	*	754	ENSG00000254364	100492528	100493713	+	downstream	9702	8517	NearestLocation	KB-1615E4.3
chr8	102535462	102536467	1006	*	755	ENSG00000253633	102528740	102538668	+	inside	6722	2201	Overlapping	KB-1980E6.3
chr8	102535462	102536467	1006	*	755	ENSG00000252593	102533241	102533339	-	upstream	-2123	2123	NearestLocation	RNU6-1224P
chr8	102567713	102568618	906	*	756	ENSG00000155087	102551572	102561017	+	downstream	16141	6696	NearestLocation	ODF1
chr8	108242758	108243544	787	*	757	ENSG00000104408	108201216	108435333	-	inside	192575	41542	Overlapping	EIF3E
chr8	108242758	108243544	787	*	757	ENSG00000253754	108226200	108227544	+	downstream	16558	15214	NearestLocation	RP11-35G22.1
chr8	109195406	109196047	642	*	758	ENSG00000250267	109298598	109316513	+	upstream	-103192	102551	NearestLocation	RP11-122A21.2
chr8	115427368	115428143	776	*	759	ENSG00000104447	115408496	115809673	-	inside	382305	18872	Overlapping	TRPS1
chr8	115427368	115428143	776	*	759	ENSG00000227170	115509602	115511325	+	upstream	-82234	81459	NearestLocation	AF178030.2
chr8	115949256	115950357	1102	*	760	ENSG00000199450	116022686	116022779	-	downstream	73523	72329	NearestLocation	RNA5SP276
chr8	116423674	116424690	1017	*	761	ENSG00000253672	116402543	116403757	-	upstream	-19917	19917	NearestLocation	RP11-536K17.1
chr8	118011012	118012003	992	*	762	ENSG00000182197	117794490	118111853	-	inside	100841	99850	Overlapping	EXT1
chr8	118011012	118012003	992	*	762	LRG_493	117799363	118111819	-	inside	100807	99816	NearestLocation	EXT1
chr8	118018419	118019149	731	*	763	ENSG00000182197	117794490	118111853	-	inside	93434	92704	Overlapping	EXT1
chr8	118018419	118019149	731	*	763	LRG_493	117799363	118111819	-	inside	93400	92670	NearestLocation	EXT1
chr8	118055962	118056930	969	*	764	ENSG00000182197	117794490	118111853	-	inside	55891	54923	Overlapping	EXT1
chr8	118055962	118056930	969	*	764	LRG_493	117799363	118111819	-	inside	55857	54889	NearestLocation	EXT1
chr8	118089444	118090318	875	*	765	ENSG00000182197	117794490	118111853	-	inside	22409	21535	Overlapping	EXT1
chr8	118089444	118090318	875	*	765	LRG_493	117799363	118111819	-	inside	22375	21501	NearestLocation	EXT1
chr8	118195671	118196423	753	*	766	ENSG00000279535	118189455	118189970	-	upstream	-5701	5701	NearestLocation	AC113188.2
chr8	118195671	118196423	753	*	766	ENSG00000177570	118189459	118621995	-	inside	426324	6212	Overlapping	SAMD12
chr8	120780083	120780878	796	*	767	ENSG00000172164	120535745	120813273	-	inside	33190	32395	Overlapping	SNTB1
chr8	120780083	120780878	796	*	767	ENSG00000248318	120761253	120776832	+	downstream	18830	3251	NearestLocation	RP11-713M15.1
chr8	123148689	123149937	1249	*	768	ENSG00000156787	123041968	123152153	+	inside	106721	2216	Overlapping	TBC1D31
chr8	123148689	123149937	1249	*	768	ENSG00000253463	123123106	123123682	+	downstream	25583	25007	NearestLocation	HMGB1P19
chr8	123547938	123548741	804	*	769	ENSG00000156804	123497889	123541206	-	upstream	-6732	6732	NearestLocation	FBXO32
chr8	123589105	123589718	614	*	770	ENSG00000251840	123588759	123589046	+	downstream	346	59	NearestLocation	RN7SKP155
chr8	123670878	123671715	838	*	771	ENSG00000175946	123645527	123652950	-	upstream	-17928	17928	NearestLocation	KLHL38
chr8	124613372	124614082	711	*	772	ENSG00000170873	124550790	124728429	-	inside	115057	62582	Overlapping	MTSS1
chr8	124613372	124614082	711	*	772	ENSG00000272486	124579631	124580648	+	downstream	33741	32724	NearestLocation	RP11-532M24.1
chr8	124761659	124762506	848	*	773	ENSG00000170873	124550790	124728429	-	upstream	-33230	33230	NearestLocation	MTSS1
chr8	125110343	125111479	1137	*	774	ENSG00000164961	125024260	125091840	-	upstream	-18503	18503	NearestLocation	KIAA0196
chr8	125110343	125111479	1137	*	774	ENSG00000156831	125091679	125367120	+	inside	18664	18664	Overlapping	NSMCE2
chr8	125118676	125119754	1079	*	775	ENSG00000164961	125024260	125091840	-	upstream	-26836	26836	NearestLocation	KIAA0196
chr8	125118676	125119754	1079	*	775	ENSG00000156831	125091679	125367120	+	inside	26997	26997	Overlapping	NSMCE2
chr8	125151485	125152559	1075	*	776	ENSG00000164961	125024260	125091840	-	upstream	-59645	59645	NearestLocation	KIAA0196
chr8	125151485	125152559	1075	*	776	ENSG00000156831	125091679	125367120	+	inside	59806	59806	Overlapping	NSMCE2
chr8	125175137	125175934	798	*	777	ENSG00000164961	125024260	125091840	-	upstream	-83297	83297	NearestLocation	KIAA0196
chr8	125175137	125175934	798	*	777	ENSG00000156831	125091679	125367120	+	inside	83458	83458	Overlapping	NSMCE2
chr8	125218968	125219873	906	*	778	ENSG00000156831	125091679	125367120	+	inside	127289	127289	Overlapping	NSMCE2
chr8	125218968	125219873	906	*	778	ENSG00000242170	125270604	125270902	+	upstream	-51636	50731	NearestLocation	RN7SL329P
chr8	125512815	125513738	924	*	779	ENSG00000253111	125466939	125541373	+	inside	45876	27635	NearestLocation	RP11-136O12.2
chr8	125514470	125515457	988	*	780	ENSG00000253111	125466939	125541373	+	inside	47531	25916	NearestLocation	RP11-136O12.2
chr8	125543815	125544563	749	*	781	ENSG00000253111	125466939	125541373	+	downstream	76876	2442	NearestLocation	RP11-136O12.2
chr8	125545173	125546067	895	*	782	ENSG00000253111	125466939	125541373	+	downstream	78234	3800	NearestLocation	RP11-136O12.2
chr8	125637242	125638046	805	*	783	ENSG00000253470	125749055	125750241	-	downstream	112999	111009	NearestLocation	RP11-697B24.1
chr8	125698623	125699393	771	*	784	ENSG00000253470	125749055	125750241	-	downstream	51618	49662	NearestLocation	RP11-697B24.1
chr8	127205835	127207010	1176	*	785	ENSG00000254166	127185635	127203222	-	upstream	-2613	2613	NearestLocation	CASC19
chr8	127307440	127308260	821	*	786	ENSG00000246228	127289817	127482139	-	inside	174699	17623	Overlapping	CASC8
chr8	127307440	127308260	821	*	786	ENSG00000271509	127292233	127292440	+	downstream	15207	15000	NearestLocation	RP11-382A18.3
chr8	127624980	127625689	710	*	787	ENSG00000279524	127630283	127630657	-	downstream	5677	4594	NearestLocation	AC108925.1
chr8	127831289	127832123	835	*	788	ENSG00000249859	127794533	128101253	+	inside	36756	36756	Overlapping	PVT1
chr8	127831289	127832123	835	*	788	ENSG00000276443	127794541	127794734	+	downstream	36748	36555	NearestLocation	PVT1_1
chr8	127992541	127994116	1576	*	789	ENSG00000249859	127794533	128101253	+	inside	198008	107137	Overlapping	PVT1
chr8	127992541	127994116	1576	*	789	ENSG00000207110	127999131	127999294	+	upstream	-6590	5015	NearestLocation	RNU1-106P
chr8	128016020	128017045	1026	*	790	ENSG00000249859	127794533	128101253	+	inside	221487	84208	Overlapping	PVT1
chr8	128016020	128017045	1026	*	790	ENSG00000222501	128010382	128010611	-	upstream	-5409	5409	NearestLocation	RNU4-25P
chr8	128069995	128071450	1456	*	791	ENSG00000249859	127794533	128101253	+	inside	275462	29803	Overlapping	PVT1
chr8	128069995	128071450	1456	*	791	ENSG00000221176	128049152	128049238	+	downstream	20843	20757	NearestLocation	MIR1207
chr8	128103079	128104201	1123	*	792	ENSG00000280151	128118011	128118385	+	upstream	-14932	13810	NearestLocation	AC026248.1
chr8	128174923	128176205	1283	*	793	ENSG00000221261	128150116	128150188	+	downstream	24807	24735	NearestLocation	MIR1208
chr8	128227092	128227716	625	*	794	ENSG00000201782	128220504	128220803	+	downstream	6588	6289	NearestLocation	RN7SKP226
chr8	128240216	128240980	765	*	795	ENSG00000201782	128220504	128220803	+	downstream	19712	19413	NearestLocation	RN7SKP226
chr8	128251293	128252398	1106	*	796	ENSG00000201782	128220504	128220803	+	downstream	30789	30490	NearestLocation	RN7SKP226
chr8	128576354	128577226	873	*	797	ENSG00000254275	128405269	128564679	-	upstream	-11675	11675	NearestLocation	LINC00824
chr8	128657166	128657989	824	*	798	ENSG00000254275	128405269	128564679	-	upstream	-92487	92487	NearestLocation	LINC00824
chr8	128866825	128867538	714	*	799	ENSG00000281657	128904773	128966001	-	downstream	99176	37235	NearestLocation	LINC00976
chr8	130061898	130062960	1063	*	800	ENSG00000153317	130052104	130443660	-	inside	381762	9794	Overlapping	ASAP1
chr8	130061898	130062960	1063	*	800	ENSG00000200304	130069541	130069652	-	downstream	7754	6581	NearestLocation	RNU6-1255P
chr8	130278704	130279538	835	*	801	ENSG00000153317	130052104	130443660	-	inside	164956	164122	Overlapping	ASAP1
chr8	130278704	130279538	835	*	801	ENSG00000212342	130162972	130163127	+	downstream	115732	115577	NearestLocation	SNORA12
chr8	130444449	130445415	967	*	802	ENSG00000153317	130052104	130443660	-	upstream	-789	789	NearestLocation	ASAP1
chr8	130528190	130528894	705	*	803	ENSG00000153317	130052104	130443660	-	upstream	-84530	84530	NearestLocation	ASAP1
chr8	132921139	132922066	928	*	804	ENSG00000042832	132866958	133134903	+	inside	54181	54181	NearestLocation	TG
chr8	133216830	133218460	1631	*	805	ENSG00000104415	133191039	133230344	+	inside	25791	11884	Overlapping	WISP1
chr8	133216830	133218460	1631	*	805	ENSG00000270132	133229056	133229697	+	upstream	-12226	10596	NearestLocation	WISP1-OT1
chr8	133302748	133303898	1151	*	806	ENSG00000104419	133237171	133302022	-	upstream	-726	726	NearestLocation	NDRG1
chr8	140571988	140572872	885	*	807	ENSG00000123908	140520156	140635619	-	inside	63631	51832	Overlapping	AGO2
chr8	140571988	140572872	885	*	807	ENSG00000279766	140572142	140572812	-	includeFeature	824	60	NearestLocation	RP11-642A1.2
chr8	140591108	140592017	910	*	808	ENSG00000123908	140520156	140635619	-	inside	44511	43602	Overlapping	AGO2
chr8	140591108	140592017	910	*	808	ENSG00000280326	140591684	140593201	+	overlapStart	-576	333	NearestLocation	RP11-642A1.1
chr8	140596738	140597443	706	*	809	ENSG00000123908	140520156	140635619	-	inside	38881	38176	Overlapping	AGO2
chr8	140596738	140597443	706	*	809	ENSG00000280326	140591684	140593201	+	downstream	5054	3537	NearestLocation	RP11-642A1.1
chr8	141026588	141027334	747	*	810	ENSG00000169398	140657900	141002216	-	upstream	-24372	24372	NearestLocation	PTK2
chr8	143219332	143220685	1354	*	811	ENSG00000277494	143213193	143217170	+	downstream	6139	2162	NearestLocation	GPIHBP1
chr8	143454526	143455119	594	*	812	ENSG00000182759	143419182	143430406	-	upstream	-24120	24120	NearestLocation	MAFA
chr8	143454526	143455119	594	*	812	ENSG00000014164	143437655	143541453	-	inside	86927	16871	Overlapping	ZC3H3
chr8	143936161	143937077	917	*	813	ENSG00000178209	143915147	143976734	-	inside	40573	21014	Overlapping	PLEC
chr8	143936161	143937077	917	*	813	ENSG00000207574	143945191	143945279	-	downstream	9118	8114	NearestLocation	MIR661
chr8	143948250	143949103	854	*	814	ENSG00000178209	143915147	143976734	-	inside	28484	27631	Overlapping	PLEC
chr8	143948250	143949103	854	*	814	ENSG00000207574	143945191	143945279	-	upstream	-2971	2971	NearestLocation	MIR661
chr8	144767037	144768935	1899	*	815	ENSG00000198169	144720907	144756417	-	upstream	-10620	10620	NearestLocation	ZNF251
chr4	879226	880127	902	*	816	ENSG00000260262	836512	837224	-	upstream	-42002	42002	NearestLocation	RP11-440L14.3
chr4	879226	880127	902	*	816	ENSG00000178950	849276	932373	-	inside	53147	29950	Overlapping	GAK
chr4	1337091	1338142	1052	*	817	ENSG00000090316	1289851	1340147	+	inside	47240	2005	Overlapping	MAEA
chr4	1337091	1338142	1052	*	817	ENSG00000163945	1347266	1388049	+	upstream	-10175	9124	NearestLocation	UVSSA
chr4	2745741	2746803	1063	*	818	ENSG00000168884	2741648	2756376	-	inside	10635	4093	NearestLocation	TNIP2
chr4	2935656	2937408	1753	*	819	ENSG00000249673	2934899	2961738	+	inside	757	757	NearestLocation	NOP14-AS1
chr4	3106309	3107279	971	*	820	ENSG00000197386	3074681	3243959	+	inside	31628	31628	NearestLocation	HTT
chr4	5863375	5864126	752	*	821	ENSG00000072832	5748084	5893058	-	inside	29683	28932	NearestLocation	CRMP1
chr4	6705329	6706275	947	*	822	ENSG00000178988	6707701	6709880	-	downstream	4551	1426	NearestLocation	MRFAP1L1
chr4	10006664	10008165	1502	*	823	ENSG00000109667	9771153	10054936	-	inside	48272	46771	Overlapping	SLC2A9
chr4	10006664	10008165	1502	*	823	ENSG00000250413	10006482	10009725	+	inside	182	182	NearestLocation	RP11-448G15.1
chr4	10106353	10107162	810	*	824	ENSG00000071127	10074339	10116949	-	inside	10596	9787	Overlapping	WDR1
chr4	10106353	10107162	810	*	824	ENSG00000223086	10115756	10115884	-	downstream	9531	8594	NearestLocation	RNA5SP155
chr4	13891917	13892659	743	*	825	ENSG00000250634	13655179	13977075	+	inside	236738	84416	Overlapping	LINC01182
chr4	13891917	13892659	743	*	825	ENSG00000224569	13977166	13978028	+	upstream	-85249	84507	NearestLocation	RP11-341G5.2
chr4	14782575	14783932	1358	*	826	ENSG00000248360	14470465	14888169	-	inside	105594	104237	Overlapping	LINC00504
chr4	14782575	14783932	1358	*	826	ENSG00000202449	14690710	14690832	+	downstream	91865	91743	NearestLocation	SNORA63
chr4	14855988	14857100	1113	*	827	ENSG00000248360	14470465	14888169	-	inside	32181	31069	NearestLocation	LINC00504
chr4	15117053	15117839	787	*	828	ENSG00000249252	15004942	15427914	-	inside	310861	112111	Overlapping	RP11-665G4.1
chr4	15117053	15117839	787	*	828	ENSG00000199420	15093767	15094094	-	upstream	-22959	22959	NearestLocation	RN7SKP170
chr4	17336415	17337614	1200	*	829	ENSG00000206780	17320746	17320882	-	upstream	-15533	15533	NearestLocation	SNORA75
chr4	22500988	22502005	1018	*	830	ENSG00000152990	22345071	22516054	-	inside	15066	14049	NearestLocation	ADGRA3
chr4	25938286	25939462	1177	*	831	ENSG00000251009	25864881	25869550	-	upstream	-68736	68736	NearestLocation	RP13-494C23.1
chr4	26088002	26089476	1475	*	832	ENSG00000283314	26070754	26104258	+	inside	17248	14782	NearestLocation	RP11-263J14.1
chr4	26196971	26198259	1289	*	833	ENSG00000168214	26163455	26435131	+	inside	33516	33516	NearestLocation	RBPJ
chr4	26318835	26319367	533	*	834	ENSG00000168214	26163455	26435131	+	inside	155380	115764	NearestLocation	RBPJ
chr4	26731130	26731922	793	*	835	ENSG00000109680	26576437	26755351	+	inside	154693	23429	Overlapping	TBC1D19
chr4	26731130	26731922	793	*	835	ENSG00000200999	26702309	26702388	+	downstream	28821	28742	NearestLocation	SNORD74
chr4	26746553	26747360	808	*	836	ENSG00000109680	26576437	26755351	+	inside	170116	7991	Overlapping	TBC1D19
chr4	26746553	26747360	808	*	836	ENSG00000200999	26702309	26702388	+	downstream	44244	44165	NearestLocation	SNORD74
chr4	36080971	36081768	798	*	837	ENSG00000047365	35948221	36244509	-	inside	163538	132750	Overlapping	ARAP2
chr4	36080971	36081768	798	*	837	ENSG00000248466	36065060	36065726	-	upstream	-15245	15245	NearestLocation	RP11-640B6.1
chr4	36285789	36286988	1200	*	838	ENSG00000197057	36281622	36345756	+	inside	4167	4167	NearestLocation	DTHD1
chr4	38163481	38164337	857	*	839	ENSG00000251642	38286994	38287491	+	upstream	-123513	122657	NearestLocation	RP11-600L4.1
chr4	38857416	38858524	1109	*	840	ENSG00000174125	38790677	38856817	-	upstream	-599	599	NearestLocation	TLR1
chr4	38857416	38858524	1109	*	840	ENSG00000174130	38823715	38856817	-	upstream	-599	599	NearestLocation	TLR6
chr4	40183645	40184567	923	*	841	ENSG00000168421	40191053	40246967	+	upstream	-7408	6486	NearestLocation	RHOH
chr4	40227170	40227889	720	*	842	ENSG00000168421	40191053	40246967	+	inside	36117	19078	NearestLocation	RHOH
chr4	40251251	40252136	886	*	843	ENSG00000250338	40265472	40266457	+	upstream	-14221	13336	NearestLocation	RP11-395I6.2
chr4	40283731	40284713	983	*	844	ENSG00000250338	40265472	40266457	+	downstream	18259	17274	NearestLocation	RP11-395I6.2
chr4	40315939	40317552	1614	*	845	ENSG00000249241	40316485	40330419	+	overlapStart	-546	546	NearestLocation	AC195454.1
chr4	40672692	40673470	779	*	846	ENSG00000163694	40423267	40630875	-	upstream	-41817	41817	NearestLocation	RBM47
chr4	40699407	40700251	845	*	847	ENSG00000179299	40749897	40809985	+	upstream	-50490	49646	NearestLocation	NSUN7
chr4	40909282	40910100	819	*	848	ENSG00000163697	40810027	41216714	-	inside	307432	99255	Overlapping	APBB2
chr4	40909282	40910100	819	*	848	ENSG00000201736	40990154	40990273	+	upstream	-80872	80054	NearestLocation	RNA5SP160
chr4	48173373	48174269	897	*	849	ENSG00000135605	48135783	48269864	-	inside	96491	37590	Overlapping	TEC
chr4	48173373	48174269	897	*	849	ENSG00000202014	48153434	48153535	+	downstream	19939	19838	NearestLocation	Y_RNA
chr4	48909284	48910189	906	*	850	ENSG00000145247	48885019	48906937	-	upstream	-2347	2347	NearestLocation	OCIAD2
chr4	52823035	52824123	1089	*	851	ENSG00000250302	52789994	52815464	+	downstream	33041	7571	NearestLocation	LINC01618
chr4	55866165	55866820	656	*	852	ENSG00000090989	55853616	55905034	+	inside	12549	12549	NearestLocation	EXOC1
chr4	56817782	56818707	926	*	853	ENSG00000128040	56809860	56821742	-	inside	3960	3035	Overlapping	SPINK2
chr4	56817782	56818707	926	*	853	ENSG00000251799	56818218	56818314	-	includeFeature	532	393	NearestLocation	Y_RNA
chr4	70640011	70640728	718	*	854	ENSG00000132464	70628744	70686816	+	inside	11267	11267	NearestLocation	ENAM
chr4	70840155	70840613	459	*	855	ENSG00000132463	70815782	70839945	-	upstream	-210	210	NearestLocation	GRSF1
chr4	72112291	72113315	1025	*	856	ENSG00000056291	72031804	72148067	+	inside	80487	34752	NearestLocation	NPFFR2
chr4	73222790	73223574	785	*	857	ENSG00000132466	73073376	73258798	-	inside	36008	35224	NearestLocation	ANKRD17
chr4	76301226	76301990	765	*	858	ENSG00000272414	76251721	76311129	+	inside	49505	9139	Overlapping	FAM47E-STBD1
chr4	76301226	76301990	765	*	858	ENSG00000118804	76306026	76311599	+	upstream	-4800	4036	NearestLocation	STBD1
chr4	77025609	77026519	911	*	859	ENSG00000138758	76949703	77040384	+	inside	75906	13865	Overlapping	2011-09-01
chr4	77025609	77026519	911	*	859	ENSG00000118816	77047158	77076005	-	downstream	50396	20639	NearestLocation	CCNI
chr4	77581573	77582377	805	*	860	ENSG00000156234	77511753	77611834	+	inside	69820	29457	NearestLocation	CXCL13
chr4	77586597	77587603	1007	*	861	ENSG00000156234	77511753	77611834	+	inside	74844	24231	NearestLocation	CXCL13
chr4	80076969	80078377	1409	*	862	ENSG00000163297	79901149	80125454	-	inside	48485	47077	Overlapping	ANTXR2
chr4	80076969	80078377	1409	*	862	ENSG00000236530	80079532	80081122	+	upstream	-2563	1155	NearestLocation	AC097711.1
chr4	81454342	81455311	970	*	863	ENSG00000207065	81334303	81334418	+	downstream	120039	119924	NearestLocation	RNU5A-2P
chr4	81454342	81455311	970	*	863	ENSG00000138670	81426393	82044244	-	inside	589902	27949	Overlapping	RASGEF1B
chr4	81827583	81828442	860	*	864	ENSG00000138670	81426393	82044244	-	inside	216661	215802	Overlapping	RASGEF1B
chr4	81827583	81828442	860	*	864	ENSG00000248448	81919995	81920387	-	downstream	92804	91553	NearestLocation	COX5BP1
chr4	82904722	82905898	1177	*	865	ENSG00000138674	82818661	82901166	-	upstream	-3556	3556	NearestLocation	SEC31A
chr4	82904722	82905898	1177	*	865	ENSG00000168152	82900684	82919969	+	inside	4038	4038	Overlapping	THAP9
chr4	83356793	83357967	1175	*	866	ENSG00000274154	83369416	83369523	-	downstream	12730	11449	NearestLocation	RP11-576N17.6
chr4	85734317	85735117	801	*	867	ENSG00000138639	85475114	86002670	+	inside	259203	259203	Overlapping	ARHGAP24
chr4	85734317	85735117	801	*	867	ENSG00000266421	85722468	85722533	+	downstream	11849	11784	NearestLocation	MIR4451
chr4	87058001	87058866	866	*	868	ENSG00000172493	86935002	87141054	+	inside	122999	82188	Overlapping	AFF1
chr4	87058001	87058866	866	*	868	ENSG00000235043	86949669	86950113	-	upstream	-107888	107888	NearestLocation	TECRP1
chr4	87093656	87094340	685	*	869	ENSG00000172493	86935002	87141054	+	inside	158654	46714	Overlapping	AFF1
chr4	87093656	87094340	685	*	869	ENSG00000248196	87166844	87167734	+	upstream	-73188	72504	NearestLocation	RP11-476C8.2
chr4	88533482	88534513	1032	*	870	ENSG00000138641	88521048	88708542	+	inside	12434	12434	Overlapping	HERC3
chr4	88533482	88534513	1032	*	870	ENSG00000249755	88527160	88528170	+	downstream	6322	5312	NearestLocation	RP11-466G12.2
chr4	88803350	88804862	1513	*	871	ENSG00000276003	88723209	88723316	+	downstream	80141	80034	NearestLocation	FAM13A-AS1_2
chr4	88803350	88804862	1513	*	871	ENSG00000138640	88725955	89111398	-	inside	308048	77395	Overlapping	FAM13A
chr4	89101043	89102136	1094	*	872	ENSG00000138640	88725955	89111398	-	inside	10355	9262	NearestLocation	FAM13A
chr4	98662629	98664125	1497	*	873	ENSG00000260641	98658904	98664550	+	inside	3725	425	NearestLocation	RP11-1299A16.3
chr4	102627544	102628677	1134	*	874	ENSG00000241981	102662611	102663073	+	upstream	-35067	33934	NearestLocation	AF224669.3
chr4	105057756	105059911	2156	*	875	ENSG00000248373	104907357	105120000	+	inside	150399	60089	Overlapping	RP11-556I14.1
chr4	105057756	105059911	2156	*	875	ENSG00000251473	105102891	105104004	-	downstream	46248	42980	NearestLocation	AC004069.1
chr4	105304770	105307094	2325	*	876	ENSG00000243383	105293664	105293946	+	downstream	11106	10824	NearestLocation	RN7SL89P
chr4	105453503	105454318	816	*	877	ENSG00000138777	105369077	105474081	-	inside	20578	19763	NearestLocation	PPA2
chr4	107419277	107420113	837	*	878	ENSG00000252470	107435118	107435220	+	upstream	-15841	15005	NearestLocation	RNU6-551P
chr4	107895814	107896681	868	*	879	ENSG00000164023	107824563	107915047	+	inside	71251	18366	Overlapping	SGMS2
chr4	107895814	107896681	868	*	879	ENSG00000245293	107863479	107978799	-	inside	82985	32335	Overlapping	RP11-286E11.1
chr4	107895814	107896681	868	*	879	ENSG00000222691	107867807	107867910	-	upstream	-27904	27904	NearestLocation	RNU6-733P
chr4	108107767	108108871	1105	*	880	ENSG00000138795	108047545	108168956	-	inside	61189	60085	Overlapping	LEF1
chr4	108107767	108108871	1105	*	880	ENSG00000232021	108167525	108256836	+	upstream	-59758	58654	NearestLocation	LEF1-AS1
chr4	110088411	110089193	783	*	881	ENSG00000170522	110045846	110199199	-	inside	110788	42565	Overlapping	ELOVL6
chr4	110088411	110089193	783	*	881	ENSG00000263940	110117736	110118070	+	upstream	-29325	28543	NearestLocation	RN7SL275P
chr4	112119170	112120068	899	*	882	ENSG00000240459	112116510	112116903	-	upstream	-2267	2267	NearestLocation	RP11-477G18.1
chr4	112199157	112200266	1110	*	883	ENSG00000243280	112171215	112171527	+	downstream	27942	27630	NearestLocation	RP11-477G18.2
chr4	113355393	113357016	1624	*	884	LRG_327	112818083	113383740	+	inside	537310	26724	Overlapping	ANK2
chr4	113355393	113357016	1624	*	884	ENSG00000145362	112818109	113383740	+	inside	537284	26724	Overlapping	ANK2
chr4	113355393	113357016	1624	*	884	ENSG00000239279	113419840	113420136	+	upstream	-64447	62824	NearestLocation	RN7SL184P
chr4	113547202	113548023	822	*	885	ENSG00000206820	113420323	113420486	+	downstream	126879	126716	NearestLocation	RNU1-138P
chr4	113547202	113548023	822	*	885	ENSG00000145349	113451032	113761927	-	inside	214725	96170	Overlapping	CAMK2D
chr4	119208692	119209897	1206	*	886	ENSG00000178636	119192773	119212644	-	inside	3952	2747	Overlapping	RP11-455G16.1
chr4	119208692	119209897	1206	*	886	ENSG00000145390	119212587	119295517	+	upstream	-3895	2690	NearestLocation	USP53
chr4	121041581	121042377	797	*	887	ENSG00000173376	121035613	121073021	-	inside	31440	5968	Overlapping	NDNF
chr4	121041581	121042377	797	*	887	ENSG00000223006	121061172	121061478	-	downstream	19897	18795	NearestLocation	RN7SKP137
chr4	122539617	122541235	1619	*	888	ENSG00000227145	122618983	122689156	+	upstream	-79366	77748	NearestLocation	IL21-AS1
chr4	122552852	122553671	820	*	889	ENSG00000227145	122618983	122689156	+	upstream	-66131	65312	NearestLocation	IL21-AS1
chr4	122584199	122585056	858	*	890	ENSG00000227145	122618983	122689156	+	upstream	-34784	33927	NearestLocation	IL21-AS1
chr4	122710419	122711410	992	*	891	ENSG00000224786	122730548	122732193	-	downstream	21774	19138	NearestLocation	CETN4P
chr4	122785919	122786887	969	*	892	ENSG00000244083	122815771	122816117	-	downstream	30198	28884	NearestLocation	RP11-170N16.1
chr4	123415924	123416632	709	*	893	ENSG00000164056	123396795	123403760	+	downstream	19129	12164	NearestLocation	SPRY1
chr4	123488622	123489531	910	*	894	ENSG00000249125	123490268	123522106	+	upstream	-1646	737	NearestLocation	RP11-381N20.2
chr4	139657259	139658296	1038	*	895	ENSG00000085871	139665768	139740745	+	upstream	-8509	7472	NearestLocation	MGST2
chr4	139858533	139859513	981	*	896	ENSG00000196782	139716753	140154184	-	inside	295651	141780	Overlapping	MAML3
chr4	139858533	139859513	981	*	896	ENSG00000252233	139794125	139794433	-	upstream	-64100	64100	NearestLocation	RN7SKP253
chr4	140095755	140096849	1095	*	897	ENSG00000196782	139716753	140154184	-	inside	58429	57335	Overlapping	MAML3
chr4	140095755	140096849	1095	*	897	ENSG00000250698	140128015	140134565	+	upstream	-32260	31166	NearestLocation	RP11-392B6.1
chr4	140103328	140104245	918	*	898	ENSG00000196782	139716753	140154184	-	inside	50856	49939	Overlapping	MAML3
chr4	140103328	140104245	918	*	898	ENSG00000250698	140128015	140134565	+	upstream	-24687	23770	NearestLocation	RP11-392B6.1
chr4	142403968	142405104	1137	*	899	ENSG00000109452	142023160	142847432	-	inside	443464	380808	Overlapping	INPP4B
chr4	142403968	142405104	1137	*	899	ENSG00000250835	142317238	142317546	+	downstream	86730	86422	NearestLocation	LSM3P4
chr4	142549922	142550706	785	*	900	ENSG00000109452	142023160	142847432	-	inside	297510	296726	Overlapping	INPP4B
chr4	142549922	142550706	785	*	900	ENSG00000249806	142566019	142660950	+	upstream	-16097	15313	NearestLocation	RP11-223C24.1
chr4	142815708	142816365	658	*	901	ENSG00000109452	142023160	142847432	-	inside	31724	31067	NearestLocation	INPP4B
chr4	145098575	145099389	815	*	902	ENSG00000164162	144967112	145098541	-	upstream	-34	34	NearestLocation	ANAPC10
chr4	145098575	145099389	815	*	902	ENSG00000164163	145097932	145129179	+	inside	643	643	Overlapping	ABCE1
chr4	145807786	145808952	1167	*	903	ENSG00000151612	145757627	145938635	-	inside	130849	50159	Overlapping	ZNF827
chr4	145807786	145808952	1167	*	903	ENSG00000279481	145830456	145832980	-	downstream	25194	21504	NearestLocation	RP11-181K12.1
chr4	150302307	150303076	770	*	904	ENSG00000238721	150209706	150209768	+	downstream	92601	92539	NearestLocation	RNU7-194P
chr4	150302307	150303076	770	*	904	ENSG00000198589	150264531	151015727	-	inside	713420	37776	Overlapping	LRBA
chr4	150518349	150519214	866	*	905	ENSG00000198589	150264531	151015727	-	inside	497378	253818	Overlapping	LRBA
chr4	150518349	150519214	866	*	905	ENSG00000249690	150579089	150581545	+	upstream	-60740	59875	NearestLocation	RP11-1336O20.2
chr4	151031799	151032623	825	*	906	ENSG00000235606	151027090	151027617	+	downstream	4709	4182	NearestLocation	AK4P6
chr4	152219997	152220936	940	*	907	ENSG00000251377	152207421	152225870	-	inside	5873	4934	NearestLocation	RP11-18H21.3
chr4	152485490	152486329	840	*	908	ENSG00000109670	152321259	152536101	-	inside	50611	49772	Overlapping	FBXW7
chr4	152485490	152486329	840	*	908	ENSG00000264678	152489327	152489416	-	downstream	3926	2998	NearestLocation	MIR3140
chr4	152680734	152681550	817	*	909	ENSG00000170006	152618632	152680165	-	upstream	-569	569	NearestLocation	TMEM154
chr4	153114579	153115502	924	*	910	ENSG00000109654	153152342	153339320	+	upstream	-37763	36840	NearestLocation	TRIM2
chr4	153615777	153616682	906	*	911	ENSG00000121210	153466346	153636711	+	inside	149431	20029	Overlapping	KIAA0922
chr4	153615777	153616682	906	*	911	ENSG00000250771	153640168	153681180	+	upstream	-24391	23486	NearestLocation	RP11-153M7.3
chr4	153916167	153917172	1006	*	912	ENSG00000145423	153780592	153789120	-	upstream	-127047	127047	NearestLocation	SFRP2
chr4	154073282	154074114	833	*	913	ENSG00000280241	154142122	154298819	+	upstream	-68840	68008	NearestLocation	RP11-290O12.2
chr4	154165047	154166055	1009	*	914	ENSG00000280241	154142122	154298819	+	inside	22925	22925	NearestLocation	RP11-290O12.2
chr4	159175014	159175836	823	*	915	ENSG00000109756	159104178	159360169	+	inside	70836	70836	Overlapping	RAPGEF2
chr4	159175014	159175836	823	*	915	ENSG00000264105	159128802	159128894	-	upstream	-46120	46120	NearestLocation	MIR3688-1
chr4	165203976	165204947	972	*	916	ENSG00000170088	165070608	165208549	-	inside	4573	3602	Overlapping	TMEM192
chr4	165203976	165204947	972	*	916	ENSG00000109466	165207618	165323156	+	upstream	-3642	2671	NearestLocation	KLHL2
chr4	168509443	168511072	1630	*	917	ENSG00000181381	168356735	168537786	-	inside	28343	26714	Overlapping	DDX60L
chr4	168509443	168511072	1630	*	917	ENSG00000129116	168497066	168928457	+	inside	12377	12377	NearestLocation	PALLD
chr4	168859946	168860771	826	*	918	ENSG00000129116	168497066	168928457	+	inside	362880	67686	Overlapping	PALLD
chr4	168859946	168860771	826	*	918	ENSG00000279384	168843988	168844735	+	downstream	15958	15211	NearestLocation	RP11-635L1.2
chr4	169615442	169616409	968	*	919	ENSG00000109572	169612633	169723673	+	inside	2809	2809	NearestLocation	CLCN3
chr4	174358615	174359502	888	*	920	ENSG00000249875	174354854	174376445	-	inside	17830	3761	NearestLocation	RP11-51M24.1
chr4	174423367	174424147	781	*	921	ENSG00000265846	174423795	174423864	+	includeFeature	-428	283	NearestLocation	MIR4276
chr4	176193400	176194602	1203	*	922	ENSG00000150628	176184638	176195671	-	inside	2271	1069	NearestLocation	SPATA4
chr4	184237237	184238220	984	*	923	ENSG00000164303	184088706	184221230	-	upstream	-16007	16007	NearestLocation	ENPP6
chr4	184417300	184418707	1408	*	924	ENSG00000168310	184387713	184474580	-	inside	57280	29587	Overlapping	IRF2
chr4	184417300	184418707	1408	*	924	ENSG00000251878	184431966	184432049	+	upstream	-14666	13259	NearestLocation	SNORD79
chr4	184513936	184515045	1110	*	925	ENSG00000271538	184506460	184537554	-	inside	23618	7476	NearestLocation	RP11-326I11.4
chr3	4983581	4984641	1061	*	926	ENSG00000235831	4896809	4979961	-	upstream	-3620	3620	NearestLocation	BHLHE40-AS1
chr3	4983581	4984641	1061	*	926	ENSG00000134107	4979116	4985323	+	inside	4465	682	Overlapping	BHLHE40
chr3	5006655	5007221	567	*	927	ENSG00000235831	4896809	4979961	-	upstream	-26694	26694	NearestLocation	BHLHE40-AS1
chr3	5023014	5023877	864	*	928	ENSG00000235831	4896809	4979961	-	upstream	-43053	43053	NearestLocation	BHLHE40-AS1
chr3	5192732	5193542	811	*	929	ENSG00000268509	5187172	5188298	-	upstream	-4434	4434	NearestLocation	RP11-572B2.1
chr3	5192732	5193542	811	*	929	ENSG00000134109	5187646	5219957	+	inside	5086	5086	Overlapping	EDEM1
chr3	5194324	5195296	973	*	930	ENSG00000268509	5187172	5188298	-	upstream	-6026	6026	NearestLocation	RP11-572B2.1
chr3	5194324	5195296	973	*	930	ENSG00000134109	5187646	5219957	+	inside	6678	6678	Overlapping	EDEM1
chr3	5205311	5206316	1006	*	931	ENSG00000268509	5187172	5188298	-	upstream	-17013	17013	NearestLocation	RP11-572B2.1
chr3	5205311	5206316	1006	*	931	ENSG00000134109	5187646	5219957	+	inside	17665	13641	Overlapping	EDEM1
chr3	5329934	5330921	988	*	932	ENSG00000230944	5255535	5256761	-	upstream	-73173	73173	NearestLocation	AC026202.5
chr3	10363787	10364541	755	*	933	ENSG00000157087	10324023	10708031	-	inside	344244	39764	Overlapping	ATP2B2
chr3	10363787	10364541	755	*	933	ENSG00000216135	10394489	10394562	-	downstream	30775	29948	NearestLocation	MIR885
chr3	10366553	10367228	676	*	934	ENSG00000157087	10324023	10708031	-	inside	341478	42530	Overlapping	ATP2B2
chr3	10366553	10367228	676	*	934	ENSG00000216135	10394489	10394562	-	downstream	28009	27261	NearestLocation	MIR885
chr3	10551810	10552958	1149	*	935	ENSG00000157087	10324023	10708031	-	inside	156221	155073	Overlapping	ATP2B2
chr3	10551810	10552958	1149	*	935	ENSG00000236999	10566255	10570375	-	downstream	18565	13297	NearestLocation	ATP2B2-IT1
chr3	11623968	11624982	1015	*	936	ENSG00000144560	11556070	11771350	-	inside	147382	67898	Overlapping	VGLL4
chr3	11623968	11624982	1015	*	936	ENSG00000272483	11611602	11612197	+	downstream	12366	11771	NearestLocation	RP11-169K17.3
chr3	12395186	12396141	956	*	937	ENSG00000132170	12287368	12434356	+	inside	107818	38215	Overlapping	PPARG
chr3	12395186	12396141	956	*	937	ENSG00000225026	12328003	12328274	+	downstream	67183	66912	NearestLocation	AC091492.2
chr3	12470963	12472045	1083	*	938	ENSG00000154743	12484432	12539623	+	upstream	-13469	12387	NearestLocation	TSEN2
chr3	15269126	15270146	1021	*	939	ENSG00000224660	15254184	15264493	+	downstream	14942	4633	NearestLocation	SH3BP5-AS1
chr3	15269126	15270146	1021	*	939	ENSG00000131370	15254853	15341368	-	inside	72242	14273	Overlapping	SH3BP5
chr3	15768742	15769783	1042	*	940	ENSG00000206560	15667236	15859771	-	inside	91029	89988	Overlapping	ANKRD28
chr3	15768742	15769783	1042	*	940	ENSG00000263740	15738515	15738809	+	downstream	30227	29933	NearestLocation	RN7SL4P
chr3	16286082	16287379	1298	*	941	ENSG00000154814	16265160	16350299	+	inside	20922	20922	Overlapping	OXNAD1
chr3	16286082	16287379	1298	*	941	ENSG00000270739	16275060	16276632	-	upstream	-9450	9450	NearestLocation	RP11-608O8.2
chr3	16294792	16295745	954	*	942	ENSG00000154814	16265160	16350299	+	inside	29632	29632	Overlapping	OXNAD1
chr3	16294792	16295745	954	*	942	ENSG00000270739	16275060	16276632	-	upstream	-18160	18160	NearestLocation	RP11-608O8.2
chr3	16511685	16512661	977	*	943	ENSG00000131378	16313574	16514026	-	inside	2341	1365	NearestLocation	RFTN1
chr3	17151514	17152864	1351	*	944	ENSG00000226441	17042742	17044192	-	upstream	-107322	107322	NearestLocation	PLCL2-AS1
chr3	18098813	18099576	764	*	945	ENSG00000131374	17157162	18444817	-	inside	346004	345241	Overlapping	TBC1D5
chr3	18098813	18099576	764	*	945	ENSG00000274840	18013226	18041603	+	downstream	85587	57210	NearestLocation	RP11-320G10.1
chr3	18868735	18871358	2624	*	946	ENSG00000228956	18445024	18920401	+	inside	423711	49043	Overlapping	SATB1-AS1
chr3	18868735	18871358	2624	*	946	ENSG00000251761	18954943	18955049	-	downstream	86314	83585	NearestLocation	RNU6-138P
chr3	19937192	19938174	983	*	947	ENSG00000163576	19879472	19947025	-	inside	9833	8851	Overlapping	EFHB
chr3	19937192	19938174	983	*	947	ENSG00000232953	19940269	19943310	-	downstream	6118	2095	NearestLocation	HSPA8P18
chr3	23740223	23741065	843	*	948	ENSG00000170142	23805903	23891316	+	upstream	-65680	64838	NearestLocation	UBE2E1
chr3	24047622	24048396	775	*	949	ENSG00000242109	24096512	24097360	-	downstream	49738	48116	NearestLocation	NPM1P23
chr3	27533673	27534732	1060	*	950	ENSG00000232167	27525353	27525394	+	downstream	8320	8279	NearestLocation	AC137675.1
chr3	28840723	28841698	976	*	951	ENSG00000283563	28349178	29767537	+	inside	491545	491545	Overlapping	RP11-9J18.1
chr3	28840723	28841698	976	*	951	ENSG00000144642	28574791	30010391	+	inside	265932	265932	Overlapping	RBMS3
chr3	28840723	28841698	976	*	951	ENSG00000215004	29087396	29088599	+	upstream	-246673	245698	NearestLocation	MESTP4
chr3	30347286	30348372	1087	*	952	ENSG00000199927	30304320	30304536	-	upstream	-42750	42750	NearestLocation	ACEA_U3
chr3	30347286	30348372	1087	*	952	ENSG00000281710	30304321	30304536	-	upstream	-42750	42750	NearestLocation	U3
chr3	30476244	30477244	1001	*	953	ENSG00000227260	30524745	30527185	+	upstream	-48501	47501	NearestLocation	AC116035.1
chr3	30620185	30621421	1237	*	954	ENSG00000163513	30606502	30694142	+	inside	13683	13683	Overlapping	TGFBR2
chr3	30620185	30621421	1237	*	954	LRG_779	30606502	30694142	+	inside	13683	13683	Overlapping	TGFBR2
chr3	30620185	30621421	1237	*	954	ENSG00000224618	30626423	30626797	-	downstream	6612	5002	NearestLocation	AC096921.2
chr3	30654825	30656007	1183	*	955	ENSG00000163513	30606502	30694142	+	inside	48323	38135	Overlapping	TGFBR2
chr3	30654825	30656007	1183	*	955	LRG_779	30606502	30694142	+	inside	48323	38135	Overlapping	TGFBR2
chr3	30654825	30656007	1183	*	955	ENSG00000224618	30626423	30626797	-	upstream	-28028	28028	NearestLocation	AC096921.2
chr3	30659048	30659986	939	*	956	ENSG00000163513	30606502	30694142	+	inside	52546	34156	Overlapping	TGFBR2
chr3	30659048	30659986	939	*	956	LRG_779	30606502	30694142	+	inside	52546	34156	Overlapping	TGFBR2
chr3	30659048	30659986	939	*	956	ENSG00000224618	30626423	30626797	-	upstream	-32251	32251	NearestLocation	AC096921.2
chr3	31076883	31077674	792	*	957	ENSG00000265376	31161704	31161787	-	downstream	84904	84030	NearestLocation	MIR466
chr3	31247993	31248821	829	*	958	ENSG00000222983	31228715	31228847	+	downstream	19278	19146	NearestLocation	RNA5SP127
chr3	31978608	31979695	1088	*	959	ENSG00000144645	31657890	32077580	-	inside	98972	97885	Overlapping	OSBPL10
chr3	31978608	31979695	1088	*	959	ENSG00000197385	31981771	31991628	+	upstream	-3163	2076	NearestLocation	ZNF860
chr3	32313284	32314371	1088	*	960	ENSG00000170293	32238679	32370325	+	inside	74605	55954	Overlapping	CMTM8
chr3	32313284	32314371	1088	*	960	ENSG00000234737	32258940	32260230	+	downstream	54344	53054	NearestLocation	KRT18P15
chr3	33061523	33064278	2756	*	961	ENSG00000170266	32996608	33097230	-	inside	35707	32952	Overlapping	GLB1
chr3	33061523	33064278	2756	*	961	ENSG00000235424	33077204	33077491	+	upstream	-15681	12926	NearestLocation	SUMO2P10
chr3	36912141	36912951	811	*	962	ENSG00000168016	36826820	36945057	-	inside	32916	32106	Overlapping	TRANK1
chr3	36912141	36912951	811	*	962	ENSG00000234073	36880184	36880729	-	upstream	-31412	31412	NearestLocation	AC011816.1
chr3	37213047	37213826	780	*	963	ENSG00000271653	37216779	37217988	+	upstream	-3732	2953	NearestLocation	RP11-259K5.1
chr3	39150796	39151478	683	*	964	ENSG00000144655	39141855	39154562	-	inside	3766	3084	NearestLocation	CSRNP1
chr3	39152304	39153205	902	*	965	ENSG00000144655	39141855	39154562	-	inside	2258	1357	NearestLocation	CSRNP1
chr3	40971605	40972177	573	*	966	ENSG00000233096	40970541	40971578	-	upstream	-27	27	NearestLocation	RP11-520A21.1
chr3	42020776	42021536	761	*	967	ENSG00000182606	42013802	42225889	+	inside	6974	6974	NearestLocation	TRAK1
chr3	42080427	42081152	726	*	968	ENSG00000182606	42013802	42225889	+	inside	66625	66625	Overlapping	TRAK1
chr3	42080427	42081152	726	*	968	ENSG00000229339	42051181	42051694	-	upstream	-28733	28733	NearestLocation	RP11-193I22.2
chr3	43505175	43506122	948	*	969	ENSG00000160746	43354859	43691594	-	inside	186419	150316	Overlapping	ANO10
chr3	43505175	43506122	948	*	969	ENSG00000223916	43484972	43485880	-	upstream	-19295	19295	NearestLocation	RP11-353H3.1
chr3	44104612	44105501	890	*	970	ENSG00000207954	44114212	44114310	+	upstream	-9600	8711	NearestLocation	MIR138-1
chr3	45040349	45041097	749	*	971	ENSG00000252410	45034474	45034588	-	upstream	-5761	5761	NearestLocation	RNU5B-3P
chr3	45667634	45668630	997	*	972	ENSG00000144791	45555394	45686338	+	inside	112240	17708	Overlapping	LIMD1
chr3	45667634	45668630	997	*	972	ENSG00000211456	45689056	45745424	+	upstream	-21422	20426	NearestLocation	SACM1L
chr3	45915632	45916309	678	*	973	ENSG00000163818	45823316	45916042	-	overlapStart	410	267	NearestLocation	LZTFL1
chr3	45943186	45943910	725	*	974	ENSG00000163820	45917899	45995824	-	inside	52638	25287	Overlapping	FYCO1
chr3	45943186	45943910	725	*	974	ENSG00000172215	45940933	45948353	+	inside	2253	2253	NearestLocation	CXCR6
chr3	46019629	46020171	543	*	975	ENSG00000173578	46017024	46027742	-	inside	8113	2605	Overlapping	XCR1
chr3	46019629	46020171	543	*	975	ENSG00000226933	46023296	46024156	+	upstream	-3667	3125	NearestLocation	NRBF2P2
chr3	46097474	46099170	1697	*	976	ENSG00000229515	46142358	46143677	-	downstream	46203	43188	NearestLocation	FLT1P1
chr3	46293683	46294620	938	*	977	ENSG00000236736	46310591	46311922	-	downstream	18239	15971	NearestLocation	UQCRC2P1
chr3	46334853	46335656	804	*	978	ENSG00000121807	46353734	46360928	+	upstream	-18881	18078	NearestLocation	CCR2
chr3	47360121	47360845	725	*	979	ENSG00000280173	47346950	47349073	+	downstream	13171	11048	NearestLocation	RP11-447D11.3
chr3	52890291	52891717	1427	*	980	ENSG00000248592	52833121	52897562	-	inside	7271	5845	NearestLocation	TMEM110-MUSTN1
chr3	52890291	52891717	1427	*	980	ENSG00000213533	52836219	52897596	-	inside	7305	5879	Overlapping	TMEM110
chr3	56753078	56753844	767	*	981	ENSG00000163946	56620133	56683237	-	upstream	-69841	69841	NearestLocation	FAM208A
chr3	56753078	56753844	767	*	981	ENSG00000163947	56727418	57079329	-	inside	326251	25660	Overlapping	ARHGEF3
chr3	56758474	56759141	668	*	982	ENSG00000163946	56620133	56683237	-	upstream	-75237	75237	NearestLocation	FAM208A
chr3	56758474	56759141	668	*	982	ENSG00000163947	56727418	57079329	-	inside	320855	31056	Overlapping	ARHGEF3
chr3	56862409	56863254	846	*	983	ENSG00000163947	56727418	57079329	-	inside	216920	134991	Overlapping	ARHGEF3
chr3	56862409	56863254	846	*	983	ENSG00000240198	56940040	56960854	+	upstream	-77631	76786	NearestLocation	ARHGEF3-AS1
chr3	56879071	56880120	1050	*	984	ENSG00000163947	56727418	57079329	-	inside	200258	151653	Overlapping	ARHGEF3
chr3	56879071	56880120	1050	*	984	ENSG00000240198	56940040	56960854	+	upstream	-60969	59920	NearestLocation	ARHGEF3-AS1
chr3	56930548	56931273	726	*	985	ENSG00000163947	56727418	57079329	-	inside	148781	148056	Overlapping	ARHGEF3
chr3	56930548	56931273	726	*	985	ENSG00000240198	56940040	56960854	+	upstream	-9492	8767	NearestLocation	ARHGEF3-AS1
chr3	58334604	58335717	1114	*	986	ENSG00000168297	58332880	58426126	+	inside	1724	1724	NearestLocation	PXK
chr3	59286625	59287629	1005	*	987	ENSG00000243903	59380024	59388704	-	downstream	102079	92395	NearestLocation	RP11-285B24.1
chr3	59422036	59422927	892	*	988	ENSG00000243903	59380024	59388704	-	upstream	-33332	33332	NearestLocation	RP11-285B24.1
chr3	59425766	59426431	666	*	989	ENSG00000243903	59380024	59388704	-	upstream	-37062	37062	NearestLocation	RP11-285B24.1
chr3	59502748	59503337	590	*	990	ENSG00000242545	59464330	59510678	-	inside	7930	7341	NearestLocation	RP11-719N22.2
chr3	59558912	59560498	1587	*	991	ENSG00000241804	59535863	59536415	+	downstream	23049	22497	NearestLocation	RP11-719N22.1
chr3	60053436	60054103	668	*	992	ENSG00000277592	59584169	59584445	+	downstream	469267	468991	NearestLocation	Metazoa_SRP
chr3	60053436	60054103	668	*	992	ENSG00000189283	59749310	61251459	-	inside	1198023	304126	Overlapping	FHIT
chr3	60086576	60087505	930	*	993	ENSG00000277592	59584169	59584445	+	downstream	502407	502131	NearestLocation	Metazoa_SRP
chr3	60086576	60087505	930	*	993	ENSG00000189283	59749310	61251459	-	inside	1164883	337266	Overlapping	FHIT
chr3	65963675	65964870	1196	*	994	ENSG00000151276	65353525	66038834	-	inside	75159	73964	Overlapping	MAGI1
chr3	65963675	65964870	1196	*	994	ENSG00000272610	65872815	65954558	-	upstream	-9117	9117	NearestLocation	MAGI1-IT1
chr3	67349346	67350069	724	*	995	ENSG00000241884	67296300	67306359	+	downstream	53046	42987	NearestLocation	RP11-85I21.1
chr3	69203722	69205008	1287	*	996	ENSG00000163380	69106872	69123032	-	upstream	-80690	80690	NearestLocation	LMOD3
chr3	69203722	69205008	1287	*	996	ENSG00000114541	69169990	69542583	-	inside	338861	33732	Overlapping	FRMD4B
chr3	69212378	69213087	710	*	997	ENSG00000163380	69106872	69123032	-	upstream	-89346	89346	NearestLocation	LMOD3
chr3	69212378	69213087	710	*	997	ENSG00000114541	69169990	69542583	-	inside	330205	42388	Overlapping	FRMD4B
chr3	69304634	69305472	839	*	998	ENSG00000114541	69169990	69542583	-	inside	237949	134644	Overlapping	FRMD4B
chr3	69304634	69305472	839	*	998	ENSG00000239263	69471452	69472532	-	downstream	167898	165980	NearestLocation	RBM43P1
chr3	71220087	71220673	587	*	999	ENSG00000114861	70954693	71583989	-	inside	363902	265394	Overlapping	FOXP1
chr3	71220087	71220673	587	*	999	ENSG00000277539	71276087	71289616	-	downstream	69529	55414	NearestLocation	RP11-298C2.1
chr3	71257807	71258806	1000	*	1000	ENSG00000114861	70954693	71583989	-	inside	326182	303114	Overlapping	FOXP1
chr3	71257807	71258806	1000	*	1000	ENSG00000277539	71276087	71289616	-	downstream	31809	17281	NearestLocation	RP11-298C2.1
chr3	71478205	71479040	836	*	1001	ENSG00000114861	70954693	71583989	-	inside	105784	104949	Overlapping	FOXP1
chr3	71478205	71479040	836	*	1001	ENSG00000221264	71541970	71542089	-	downstream	63884	62930	NearestLocation	MIR1284
chr3	71503949	71504723	775	*	1002	ENSG00000114861	70954693	71583989	-	inside	80040	79266	Overlapping	FOXP1
chr3	71503949	71504723	775	*	1002	ENSG00000221264	71541970	71542089	-	downstream	38140	37247	NearestLocation	MIR1284
chr3	71982299	71983246	948	*	1003	ENSG00000244130	72006774	72006975	+	upstream	-24475	23528	NearestLocation	UBE2Q2P9
chr3	71998731	71999583	853	*	1004	ENSG00000244130	72006774	72006975	+	upstream	-8043	7191	NearestLocation	UBE2Q2P9
chr3	72259760	72260724	965	*	1005	ENSG00000241163	72035300	72279503	-	inside	19743	18779	NearestLocation	LINC00877
chr3	72338238	72339650	1413	*	1006	ENSG00000260670	72321051	72324027	-	upstream	-14211	14211	NearestLocation	RP11-447M4.1
chr3	72455207	72455920	714	*	1007	ENSG00000163602	72371825	72446918	-	upstream	-8289	8289	NearestLocation	RYBP
chr3	72520839	72521661	823	*	1008	ENSG00000244345	72504806	72550552	-	inside	29713	16033	NearestLocation	RP11-654C22.2
chr3	87333052	87333974	923	*	1009	ENSG00000239829	87323268	87324723	+	downstream	9784	8329	NearestLocation	KRT8P25
chr3	94010905	94011874	970	*	1010	ENSG00000169379	93980139	94055668	+	inside	30766	30766	Overlapping	ARL13B
chr3	94010905	94011874	970	*	1010	ENSG00000178750	94014369	94028610	-	downstream	17705	2495	NearestLocation	STX19
chr3	98538230	98539235	1006	*	1011	ENSG00000080819	98521132	98593723	-	inside	55493	17098	Overlapping	CPOX
chr3	98538230	98539235	1006	*	1011	ENSG00000154165	98531899	98533150	+	downstream	6331	5080	NearestLocation	GPR15
chr3	98555887	98556837	951	*	1012	ENSG00000080819	98521132	98593723	-	inside	37836	34755	Overlapping	CPOX
chr3	98555887	98556837	951	*	1012	ENSG00000154165	98531899	98533150	+	downstream	23988	22737	NearestLocation	GPR15
chr3	100269522	100270660	1139	*	1013	ENSG00000036054	100261000	100325251	+	inside	8522	8522	NearestLocation	TBC1D23
chr3	100650616	100651721	1106	*	1014	ENSG00000144820	100609589	100695479	+	inside	41027	41027	Overlapping	ADGRG7
chr3	100650616	100651721	1106	*	1014	ENSG00000252989	100646121	100646197	+	downstream	4495	4419	NearestLocation	SNORA31
chr3	101518124	101518983	860	*	1015	ENSG00000175841	101521891	101522979	+	upstream	-3767	2908	NearestLocation	FAM172BP
chr3	101936284	101937092	809	*	1016	ENSG00000214407	101940859	101997926	+	upstream	-4575	3767	NearestLocation	RP11-221J22.1
chr3	102092286	102093474	1189	*	1017	ENSG00000170044	102099244	102479841	+	upstream	-6958	5770	NearestLocation	ZPLD1
chr3	105823119	105824133	1015	*	1018	ENSG00000114423	105655461	105869552	-	inside	46433	45419	NearestLocation	CBLB
chr3	106176182	106177489	1308	*	1019	ENSG00000244652	106325737	106326293	-	downstream	150111	148248	NearestLocation	RP11-93B21.1
chr3	106214777	106215561	785	*	1020	ENSG00000244652	106325737	106326293	-	downstream	111516	110176	NearestLocation	RP11-93B21.1
chr3	106331916	106333653	1738	*	1021	ENSG00000244652	106325737	106326293	-	upstream	-5623	5623	NearestLocation	RP11-93B21.1
chr3	106333679	106334743	1065	*	1022	ENSG00000244652	106325737	106326293	-	upstream	-7386	7386	NearestLocation	RP11-93B21.1
chr3	106428245	106429238	994	*	1023	ENSG00000200610	106515897	106515998	+	upstream	-87652	86659	NearestLocation	Y_RNA
chr3	106473352	106474743	1392	*	1024	ENSG00000200610	106515897	106515998	+	upstream	-42545	41154	NearestLocation	Y_RNA
chr3	108130392	108131606	1215	*	1025	ENSG00000271856	108125821	108138610	+	inside	4571	4571	NearestLocation	LINC01215
chr3	111695382	111696223	842	*	1026	ENSG00000240891	111674676	111846447	+	inside	20706	20706	Overlapping	PLCXD2
chr3	111695382	111696223	842	*	1026	ENSG00000240766	111676736	111677433	-	upstream	-17949	17949	NearestLocation	PLCXD2-AS1
chr3	112002218	112002954	737	*	1027	ENSG00000144834	111998664	112013887	+	inside	3554	3554	NearestLocation	TAGLN3
chr3	112337885	112338983	1099	*	1028	ENSG00000091972	112332347	112362812	+	inside	5538	5538	NearestLocation	CD200
chr3	112405404	112406217	814	*	1029	ENSG00000243081	112396647	112409134	-	inside	3730	2917	NearestLocation	RP11-231E6.1
chr3	112676632	112677340	709	*	1030	ENSG00000242308	112696908	112697706	-	downstream	21074	19568	NearestLocation	RP11-572C15.3
chr3	113051077	113051711	635	*	1031	ENSG00000240057	113019532	113183301	+	inside	31545	31545	Overlapping	RP11-572M11.4
chr3	113051077	113051711	635	*	1031	ENSG00000243483	113041390	113041814	-	upstream	-9263	9263	NearestLocation	RP11-572M11.2
chr3	113051077	113051711	635	*	1031	ENSG00000241219	113050912	113063443	-	inside	12366	165	Overlapping	RP11-572M11.1
chr3	114221373	114222410	1038	*	1032	ENSG00000241490	114214313	114236204	+	inside	7060	7060	NearestLocation	RP11-553L6.2
chr3	114412194	114413051	858	*	1033	ENSG00000181722	114314501	115147271	-	inside	735077	97693	Overlapping	ZBTB20
chr3	114412194	114413051	858	*	1033	ENSG00000242290	114445521	114529452	+	upstream	-33327	32470	NearestLocation	RP11-197K3.1
chr3	115790327	115791406	1080	*	1034	ENSG00000243359	115837870	115838159	+	upstream	-47543	46464	NearestLocation	RN7SL815P
chr3	119351964	119352809	846	*	1035	ENSG00000031081	119294373	119420714	+	inside	57591	57591	Overlapping	ARHGAP31
chr3	119351964	119352809	846	*	1035	ENSG00000207310	119341834	119341940	-	upstream	-10024	10024	NearestLocation	RNU6-1127P
chr3	119637657	119638580	924	*	1036	ENSG00000242052	119635526	119636150	-	upstream	-1507	1507	NearestLocation	RPL10P7
chr3	119637657	119638580	924	*	1036	ENSG00000121577	119636457	119665324	-	inside	27667	1200	Overlapping	POPDC2
chr3	119700387	119701069	683	*	1037	ENSG00000183833	119703022	119767102	+	upstream	-2635	1953	NearestLocation	MAATS1
chr3	121997927	121998887	961	*	1038	ENSG00000145103	121987323	122022204	-	inside	24277	10604	NearestLocation	ILDR1
chr3	122014569	122015401	833	*	1039	ENSG00000145103	121987323	122022204	-	inside	7635	6803	NearestLocation	ILDR1
chr3	122101523	122103393	1871	*	1040	ENSG00000114013	122055366	122121139	+	inside	46157	17746	NearestLocation	CD86
chr3	122146275	122147177	903	*	1041	ENSG00000036828	122184334	122286497	+	upstream	-38059	37157	NearestLocation	CASR
chr3	122497096	122498101	1006	*	1042	ENSG00000114030	122421949	122514945	-	inside	17849	16844	Overlapping	KPNA1
chr3	122497096	122498101	1006	*	1042	ENSG00000275348	122482990	122483229	+	downstream	14106	13867	NearestLocation	RP11-592P9.3
chr3	122533558	122534492	935	*	1043	ENSG00000114030	122421949	122514945	-	upstream	-18613	18613	NearestLocation	KPNA1
chr3	122533558	122534492	935	*	1043	ENSG00000138496	122527924	122564577	-	inside	31019	5634	Overlapping	PARP9
chr3	122609455	122610685	1231	*	1044	ENSG00000173200	122577602	122639047	+	inside	31853	28362	NearestLocation	PARP15
chr3	127890342	127891069	728	*	1045	ENSG00000187715	127915232	127987671	+	upstream	-24890	24163	NearestLocation	KBTBD12
chr3	128618957	128620046	1090	*	1046	ENSG00000198685	128572000	128576086	-	upstream	-42871	42871	NearestLocation	LINC01565
chr3	128618957	128620046	1090	*	1046	ENSG00000163902	128619970	128681075	-	overlapEnd	62118	76	Overlapping	RPN1
chr3	128805565	128806403	839	*	1047	ENSG00000075785	128726122	128814796	+	inside	79443	8393	Overlapping	RAB7A
chr3	128805565	128806403	839	*	1047	LRG_266	128726136	128814798	+	inside	79429	8395	Overlapping	RAB7A
chr3	128805565	128806403	839	*	1047	ENSG00000239483	128798841	128799201	-	upstream	-6364	6364	NearestLocation	RPS15AP16
chr3	129230428	129231380	953	*	1048	ENSG00000241673	129218093	129218350	-	upstream	-12078	12078	NearestLocation	RPS27P12
chr3	133595028	133596130	1103	*	1049	ENSG00000091527	133573730	133590261	+	downstream	21298	4767	NearestLocation	CDV3
chr3	141441093	141441821	729	*	1050	ENSG00000177311	141324213	141449792	+	inside	116880	7971	Overlapping	ZBTB38
chr3	141441093	141441821	729	*	1050	ENSG00000215606	141470634	141471902	-	downstream	30809	28813	NearestLocation	KRT18P35
chr3	141738841	141739591	751	*	1051	ENSG00000114125	141738204	141747560	+	inside	637	637	NearestLocation	RNF7
chr3	141796304	141797069	766	*	1052	ENSG00000114124	141778148	141818490	+	inside	18156	18156	NearestLocation	GRK7
chr3	141890580	141891153	574	*	1053	ENSG00000069849	141876124	141926514	+	inside	14456	14456	Overlapping	ATP1B3
chr3	141890580	141891153	574	*	1053	ENSG00000200389	141902924	141903030	-	downstream	12450	11771	NearestLocation	RNU6-509P
chr3	142498172	142499198	1027	*	1054	ENSG00000175054	142449235	142578826	-	inside	80654	48937	Overlapping	ATR
chr3	142498172	142499198	1027	*	1054	ENSG00000244327	142465315	142472337	-	upstream	-25835	25835	NearestLocation	RP11-383G6.3
chr3	142958716	142959237	522	*	1055	ENSG00000188582	142949164	142963682	-	inside	4966	4445	Overlapping	PAQR9
chr3	142958716	142959237	522	*	1055	ENSG00000241592	142960372	142960543	+	upstream	-1656	1135	NearestLocation	RP11-372E1.7
chr3	143081977	143082767	791	*	1056	ENSG00000243733	143111802	143112359	+	upstream	-29825	29035	NearestLocation	RP11-80H8.3
chr3	143157660	143159107	1448	*	1057	ENSG00000244171	143176327	143177617	+	upstream	-18667	17220	NearestLocation	PBX2P1
chr3	143165283	143166149	867	*	1058	ENSG00000244171	143176327	143177617	+	upstream	-11044	10178	NearestLocation	PBX2P1
chr3	150737813	150738941	1129	*	1059	ENSG00000244668	150719997	150720836	-	upstream	-16977	16977	NearestLocation	SNRPCP3
chr3	150783866	150785184	1319	*	1060	ENSG00000181788	150741127	150763477	-	upstream	-20389	20389	NearestLocation	SIAH2
chr3	150786757	150787714	958	*	1061	ENSG00000181788	150741127	150763477	-	upstream	-23280	23280	NearestLocation	SIAH2
chr3	151305055	151306036	982	*	1062	ENSG00000144893	151085697	151437072	+	inside	219358	131036	Overlapping	MED12L
chr3	151305055	151306036	982	*	1062	ENSG00000138271	151294086	151316952	-	inside	11897	10916	NearestLocation	GPR87
chr3	151316026	151317295	1270	*	1063	ENSG00000144893	151085697	151437072	+	inside	230329	119777	Overlapping	MED12L
chr3	151316026	151317295	1270	*	1063	ENSG00000138271	151294086	151316952	-	overlapStart	926	343	NearestLocation	GPR87
chr3	152126887	152127596	710	*	1064	ENSG00000239941	152118173	152151724	-	inside	24837	8714	NearestLocation	RP11-246A10.1
chr3	156519634	156520379	746	*	1065	ENSG00000169282	156037701	156539138	+	inside	481933	18759	Overlapping	KCNAB1
chr3	156519634	156520379	746	*	1065	ENSG00000272990	156523740	156524247	-	downstream	4613	3361	NearestLocation	RP11-305K5.1
chr3	156787924	156788817	894	*	1066	ENSG00000240875	156747346	156817062	-	inside	29138	28245	Overlapping	LINC00886
chr3	156787924	156788817	894	*	1066	ENSG00000230457	156809551	156810732	-	downstream	22808	20734	NearestLocation	PA2G4P4
chr3	161349525	161350329	805	*	1067	ENSG00000243838	161328924	161330238	-	upstream	-19287	19287	NearestLocation	PSMC1P7
chr3	161349525	161350329	805	*	1067	ENSG00000196542	161344792	161372880	-	inside	23355	4733	Overlapping	SPTSSB
chr3	168024486	168025494	1009	*	1068	ENSG00000241203	167958744	167959082	+	downstream	65742	65404	NearestLocation	HMGN2P26
chr3	168024486	168025494	1009	*	1068	ENSG00000173905	168008677	168095975	-	inside	71489	15809	Overlapping	GOLIM4
chr3	168071213	168072133	921	*	1069	ENSG00000173905	168008677	168095975	-	inside	24762	23842	NearestLocation	GOLIM4
chr3	170572423	170573501	1079	*	1070	ENSG00000013297	170418865	170860380	+	inside	153558	153558	Overlapping	CLDN11
chr3	170572423	170573501	1079	*	1070	ENSG00000013293	170459584	170586074	-	inside	13651	12573	NearestLocation	SLC7A14
chr3	171846533	171847270	738	*	1071	ENSG00000186329	171843349	171938715	+	inside	3184	3184	NearestLocation	TMEM212
chr3	172517537	172518355	819	*	1072	ENSG00000121858	172505508	172523507	-	inside	5970	5152	Overlapping	TNFSF10
chr3	172517537	172518355	819	*	1072	ENSG00000224611	172522228	172522444	+	upstream	-4691	3873	NearestLocation	AC007919.18
chr3	172561853	172563697	1845	*	1073	ENSG00000223387	172560888	172595607	-	inside	33754	965	NearestLocation	RP11-408H1.3
chr3	172591948	172592778	831	*	1074	ENSG00000223387	172560888	172595607	-	inside	3659	2829	NearestLocation	RP11-408H1.3
chr3	175193648	175194694	1047	*	1075	ENSG00000177694	174438573	175810552	+	inside	755075	615858	Overlapping	NAALADL2
chr3	175193648	175194694	1047	*	1075	ENSG00000226779	175234861	175271096	-	downstream	77448	40167	NearestLocation	NAALADL2-AS2
chr3	177337317	177338405	1089	*	1076	ENSG00000226782	177337628	177349166	-	overlapEnd	11849	311	NearestLocation	RP11-706D8.3
chr3	177345250	177346698	1449	*	1077	ENSG00000226782	177337628	177349166	-	inside	3916	2468	NearestLocation	RP11-706D8.3
chr3	177357200	177359274	2075	*	1078	ENSG00000226782	177337628	177349166	-	upstream	-8034	8034	NearestLocation	RP11-706D8.3
chr3	178777525	178778533	1009	*	1079	ENSG00000197584	178272932	178844429	+	inside	504593	65896	Overlapping	KCNMB2
chr3	178777525	178778533	1009	*	1079	ENSG00000275163	178419123	178843300	+	inside	358402	64767	Overlapping	RP11-385J1.3
chr3	178777525	178778533	1009	*	1079	ENSG00000237978	178526505	178860405	-	inside	82880	81872	NearestLocation	KCNMB2-AS1
chr3	183158480	183159042	563	*	1080	ENSG00000078081	183122213	183163839	-	inside	5359	4797	NearestLocation	LAMP3
chr3	183285599	183286704	1106	*	1081	ENSG00000053524	183178043	183428778	-	inside	143179	107556	Overlapping	MCF2L2
chr3	183285599	183286704	1106	*	1081	ENSG00000176597	183253244	183298504	+	inside	32355	11800	Overlapping	B3GNT5
chr3	183285599	183286704	1106	*	1081	ENSG00000202502	183258300	183258416	-	upstream	-27183	27183	NearestLocation	RNA5SP151
chr3	186417662	186418459	798	*	1082	ENSG00000234548	186440345	186450696	+	upstream	-22683	21886	NearestLocation	RP11-78H24.1
chr3	186533880	186535613	1734	*	1083	ENSG00000213139	186538441	186546702	-	downstream	12822	2828	NearestLocation	CRYGS
chr3	186752736	186753669	934	*	1084	ENSG00000197099	186579476	186772986	-	inside	20250	19317	Overlapping	RP11-573D15.8
chr3	186752736	186753669	934	*	1084	ENSG00000226652	186760693	186762050	+	upstream	-7957	7024	NearestLocation	PSMD10P2
chr3	186882024	186883374	1351	*	1085	ENSG00000223803	186900198	186900557	+	upstream	-18174	16824	NearestLocation	RPS20P14
chr3	187130005	187131201	1197	*	1086	ENSG00000163923	187120948	187180908	-	inside	50903	9057	NearestLocation	RPL39L
chr3	187777229	187778178	950	*	1087	ENSG00000224049	187796187	187805258	+	upstream	-18958	18009	NearestLocation	RP11-30O15.1
chr3	187802747	187803542	796	*	1088	ENSG00000224049	187796187	187805258	+	inside	6560	1716	NearestLocation	RP11-30O15.1
chr3	187918908	187920510	1603	*	1089	ENSG00000236864	187932764	187946221	-	downstream	27313	12254	NearestLocation	RP11-44H4.1
chr3	188060947	188061685	739	*	1090	ENSG00000234238	188107096	188147020	+	upstream	-46149	45411	NearestLocation	RP11-430L16.1
chr3	188322601	188323914	1314	*	1091	ENSG00000145012	188153284	188890671	+	inside	169317	169317	Overlapping	LPP
chr3	188322601	188323914	1314	*	1091	ENSG00000279891	188178543	188180812	+	downstream	144058	141789	NearestLocation	FLJ42393
chr3	188950699	188951583	885	*	1092	ENSG00000234076	188941715	188947639	-	upstream	-3060	3060	NearestLocation	TPRG1-AS1
chr3	188950699	188951583	885	*	1092	ENSG00000188001	188947214	189325304	+	inside	3485	3485	Overlapping	TPRG1
chr3	189132091	189132952	862	*	1093	ENSG00000188001	188947214	189325304	+	inside	184877	184877	Overlapping	TPRG1
chr3	189132091	189132952	862	*	1093	ENSG00000230115	189238686	189240594	-	downstream	108503	105734	NearestLocation	TPRG1-AS2
chr3	189324534	189325357	824	*	1094	ENSG00000188001	188947214	189325304	+	overlapEnd	377320	53	Overlapping	TPRG1
chr3	189324534	189325357	824	*	1094	ENSG00000230115	189238686	189240594	-	upstream	-83940	83940	NearestLocation	TPRG1-AS2
chr3	190491373	190492414	1042	*	1095	ENSG00000196083	190514051	190659750	+	upstream	-22678	21637	NearestLocation	IL1RAP
chr3	190566149	190567076	928	*	1096	ENSG00000196083	190514051	190659750	+	inside	52098	52098	NearestLocation	IL1RAP
chr3	190585485	190587338	1854	*	1097	ENSG00000196083	190514051	190659750	+	inside	71434	71434	Overlapping	IL1RAP
chr3	190585485	190587338	1854	*	1097	ENSG00000231047	190624595	190625169	+	upstream	-39110	37257	NearestLocation	GCNT1P3
chr3	191337568	191338532	965	*	1098	ENSG00000188958	191267168	191330536	-	upstream	-7032	7032	NearestLocation	UTS2B
chr3	191337568	191338532	965	*	1098	ENSG00000152492	191329077	191398670	+	inside	8491	8491	Overlapping	CCDC50
chr3	192892850	192893736	887	*	1099	ENSG00000180611	192796815	192918161	-	inside	25311	24425	NearestLocation	MB21D2
chr3	194520575	194521395	821	*	1100	ENSG00000252053	194533503	194533583	-	downstream	13008	12108	NearestLocation	RNU6-1101P
chr3	196179070	196180318	1249	*	1101	ENSG00000222335	196202349	196202453	+	upstream	-23279	22031	NearestLocation	Y_RNA
chr3	196183316	196184049	734	*	1102	ENSG00000222335	196202349	196202453	+	upstream	-19033	18300	NearestLocation	Y_RNA
chr3	196274270	196275303	1034	*	1103	ENSG00000161217	196214222	196287957	-	inside	13687	12654	NearestLocation	PCYT1A
chr3	196274270	196275303	1034	*	1103	ENSG00000272741	196248230	196318222	-	inside	43952	26040	Overlapping	RP11-447L10.1
chr3	196563792	196564403	612	*	1104	ENSG00000185798	196554177	196568674	-	inside	4882	4271	Overlapping	WDR53
chr3	196563792	196564403	612	*	1104	ENSG00000174013	196568611	196589059	+	upstream	-4819	4208	NearestLocation	FBXO45
chr3	197712093	197712851	759	*	1105	ENSG00000145016	197671393	197749727	-	inside	37634	36876	Overlapping	RUBCN
chr3	197712093	197712851	759	*	1105	ENSG00000122068	197737179	197787596	+	upstream	-25086	24328	NearestLocation	FYTTD1
chr3	198071216	198072606	1391	*	1106	ENSG00000226435	198053522	198080720	-	inside	9504	8114	Overlapping	ANKRD18DP
chr3	198071216	198072606	1391	*	1106	ENSG00000212297	198071311	198071417	-	includeFeature	201	95	NearestLocation	RNU6-821P
chr7	831573	833223	1651	*	1107	ENSG00000164828	816615	896435	+	inside	14958	14958	NearestLocation	SUN1
chr7	923254	923994	741	*	1108	ENSG00000105963	897901	955407	-	inside	32153	25353	NearestLocation	ADAP1
chr7	923254	923994	741	*	1108	ENSG00000240230	898778	975599	-	inside	52345	24476	Overlapping	COX19
chr7	936326	937135	810	*	1109	ENSG00000105963	897901	955407	-	inside	19081	18272	NearestLocation	ADAP1
chr7	936326	937135	810	*	1109	ENSG00000240230	898778	975599	-	inside	39273	37548	Overlapping	COX19
chr7	2110047	2110937	891	*	1110	ENSG00000002822	1815793	2233243	-	inside	123196	122306	NearestLocation	MAD1L1
chr7	2757524	2758977	1454	*	1111	ENSG00000174945	2679522	2775500	+	inside	78002	16523	Overlapping	AMZ1
chr7	2757524	2758977	1454	*	1111	ENSG00000146535	2728112	2844324	-	inside	86800	29412	Overlapping	GNA12
chr7	2757524	2758977	1454	*	1111	ENSG00000231357	2835621	2836022	+	upstream	-78097	76644	NearestLocation	AC006028.11
chr7	2863493	2864205	713	*	1112	ENSG00000146535	2728112	2844324	-	upstream	-19169	19169	NearestLocation	GNA12
chr7	2978264	2979051	788	*	1113	ENSG00000198286	2906141	3043945	-	inside	65681	64894	Overlapping	CARD11
chr7	2978264	2979051	788	*	1113	ENSG00000201794	2999094	2999394	+	upstream	-20830	20043	NearestLocation	RN7SKP130
chr7	3027844	3028697	854	*	1114	ENSG00000198286	2906141	3043945	-	inside	16101	15248	NearestLocation	CARD11
chr7	3062738	3063564	827	*	1115	ENSG00000198286	2906141	3043945	-	upstream	-18793	18793	NearestLocation	CARD11
chr7	4683974	4684843	870	*	1116	ENSG00000164916	4682309	4771443	+	inside	1665	1665	NearestLocation	FOXK1
chr7	4745857	4747030	1174	*	1117	ENSG00000164916	4682309	4771443	+	inside	63548	24413	Overlapping	FOXK1
chr7	4745857	4747030	1174	*	1117	ENSG00000242802	4775622	4794312	+	upstream	-29765	28592	NearestLocation	AP5Z1
chr7	5700802	5701817	1016	*	1118	ENSG00000011275	5620047	5781739	-	inside	80937	79922	Overlapping	RNF216
chr7	5700802	5701817	1016	*	1118	ENSG00000283419	5711840	5711910	-	downstream	11108	10023	NearestLocation	MIR6874
chr7	6250079	6251041	963	*	1119	ENSG00000008256	6161776	6272644	-	inside	22565	21603	NearestLocation	CYTH3
chr7	6256618	6257613	996	*	1120	ENSG00000008256	6161776	6272644	-	inside	16026	15031	NearestLocation	CYTH3
chr7	7719015	7719825	811	*	1121	ENSG00000106399	7636518	7718607	-	upstream	-408	408	NearestLocation	RPA3
chr7	7719015	7719825	811	*	1121	ENSG00000219545	7640711	7968020	+	inside	78304	78304	Overlapping	UMAD1
chr7	7719015	7719825	811	*	1121	ENSG00000283549	7640752	8004053	+	inside	78263	78263	Overlapping	RP11-505D17.1
chr7	16660828	16661549	722	*	1122	ENSG00000136261	16646131	16706523	+	inside	14697	14697	NearestLocation	BZW2
chr7	17022479	17023500	1022	*	1123	ENSG00000232841	17033089	17033478	-	downstream	10999	9589	NearestLocation	BRWD1P3
chr7	17138803	17139942	1140	*	1124	ENSG00000278569	17205652	17205928	+	upstream	-66849	65710	NearestLocation	Metazoa_SRP
chr7	17144065	17144946	882	*	1125	ENSG00000278569	17205652	17205928	+	upstream	-61587	60706	NearestLocation	Metazoa_SRP
chr7	17233797	17235369	1573	*	1126	ENSG00000278569	17205652	17205928	+	downstream	28145	27869	NearestLocation	Metazoa_SRP
chr7	17260693	17261935	1243	*	1127	ENSG00000106546	17298622	17346152	+	upstream	-37929	36687	NearestLocation	AHR
chr7	17304813	17306024	1212	*	1128	ENSG00000237773	17279834	17299357	-	upstream	-5456	5456	NearestLocation	AC003075.4
chr7	17304813	17306024	1212	*	1128	ENSG00000106546	17298622	17346152	+	inside	6191	6191	Overlapping	AHR
chr7	17304813	17306024	1212	*	1128	ENSG00000283321	17299295	17467234	+	inside	5518	5518	Overlapping	RP11-507K12.1
chr7	20220784	20221587	804	*	1129	ENSG00000233834	20217577	20221700	+	inside	3207	113	NearestLocation	AC005083.1
chr7	20301297	20302086	790	*	1130	ENSG00000226097	20296708	20311712	+	inside	4589	4589	NearestLocation	AC099342.1
chr7	21338429	21339337	909	*	1131	ENSG00000195024	21381363	21381506	+	upstream	-42934	42026	NearestLocation	RNU1-15P
chr7	23594743	23595795	1053	*	1132	ENSG00000169193	23597379	23644708	+	upstream	-2636	1584	NearestLocation	CCDC126
chr7	24755378	24756178	801	*	1133	ENSG00000105928	24698353	24758113	-	inside	2735	1935	NearestLocation	DFNA5
chr7	24905851	24906602	752	*	1134	ENSG00000070882	24796539	24981634	-	inside	75783	75032	Overlapping	OSBPL3
chr7	24905851	24906602	752	*	1134	ENSG00000234999	24906135	24906594	-	includeFeature	743	8	NearestLocation	SNRPCP19
chr7	24907177	24908104	928	*	1135	ENSG00000070882	24796539	24981634	-	inside	74457	73530	Overlapping	OSBPL3
chr7	24907177	24908104	928	*	1135	ENSG00000234999	24906135	24906594	-	upstream	-583	583	NearestLocation	SNRPCP19
chr7	27782491	27783467	977	*	1136	ENSG00000229893	27733064	27740395	-	upstream	-42096	42096	NearestLocation	AC004549.6
chr7	27782491	27783467	977	*	1136	ENSG00000106052	27739331	27844564	+	inside	43160	43160	Overlapping	TAX1BP1
chr7	28037007	28038061	1055	*	1137	ENSG00000153814	27830573	28180743	-	inside	143736	142682	Overlapping	JAZF1
chr7	28037007	28038061	1055	*	1137	ENSG00000206623	28118113	28118219	-	downstream	81212	80052	NearestLocation	RNU6-979P
chr7	28151681	28152652	972	*	1138	ENSG00000153814	27830573	28180743	-	inside	29062	28091	Overlapping	JAZF1
chr7	28151681	28152652	972	*	1138	ENSG00000234336	28180322	28243917	+	upstream	-28641	27670	NearestLocation	JAZF1-AS1
chr7	28154798	28156186	1389	*	1139	ENSG00000153814	27830573	28180743	-	inside	25945	24557	Overlapping	JAZF1
chr7	28154798	28156186	1389	*	1139	ENSG00000234336	28180322	28243917	+	upstream	-25524	24136	NearestLocation	JAZF1-AS1
chr7	28207330	28208025	696	*	1140	ENSG00000153814	27830573	28180743	-	upstream	-26587	26587	NearestLocation	JAZF1
chr7	28207330	28208025	696	*	1140	ENSG00000234336	28180322	28243917	+	inside	27008	27008	Overlapping	JAZF1-AS1
chr7	32500570	32502018	1449	*	1141	ENSG00000105778	32495426	32588721	+	inside	5144	5144	NearestLocation	AVL9
chr7	32502572	32503244	673	*	1142	ENSG00000105778	32495426	32588721	+	inside	7146	7146	NearestLocation	AVL9
chr7	32505911	32506912	1002	*	1143	ENSG00000105778	32495426	32588721	+	inside	10485	10485	NearestLocation	AVL9
chr7	32588577	32589241	665	*	1144	ENSG00000105778	32495426	32588721	+	overlapEnd	93151	144	NearestLocation	AVL9
chr7	32588577	32589241	665	*	1144	ENSG00000229358	32580949	32761787	-	inside	173210	7628	Overlapping	DPY19L1P1
chr7	36390126	36390842	717	*	1145	ENSG00000164542	36324221	36390125	-	upstream	-1	1	NearestLocation	KIAA0895
chr7	36390126	36390842	717	*	1145	ENSG00000011426	36389806	36453791	+	inside	320	320	Overlapping	ANLN
chr7	36686265	36687103	839	*	1146	ENSG00000136250	36512949	36724549	-	inside	38284	37446	NearestLocation	AOAH
chr7	37031680	37032576	897	*	1147	ENSG00000155849	36854361	37449249	-	inside	417569	177319	Overlapping	ELMO1
chr7	37031680	37032576	897	*	1147	ENSG00000224101	36997796	37013630	+	downstream	33884	18050	NearestLocation	ELMO1-AS1
chr7	37065465	37066432	968	*	1148	ENSG00000155849	36854361	37449249	-	inside	383784	211104	Overlapping	ELMO1
chr7	37065465	37066432	968	*	1148	ENSG00000224706	37116779	37117185	+	upstream	-51314	50347	NearestLocation	RPS17P13
chr7	39589572	39590318	747	*	1149	ENSG00000241127	39566376	39610320	+	inside	23196	20002	Overlapping	YAE1D1
chr7	39589572	39590318	747	*	1149	ENSG00000236015	39569376	39570198	-	upstream	-19374	19374	NearestLocation	AC011290.5
chr7	42868989	42869995	1007	*	1150	ENSG00000231539	42829672	42844438	-	upstream	-24551	24551	NearestLocation	AC010132.10
chr7	43735262	43736426	1165	*	1151	ENSG00000106603	43608456	43729717	-	upstream	-5545	5545	NearestLocation	COA1
chr7	43834433	43835350	918	*	1152	ENSG00000062582	43866558	43869893	-	downstream	35460	31208	NearestLocation	MRPS24
chr7	44622618	44623207	590	*	1153	ENSG00000105953	44606572	44709066	+	inside	16046	16046	NearestLocation	OGDH
chr7	44637943	44639751	1809	*	1154	ENSG00000105953	44606572	44709066	+	inside	31371	31371	NearestLocation	OGDH
chr7	44735175	44736149	975	*	1155	ENSG00000122515	44748581	44769881	+	upstream	-13406	12432	NearestLocation	ZMIZ2
chr7	45196145	45196944	800	*	1156	ENSG00000122679	45157791	45186302	+	downstream	38354	9843	NearestLocation	RAMP3
chr7	48084689	48085616	928	*	1157	ENSG00000183696	48088628	48108733	+	upstream	-3939	3012	NearestLocation	UPP1
chr7	50197128	50198680	1553	*	1158	ENSG00000231681	50202239	50204318	-	downstream	7190	3559	NearestLocation	AC020743.3
chr7	50264747	50265665	919	*	1159	ENSG00000235620	50274790	50275622	-	downstream	10875	9125	NearestLocation	AC020743.4
chr7	50392798	50393547	750	*	1160	ENSG00000185811	50304124	50405101	+	inside	88674	11554	Overlapping	IKZF1
chr7	50392798	50393547	750	*	1160	ENSG00000200815	50435380	50435486	+	upstream	-42582	41833	NearestLocation	RNU6-1091P
chr7	50446355	50447321	967	*	1161	ENSG00000200815	50435380	50435486	+	downstream	10975	10869	NearestLocation	RNU6-1091P
chr7	50446355	50447321	967	*	1161	ENSG00000132436	50444128	50542535	-	inside	96180	2227	Overlapping	FIGNL1
chr7	51123339	51124327	989	*	1162	ENSG00000106078	51016212	51316818	-	inside	193479	107127	Overlapping	COBL
chr7	51123339	51124327	989	*	1162	ENSG00000231490	51259429	51260167	-	downstream	136828	135102	NearestLocation	RPL7L1P2
chr7	55546693	55547343	651	*	1163	ENSG00000154978	55436056	55572988	-	inside	26295	25645	NearestLocation	VOPP1
chr7	55570067	55571537	1471	*	1164	ENSG00000154978	55436056	55572988	-	inside	2921	1451	NearestLocation	VOPP1
chr7	69738571	69739728	1158	*	1165	ENSG00000158321	69598919	70793068	+	inside	139652	139652	NearestLocation	AUTS2
chr7	70647912	70648671	760	*	1166	ENSG00000158321	69598919	70793068	+	inside	1048993	144397	Overlapping	AUTS2
chr7	70647912	70648671	760	*	1166	ENSG00000236978	70837738	70838013	+	upstream	-189826	189067	NearestLocation	RP11-575M4.1
chr7	73717782	73718549	768	*	1167	ENSG00000106089	73699206	73719672	-	inside	1890	1123	NearestLocation	STX1A
chr7	74093983	74094739	757	*	1168	ENSG00000106683	74082933	74122525	+	inside	11050	11050	NearestLocation	LIMK1
chr7	74452044	74453188	1145	*	1169	ENSG00000006704	74453790	74602604	+	upstream	-1746	602	NearestLocation	GTF2IRD1
chr7	75594699	75595292	594	*	1170	ENSG00000127946	75533300	75738962	-	inside	144263	61399	Overlapping	HIP1
chr7	75594699	75595292	594	*	1170	ENSG00000279996	75625089	75626970	-	downstream	32271	29797	NearestLocation	CTB-139P11.2
chr7	77329300	77331036	1737	*	1171	ENSG00000135205	77122434	77329533	+	overlapEnd	206866	233	Overlapping	CCDC146
chr7	77329300	77331036	1737	*	1171	ENSG00000250990	77246340	77258123	-	upstream	-71177	71177	NearestLocation	AC073635.5
chr7	77329300	77331036	1737	*	1171	ENSG00000186088	77310751	77416400	-	inside	87100	18549	Overlapping	GSAP
chr7	77393087	77393794	708	*	1172	ENSG00000186088	77310751	77416400	-	inside	23313	22606	NearestLocation	GSAP
chr7	80136094	80137217	1124	*	1173	ENSG00000127955	80133955	80219402	+	inside	2139	2139	NearestLocation	GNAI1
chr7	89002703	89004111	1409	*	1174	ENSG00000182348	88759368	89337057	+	inside	243335	243335	Overlapping	ZNF804B
chr7	89002703	89004111	1409	*	1174	ENSG00000164645	88794106	88795721	-	upstream	-206982	206982	NearestLocation	C7orf62
chr7	90612920	90613528	609	*	1175	ENSG00000058091	90466424	91210590	+	inside	146496	146496	Overlapping	CDK14
chr7	90612920	90613528	609	*	1175	ENSG00000223969	90590619	90597353	-	upstream	-15567	15567	NearestLocation	AC002456.2
chr7	92645457	92646402	946	*	1176	ENSG00000234545	92560793	92590394	-	upstream	-55063	55063	NearestLocation	FAM133B
chr7	92645457	92646402	946	*	1176	ENSG00000105810	92604921	92836594	-	inside	191137	40536	Overlapping	CDK6
chr7	92731176	92732164	989	*	1177	ENSG00000105810	92604921	92836594	-	inside	105418	104430	Overlapping	CDK6
chr7	92731176	92732164	989	*	1177	ENSG00000206763	92701708	92701814	-	upstream	-29362	29362	NearestLocation	RNU6-10P
chr7	92768144	92769533	1390	*	1178	ENSG00000105810	92604921	92836594	-	inside	68450	67061	Overlapping	CDK6
chr7	92768144	92769533	1390	*	1178	ENSG00000206763	92701708	92701814	-	upstream	-66330	66330	NearestLocation	RNU6-10P
chr7	92813164	92814431	1268	*	1179	ENSG00000105810	92604921	92836594	-	inside	23430	22163	Overlapping	CDK6
chr7	92813164	92814431	1268	*	1179	ENSG00000237819	92836483	92917187	+	upstream	-23319	22052	NearestLocation	AC002454.1
chr7	92904169	92905105	937	*	1180	ENSG00000237819	92836483	92917187	+	inside	67686	12082	Overlapping	AC002454.1
chr7	92904169	92905105	937	*	1180	ENSG00000266794	92971002	92971299	-	downstream	67130	65897	NearestLocation	RN7SL7P
chr7	94620500	94621441	942	*	1181	ENSG00000127990	94585230	94656209	-	inside	35709	34768	NearestLocation	SGCE
chr7	99562615	99563410	796	*	1182	ENSG00000197343	99558406	99576453	+	inside	4209	4209	Overlapping	ZNF655
chr7	99562615	99563410	796	*	1182	ENSG00000272647	99558695	99607810	+	inside	3920	3920	NearestLocation	GS1-259H13.13
chr7	100344642	100345235	594	*	1183	ENSG00000078319	100320992	100341908	-	upstream	-2734	2734	NearestLocation	PMS2P1
chr7	100344642	100345235	594	*	1183	ENSG00000242294	100336079	100351900	+	inside	8563	6665	Overlapping	STAG3L5P
chr7	100344642	100345235	594	*	1183	ENSG00000272752	100336104	100367831	+	inside	8538	8538	Overlapping	STAG3L5P-PVRIG2P-PILRB
chr7	100544927	100546501	1575	*	1184	ENSG00000106351	100539211	100568219	+	inside	5716	5716	NearestLocation	AGFG2
chr7	101138162	101139155	994	*	1185	ENSG00000106366	101127089	101139266	+	inside	11073	111	NearestLocation	SERPINE1
chr7	101138162	101139155	994	*	1185	LRG_597	101127089	101139266	+	inside	11073	111	NearestLocation	SERPINE1
chr7	101952841	101953939	1099	*	1186	ENSG00000257923	101815904	102283957	+	inside	136937	136937	Overlapping	CUX1
chr7	101952841	101953939	1099	*	1186	ENSG00000272219	101960116	101961894	+	upstream	-7275	6177	NearestLocation	CTB-181H17.1
chr7	102834569	102835584	1016	*	1187	ENSG00000161040	102813230	103074843	-	inside	240274	21339	Overlapping	FBXL13
chr7	102834569	102835584	1016	*	1187	ENSG00000252643	102834605	102834708	+	includeFeature	-36	36	NearestLocation	RNU6-1136P
chr7	102875478	102876389	912	*	1188	ENSG00000161040	102813230	103074843	-	inside	199365	62248	Overlapping	FBXL13
chr7	102875478	102876389	912	*	1188	ENSG00000238324	102857450	102857755	+	downstream	18028	17723	NearestLocation	RN7SKP198
chr7	105806458	105807131	674	*	1189	ENSG00000146776	105605067	105876604	-	inside	70146	69473	Overlapping	ATXN7L1
chr7	105806458	105807131	674	*	1189	ENSG00000226624	105819492	105820101	+	upstream	-13034	12361	NearestLocation	CTA-351J1.1
chr7	106345133	106347525	2393	*	1190	ENSG00000243438	106315225	106315743	+	downstream	29908	29390	NearestLocation	LARP1BP2
chr7	106424469	106425793	1325	*	1191	ENSG00000243438	106315225	106315743	+	downstream	109244	108726	NearestLocation	LARP1BP2
chr7	106424469	106425793	1325	*	1191	ENSG00000243797	106372251	106770207	-	inside	345738	52218	Overlapping	CTB-111H14.1
chr7	106717977	106718966	990	*	1192	ENSG00000243797	106372251	106770207	-	inside	52230	51241	NearestLocation	CTB-111H14.1
chr7	106772478	106773369	892	*	1193	ENSG00000228742	106775011	106795564	+	upstream	-2533	1642	NearestLocation	RP5-884M6.1
chr7	106870740	106871586	847	*	1194	ENSG00000105851	106865278	106907145	+	inside	5462	5462	NearestLocation	PIK3CG
chr7	107813424	107814420	997	*	1195	ENSG00000229626	107808734	107809568	+	downstream	4690	3856	NearestLocation	PIGCP2
chr7	111073843	111074847	1005	*	1196	ENSG00000184903	110663051	111562517	-	inside	488674	410792	Overlapping	IMMP2L
chr7	111073843	111074847	1005	*	1196	ENSG00000173114	111091006	111125454	+	upstream	-17163	16159	NearestLocation	LRRN3
chr7	111076022	111077021	1000	*	1197	ENSG00000184903	110663051	111562517	-	inside	486495	412971	Overlapping	IMMP2L
chr7	111076022	111077021	1000	*	1197	ENSG00000173114	111091006	111125454	+	upstream	-14984	13985	NearestLocation	LRRN3
chr7	111086330	111087276	947	*	1198	ENSG00000184903	110663051	111562517	-	inside	476187	423279	Overlapping	IMMP2L
chr7	111086330	111087276	947	*	1198	ENSG00000173114	111091006	111125454	+	upstream	-4676	3730	NearestLocation	LRRN3
chr7	114889459	114890325	867	*	1199	ENSG00000135272	114922154	115019916	+	upstream	-32695	31829	NearestLocation	MDFIC
chr7	115230696	115231767	1072	*	1200	ENSG00000233607	115061537	115231355	-	overlapStart	659	412	NearestLocation	LINC01392
chr7	116211057	116211984	928	*	1201	ENSG00000279086	116209234	116211511	-	overlapStart	454	454	NearestLocation	RP11-667F14.1
chr7	116211057	116211984	928	*	1201	ENSG00000135269	116210493	116258783	+	inside	564	564	Overlapping	TES
chr7	116316568	116317844	1277	*	1202	ENSG00000243243	116237929	116327896	-	inside	11328	10052	Overlapping	AC073130.3
chr7	116316568	116317844	1277	*	1202	ENSG00000237813	116238260	116499465	-	inside	182897	78308	Overlapping	AC002066.1
chr7	116316568	116317844	1277	*	1202	ENSG00000105971	116287380	116508541	+	inside	29188	29188	Overlapping	CAV2
chr7	116316568	116317844	1277	*	1202	ENSG00000213167	116320751	116321031	+	upstream	-4183	2907	NearestLocation	Metazoa_SRP
chr7	118080814	118081604	791	*	1203	ENSG00000234826	117998858	118004045	-	upstream	-76769	76769	NearestLocation	AC003084.2
chr7	121544635	121545238	604	*	1204	ENSG00000234985	121440834	121441261	-	upstream	-103374	103374	NearestLocation	RP11-3L10.3
chr7	127856272	127857281	1010	*	1205	ENSG00000197157	127652180	128092609	+	inside	204092	204092	Overlapping	SND1
chr7	127856272	127857281	1010	*	1205	ENSG00000240579	127857852	127858488	-	downstream	2216	571	NearestLocation	RP11-20L24.1
chr7	127897494	127898581	1088	*	1206	ENSG00000197157	127652180	128092609	+	inside	245314	194028	Overlapping	SND1
chr7	127897494	127898581	1088	*	1206	ENSG00000240579	127857852	127858488	-	upstream	-39006	39006	NearestLocation	RP11-20L24.1
chr7	128962352	128963963	1612	*	1207	ENSG00000064419	128954180	129055173	-	inside	92821	8172	Overlapping	TNPO3
chr7	128962352	128963963	1612	*	1207	ENSG00000242241	128970734	128971029	+	upstream	-8382	6771	NearestLocation	RN7SL306P
chr7	129438352	129439681	1330	*	1208	ENSG00000128578	129434433	129488399	+	inside	3919	3919	NearestLocation	STRIP2
chr7	129530450	129531512	1063	*	1209	ENSG00000240204	129502479	129512932	+	downstream	27971	17518	NearestLocation	SMKR1
chr7	129949174	129949805	632	*	1210	ENSG00000186591	129830732	129952949	-	inside	3775	3144	NearestLocation	UBE2H
chr7	130363317	130364238	922	*	1211	ENSG00000158525	130344816	130368730	+	inside	18501	4492	Overlapping	CPA5
chr7	130363317	130364238	922	*	1211	ENSG00000091704	130380339	130388114	+	upstream	-17022	16101	NearestLocation	CPA1
chr7	130648757	130649794	1038	*	1212	ENSG00000158623	130506238	130668748	-	inside	19991	18954	Overlapping	COPG2
chr7	130648757	130649794	1038	*	1212	ENSG00000226045	130645225	130645594	-	upstream	-3163	3163	NearestLocation	AC009274.6
chr7	130838525	130839681	1157	*	1213	ENSG00000232716	130840204	130843725	-	downstream	5200	523	NearestLocation	AC016831.6
chr7	131188290	131190042	1753	*	1214	ENSG00000128585	131110096	131496636	+	inside	78194	78194	Overlapping	MKLN1
chr7	131188290	131190042	1753	*	1214	ENSG00000233287	131242590	131242995	+	upstream	-54300	52548	NearestLocation	AC009362.2
chr7	131235411	131236253	843	*	1215	ENSG00000128585	131110096	131496636	+	inside	125315	125315	Overlapping	MKLN1
chr7	131235411	131236253	843	*	1215	ENSG00000233287	131242590	131242995	+	upstream	-7179	6337	NearestLocation	AC009362.2
chr7	136030270	136031537	1268	*	1216	ENSG00000230649	136025761	136084668	+	inside	4509	4509	NearestLocation	AC024084.1
chr7	137873237	137874192	956	*	1217	ENSG00000157680	137381037	137847092	-	upstream	-26145	26145	NearestLocation	DGKI
chr7	138752326	138753017	692	*	1218	ENSG00000105929	138706295	138799560	-	inside	47234	46031	Overlapping	ATP6V0A4
chr7	138752326	138753017	692	*	1218	ENSG00000214128	138797952	138838101	+	upstream	-45626	44935	NearestLocation	TMEM213
chr7	138875627	138876603	977	*	1219	ENSG00000122778	138831381	138981318	-	inside	105691	44246	Overlapping	KIAA1549
chr7	138875627	138876603	977	*	1219	ENSG00000199646	138876359	138876465	-	includeFeature	838	138	NearestLocation	RNU6-1272P
chr7	138898111	138898846	736	*	1220	ENSG00000122778	138831381	138981318	-	inside	83207	66730	Overlapping	KIAA1549
chr7	138898111	138898846	736	*	1220	ENSG00000199646	138876359	138876465	-	upstream	-21646	21646	NearestLocation	RNU6-1272P
chr7	139117925	139119091	1167	*	1221	ENSG00000105939	139043520	139109719	-	upstream	-8206	8206	NearestLocation	ZC3HAV1
chr7	139680583	139681553	971	*	1222	ENSG00000064393	139561570	139777778	-	inside	97195	96225	Overlapping	HIPK2
chr7	139680583	139681553	971	*	1222	ENSG00000059377	139777051	140020325	+	upstream	-96468	95498	NearestLocation	TBXAS1
chr7	139774124	139774922	799	*	1223	ENSG00000064393	139561570	139777778	-	inside	3654	2856	Overlapping	HIPK2
chr7	139774124	139774922	799	*	1223	ENSG00000059377	139777051	140020325	+	upstream	-2927	2129	NearestLocation	TBXAS1
chr7	139916238	139917091	854	*	1224	ENSG00000059377	139777051	140020325	+	inside	139187	103234	Overlapping	TBXAS1
chr7	139916238	139917091	854	*	1224	LRG_579	139778248	140020325	+	inside	137990	103234	NearestLocation	TBXAS1
chr7	140165247	140165949	703	*	1225	ENSG00000006459	140084746	140177035	-	inside	11788	11086	NearestLocation	KDM7A
chr7	142807336	142810368	3033	*	1226	ENSG00000237254	142812586	142813399	-	downstream	6063	2218	NearestLocation	TRBV30
chr7	148914025	148915034	1010	*	1227	ENSG00000239468	148890226	148890513	+	downstream	23799	23512	NearestLocation	RN7SL569P
chr7	149245187	149246277	1091	*	1228	ENSG00000170260	149239651	149255609	+	inside	5536	5536	NearestLocation	ZNF212
chr7	149248266	149249457	1192	*	1229	ENSG00000170260	149239651	149255609	+	inside	8615	6152	NearestLocation	ZNF212
chr7	150664907	150665728	822	*	1230	ENSG00000270990	150676833	150677918	-	downstream	13011	11105	NearestLocation	RP11-632K21.6
chr7	150738145	150739668	1524	*	1231	ENSG00000281887	150716668	150743646	+	inside	21477	3978	Overlapping	GIMAP1-GIMAP5
chr7	150738145	150739668	1524	*	1231	ENSG00000196329	150722253	150750033	+	inside	15892	10365	Overlapping	GIMAP5
chr7	150738145	150739668	1524	*	1231	ENSG00000177590	150746893	150747728	-	downstream	9583	7225	NearestLocation	GIMAP3P
chr7	151233052	151233752	701	*	1232	ENSG00000033100	151232489	151238827	+	inside	563	563	NearestLocation	CHPF2
chr7	155198792	155199454	663	*	1233	ENSG00000217825	155196563	155198455	-	upstream	-337	337	NearestLocation	AC099552.4
chr7	155205228	155207136	1909	*	1234	ENSG00000228521	155204147	155205189	+	downstream	1081	39	NearestLocation	AC099552.3
chr7	155290832	155291600	769	*	1235	ENSG00000273117	155295918	155297541	-	downstream	6709	4318	NearestLocation	AC144652.1
chr7	155660024	155661156	1133	*	1236	ENSG00000216895	155611231	155645205	-	upstream	-14819	14819	NearestLocation	AC009403.2
chr7	155660024	155661156	1133	*	1236	ENSG00000184863	155644451	155781485	+	inside	15573	15573	Overlapping	RBM33
chr7	156751133	156751856	724	*	1237	ENSG00000224903	156654185	156657693	-	upstream	-93440	93440	NearestLocation	AC005534.8
chr7	156751133	156751856	724	*	1237	ENSG00000105983	156668946	156893230	-	inside	142097	82187	Overlapping	LMBR1
chr7	158655904	158656869	966	*	1238	ENSG00000224324	158623188	158623449	-	upstream	-32455	32455	NearestLocation	THAP5P1
chr7	158655904	158656869	966	*	1238	ENSG00000146918	158631311	158704829	-	inside	48925	24593	Overlapping	NCAPG2
chr6	193555	194548	994	*	1239	ENSG00000263667	181466	205484	-	inside	11929	10936	Overlapping	RP3-416J7.4
chr6	193555	194548	994	*	1239	ENSG00000205653	203313	206392	+	upstream	-9758	8765	NearestLocation	RP3-416J7.5
chr6	195360	196413	1054	*	1240	ENSG00000263667	181466	205484	-	inside	10124	9071	Overlapping	RP3-416J7.4
chr6	195360	196413	1054	*	1240	ENSG00000205653	203313	206392	+	upstream	-7953	6900	NearestLocation	RP3-416J7.5
chr6	224797	225954	1158	*	1241	ENSG00000263667	181466	205484	-	upstream	-19313	19313	NearestLocation	RP3-416J7.4
chr6	235602	236818	1217	*	1242	ENSG00000263667	181466	205484	-	upstream	-30118	30118	NearestLocation	RP3-416J7.4
chr6	251694	252507	814	*	1243	ENSG00000112679	291630	351355	+	upstream	-39936	39123	NearestLocation	DUSP22
chr6	446167	447327	1161	*	1244	ENSG00000137265	391739	411447	+	downstream	54428	34720	NearestLocation	IRF4
chr6	483727	484906	1180	*	1245	ENSG00000230433	524171	525581	+	upstream	-40444	39265	NearestLocation	RP1-20B11.2
chr6	558734	559591	858	*	1246	ENSG00000112685	485133	693111	-	inside	134377	73601	Overlapping	EXOC2
chr6	558734	559591	858	*	1246	ENSG00000230433	524171	525581	+	downstream	34563	33153	NearestLocation	RP1-20B11.2
chr6	684547	685295	749	*	1247	ENSG00000112685	485133	693111	-	inside	8564	7816	NearestLocation	EXOC2
chr6	2110446	2111963	1518	*	1248	ENSG00000112699	1623806	2245692	-	inside	135246	133729	NearestLocation	GMDS
chr6	2940129	2941389	1261	*	1249	ENSG00000228365	2916894	2917733	+	downstream	23235	22396	NearestLocation	RP1-90J20.2
chr6	3208936	3210273	1338	*	1250	ENSG00000230269	3182744	3195756	-	upstream	-13180	13180	NearestLocation	RP1-40E16.9
chr6	4637557	4638371	815	*	1251	ENSG00000205444	4610656	4611304	+	downstream	26901	26253	NearestLocation	RP4-529N6.1
chr6	4941524	4942697	1174	*	1252	ENSG00000153046	4706159	4955551	+	inside	235365	12854	Overlapping	CDYL
chr6	4941524	4942697	1174	*	1252	ENSG00000217030	4979072	4979494	+	upstream	-37548	36375	NearestLocation	RP11-428J1.2
chr6	6515582	6516323	742	*	1253	ENSG00000216863	6346465	6622771	-	inside	107189	106448	Overlapping	LY86-AS1
chr6	6515582	6516323	742	*	1253	ENSG00000218868	6534697	6535631	+	upstream	-19115	18374	NearestLocation	CNN3P1
chr6	6749734	6750499	766	*	1254	ENSG00000224532	6758276	6759291	-	downstream	9557	7777	NearestLocation	RP3-470L22.1
chr6	7130082	7130849	768	*	1255	ENSG00000124782	7107597	7251980	+	inside	22485	22485	NearestLocation	RREB1
chr6	11139200	11139854	655	*	1256	ENSG00000271245	11154929	11155150	-	downstream	15950	15075	NearestLocation	RP4-761I2.5
chr6	11317906	11318925	1020	*	1257	ENSG00000111859	11183298	11382348	-	inside	64442	63423	NearestLocation	NEDD9
chr6	11353480	11354670	1191	*	1258	ENSG00000111859	11183298	11382348	-	inside	28868	27678	NearestLocation	NEDD9
chr6	11368301	11369340	1040	*	1259	ENSG00000111859	11183298	11382348	-	inside	14047	13008	NearestLocation	NEDD9
chr6	11731819	11732670	852	*	1260	ENSG00000207419	11709819	11709960	+	downstream	22000	21859	NearestLocation	SNORA67
chr6	11731819	11732670	852	*	1260	ENSG00000111863	11712054	11807046	-	inside	75227	19765	Overlapping	ADTRP
chr6	12048344	12049266	923	*	1261	ENSG00000095951	12008762	12164999	+	inside	39582	39582	NearestLocation	HIVEP1
chr6	12063876	12064835	960	*	1262	ENSG00000095951	12008762	12164999	+	inside	55114	55114	NearestLocation	HIVEP1
chr6	12490451	12491453	1003	*	1263	ENSG00000212802	12514110	12514724	+	upstream	-23659	22657	NearestLocation	RPL15P3
chr6	13302606	13303478	873	*	1264	ENSG00000215022	13264861	13295586	-	upstream	-7020	7020	NearestLocation	RP1-257A7.4
chr6	13302606	13303478	873	*	1264	ENSG00000145979	13266542	13328583	-	inside	25977	25105	Overlapping	TBC1D7
chr6	13465669	13466857	1189	*	1265	ENSG00000145990	13357830	13487662	-	inside	21993	20805	Overlapping	GFOD1
chr6	13465669	13466857	1189	*	1265	ENSG00000237786	13486294	13486852	+	upstream	-20625	19437	NearestLocation	GFOD1-AS1
chr6	13715184	13716128	945	*	1266	ENSG00000010017	13621498	13711564	-	upstream	-3620	3620	NearestLocation	RANBP9
chr6	14079384	14080035	652	*	1267	ENSG00000112149	14117256	14136918	+	upstream	-37872	37221	NearestLocation	CD83
chr6	14270846	14271810	965	*	1268	ENSG00000226673	14280127	14285454	-	downstream	14608	8317	NearestLocation	LINC01108
chr6	14542304	14543219	916	*	1269	ENSG00000229646	14597514	14599690	-	downstream	57386	54295	NearestLocation	RP11-330A16.1
chr6	14732614	14733753	1140	*	1270	ENSG00000206960	14646535	14646638	+	downstream	86079	85976	NearestLocation	RNU6-793P
chr6	14732614	14733753	1140	*	1270	ENSG00000234261	14661829	15090003	-	inside	357389	70785	Overlapping	RP11-146I2.1
chr6	14734519	14735434	916	*	1271	ENSG00000206960	14646535	14646638	+	downstream	87984	87881	NearestLocation	RNU6-793P
chr6	14734519	14735434	916	*	1271	ENSG00000234261	14661829	15090003	-	inside	355484	72690	Overlapping	RP11-146I2.1
chr6	14748365	14749210	846	*	1272	ENSG00000206960	14646535	14646638	+	downstream	101830	101727	NearestLocation	RNU6-793P
chr6	14748365	14749210	846	*	1272	ENSG00000234261	14661829	15090003	-	inside	341638	86536	Overlapping	RP11-146I2.1
chr6	14820522	14821479	958	*	1273	ENSG00000206960	14646535	14646638	+	downstream	173987	173884	NearestLocation	RNU6-793P
chr6	14820522	14821479	958	*	1273	ENSG00000234261	14661829	15090003	-	inside	269481	158693	Overlapping	RP11-146I2.1
chr6	14858684	14859401	718	*	1274	ENSG00000206960	14646535	14646638	+	downstream	212149	212046	NearestLocation	RNU6-793P
chr6	14858684	14859401	718	*	1274	ENSG00000234261	14661829	15090003	-	inside	231319	196855	Overlapping	RP11-146I2.1
chr6	14876893	14877741	849	*	1275	ENSG00000234261	14661829	15090003	-	inside	213110	212262	NearestLocation	RP11-146I2.1
chr6	15023083	15023960	878	*	1276	ENSG00000234261	14661829	15090003	-	inside	66920	66043	NearestLocation	RP11-146I2.1
chr6	15183935	15184970	1036	*	1277	ENSG00000271888	15243923	15245000	-	downstream	61065	58953	NearestLocation	RP11-560J1.2
chr6	15300488	15302196	1709	*	1278	ENSG00000008083	15246296	15522040	+	inside	54192	54192	Overlapping	JARID2
chr6	15300488	15302196	1709	*	1278	ENSG00000201367	15314920	15315026	+	upstream	-14432	12724	NearestLocation	RNU6-522P
chr6	15417597	15418318	722	*	1279	ENSG00000008083	15246296	15522040	+	inside	171301	103722	Overlapping	JARID2
chr6	15417597	15418318	722	*	1279	ENSG00000201519	15324367	15324472	-	upstream	-93125	93125	NearestLocation	RNU6-645P
chr6	15714582	15715654	1073	*	1280	ENSG00000047579	15522801	15663058	-	upstream	-51524	51524	NearestLocation	DTNBP1
chr6	15714582	15715654	1073	*	1280	LRG_588	15522801	15663058	-	upstream	-51524	51524	NearestLocation	DTNBP1
chr6	16136599	16137804	1206	*	1281	ENSG00000007944	16129125	16148248	+	inside	7474	7474	Overlapping	MYLIP
chr6	16136599	16137804	1206	*	1281	ENSG00000263712	16141556	16141624	+	upstream	-4957	3752	NearestLocation	MIR4639
chr6	16723671	16724594	924	*	1282	ENSG00000124788	16299112	16761491	-	inside	37820	36897	Overlapping	ATXN1
chr6	16723671	16724594	924	*	1282	ENSG00000229931	16761138	16762652	+	upstream	-37467	36544	NearestLocation	RP1-151F17.1
chr6	17714901	17715744	844	*	1283	ENSG00000201415	17721786	17721903	-	downstream	7002	6042	NearestLocation	RNA5SP204
chr6	18115143	18116218	1076	*	1284	ENSG00000187566	18121419	18122606	-	downstream	7463	5201	NearestLocation	NHLRC1
chr6	20201820	20202633	814	*	1285	ENSG00000172197	20102145	20212399	-	inside	10579	9766	Overlapping	MBOAT1
chr6	20201820	20202633	814	*	1285	ENSG00000227803	20212087	20317739	+	upstream	-10267	9454	NearestLocation	RP11-239H6.2
chr6	20877238	20878095	858	*	1286	ENSG00000145996	20534457	21232404	+	inside	342781	342781	Overlapping	CDKAL1
chr6	20877238	20878095	858	*	1286	ENSG00000233848	20756103	20800694	-	upstream	-76544	76544	NearestLocation	RP3-348I23.2
chr6	20919568	20920683	1116	*	1287	ENSG00000145996	20534457	21232404	+	inside	385111	311721	Overlapping	CDKAL1
chr6	20919568	20920683	1116	*	1287	ENSG00000252046	20993474	20993568	-	downstream	74000	72791	NearestLocation	RNU6-150P
chr6	21846561	21847399	839	*	1288	ENSG00000272168	21664772	22368328	+	inside	181789	181789	Overlapping	CASC15
chr6	21846561	21847399	839	*	1288	ENSG00000280443	21822536	21822737	+	downstream	24025	23824	NearestLocation	RP4-551N11.1
chr6	24742962	24744111	1150	*	1289	ENSG00000224164	24742302	24751921	+	inside	660	660	NearestLocation	RP3-369A17.4
chr6	24927270	24928781	1512	*	1290	ENSG00000111913	24804282	24936052	-	inside	8782	7271	NearestLocation	FAM65B
chr6	24927270	24928781	1512	*	1290	ENSG00000283467	24840704	25041926	-	inside	114656	86566	Overlapping	AL078584.1
chr6	25025697	25026480	784	*	1291	ENSG00000283467	24840704	25041926	-	inside	16229	15446	Overlapping	AL078584.1
chr6	25025697	25026480	784	*	1291	ENSG00000272053	25014952	25042170	-	inside	16473	10745	Overlapping	RP11-367G6.3
chr6	25025697	25026480	784	*	1291	ENSG00000220517	25023247	25024483	-	upstream	-1214	1214	NearestLocation	ASS1P1
chr6	25040812	25041990	1179	*	1292	ENSG00000283467	24840704	25041926	-	overlapStart	1114	64	NearestLocation	AL078584.1
chr6	25040812	25041990	1179	*	1292	ENSG00000272053	25014952	25042170	-	inside	1358	180	Overlapping	RP11-367G6.3
chr6	25040812	25041990	1179	*	1292	ENSG00000229313	25041839	25056664	+	overlapStart	-1027	151	NearestLocation	RP3-425P12.5
chr6	25050217	25050905	689	*	1293	ENSG00000229313	25041839	25056664	+	inside	8378	5759	Overlapping	RP3-425P12.5
chr6	25050217	25050905	689	*	1293	ENSG00000223623	25053627	25057073	-	downstream	6856	2722	NearestLocation	RP3-425P12.1
chr6	25369870	25371245	1376	*	1294	ENSG00000079691	25279078	25620530	+	inside	90792	90792	Overlapping	CARMIL1
chr6	25369870	25371245	1376	*	1294	ENSG00000207490	25383599	25383702	+	upstream	-13729	12354	NearestLocation	RNU6-987P
chr6	26596300	26597118	819	*	1295	ENSG00000146109	26596952	26600744	+	overlapStart	-652	166	NearestLocation	ABT1
chr6	29964577	29965390	814	*	1296	ENSG00000229390	29970801	29972464	-	downstream	7887	5411	NearestLocation	MICD
chr6	30527776	30528676	901	*	1297	ENSG00000235781	30516266	30519217	+	downstream	11510	8559	NearestLocation	XXbac-BPG249D20.9
chr6	30681725	30682687	963	*	1298	ENSG00000146112	30676389	30687895	-	inside	6170	5208	NearestLocation	PPP1R18
chr6	30810433	30811502	1070	*	1299	ENSG00000214894	30798654	30830659	-	inside	20226	11779	NearestLocation	LINC00243
chr6	30819191	30819808	618	*	1300	ENSG00000214894	30798654	30830659	-	inside	11468	10851	NearestLocation	LINC00243
chr6	31567664	31568985	1322	*	1301	ENSG00000226979	31572054	31574324	+	upstream	-4390	3069	NearestLocation	LTA
chr6	31911267	31911792	526	*	1302	ENSG00000166278	31897785	31945672	+	inside	13482	13482	Overlapping	C2
chr6	31911267	31911792	526	*	1302	ENSG00000204366	31899607	31901992	-	upstream	-9275	9275	NearestLocation	ZBTB12
chr6	32255182	32255838	657	*	1303	ENSG00000277427	32255284	32350039	+	overlapStart	-102	102	NearestLocation	XXbac-BPG154L12.5
chr6	32255182	32255838	657	*	1303	ENSG00000225914	32255711	32265838	+	overlapStart	-529	127	NearestLocation	XXbac-BPG154L12.4
chr6	33204910	33206186	1277	*	1304	ENSG00000204228	33204642	33206831	+	inside	268	268	NearestLocation	HSD17B8
chr6	33839933	33840520	588	*	1305	ENSG00000096395	33794673	33804011	-	upstream	-35922	35922	NearestLocation	MLN
chr6	34484360	34485526	1167	*	1306	ENSG00000124507	34466061	34535231	+	inside	18299	18299	NearestLocation	PACSIN1
chr6	34912556	34913241	686	*	1307	ENSG00000064999	34889265	35091413	+	inside	23291	23291	NearestLocation	ANKS1A
chr6	35302323	35303364	1042	*	1308	ENSG00000023892	35297852	35321771	+	inside	4471	4471	NearestLocation	DEF6
chr6	35606004	35606614	611	*	1309	ENSG00000096060	35573585	35728583	-	inside	122579	32419	Overlapping	FKBP5
chr6	35606004	35606614	611	*	1309	ENSG00000218749	35607628	35607934	+	upstream	-1624	1014	NearestLocation	RP3-340B19.5
chr6	36441227	36442228	1002	*	1310	ENSG00000179165	36390551	36442889	-	inside	1662	661	Overlapping	PXT1
chr6	36441227	36442228	1002	*	1310	ENSG00000112078	36442767	36491143	+	upstream	-1540	539	NearestLocation	KCTD20
chr6	36755470	36756197	728	*	1311	ENSG00000220349	36737050	36737986	+	downstream	18420	17484	NearestLocation	RP3-431A14.4
chr6	36755470	36756197	728	*	1311	ENSG00000124772	36740775	36840002	-	inside	84532	14695	Overlapping	CPNE5
chr6	37048523	37049389	867	*	1312	ENSG00000226976	37044860	37045189	+	downstream	3663	3334	NearestLocation	COX6A1P2
chr6	37239819	37240727	909	*	1313	ENSG00000172738	37212180	37258155	-	inside	18336	17428	Overlapping	TMEM217
chr6	37239819	37240727	909	*	1313	ENSG00000065491	37257772	37332970	+	upstream	-17953	17045	NearestLocation	TBC1D22B
chr6	37553240	37554154	915	*	1314	ENSG00000263926	37555365	37555422	-	downstream	2182	1211	NearestLocation	MIR4462
chr6	37791127	37791895	769	*	1315	ENSG00000225945	37815777	37819218	-	downstream	28091	23882	NearestLocation	RP3-441A12.1
chr6	39263389	39264054	666	*	1316	ENSG00000164626	39188973	39229450	-	upstream	-33939	33939	NearestLocation	KCNK5
chr6	39452272	39452948	677	*	1317	ENSG00000164627	39329990	39725405	-	inside	273133	122282	Overlapping	KIF6
chr6	39452272	39452948	677	*	1317	ENSG00000218986	39353747	39354172	+	downstream	98525	98100	NearestLocation	RP1-137F1.3
[truncated: 2,033 more rows]
