# Supplementary material for: A systematic comparison of FOSL1, FOSL2 and BATF-mediated transcriptional regulation during early human Th17 differentiation
Source: Nucleic Acids Res. 2022 May 3;50(9):4938–58. doi: 10.1093/nar/gkac256 (PMC9122603; doi:10.1093/nar/gkac256)
Supplement: gkac256_Supplemental_Files [file gkac256_supplemental_files.zip › Table S7. Disease-linked SNPs within TFBS & Common SNPs.xlsx]

## Sheet: Disease SNPs at FOSL1 sites
chr	coordinate_hg19	coordinate_hg38	rsID	ref	alts	nearest_gene	gene_strand	SNP_position	distance_to_gene
chr1	24518643	24192153	rs7552167	A	G,	IFNLR1	-	upstream	-4195
chr1	25292668	24966177	rs7528484	C	T,	RUNX3	-	upstream	-1057
chr1	25293084	24966593	rs7536201	T	C,G,	RUNX3	-	upstream	-1473
chr1	25293201	24966710	rs11249212	A	G,	RUNX3	-	upstream	-1590
chr1	25293216	24966725	rs7414934	A	C,	RUNX3	-	upstream	-1605
chr1	25293237	24966746	rs11249213	G	A,	RUNX3	-	upstream	-1626
chr1	25293356	24966865	rs4265380	C	T,	RUNX3	-	upstream	-1745
chr1	25293775	24967284	rs11311495	CCCCCCCC	CCCCCC,CCCCCCC,CCCCCCCCC,	RUNX3	-	upstream	-2164
chr1	25293829	24967338	rs4648889	G	A,T,	RUNX3	-	upstream	-2218
chr1	42092791	41627120	rs10890149	T	A,	RP11-486B10.4	+	downstream	85052
chr1	42092929	41627258	rs752011	C	T,	RP11-486B10.4	+	downstream	85190
chr1	42093015	41627344	rs752010	C	T,	RP11-486B10.4	+	downstream	85276
chr1	67625309	67159626	rs10889661	T	A,	IL23R	+	inside	20720
chr1	67638004	67172321	rs4655686	T	A,	RNU6-586P	+	upstream	-23818
chr1	67798895	67333212	rs11209051	C	T,	IL12RB2	+	inside	25849
chr1	85744577	85278894	rs9887812	C	T,	BCL10	-	upstream	-1805
chr1	85744582	85278899	rs9887879	T	G,	BCL10	-	upstream	-1810
chr1	85744792	85279109	rs71582951	ATGAT	AT,	BCL10	-	upstream	-2020
chr1	160844745	160874955	rs952804	T	C,	ITLN1	-	downstream	10214
chr1	200875095	200905967	rs12132298	T	C,	MROH3P	+	upstream	-11492
chr1	200875242	200906114	rs12132349	T	A,	MROH3P	+	upstream	-11345
chr10	6087295	6045332	rs1107345	G	T,	IL2RA	-	inside	16992
chr10	6087794	6045831	rs11256497	G	A,	IL2RA	-	inside	16493
chr10	6111622	6069659	rs41295055	C	T,	RP11-414H17.2	-	downstream	2258
chr10	6112605	6070642	rs10905713	C	T,	RP11-414H17.2	-	downstream	1275
chr10	6465145	6423183	rs10906529	C	G,	RP11-563J2.3	+	downstream	72868
chr10	31390127	31101198	rs1891621	A	G,	ZNF438	-	upstream	-69262
chr10	64441204	62681444	rs12766391	G	A,	ALDH7A1P4	-	downstream	59940
chr10	64441247	62681487	rs35312803	TTTTTTTTTTTT	TTTTTTTTTTT,TTTTTTTTTTTTT,TTTTTTTTTTTTTT,	ALDH7A1P4	-	downstream	59897
chr10	64493222	62733462	rs224050	A	C,	ALDH7A1P4	-	downstream	7922
chr10	64571276	62811516	rs2295814	G	A,	RP11-436D10.3	-	upstream	-5630
chr10	111981935	110222177	rs12414179	C	A,	RP11-549L6.3	-	upstream	-13587
chr11	14436970	14415424	rs11023215	G	A,	RP11-140L24.3	+	upstream	-25362
chr11	58345686	58578213	rs2510556	C	A,T,	LPXN	-	inside	6
chr12	6455098	6345932	rs11064145	T	A,G,	RN7SL391P	+	downstream	1379
chr12	56473808	56080024	rs7297175	T	C,	ERBB3	+	inside	168
chr12	117398055	116960250	rs16947144	G	C,	RP11-240G22.5	-	upstream	-8829
chr13	40350912	39776775	rs7993214	T	C,G,	RNY4P14	-	downstream	8734
chr13	40351064	39776927	rs7986796	G	T,	RNY4P14	-	downstream	8582
chr13	40351094	39776957	rs12876235	T	G,	RNY4P14	-	downstream	8552
chr14	103272025	102805688	rs8023164	G	A,T,	TRAF3	+	inside	28210
chr14	103272177	102805840	rs8003237	G	A,	TRAF3	+	inside	28362
chr15	67442596	67150258	rs17293632	C	T,	RP11-342M21.2	-	upstream	-3320
chr15	70006923	69714584	rs57021847	GCTTC	,	RP11-19J5.1	-	downstream	89461
chr16	11085730	10991873	rs67886043	T	C,	RPL7P46	+	upstream	-35150
chr16	23853521	23842200	rs7195232	A	G,	PRKCB	+	inside	6200
chr16	23853860	23842539	rs7200798	G	A,	PRKCB	+	inside	6539
chr16	28505660	28494339	rs151234	G	A,C,	APOBR	+	upstream	-309
chr16	28835680	28824359	rs149808056	GGGGG	GGGGGG,GGGGGGG,	RP11-1348G14.8	-	upstream	-391
chr16	31276811	31265490	rs1143679	G	A,	ITGAM	+	inside	5501
chr17	40492540	42340522	rs3869549	T	A,C,	STAT3	-	inside	47972
chr17	40492887	42340869	rs3869550	T	C,	STAT3	-	inside	47625
chr17	57906576	59829215	rs34385574	CC	C,	RNU6-450P	-	downstream	18328
chr17	57920532	59843171	rs2645479	A	G,	RNU6-450P	-	downstream	4372
chr17	58018142	59940781	rs72840315	G	C,	RP11-178C3.1	+	upstream	-126
chr17	58018570	59941209	rs9789060	A	G,	RP11-178C3.1	+	inside	302
chr18	51811556	54285186	rs580504	C	A,	RP11-850A17.1	-	upstream	-15159
chr19	10518941	10408265	rs34159543	C	G,T,	PDE4A	+	upstream	-8507
chr19	10519410	10408734	rs17697965	G	T,	PDE4A	+	upstream	-8038
chr2	61071302	60844167	rs4672409	G	A,C,	RPL21P33	+	upstream	-8092
chr2	135058733	134301162	rs2043872	G	A,	EDDM3CP	-	downstream	18915
chr2	135059043	134301472	rs35545435	T	C,	EDDM3CP	-	downstream	18605
chr2	204606215	203741492	rs6728441	G	A,	KRT18P39	-	downstream	24100
chr2	204628810	203764087	rs10932019	G	A,C,	KRT18P39	-	downstream	1505
chr2	204647261	203782538	rs749933	A	G,	RNU6-474P	+	downstream	502
chr2	234156536	233247890	rs11679791	G	C,T,	SCARNA5	+	upstream	-27836
chr21	36715761	35343463	rs9979383	C	G,T,	RPL34P3	-	downstream	128968
chr21	43820888	42400779	rs74278191	G	T,	UBASH3A	+	upstream	-2667
chr22	22230880	21876590	rs11440648		T,	MAPK1	-	upstream	-8911
chr22	37551487	37155447	rs743776	T	A,C,	RP1-151B14.6	+	upstream	-11309
chr22	37551607	37155567	rs743777	A	G,	RP1-151B14.6	+	upstream	-11189
chr3	69253455	69204304	rs6776027	T	C,	LMOD3	-	upstream	-81273
chr3	69253632	69204481	rs6784841	G	A,	LMOD3	-	upstream	-81450
chr3	69253656	69204505	rs6776243	T	C,	LMOD3	-	upstream	-81474
chr3	71528078	71478927	rs9854068	G	A,C,T,	MIR1284	-	downstream	63161
chr4	26090375	26088753	rs7441808	A	G,	RP11-263J14.1	+	inside	18000
chr5	35821747	35821645	rs7725599	G	A,	CTD-2113L7.1	-	inside	5372
chr5	35857850	35857748	rs10213865	A	C,T,	IL7R	+	inside	860
chr5	40277325	40277223	rs4957262	C	A,G,	RNU1-150P	+	downstream	7666
chr5	40402233	40402131	rs6879283	T	C,	RP11-386E5.1	+	upstream	-13005
chr5	40437948	40437846	rs9292777	C	T,	RP11-386E5.1	+	downstream	22710
chr5	40438097	40437995	rs73090828	C	A,	RP11-386E5.1	+	downstream	22859
chr5	40486896	40486794	rs7720838	G	T,	RP11-386E5.1	+	downstream	71658
chr5	131630852	132295159	rs35260072	A	C,	P4HA2	-	inside	155
chr5	131794298	132458606	rs2405528	G	A,	Y_RNA	+	upstream	-9540
chr5	131977127	132641435	rs2240032	C	G,T,	IL13	+	upstream	-14827
chr5	150169843	150790281	rs76767593	C	A,	SMIM3	+	inside	12336
chr5	150169883	150790321	rs74973123	A	T,	SMIM3	+	inside	12376
chr6	29932692	29964915	rs9280821	AGAGAGAGAGAGAGAG	AGAGAGAGAGAG,AGAGAGAGAGAGAG,AGAGAGAGAGAGAGAGAG,AGAGAGAGAGAGAGAGAGAG,	MICD	-	downstream	7548
chr6	31165836	31198059	rs28362345	C	T,	XXbac-BPG299F13.17	-	upstream	-23
chr6	31165836	31198059	rs28362345	T	C,	XXbac-BPG299F13.17	-	upstream	-23
chr6	31704294	31736517	rs3131383	G	A,T,	CLIC1	-	inside	3245
chr6	31704294	31736517	rs3131383	T	G,A,	CLIC1	-	inside	3245
chr6	32223258	32255481	rs3130320	T	C,	XXbac-BPG154L12.5	+	inside	198
chr6	32223258	32255481	rs3130320	C	T,	XXbac-BPG154L12.5	+	inside	198
chr6	128293932	127972787	rs72975913	C	A,	THEMIS	-	upstream	-54157
chr6	128294055	127972910	rs72975916	C	T,	THEMIS	-	upstream	-54280
chr6	135491872	135170734	rs10872428	G	T,	MYB	+	upstream	-10580
chr6	137999562	137678425	rs35926684	AAAAAAA	AAAAAA,	RP11-95M15.1	+	inside	5048
chr6	137999852	137678715	rs10607561	TGTGTGTGTGT	TGTGTGTGT,	RP11-95M15.1	+	inside	5338
chr6	143867406	143546269	rs12206238	C	T,	PHACTR2	+	inside	9425
chr7	2797267	2757633	rs798495	T	C,	AC006028.11	+	upstream	-77987
chr7	2798294	2758660	rs798494	C	A,	AC006028.11	+	upstream	-76960
chr7	37394379	37354775	rs2700983	A	C,	RNU6-565P	+	downstream	3633
chr7	37394820	37355216	rs2700982	C	A,G,T,	RNU6-565P	+	downstream	4074
chr7	50305012	50265416	rs35684612	AAAAAAAAAAAAA	AAAAAAAAAAA,AAAAAAAAAAAA,AAAAAAAAAAAAAA,	AC020743.4	-	downstream	10205
chr8	8136410	8278888	rs1401390	C	G,T,	ALG1L13P	-	upstream	-34222
chr8	8136410	8278888	rs1401390	G	C,A,	ALG1L13P	-	upstream	-34222
chr8	11315592	11458083	rs60743879	AGA	AGAAGA,AGANAGA,	FAM167A	-	inside	16631
chr8	90849305	89837077	rs10094579	C	A,	SCb-64M4.1	+	downstream	10485
chr8	129179788	128167542	rs7830477	G	A,	MIR1208	+	downstream	17427
chr8	129180309	128168063	rs36099148	C	T,	MIR1208	+	downstream	17948
chr8	129180330	128168084	rs34746976	A	C,G,	MIR1208	+	downstream	17969
chr8	129187748	128175502	rs6987197	T	C,	MIR1208	+	downstream	25387
chr8	129187970	128175724	rs6987519	T	C,	MIR1208	+	downstream	25609
chr8	129264060	128251814	rs10808568	A	C,	RN7SKP226	+	downstream	31311
chr9	4984530	4984530	rs1887428	G	C,T,	JAK2	+	inside	141
chr9	123655329	120893051	rs6478486	T	A,C,	PHF19	-	inside	1844

## Sheet: Disease SNPs at FOSL2 sites
chr	coordinate_hg19	coordinate_hg38	rsID	ref	alts	nearest_gene	gene_strand	SNP_position	distance_to_gene
chr1	2513055	2581616	rs4486391	A	T,	RP3-395M20.9	+	inside	57
chr1	2513216	2581777	rs734999	C	G,T,	RP3-395M20.9	+	inside	218
chr1	10291166	10231108	rs12129035	G	A,	MIR1273D	+	downstream	3391
chr1	19777150	19450656	rs34640740	CCC	CC,	RN7SL277P	+	downstream	26273
chr1	24518643	24192153	rs7552167	A	G,	IFNLR1	-	upstream	-4195
chr1	25292668	24966177	rs7528484	C	T,	RUNX3	-	upstream	-1057
chr1	25293084	24966593	rs7536201	T	C,G,	RUNX3	-	upstream	-1473
chr1	25293201	24966710	rs11249212	A	G,	RUNX3	-	upstream	-1590
chr1	25293216	24966725	rs7414934	A	C,	RUNX3	-	upstream	-1605
chr1	25293237	24966746	rs11249213	G	A,	RUNX3	-	upstream	-1626
chr1	25293356	24966865	rs4265380	C	T,	RUNX3	-	upstream	-1745
chr1	25293775	24967284	rs11311495	CCCCCCCC	CCCCCC,CCCCCCC,CCCCCCCCC,	RUNX3	-	upstream	-2164
chr1	25293829	24967338	rs4648889	G	A,T,	RUNX3	-	upstream	-2218
chr1	25293902	24967411	rs4649040	C	G,T,	RUNX3	-	upstream	-2291
chr1	25293941	24967450	rs4648890	G	A,	RUNX3	-	upstream	-2330
chr1	42092791	41627120	rs10890149	T	A,	RP11-486B10.4	+	downstream	85052
chr1	42092929	41627258	rs752011	C	T,	RP11-486B10.4	+	downstream	85190
chr1	42093015	41627344	rs752010	C	T,	RP11-486B10.4	+	downstream	85276
chr1	42099583	41633912	rs4083593	A	G,	RP11-486B10.4	+	downstream	91844
chr1	67625309	67159626	rs10889661	T	A,	IL23R	+	inside	20720
chr1	67655954	67190271	rs6688383	A	G,	RNU6-586P	+	upstream	-5868
chr1	67798327	67332644	rs4655698	T	G,	IL12RB2	+	inside	25281
chr1	67798445	67332762	rs72678531	T	C,	IL12RB2	+	inside	25399
chr1	67798895	67333212	rs11209051	C	T,	IL12RB2	+	inside	25849
chr1	67799170	67333487	rs10889681	T	A,C,	IL12RB2	+	inside	26124
chr1	67805806	67340123	rs1908632	G	T,	IL12RB2	+	inside	32760
chr1	67806207	67340524	rs6662198	T	C,	IL12RB2	+	inside	33161
chr1	85744577	85278894	rs9887812	C	T,	BCL10	-	upstream	-1805
chr1	85744582	85278899	rs9887879	T	G,	BCL10	-	upstream	-1810
chr1	85744792	85279109	rs71582951	ATGAT	AT,	BCL10	-	upstream	-2020
chr1	101418569	100953013	rs6675403	T	G,	HNRNPA1P68	-	upstream	-11019
chr1	101420957	100955401	rs3903905	G	T,	HNRNPA1P68	-	upstream	-13407
chr1	117081810	116539188	rs758518	A	G,	NAP1L4P1	-	upstream	-5097
chr1	117087502	116544880	rs12044773	C	A,	NAP1L4P1	-	upstream	-10789
chr1	117100957	116558335	rs1335532	A	G,	MIR548AC	-	downstream	1775
chr1	117280696	116738074	rs798000	C	T,	NEFHP1	-	downstream	4534
chr1	120496119	119953496	rs7534585	A	T,	RP5-1042I8.7	-	upstream	-42884
chr1	120496127	119953504	rs7534586	A	C,	RP5-1042I8.7	-	upstream	-42892
chr1	120529750	119987127	rs2453040	A	C,T,	RP5-1042I8.7	-	upstream	-76515
chr1	120531133	119988510	rs1493698	T	C,	RP5-1042I8.7	-	upstream	-77898
chr1	154392674	154420198	rs35402075	AAA	AAAA,	PSMD8P1	-	upstream	-5062
chr1	160402259	160432469	rs17371986	A	G,	VANGL2	+	downstream	31884
chr1	160402539	160432749	rs10494343	T	C,	VANGL2	+	downstream	32164
chr1	160832646	160862856	rs12036607	A	G,T,	CD244	-	upstream	-2
chr1	160832777	160862987	rs12037395	T	C,	CD244	-	upstream	-133
chr1	160832799	160863009	rs7410867	C	G,	CD244	-	upstream	-155
chr1	160832861	160863071	rs12036670	A	G,	CD244	-	upstream	-217
chr1	160840690	160870900	rs12566557	A	C,T,	CD244	-	upstream	-8046
chr1	160840726	160870936	rs4656948	A	G,	CD244	-	upstream	-8082
chr1	160844696	160874906	rs959047	C	A,	ITLN1	-	downstream	10263
chr1	160844745	160874955	rs952804	T	C,	ITLN1	-	downstream	10214
chr1	172844250	172875110	rs12136659	T	C,	AIMP1P2	-	downstream	11147
chr1	172844352	172875212	rs6425143	T	G,	AIMP1P2	-	downstream	11045
chr1	172844409	172875269	rs6425145	T	A,	AIMP1P2	-	downstream	10988
chr1	173300586	173331447	rs75866958	TAGTAGT	TAGT,	RP11-296O14.1	+	upstream	-20241
chr1	192519865	192550735	rs1323298	T	C,	RP5-1011O1.2	-	inside	16481
chr1	200874728	200905600	rs55838263	A	G,	MROH3P	+	upstream	-11859
chr1	200875095	200905967	rs12132298	T	C,	MROH3P	+	upstream	-11492
chr1	200875242	200906114	rs12132349	T	A,	MROH3P	+	upstream	-11345
chr1	200895391	200926263	rs77325513	CTCACTC	CTC,CTCACTCACTC,	RNU6-704P	-	downstream	7183
chr1	206648995	206475652	rs12133684	G	A,	MIR6769B	+	downstream	850
chr1	206943968	206770623	rs3024493	C	A,T,	IL10	-	inside	1870
chr10	6087295	6045332	rs1107345	G	T,	IL2RA	-	inside	16992
chr10	6087794	6045831	rs11256497	G	A,	IL2RA	-	inside	16493
chr10	6092210	6050247	rs2246031	C	T,	IL2RA	-	inside	12077
chr10	6092346	6050383	rs12253981	T	G,	IL2RA	-	inside	11941
chr10	6100725	6058762	rs3134883	G	A,	IL2RA	-	inside	3562
chr10	6101129	6059166	rs3118469	A	T,	IL2RA	-	inside	3158
chr10	6111622	6069659	rs41295055	C	T,	RP11-414H17.2	-	downstream	2258
chr10	6112605	6070642	rs10905713	C	T,	RP11-414H17.2	-	downstream	1275
chr10	6125322	6083359	rs41295117	T	C,	RBM17	+	upstream	-5627
chr10	6440578	6398616	rs61839082	C	T,	RP11-563J2.3	+	downstream	48301
chr10	6440698	6398736	rs139440138	TTTTTCTTTTTCTTTTT	TTTTTCTTTTT,	RP11-563J2.3	+	downstream	48421
chr10	6465145	6423183	rs10906529	C	G,	RP11-563J2.3	+	downstream	72868
chr10	30727084	30438155	rs303448	G	T,	MAP3K8	+	inside	4219
chr10	31390127	31101198	rs1891621	A	G,	ZNF438	-	upstream	-69262
chr10	31411113	31122184	rs2793103	G	A,	RP11-192P3.4	+	upstream	-65698
chr10	31411355	31122426	rs1538981	C	T,	RP11-192P3.4	+	upstream	-65456
chr10	35549045	35260117	rs12243593	C	T,	RNU6-1167P	-	upstream	-9066
chr10	35549218	35260290	rs3936502	C	T,	RNU6-1167P	-	upstream	-9239
chr10	35549257	35260329	rs3936503	G	A,	RNU6-1167P	-	upstream	-9278
chr10	43624833	43129385	rs2435355	T	C,	RP11-351D16.3	-	downstream	8948
chr10	59997301	58237540	rs2790218	C	T,	TPT1P10	-	upstream	-24505
chr10	59997644	58237883	rs2790217	A	T,	TPT1P10	-	upstream	-24848
chr10	64397538	62637778	rs16917546	T	C,	ALDH7A1P4	-	downstream	103606
chr10	64441204	62681444	rs12766391	G	A,	ALDH7A1P4	-	downstream	59940
chr10	64441247	62681487	rs35312803	TTTTTTTTTTTT	TTTTTTTTTTT,TTTTTTTTTTTTT,TTTTTTTTTTTTTT,	ALDH7A1P4	-	downstream	59897
chr10	64493222	62733462	rs224050	A	C,	ALDH7A1P4	-	downstream	7922
chr10	64508721	62748961	rs224072	A	G,T,	ALDH7A1P4	-	upstream	-7577
chr10	64571276	62811516	rs2295814	G	A,	RP11-436D10.3	-	upstream	-5630
chr10	75617344	73857586	rs2664280	A	T,	RP11-574K11.8	+	downstream	15754
chr10	75669013	73909255	rs2459449	T	C,	PLAU	+	inside	79
chr10	75669190	73909432	rs2227551	G	C,T,	PLAU	+	inside	256
chr10	75669319	73909561	rs2227552	C	T,	PLAU	+	inside	385
chr10	76736700	74976942	rs2278803	C	A,	RP11-77G23.5	-	downstream	47308
chr10	81088481	79328724	rs78488627	C	T,	PPIF	+	upstream	-18744
chr10	81093242	79333485	rs12251723	G	A,	PPIF	+	upstream	-13983
chr10	81093630	79333873	rs11002930	C	T,	PPIF	+	upstream	-13595
chr10	81093695	79333938	rs113967549	T	C,	PPIF	+	upstream	-13530
chr10	111981935	110222177	rs12414179	C	A,	RP11-549L6.3	-	upstream	-13587
chr11	14436970	14415424	rs11023215	G	A,	RP11-140L24.3	+	upstream	-25362
chr11	14437153	14415607	rs11023216	G	A,	RP11-140L24.3	+	upstream	-25179
chr11	14446059	14424513	rs59246619	TGTTTTGTTTTGTTTTGTTTTGT	TGTTTTGTTTTGT,TGTTTTGTTTTGTTTTGT,TGTTTTGTTTTGTTTTGTTTTGTTTTGT,	RP11-140L24.3	+	upstream	-16273
chr11	14540942	14519396	rs2305305	C	G,T,	RP11-140L24.4	-	inside	947
chr11	35070068	35048521	rs2785152	C	T,	RP4-607I7.1	-	downstream	89510
chr11	35078209	35056662	rs2785146	T	C,	RP4-607I7.1	-	downstream	81369
chr11	35095254	35073707	rs2785194	T	C,	RP4-607I7.1	-	downstream	64324
chr11	35095435	35073888	rs2785193	A	C,	RP4-607I7.1	-	downstream	64143
chr11	35095486	35073939	rs2732540	A	G,T,	RP4-607I7.1	-	downstream	64092
chr11	35095565	35074018	rs1834460	T	C,	RP4-607I7.1	-	downstream	64013
chr11	36376021	36354471	rs10501149	G	A,	RP11-514F3.4	-	upstream	-31032
chr11	58345686	58578213	rs2510556	C	A,T,	LPXN	-	inside	6
chr11	60793330	61025858	rs34383631	C	T,	RP11-881M11.8	+	upstream	-29878
chr11	60889762	61122290	rs1285182221	T	A,C,G,	CD5	+	inside	19896
chr11	64102948	64335476	rs574087	A	G,	CCDC88B	+	upstream	-4746
chr11	76299649	76588605	rs11236797	C	A,	RP11-672A2.7	+	upstream	-2417
chr11	95311260	95578096	rs12575636	T	G,	RP11-338H14.1	+	downstream	95691
chr11	118563219	118692510	rs71041848	TTTTTTTTTTTTTTTTTT	TTTTTTTTTT,TTTTTTTTTTT,TTTTTTTTTTTT,TTTTTTTTTTTTT,TTTTTTTTTTTTTT,TTTTTTTTTTTTTTTT,TTTTTTTTTTTTTTTTT,TTTTTTTTTTTTTTTTTTT,TTTTTTTTTTTTTTTTTTTTTTTTTTTT,	TREHP1	-	upstream	-1911
chr11	118563239	118692530	rs527475	G	A,C,T,	TREHP1	-	upstream	-1931
chr11	118563381	118692672	rs585039	C	A,	TREHP1	-	upstream	-2073
chr11	118754353	118883644	rs630923	C	A,	CXCR5	+	upstream	-121
chr11	128192175	128322280	rs7118191	T	C,	RP11-702B10.1	+	downstream	113452
chr11	128192296	128322401	rs12225641	A	T,	RP11-702B10.1	+	downstream	113573
chr11	128392903	128523008	rs151213883	CC	CCC,	MIR6090	+	downstream	619
chr11	128392903	128523008	rs1196765506	T	C,	MIR6090	+	downstream	619
chr12	6455098	6345932	rs11064145	T	A,G,	RN7SL391P	+	downstream	1379
chr12	9859310	9706714	rs11052582	C	A,G,T,	RP11-75L1.1	+	inside	2638
chr12	56473808	56080024	rs7297175	T	C,	ERBB3	+	inside	168
chr12	56727705	56333921	rs80317430	G	A,	PAN2	-	inside	131
chr12	56728000	56334216	rs2371494	G	A,	IL23A	+	inside	43
chr12	56728137	56334353	rs79824801	T	C,	IL23A	+	inside	180
chr12	117398055	116960250	rs16947144	G	C,	RP11-240G22.5	-	upstream	-8829
chr12	117398653	116960848	rs145425875		T,	RP11-240G22.5	-	upstream	-9427
chr12	123560289	123075742	rs1260294	T	A,C,	RP11-197N18.7	+	upstream	-5641
chr13	33491837	32917699	rs6561635	G	A,C,	LINC00423	-	upstream	-6050
chr13	33492105	32917967	rs6561636	G	A,	LINC00423	-	upstream	-6318
chr13	40350912	39776775	rs7993214	T	C,G,	RNY4P14	-	downstream	8734
chr13	40351064	39776927	rs7986796	G	T,	RNY4P14	-	downstream	8582
chr13	40351094	39776957	rs12876235	T	G,	RNY4P14	-	downstream	8552
chr13	40846751	40272614	rs147135752	TCATCA	TCA,	RNY3P9	+	downstream	45788
chr13	42128881	41554745	rs7986874	C	T,	RGCC	+	downstream	97187
chr13	45343590	44769454	rs9526002	A	G,	LINC00330	-	downstream	40175
chr13	50811031	50236895	rs806292	A	G,	ST13P4	+	downstream	64807
chr13	50811220	50237084	rs9591325	T	C,	ST13P4	+	downstream	64996
chr13	99966921	99314667	rs12100212	C	T,	GPR183	-	upstream	-7263
chr13	99974992	99322738	rs12232061	G	T,	GPR183	-	upstream	-15334
chr13	111594800	110942453	rs7335159	A	G,	PARP1P1	+	downstream	5695
chr13	111594819	110942472	rs7336748	T	C,	PARP1P1	+	downstream	5714
chr13	111594824	110942477	rs7335325	A	G,	PARP1P1	+	downstream	5719
chr13	111594991	110942644	rs4773285	T	A,C,G,	PARP1P1	+	downstream	5886
chr14	58549178	58082460	rs7143063	C	T,	RP11-349A22.2	+	upstream	-18524
chr14	68749927	68283210	rs3784099	G	A,	RN7SL108P	-	upstream	-46672
chr14	68753287	68286570	rs2208397	T	G,	RN7SL108P	-	upstream	-50032
chr14	68753593	68286876	rs911263	C	T,	RN7SL108P	-	upstream	-50338
chr14	69259533	68792816	rs3215689	GGGGG	GGGGGG,GGGGGGGGGGG,	ZFP36L1	-	inside	3436
chr14	69259662	68792945	rs1051533	C	A,	ZFP36L1	-	inside	3307
chr14	69260371	68793654	rs72731554	T	A,	ZFP36L1	-	inside	2598
chr14	69267271	68800554	rs4902649	C	A,T,	ZFP36L1	-	upstream	-4302
chr14	75959341	75492998	rs17103360	G	A,	BATF	+	upstream	-29426
chr14	76022400	75556057	rs8021741	T	G,	FLVCR2	+	upstream	-22559
chr14	76026019	75559676	rs12897371	C	A,	FLVCR2	+	upstream	-18940
chr14	88459795	87993451	rs73312836	C	G,T,	GALC	-	inside	213
chr14	88472595	88006251	rs8005161	C	T,	GPR65	+	inside	1128
chr14	88472846	88006502	rs78461372	C	G,	GPR65	+	inside	1379
chr14	88473178	88006834	rs1372363	G	T,	GPR65	+	inside	1711
chr14	103271600	102805263	rs4145824	G	A,	TRAF3	+	inside	27785
chr14	103272025	102805688	rs8023164	G	A,T,	TRAF3	+	inside	28210
chr14	103272177	102805840	rs8003237	G	A,	TRAF3	+	inside	28362
chr14	103274547	102808210	rs2015407	A	G,	TRAF3	+	inside	30732
chr15	38841861	38549660	rs148581441	CCCTCTGCTTCCCTCTT	CCCTCTGCTTCCCTCTTTCCCTCTGCTTCCCTCTT,CCCTCTGCTTCCCTCTTTCCCTCTGCTTCCCTCTTTCCCTCTGCTTCCCTCTT,	RASGRP1	-	inside	15914
chr15	38841861	38549660	rs28651296	C	T,	RASGRP1	-	inside	15914
chr15	38904546	38612345	rs72729312	G	A,	RASGRP1	-	upstream	-46771
chr15	67442596	67150258	rs17293632	C	T,	RP11-342M21.2	-	upstream	-3320
chr15	67464291	67171953	rs72743477	A	G,	RP11-342M21.2	-	upstream	-25015
chr15	70006923	69714584	rs1567135618	G	A,	RP11-19J5.1	-	downstream	89461
chr15	75077367	74785026	rs1378942	C	A,T,	CSK	+	inside	2970
chr15	90962626	90419394	rs2526000	C	G,T,	RP11-154B12.3	-	upstream	-21514
chr16	11085730	10991873	rs67886043	T	C,	RPL7P46	+	upstream	-35150
chr16	11172109	11078252	rs2058531	T	C,	RP11-66H6.3	-	upstream	-7151
chr16	11174564	11080707	rs9652582	G	A,	RP11-66H6.3	-	upstream	-9606
chr16	11174652	11080795	rs2041670	G	A,C,	RP11-66H6.3	-	upstream	-9694
chr16	11187862	11094005	rs12917656	T	C,	RP11-66H6.3	-	upstream	-22904
chr16	11188930	11095073	rs12919083	A	C,G,T,	RP11-66H6.3	-	upstream	-23972
chr16	11188940	11095083	rs71136618	TTTTTTTTT	TTTTTTTTTT,TTTTTTTTTTT,	RP11-66H6.3	-	upstream	-23982
chr16	11189148	11095291	rs12917716	G	C,	RP11-66H6.3	-	upstream	-24190
chr16	11193880	11100023	rs3893661	C	G,	RP11-66H6.3	-	upstream	-28922
chr16	11193930	11100073	rs3893660	A	G,	RP11-66H6.3	-	upstream	-28972
chr16	11194018	11100161	rs3862468	G	C,	RP11-66H6.3	-	upstream	-29060
chr16	11345699	11251842	rs149310	G	C,	RMI2	+	inside	2224
chr16	11347048	11253191	rs1111186	T	C,	SOCS1	-	downstream	2987
chr16	23853521	23842200	rs7195232	A	G,	PRKCB	+	inside	6200
chr16	23853860	23842539	rs7200798	G	A,	PRKCB	+	inside	6539
chr16	28485141	28473820	rs149299	T	A,C,	NPIPB7	-	upstream	-2646
chr16	28505660	28494339	rs151234	G	A,C,	APOBR	+	upstream	-309
chr16	28835680	28824359	rs149808056	GGGGG	GGGGGG,GGGGGGG,	RP11-1348G14.8	-	upstream	-391
chr16	28836205	28824884	rs4451951	T	C,	RP11-1348G14.8	-	upstream	-916
chr16	29829615	29818294	rs35901559	T	C,	CTD-2574D22.6	+	inside	1056
chr16	29833414	29822093	rs8061634	T	G,	AC009133.12	-	upstream	-842
chr16	29833488	29822167	rs1057451	G	T,	AC009133.12	-	upstream	-916
chr16	29833714	29822393	rs1057452	G	A,	AC009133.12	-	upstream	-1142
chr16	29837108	29825787	rs9938630	C	T,	AC009133.12	-	upstream	-4536
chr16	30482494	30471173	rs11150589	T	A,C,G,	Y_RNA	+	upstream	-413
chr16	30482540	30471219	rs12598978	T	G,	Y_RNA	+	upstream	-367
chr16	30968589	30957268	rs4889599	C	G,T,	SETD1A	+	upstream	-25
chr16	31006289	30994968	rs149905255	TGGTGCTAT	TGGTGCTATGGTGCTAT,	RP11-1072A3.3	-	upstream	-6699
chr16	31006289	30994968	rs8058753	G	A,	RP11-1072A3.3	-	upstream	-6699
chr16	31276811	31265490	rs1143679	G	A,	ITGAM	+	inside	5501
chr16	79116879	79082982	rs7199945	G	A,C,	RP11-556H2.4	-	upstream	-4749
chr16	85969305	85935699	rs4843865	A	G,T,	RP11-542M13.3	-	inside	523
chr16	85969640	85936034	rs11347703	G	,	RP11-542M13.3	-	inside	188
chr16	85969738	85936132	rs8052690	A	G,	RP11-542M13.3	-	inside	90
chr16	85977502	85943896	rs7202472	G	T,	RP11-542M13.3	-	upstream	-7674
chr17	26137250	27810224	rs2779253	G	T,	NOS2	-	upstream	-9726
chr17	26137374	27810348	rs2779254	C	A,	NOS2	-	upstream	-9850
chr17	26137540	27810514	rs2779255	C	T,	NOS2	-	upstream	-10016
chr17	26137550	27810524	rs2531863	A	G,T,	NOS2	-	upstream	-10026
chr17	26138052	27811026	rs2531864	A	G,	NOS2	-	upstream	-10528
chr17	32579788	34252769	rs1024611	A	G,	CCL2	+	upstream	-2448
chr17	37926004	39769751	rs9894370	G	C,	GRB7	+	downstream	31825
chr17	37930210	39773957	rs11319242	TTTTTTTTTTT	TTTTTTTTT,TTTTTTTTTT,TTTTTTTTTTTT,	GRB7	+	downstream	36031
chr17	37930210	39773957	rs77925972	T	C,	GRB7	+	downstream	36031
chr17	37930262	39774009	rs7217133	T	A,	GRB7	+	downstream	36083
chr17	37930421	39774168	rs113730542	C	G,	GRB7	+	downstream	36242
chr17	37930659	39774406	rs2313429	A	G,	GRB7	+	downstream	36480
chr17	37984430	39828177	rs12946188	C	A,	KRT8P34	-	downstream	7902
chr17	38023745	39867492	rs4795397	A	G,	ZPBP2	+	upstream	-671
chr17	40494902	42342884	rs8069645	A	G,T,	STAT3	-	inside	45610
chr17	40514201	42362183	rs744166	A	G,	STAT3	-	inside	26311
chr17	44129253	46051887	rs17575423	T	C,	RP11-669E14.6	+	downstream	16575
chr17	44129253	46051887	rs17575423	G	A,	RP11-669E14.6	+	downstream	16575
chr17	44129398	46052032	rs112384186	AAAAAAAAAA	AAAAAAAAA,AAAAAAAAAAA,AAAAAAAAAAAA,	RP11-669E14.6	+	downstream	16720
chr17	44134391	46057025	rs876944	G	A,T,	RP11-669E14.6	+	downstream	21713
chr17	44134391	46057025	rs876944	A	C,T,	RP11-669E14.6	+	downstream	21713
chr17	45698175	47620809	rs4793978	G	A,	RP11-580I16.2	-	inside	28610
chr17	54899945	56822584	rs6503766	G	A,	DGKE	+	upstream	-11514
chr17	57832391	59755030	rs2777899	T	A,G,	RP11-619I22.1	+	upstream	-29782
chr17	57906576	59829215	rs34385574	CC	C,	RNU6-450P	-	downstream	18328
chr17	57920532	59843171	rs2645479	A	G,	RNU6-450P	-	downstream	4372
chr17	58018142	59940781	rs72840315	G	C,	RP11-178C3.1	+	upstream	-126
chr17	58018570	59941209	rs9789060	A	G,	RP11-178C3.1	+	inside	302
chr17	62159608	64082248	rs1971298	C	G,T,	ERN1	-	inside	48570
chr17	62161731	64084371	rs4968608	A	T,	ERN1	-	inside	46447
chr17	62161890	64084530	rs5821422	AAAAAAAAAA	AAAAAAAA,AAAAAAAAA,AAAAAAAAAAA,	ERN1	-	inside	46288
chr17	62161890	64084530	rs768188688	G	A,C,	ERN1	-	inside	46288
chr17	62163131	64085771	rs8075137	G	C,	ERN1	-	inside	45047
chr17	73312171	75316090	rs11410664		T,	AC011933.2	+	upstream	-22736
chr17	73312184	75316103	rs8072449	G	A,	AC011933.2	+	upstream	-22723
chr17	73312272	75316191	rs8081778	T	C,	AC011933.2	+	upstream	-22635
chr17	73362147	75366066	rs9902966	C	T,	RP11-16C1.2	-	downstream	7669
chr18	12857758	12857759	rs62097857	G	A,	STK25P1	+	upstream	-53426
chr18	46395022	48868651	rs7240004	A	G,	RP11-484L8.1	-	upstream	-33882
chr18	51790876	54264506	rs554266689	TTTTTTTTTTTTTTTT	TTTTTTTTTTTT,TTTTTTTTTTTTT,TTTTTTTTTTTTTT,TTTTTTTTTTTTTTT,TTTTTTTTTTTTTTTTT,TTTTTTTTTTTTTTTTTT,TTTTTTTTTTTTTTTTTTT,TTTTTTTTTTTTTTTTTTTTTTT,	POLI	+	upstream	-4897
chr18	51811556	54285186	rs580504	C	A,	RP11-850A17.1	-	upstream	-15159
chr18	56355560	58688328	rs9951899	G	A,T,	MRPL37P1	+	upstream	-2027
chr19	6669934	6669923	rs2291668	G	A,	TNFSF14	-	inside	664
chr19	10519410	10408734	rs17697965	G	T,	PDE4A	+	upstream	-8038
chr19	10538719	10428043	rs8112675	C	A,T,	CDC37	-	upstream	-7923
chr19	12099162	11988347	rs145820533	TGGCTGGC	TGGC,	CTD-2006C1.2	+	inside	731
chr19	17201520	17090710	rs11671858	T	G,	CTD-2528A14.5	-	downstream	8596
chr19	17201520	17090710	rs572896754	T	,	CTD-2528A14.5	-	downstream	8596
chr19	45147719	44644419	rs10426401	T	G,	PVR	+	inside	622
chr19	47123402	46620145	rs4267438	T	A,G,	PTGIR	-	downstream	4972
chr2	28632377	28409510	rs7606480	G	A,	RP11-373D23.2	+	downstream	12696
chr2	43358009	43130870	rs62135410	A	G,	AC093609.1	-	upstream	-28180
chr2	61071302	60844167	rs4672409	G	A,C,	RPL21P33	+	upstream	-8092
chr2	61071656	60844521	rs4672410	G	A,	RPL21P33	+	upstream	-7738
chr2	61100188	60873053	rs842623	C	G,	LINC01185	-	inside	8260
chr2	61112552	60885417	rs6545835	G	A,T,	REL	+	inside	3897
chr2	61126664	60899529	rs10193964	A	G,	RNU4-51P	+	upstream	-11773
chr2	61204641	60977506	rs7608697	A	C,	RNA5SP95	+	upstream	-21245
chr2	61204688	60977553	rs7596362	T	C,	RNA5SP95	+	upstream	-21198
chr2	61204856	60977721	rs7608910	A	G,	RNA5SP95	+	upstream	-21030
chr2	65604914	65377780	rs268120	A	C,G,	AC012370.2	-	inside	2904
chr2	65605194	65378060	rs174847	C	T,	AC012370.2	-	inside	2624
chr2	102744338	102127878	rs13392285	C	A,	AC007271.3	-	downstream	54229
chr2	102764294	102147834	rs2110727	G	A,	AC007271.3	-	downstream	34273
chr2	102984279	102367819	rs1420098	T	C,	SDR42E1P5	+	upstream	-43423
chr2	111601942	110844365	rs10180446	C	G,	ACOXL	+	inside	111793
chr2	112688397	111930820	rs75508922	G	T,	RN7SL297P	+	downstream	646
chr2	135058615	134301044	rs4953910	C	G,	EDDM3CP	-	downstream	19033
chr2	135058733	134301162	rs2043872	G	A,	EDDM3CP	-	downstream	18915
chr2	135059043	134301472	rs35545435	T	C,	EDDM3CP	-	downstream	18605
chr2	160777188	159920677	rs1877193	C	T,	LY75	-	upstream	-15929
chr2	162166151	161309640	rs3769968	A	C,G,	AC009299.2	-	upstream	-1338
chr2	169393869	168537359	rs4668070	C	T,	MIR4774	+	upstream	-45583
chr2	191979178	191114452	rs4254532	G	A,	RNU6-959P	+	upstream	-7497
chr2	191979359	191114633	rs4073699	A	G,T,	RNU6-959P	+	upstream	-7316
chr2	198858917	197994193	rs10177758	A	G,	PLCL1	+	inside	189492
chr2	204587269	203722546	rs10515944	C	A,	CD28	+	inside	16072
chr2	204594512	203729789	rs3116496	T	C,	CD28	+	inside	23315
chr2	204595220	203730497	rs72932400	C	A,	CD28	+	inside	24023
chr2	204595519	203730796	rs3116497	T	C,	CD28	+	inside	24322
chr2	204602153	203737430	rs55634483	TTTTTTTT	TTTTTTTTT,TTTTTTTTTT,	KRT18P39	-	downstream	28162
chr2	204604603	203739880	rs12468949	A	G,T,	KRT18P39	-	downstream	25712
chr2	204606215	203741492	rs6728441	G	A,	KRT18P39	-	downstream	24100
chr2	204613654	203748931	rs62183992	G	A,	KRT18P39	-	downstream	16661
chr2	204628328	203763605	rs12467195	A	G,	KRT18P39	-	downstream	1987
chr2	204628810	203764087	rs10932019	G	A,C,	KRT18P39	-	downstream	1505
chr2	204647261	203782538	rs749933	A	G,	RNU6-474P	+	downstream	502
chr2	204694952	203830229	rs12986861	G	A,	CTLA4	+	upstream	-37556
chr2	204694974	203830251	rs863603	C	T,	CTLA4	+	upstream	-37534
chr2	204695788	203831065	rs10490516	T	C,G,	CTLA4	+	upstream	-36720
chr2	204795876	203931153	rs57252380	T	C,	ICOS	+	upstream	-5594
chr2	219120255	218255532	rs736730	C	T,	RP11-378A13.1	+	inside	214
chr2	219120588	218255865	rs736731	A	G,	RP11-378A13.1	+	inside	547
chr2	219149163	218284440	rs11692780	A	G,	TMBIM1	-	inside	8145
chr2	219151767	218287044	rs13005100	C	A,T,	TMBIM1	-	inside	5541
chr2	219151926	218287203	rs13031757	T	C,	TMBIM1	-	inside	5382
chr2	219157959	218293236	rs10206064	T	C,	TMBIM1	-	upstream	-651
chr2	234156536	233247890	rs11679791	G	C,T,	SCARNA5	+	upstream	-27836
chr20	30843555	32255752	rs58077174	CCCC	CCCCC,CCCCCC,	KIF3B	+	upstream	-21911
chr20	30879420	32291617	rs11475041	TTTTTTTTTTTTTTTT	TTTTTTTTTTTTT,TTTTTTTTTTTTTT,TTTTTTTTTTTTTTT,TTTTTTTTTTTTTTTTT,TTTTTTTTTTTTTTTTTT,TTTTTTTTTTTTTTTTTTTTTTTT,	KIF3B	+	inside	13954
chr20	30879420	32291617	rs1201612924	A	,	KIF3B	+	inside	13954
chr20	31340997	32753191	rs6087989	A	G,T,	DNMT3B	+	upstream	-9193
chr20	31556508	32968702	rs6058984	G	C,	SUN5	-	downstream	35730
chr20	39958087	41329447	rs6065334	T	G,	ADI1P1	+	upstream	-1675
chr20	44564114	45935475	rs4141957	A	T,	PCIF1	+	inside	848
chr20	48567822	49951285	rs201963091		G,	KRT18P4	+	upstream	-5459
chr20	48567823	49951286	rs2281218	T	G,	KRT18P4	+	upstream	-5458
chr20	48567825	49951288	rs200793875	C	A,	KRT18P4	+	upstream	-5456
chr20	48567825	49951288	rs534367893	C	,	KRT18P4	+	upstream	-5456
chr20	48568055	49951518	rs2281217	C	G,	KRT18P4	+	upstream	-5226
chr20	48956954	50340417	rs4811031	A	C,G,T,	LINC01271	-	upstream	-19076
chr20	62330439	63699086	rs1291209	T	C,G,	TNFRSF6B	+	downstream	2419
chr20	62330484	63699131	rs1295810	G	A,C,	TNFRSF6B	+	downstream	2464
chr21	16810394	15438075	rs1736142	G	A,	CYCSP42	-	downstream	52691
chr21	39850709	38478786	rs2836432	G	C,	SNRPGP13	+	upstream	-23658
chr21	43820573	42400464	rs28700238	A	T,	UBASH3A	+	upstream	-2982
chr21	43820888	42400779	rs74278191	G	T,	UBASH3A	+	upstream	-2667
chr21	43821176	42401067	rs28755461	C	G,T,	UBASH3A	+	upstream	-2379
chr22	22146399	21792110	rs5999521	A	G,	RNA5SP493	+	upstream	-323
chr22	22222103	21867813	rs9610505	A	G,T,	MAPK1	-	upstream	-134
chr22	22222320	21868030	rs9607340	T	A,G,	MAPK1	-	upstream	-351
chr22	22230880	21876590	rs11440648		T,	MAPK1	-	upstream	-8911
chr22	30169436	29773447	rs131291	G	A,	UQCR10	+	downstream	6079
chr22	30512258	30116269	rs4823073	G	A,	CTA-85E5.7	-	upstream	-10862
chr22	30512478	30116489	rs4823074	G	A,	CTA-85E5.7	-	upstream	-11082
chr22	30592487	30196498	rs713875	C	G,	RP3-438O4.4	-	inside	10610
chr22	37534034	37137994	rs2284033	G	A,	TMPRSS6	-	upstream	-28432
chr22	37551487	37155447	rs743776	T	A,C,	RP1-151B14.6	+	upstream	-11309
chr22	37551607	37155567	rs743777	A	G,	RP1-151B14.6	+	upstream	-11189
chr22	37555046	37159006	rs5995389	T	C,	RP1-151B14.6	+	upstream	-7750
chr22	39662480	39266475	rs9611131	T	A,C,	PDGFB	-	upstream	-21725
chr22	39662550	39266545	rs5757584	C	G,T,	PDGFB	-	upstream	-21795
chr22	39712394	39316389	rs2007418	T	C,	SNORD83A	-	upstream	-1083
chr22	41961831	41565827	rs9611613	T	C,	CSDC2	+	inside	5065
chr22	41961916	41565912	rs12483860	C	T,	CSDC2	+	inside	5150
chr22	50414983	49976554	rs36147371	C	T,	MIR6821	+	downstream	13689
chr3	5020463	4978778	rs12489120	C	A,G,T,	BHLHE40	+	upstream	-337
chr3	15680525	15639018	rs2471809	G	A,	HACL1	-	upstream	-37167
chr3	15688758	15647251	rs2470530	C	A,T,	HACL1	-	upstream	-45400
chr3	17064893	17023401	rs6776032	C	A,	PLCL2-AS1	-	downstream	20790
chr3	18780538	18739046	rs57630709	T	A,	RAD23BP1	+	downstream	200374
chr3	18781000	18739508	rs4605565	G	A,	RAD23BP1	+	downstream	200836
chr3	18783097	18741605	rs9866257	G	A,	RAD23BP1	+	downstream	202933
chr3	46341335	46299844	rs6441958	C	A,T,	UQCRC2P1	-	downstream	12077
chr3	46376501	46335010	rs2040390	C	T,	CCR2	+	upstream	-18723
chr3	46395585	46354094	rs3092964	G	A,C,	CCR2	+	inside	361
chr3	46395786	46354295	rs3918361	G	A,	CCR2	+	inside	562
chr3	46402018	46360527	rs743660	G	A,	CCR2	+	inside	6794
chr3	58332068	58346341	rs4681679	A	G,	PXK	+	inside	13462
chr3	58456811	58471084	rs11719450	C	T,	RP11-359I18.5	-	downstream	20206
chr3	69253455	69204304	rs6776027	T	C,	LMOD3	-	upstream	-81273
chr3	69253632	69204481	rs6784841	G	A,	LMOD3	-	upstream	-81450
chr3	69253656	69204505	rs6776243	T	C,	LMOD3	-	upstream	-81474
chr3	69262140	69212989	rs73097719	T	C,	LMOD3	-	upstream	-89958
chr3	69262141	69212990	rs73097720	G	C,T,	LMOD3	-	upstream	-89959
chr3	69263786	69214635	rs113402078	G	C,	LMOD3	-	upstream	-91604
chr3	71528078	71478927	rs9854068	G	A,C,T,	MIR1284	-	downstream	63161
chr3	111477851	111759004	rs28479130	A	C,	PHLDB2	+	inside	26508
chr3	121503865	121785018	rs11716027	C	A,	GOLGB1	-	upstream	-35252
chr3	159745863	160028076	rs485499	T	C,	LINC01100	+	inside	12053
chr3	169476991	169759203	rs34656828	AAAAAAAAAAAAAAAAA	AAAAAAAAAAAAA,AAAAAAAAAAAAAA,AAAAAAAAAAAAAAA,AAAAAAAAAAAAAAAA,AAAAAAAAAAAAAAAAAA,AAAAAAAAAAAAAAAAAAA,AAAAAAAAAAAAAAAAAAAA,	Telomerase-vert	-	downstream	5843
chr3	169477506	169759718	rs12638862	A	G,	Telomerase-vert	-	downstream	5328
chr4	26090375	26088753	rs7441808	A	G,	RP11-263J14.1	+	inside	18000
chr4	80927001	80005847	rs12504282	C	G,T,	AC097711.1	+	upstream	-73684
chr4	80927241	80006087	rs4690134	G	C,T,	AC097711.1	+	upstream	-73444
chr4	80938489	80017335	rs10029133	C	A,	AC097711.1	+	upstream	-62196
chr4	103485780	102564623	rs230492	A	C,G,	NFKB1	+	inside	63295
chr4	106066982	105145825	rs7661349	T	A,C,	TET2	+	upstream	-49
chr4	106108032	105186875	rs13109676	G	C,	TET2-AS1	-	upstream	-8813
chr4	123116862	122195707	rs55969942	T	G,	KIAA1109	+	inside	43375
chr4	123116995	122195840	rs55904957	T	C,	KIAA1109	+	inside	43508
chr4	123117201	122196046	rs11941093	A	T,	KIAA1109	+	inside	43714
chr4	123398148	122476993	rs45454992	A	G,	IL2	-	upstream	-20269
chr4	185609576	184688422	rs2141258	T	G,	PRIMPOL	+	inside	38810
chr5	35827646	35827544	rs903388	C	G,	CTD-2113L7.1	-	upstream	-527
chr5	35827665	35827563	rs903389	C	G,	CTD-2113L7.1	-	upstream	-546
chr5	35852311	35852209	rs6890853	G	A,	IL7R	+	upstream	-485
chr5	35852947	35852845	rs74991955	CTCTCTCT	CTCTCT,	IL7R	+	inside	151
chr5	35852969	35852867	rs151286246	TTTTTTTTTTT	TTTTTTTTT,TTTTTTTTTT,TTTTTTTTTTTT,	IL7R	+	inside	173
chr5	35857583	35857481	rs10624573	AGAAG	AGAAGAGAAG,	IL7R	+	inside	593
chr5	35857704	35857602	rs11567694	A	G,	IL7R	+	inside	714
chr5	35857850	35857748	rs10213865	A	C,T,	IL7R	+	inside	860
chr5	35884204	35884102	rs34143578	TTT	TTTT,	RP11-79C6.2	-	downstream	11917
chr5	35904614	35904512	rs1833907	G	T,	RP11-79C6.1	-	upstream	-8223
chr5	40277325	40277223	rs4957262	C	A,G,	RNU1-150P	+	downstream	7666
chr5	40385790	40385688	rs12523160	A	T,	RP11-386E5.1	+	upstream	-29448
chr5	40399541	40399439	rs4957130	C	A,	RP11-386E5.1	+	upstream	-15697
chr5	40401509	40401407	rs17234657	T	G,	RP11-386E5.1	+	upstream	-13729
chr5	40402233	40402131	rs6879283	T	C,	RP11-386E5.1	+	upstream	-13005
chr5	40406050	40405948	rs6890268	A	T,	RP11-386E5.1	+	upstream	-9188
chr5	40406130	40406028	rs6871591	T	A,	RP11-386E5.1	+	upstream	-9108
chr5	40406260	40406158	rs6895021	C	A,G,	RP11-386E5.1	+	upstream	-8978
chr5	40437948	40437846	rs9292777	C	T,	RP11-386E5.1	+	downstream	22710
chr5	40438097	40437995	rs73090828	C	A,	RP11-386E5.1	+	downstream	22859
chr5	40486896	40486794	rs7720838	G	T,	RP11-386E5.1	+	downstream	71658
chr5	40487270	40487168	rs7725052	C	T,	RP11-386E5.1	+	downstream	72032
chr5	40490609	40490507	rs9283753	C	T,	RP11-386E5.1	+	downstream	75371
chr5	40490790	40490688	rs10440635	G	A,	RP11-386E5.1	+	downstream	75552
chr5	96217692	96881988	rs11375466	AA	AAA,	ERAP2	+	inside	6050
chr5	96217692	96881988	rs1401555880	G	A,	ERAP2	+	inside	6050
chr5	96273298	96937594	rs2762	C	T,	CTD-2260A17.2	-	upstream	-1786
chr5	96293153	96957449	rs4360063	A	G,	Y_RNA	-	downstream	5307
chr5	100173071	100837367	rs2548263	T	C,	MIR548P	-	upstream	-20803
chr5	100173741	100838037	rs17780273	A	G,	MIR548P	-	upstream	-21473
chr5	100173844	100838140	rs10078934	A	T,	MIR548P	-	upstream	-21576
chr5	100174350	100838646	rs57849386	G	,	MIR548P	-	upstream	-22082
chr5	100176088	100840384	rs9327323	T	A,C,	MIR548P	-	upstream	-23820
chr5	131630852	132295159	rs35260072	A	C,	P4HA2	-	inside	155
chr5	131725329	132389637	rs11748193	T	A,	AC034220.3	-	upstream	-19722
chr5	131725832	132390140	rs274553	G	A,C,	AC034220.3	-	upstream	-20225
chr5	131756506	132420814	rs1981524	C	T,	AC116366.5	-	inside	5899
chr5	131756532	132420840	rs1981525	T	A,C,G,	AC116366.5	-	inside	5873
chr5	131794298	132458606	rs2405528	G	A,	Y_RNA	+	upstream	-9540
chr5	131971902	132636210	rs12653750	C	T,	IL13	+	upstream	-20052
chr5	131977127	132641435	rs2240032	C	G,T,	IL13	+	upstream	-14827
chr5	133428601	134092910	rs4388254	C	T,	CTB-113I20.1	-	upstream	-10871
chr5	133429049	134093358	rs60703544	GTGTGTGTGTGTGTGT	GTGTGTGTGTGT,GTGTGTGTGTGTGT,GTGTGTGTGTGTGTGTGT,GTGTGTGTGTGTGTGTGTGT,GTGTGTGTGTGTGTGTGTGTGT,	CTB-113I20.1	-	upstream	-11319
chr5	141477205	142097640	rs13172894	C	A,	NDFIP1	+	upstream	-10864
chr5	150169843	150790281	rs76767593	C	A,	SMIM3	+	inside	12336
chr5	150169883	150790321	rs74973123	A	T,	SMIM3	+	inside	12376
chr5	150458146	151078585	rs10036748	C	A,T,	TNIP1	-	inside	14991
chr5	156890897	157463889	rs4704864	C	G,	CTB-109A12.1	-	upstream	-3812
chr5	158608738	159181730	rs61022929	C	,	CTB-11I22.1	+	upstream	-28190
chr5	159886620	160459613	rs2431099	A	G,	MIR3142HG	+	upstream	-8654
chr6	14733033	14732802	rs62389638	T	C,	RNU6-793P	+	downstream	86268
chr6	20827072	20826841	rs4446563	G	A,	RP3-348I23.2	-	upstream	-26148
chr6	21438889	21438658	rs6456426	C	A,	LINC00581	-	downstream	73236
chr6	21439343	21439112	rs6904446	C	A,T,	LINC00581	-	downstream	72782
chr6	25961352	25961124	rs67491322	C	T,	TRIM38	+	upstream	-1677
chr6	25962304	25962076	rs17587226	C	A,T,	TRIM38	+	upstream	-725
chr6	29932692	29964915	rs9280821	AGAGAGAGAGAGAGAG	AGAGAGAGAGAG,AGAGAGAGAGAGAG,AGAGAGAGAGAGAGAGAG,AGAGAGAGAGAGAGAGAGAG,	MICD	-	downstream	7548
chr6	30782002	30814225	rs886424	T	C,	LINC00243	-	inside	16433
chr6	30782002	30814225	rs886424	C	T,	LINC00243	-	inside	16433
chr6	30796659	30828882	rs1264349	A	G,	LINC00243	-	inside	1776
chr6	30796659	30828882	rs1264349	G	A,	LINC00243	-	inside	1776
chr6	30978717	31010940	rs13191258	C	T,	MUC22	+	inside	467
chr6	30978717	31010940	rs13191258	T	C,	MUC22	+	inside	467
chr6	31170528	31202751	rs9263871	G	A,	XXbac-BPG299F13.14	-	upstream	-834
chr6	31170528	31202751	rs9263871	A	G,	XXbac-BPG299F13.14	-	upstream	-834
chr6	31240771	31272994	rs13203722	T	C,	HLA-C	-	upstream	-865
chr6	31240771	31272994	rs13203722	C	T,	HLA-C	-	upstream	-865
chr6	31240932	31273155	rs13218306	A	C,T,	HLA-C	-	upstream	-1026
chr6	31240932	31273155	rs13218306	C	A,T,	HLA-C	-	upstream	-1026
chr6	31240939	31273162	rs9264683	T	A,	HLA-C	-	upstream	-1033
chr6	31240939	31273162	rs9264683	A	T,	HLA-C	-	upstream	-1033
chr6	31240939	31273162	rs1361708436	T	A,	HLA-C	-	upstream	-1033
chr6	31241002	31273225	rs13191099	A	G,	HLA-C	-	upstream	-1096
chr6	31241002	31273225	rs13191099	G	A,	HLA-C	-	upstream	-1096
chr6	31241109	31273332	rs13191343	C	G,T,	HLA-C	-	upstream	-1203
chr6	31241109	31273332	rs13191343	T	C,G,	HLA-C	-	upstream	-1203
chr6	31241127	31273350	rs13207315	T	C,	HLA-C	-	upstream	-1221
chr6	31241127	31273350	rs13207315	C	T,	HLA-C	-	upstream	-1221
chr6	31339996	31372219	rs2523524	G	A,	RNU6-283P	+	downstream	2086
chr6	31339996	31372219	rs2523524	A	G,	RNU6-283P	+	downstream	2086
chr6	31351090	31383313	rs3997984	G	A,	HLA-S	-	upstream	-1026
chr6	31351298	31383521	rs113223977	AAAAC	,	HLA-S	-	upstream	-1234
chr6	31430060	31462283	rs115846244	G	A,T,	XXbac-BPG181B23.6	-	downstream	1052
chr6	31430065	31462288	rs3099839	C	T,	XXbac-BPG181B23.6	-	downstream	1047
chr6	31430065	31462288	rs3099839	T	C,	XXbac-BPG181B23.6	-	downstream	1047
chr6	31514247	31546470	rs9267488	A	G,	ATP6V1G2-DDX39B	-	inside	137
chr6	31514247	31546470	rs9267488	G	A,	ATP6V1G2-DDX39B	-	inside	137
chr6	31704294	31736517	rs3131383	G	A,T,	CLIC1	-	inside	3245
chr6	31704294	31736517	rs3131383	T	G,A,	CLIC1	-	inside	3245
chr6	31744903	31777126	rs34442639	GGG	GG,	VWA7	-	inside	167
chr6	31940897	31973120	rs389884	A	G,	DXO	-	upstream	-829
chr6	31940897	31973120	rs389884	G	A,	DXO	-	upstream	-829
chr6	32096001	32128224	rs3130288	A	C,G,	ATF6B	-	inside	28
chr6	32096001	32128224	rs3130288	C	A,G,	ATF6B	-	inside	28
chr6	32223258	32255481	rs3130320	T	C,	XXbac-BPG154L12.5	+	inside	198
chr6	32223258	32255481	rs3130320	C	T,	XXbac-BPG154L12.5	+	inside	198
chr6	32430289	32462512	rs9268863	G	A,	HLA-DRB9	-	inside	10987
chr6	32430289	32462512	rs9268863	A	G,	HLA-DRB9	-	inside	10987
chr6	32430326	32462549	rs9268864	A	T,	HLA-DRB9	-	inside	10950
chr6	32430326	32462549	rs9268864	T	A,	HLA-DRB9	-	inside	10950
chr6	32577380	32609603	rs660895	A	G,	HLA-DQA1	+	upstream	-18575
chr6	32577380	32609603	rs660895	G	A,	HLA-DQA1	+	upstream	-18575
chr6	32577385	32609608	rs9271147	T	C,	HLA-DQA1	+	upstream	-18570
chr6	32577385	32609608	rs9271147	C	T,	HLA-DQA1	+	upstream	-18570
chr6	32577442	32609665	rs9271148	A	T,G,	HLA-DQA1	+	upstream	-18513
chr6	32577442	32609665	rs9271148	T	A,G,	HLA-DQA1	+	upstream	-18513
chr6	32577455	32609678	rs9271149	G	A,T,	HLA-DQA1	+	upstream	-18500
chr6	32577455	32609678	rs9271149	A	G,T,	HLA-DQA1	+	upstream	-18500
chr6	32577470	32609693	rs9271150	G	T,	HLA-DQA1	+	upstream	-18485
chr6	32577470	32609693	rs9271150	T	G,	HLA-DQA1	+	upstream	-18485
chr6	32577472	32609695	rs661330	T	C,	HLA-DQA1	+	upstream	-18483
chr6	32577472	32609695	rs661330	C	T,	HLA-DQA1	+	upstream	-18483
chr6	32577474	32609697	rs9271151	G	T,	HLA-DQA1	+	upstream	-18481
chr6	32577474	32609697	rs9271151	T	G,	HLA-DQA1	+	upstream	-18481
chr6	32577531	32609754	rs9271152	G	T,C,	HLA-DQA1	+	upstream	-18424
chr6	32577531	32609754	rs9271152	T	C,G,	HLA-DQA1	+	upstream	-18424
chr6	32577549	32609772	rs9271153	T	A,	HLA-DQA1	+	upstream	-18406
chr6	32577549	32609772	rs9271153	A	T,	HLA-DQA1	+	upstream	-18406
chr6	32577561	32609784	rs35909516	T	TGT,	HLA-DQA1	+	upstream	-18394
chr6	32577561	32609784	rs35909516	TGT	T,	HLA-DQA1	+	upstream	-18394
chr6	32577563	32609786	rs9271154	C	G,	HLA-DQA1	+	upstream	-18392
chr6	32577563	32609786	rs9271154	G	C,	HLA-DQA1	+	upstream	-18392
chr6	32577586	32609809	rs9271155	A	G,	HLA-DQA1	+	upstream	-18369
chr6	32577586	32609809	rs9271155	G	A,	HLA-DQA1	+	upstream	-18369
chr6	32577590	32609813	rs9271156	A	G,	HLA-DQA1	+	upstream	-18365
chr6	32577590	32609813	rs9271156	G	A,	HLA-DQA1	+	upstream	-18365
chr6	32577633	32609856	rs535777	C	G,A,	HLA-DQA1	+	upstream	-18322
chr6	32577633	32609856	rs535777	G	A,C,	HLA-DQA1	+	upstream	-18322
chr6	32577645	32609868	rs66835186	C	,	HLA-DQA1	+	upstream	-18310
chr6	32577645	32609868	rs9271159	T	C,	HLA-DQA1	+	upstream	-18310
chr6	32577645	32609868	rs9271159	C	T,	HLA-DQA1	+	upstream	-18310
chr6	32577646	32609869	rs9271160	G	A,T,	HLA-DQA1	+	upstream	-18309
chr6	32577646	32609869	rs9271160	A	G,T,	HLA-DQA1	+	upstream	-18309
chr6	32577713	32609936	rs9271161	C	T,A,	HLA-DQA1	+	upstream	-18242
chr6	32577713	32609936	rs9271161	T	A,C,	HLA-DQA1	+	upstream	-18242
chr6	32577715	32609938	rs9271162	T	G,	HLA-DQA1	+	upstream	-18240
chr6	32577715	32609938	rs9271162	G	T,	HLA-DQA1	+	upstream	-18240
chr6	32577733	32609956	rs9271163	T	C,	HLA-DQA1	+	upstream	-18222
chr6	32577733	32609956	rs9271163	C	T,	HLA-DQA1	+	upstream	-18222
chr6	32577784	32610007	rs9271164	T	C,	HLA-DQA1	+	upstream	-18171
chr6	32577784	32610007	rs9271164	C	T,	HLA-DQA1	+	upstream	-18171
chr6	32577785	32610008	rs9271165	G	A,	HLA-DQA1	+	upstream	-18170
chr6	32577785	32610008	rs9271165	A	G,	HLA-DQA1	+	upstream	-18170
chr6	32577811	32610034	rs9271166	C	T,	HLA-DQA1	+	upstream	-18144
chr6	32577811	32610034	rs9271166	T	C,	HLA-DQA1	+	upstream	-18144
chr6	32577854	32610077	rs9271168	A	G,	HLA-DQA1	+	upstream	-18101
chr6	32577854	32610077	rs9271168	G	A,	HLA-DQA1	+	upstream	-18101
chr6	32577873	32610096	rs66522632	G	,	HLA-DQA1	+	upstream	-18082
chr6	32577889	32610112	rs9271170	C	T,	HLA-DQA1	+	upstream	-18066
chr6	32577889	32610112	rs9271170	T	C,	HLA-DQA1	+	upstream	-18066
chr6	32577907	32610130	rs9271171	T	C,	HLA-DQA1	+	upstream	-18048
chr6	32577907	32610130	rs9271171	C	T,	HLA-DQA1	+	upstream	-18048
chr6	32577914	32610137	rs10581035	GAGAGA	GAGA,	HLA-DQA1	+	upstream	-18041
chr6	32577914	32610137	rs10581035	GAGA	GAGAGA,	HLA-DQA1	+	upstream	-18041
chr6	32577973	32610196	rs532965	T	G,	HLA-DQA1	+	upstream	-17982
chr6	32577973	32610196	rs532965	G	T,	HLA-DQA1	+	upstream	-17982
chr6	32577975	32610198	rs9271172	T	C,G,	HLA-DQA1	+	upstream	-17980
chr6	32577975	32610198	rs9271172	C	G,T,	HLA-DQA1	+	upstream	-17980
chr6	32577981	32610204	rs9271173	G	A,	HLA-DQA1	+	upstream	-17974
chr6	32577981	32610204	rs9271173	A	G,	HLA-DQA1	+	upstream	-17974
chr6	32578040	32610263	rs9271174	G	C,	HLA-DQA1	+	upstream	-17915
chr6	32578040	32610263	rs9271174	C	G,	HLA-DQA1	+	upstream	-17915
chr6	32578191	32610414	rs9271178	T	C,	HLA-DQA1	+	upstream	-17764
chr6	32578191	32610414	rs9271178	C	T,	HLA-DQA1	+	upstream	-17764
chr6	32578196	32610419	rs9271179	A	G,	HLA-DQA1	+	upstream	-17759
chr6	32578196	32610419	rs9271179	G	A,	HLA-DQA1	+	upstream	-17759
chr6	32578209	32610432	rs9271180	C	T,	HLA-DQA1	+	upstream	-17746
chr6	32578209	32610432	rs9271180	T	C,	HLA-DQA1	+	upstream	-17746
chr6	32578230	32610453	rs9271182	G	A,	HLA-DQA1	+	upstream	-17725
chr6	32578230	32610453	rs9271182	A	G,	HLA-DQA1	+	upstream	-17725
chr6	32578285	32610508	rs9271184	C	A,	HLA-DQA1	+	upstream	-17670
chr6	32578285	32610508	rs9271184	A	C,	HLA-DQA1	+	upstream	-17670
chr6	32578286	32610509	rs9271185	A	G,	HLA-DQA1	+	upstream	-17669
chr6	32578286	32610509	rs9271185	G	A,	HLA-DQA1	+	upstream	-17669
chr6	32578297	32610520	rs9271186	G	A,	HLA-DQA1	+	upstream	-17658
chr6	32578297	32610520	rs9271186	A	G,	HLA-DQA1	+	upstream	-17658
chr6	32578357	32610580	rs9271189	T	C,G,	HLA-DQA1	+	upstream	-17598
chr6	32578357	32610580	rs9271189	C	G,T,	HLA-DQA1	+	upstream	-17598
chr6	32578449	32610672	rs9271191	C	T,A,	HLA-DQA1	+	upstream	-17506
chr6	32578449	32610672	rs9271191	T	A,C,	HLA-DQA1	+	upstream	-17506
chr6	32590362	32622585	rs66500466	C	CC,T,	HLA-DQA1	+	upstream	-5593
chr6	32590362	32622585	rs66500466	CC	C,T,	HLA-DQA1	+	upstream	-5593
chr6	32590362	32622585	rs66500466	T	CC,C,	HLA-DQA1	+	upstream	-5593
chr6	32590364	32622587	rs66500466	CC	C,T,	HLA-DQA1	+	upstream	-5591
chr6	32590364	32622587	rs66500466	C	CC,T,	HLA-DQA1	+	upstream	-5591
chr6	32590364	32622587	rs66500466	T	CC,C,	HLA-DQA1	+	upstream	-5591
chr6	32590364	32622587	rs6914950	C	T,	HLA-DQA1	+	upstream	-5591
chr6	32590473	32622696	rs2105899	T	C,	HLA-DQA1	+	upstream	-5482
chr6	32590473	32622696	rs2105899	C	T,	HLA-DQA1	+	upstream	-5482
chr6	32590498	32622721	rs2105898	G	T,	HLA-DQA1	+	upstream	-5457
chr6	32590498	32622721	rs2105898	T	G,	HLA-DQA1	+	upstream	-5457
chr6	32590637	32622860	rs9271579	T	A,	HLA-DQA1	+	upstream	-5318
chr6	32590637	32622860	rs9271579	A	T,	HLA-DQA1	+	upstream	-5318
chr6	32590640	32622863	rs2395226	T	C,	HLA-DQA1	+	upstream	-5315
chr6	32590641	32622864	rs9271580	T	G,	HLA-DQA1	+	upstream	-5314
chr6	32590641	32622864	rs9271580	G	T,	HLA-DQA1	+	upstream	-5314
chr6	32590784	32623007	rs5875381	ACAG	ACAGACACAG,ACAGACAG,ACAGAGACAG,	HLA-DQA1	+	upstream	-5171
chr6	32590893	32623116	rs12526593	A	G,	HLA-DQA1	+	upstream	-5062
chr6	32591213	32623436	rs9271594	G	A,	HLA-DQA1	+	upstream	-4742
chr6	32591213	32623436	rs9271594	A	G,	HLA-DQA1	+	upstream	-4742
chr6	90883525	90173806	rs10455168	T	C,	RP3-453I5.2	-	upstream	-56702
chr6	90958502	90248783	rs905670	G	A,	BACH2	-	inside	48124
chr6	90967197	90257478	rs1604831	G	A,	BACH2	-	inside	39429
chr6	90983850	90274131	rs905671	A	T,	BACH2	-	inside	22776
chr6	90984035	90274316	rs943689	C	T,	BACH2	-	inside	22591
chr6	111434910	111113707	rs9384787	T	A,	RNU6-960P	-	upstream	-22376
chr6	111580561	111259358	rs11153277	C	A,G,	MFSD4B	+	inside	11
chr6	111910689	111589486	rs73534579	C	T,	C6orf3	+	upstream	-10388
chr6	128245765	127924620	rs13204742	G	T,	THEMIS	-	upstream	-5990
chr6	135491872	135170734	rs10872428	G	T,	MYB	+	upstream	-10580
chr6	137999562	137678425	rs35926684	AAAAAAA	AAAAAA,	RP11-95M15.1	+	inside	5048
chr6	137999562	137678425	rs35382826	GGG	GG,	RP11-95M15.1	+	inside	5048
chr6	137999852	137678715	rs10607561	TGTGTGTGTGT	TGTGTGTGT,	RP11-95M15.1	+	inside	5338
chr6	138002175	137681038	rs6927172	C	A,G,T,	RP11-95M15.1	+	inside	7661
chr6	138038905	137717768	rs514475	A	C,	RP11-95M15.2	-	upstream	-10568
chr6	138112713	137791576	rs593098	T	C,	Y_RNA	+	downstream	7203
chr6	138120145	137799008	rs605686	G	A,	Y_RNA	+	downstream	14635
chr6	138171466	137850329	rs9494883	A	G,	TNFAIP3	+	upstream	-16858
chr6	138187498	137866361	rs5029924	C	T,	TNFAIP3	+	upstream	-826
chr6	143867406	143546269	rs12206238	C	T,	PHACTR2	+	inside	9425
chr6	159514860	159093828	rs3120630	G	A,T,	RP11-13P5.1	+	upstream	-13962
chr6	159515077	159094045	rs2451279	A	G,	RP11-13P5.1	+	upstream	-13745
chr6	167364698	166951210	rs77739713	T	A,	RP11-514O12.4	-	inside	4913
chr6	167469811	167056323	rs6941099	T	C,	CCR6	+	upstream	-55483
chr7	2760609	2720975	rs798550	A	G,	AMZ1	+	inside	41454
chr7	2760935	2721301	rs798548	T	C,	AMZ1	+	inside	41780
chr7	2798294	2758660	rs798494	C	A,	AC006028.11	+	upstream	-76960
chr7	2812632	2772998	rs35957220	C	A,G,	AC006028.11	+	upstream	-62622
chr7	17198892	17159268	rs62444511	G	A,C,T,	Metazoa_SRP	+	upstream	-46383
chr7	26904330	26864711	rs17323934	C	G,	RPL7AP38	+	upstream	-57398
chr7	28208836	28169217	rs849320	T	G,	JAZF1-AS1	+	upstream	-11104
chr7	37406369	37366766	rs75758836	T	A,	RPS10P14	+	upstream	-8755
chr7	37406370	37366767	rs77615103	C	A,	RPS10P14	+	upstream	-8754
chr7	37406443	37366840	rs80067358	G	C,	RPS10P14	+	upstream	-8681
chr7	50304461	50264865	rs1456896	C	T,	AC020743.4	-	downstream	10756
chr7	50305012	50265416	rs35684612	AAAAAAAAAAAAA	AAAAAAAAAAA,AAAAAAAAAAAA,AAAAAAAAAAAAAA,	AC020743.4	-	downstream	10205
chr7	92258961	92629647	rs17766836	C	T,	FAM133B	-	upstream	-39254
chr7	92277315	92648001	rs73232024	G	A,	RNU6-10P	-	downstream	53812
chr7	92277477	92648163	rs6960181	C	T,	RNU6-10P	-	downstream	53650
chr7	107519996	107879551	rs17411033	G	A,	DLD	+	upstream	-11418
chr8	8136267	8278745	rs66900995	TTTTTTTTTTTTT	TTTTTTTTT,TTTTTTTTTTT,TTTTTTTTTTTT,TTTTTTTTTTTTTT,TTTTTTTTTTTTTTT,	ALG1L13P	-	upstream	-34079
chr8	8136267	8278745	rs66900995	AAAAAAAAAAAAA	AAAAAAAAA,AAAAAAAAAAA,AAAAAAAAAAAA,AAAAAAAAAAAAAA,AAAAAAAAAAAAAAA,	ALG1L13P	-	upstream	-34079
chr8	8136410	8278888	rs1401390	C	G,T,	ALG1L13P	-	upstream	-34222
chr8	8136410	8278888	rs1401390	G	C,A,	ALG1L13P	-	upstream	-34222
chr8	8137083	8279561	rs2955578	A	G,C,	ALG1L13P	-	upstream	-34895
chr8	8137083	8279561	rs2955578	T	C,G,	ALG1L13P	-	upstream	-34895
chr8	11287122	11429613	rs6982606	G	T,	RNU6-1084P	-	upstream	-37097
chr8	11287122	11429613	rs6982606	A	C,	RNU6-1084P	-	upstream	-37097
chr8	11315592	11458083	rs60743879	AGA	AGAAGA,AGANAGA,	FAM167A	-	inside	16631
chr8	90849184	89836956	rs2189025	G	A,	SCb-64M4.1	+	downstream	10364
chr8	90849305	89837077	rs10094579	C	A,	SCb-64M4.1	+	downstream	10485
chr8	129176659	128164413	rs7017155	T	C,	MIR1208	+	downstream	14298
chr8	129179788	128167542	rs7830477	G	A,	MIR1208	+	downstream	17427
chr8	129180309	128168063	rs36099148	C	T,	MIR1208	+	downstream	17948
chr8	129180330	128168084	rs34746976	A	C,G,	MIR1208	+	downstream	17969
chr8	129185951	128173705	rs6470605	T	G,	MIR1208	+	downstream	23590
chr8	129185996	128173750	rs6470606	C	G,	MIR1208	+	downstream	23635
chr8	129186069	128173823	rs6470607	A	G,	MIR1208	+	downstream	23708
chr8	129187748	128175502	rs6987197	T	C,	MIR1208	+	downstream	25387
chr8	129187970	128175724	rs6987519	T	C,	MIR1208	+	downstream	25609
chr8	129264060	128251814	rs10808568	A	C,	RN7SKP226	+	downstream	31311
chr8	129552856	128540610	rs2392944	C	T,	LINC00824	-	inside	24068
chr8	129565545	128553299	rs75370373	G	T,	LINC00824	-	inside	11379
chr9	4984530	4984530	rs1887428	G	C,T,	JAK2	+	inside	141
chr9	27506051	27506053	rs10738774	G	A,	IFNK	+	upstream	-18260
chr9	93555739	90793457	rs290258	A	G,	SYK	+	upstream	-8329
chr9	117682077	114919797	rs7872878	G	A,C,	TNFSF8	-	inside	10797
chr9	123636121	120873843	rs10985070	C	A,	PHF19	-	inside	21052
chr9	123655329	120893051	rs6478486	T	A,C,	PHF19	-	inside	1844
chr9	123683106	120920828	rs2109896	C	T,	TRAF1	-	inside	8344
chr9	123694228	120931950	rs11354329	TTTTTTTTTTT	TTTTTTTTT,TTTTTTTTTT,TTTTTTTTTTTT,	TRAF1	-	upstream	-2778

## Sheet: Disease SNPs at BATF sites
chr	coordinate_hg19	coordinate_hg38	rsID	ref	alts	nearest_gene	gene_strand	SNP_position	distance_to_gene
chr1	2514575	2583136	rs2094074	C	G,T,	RP3-395M20.9	+	inside	1577
chr1	19780968	19454474	rs2314345	G	T,	RN7SL277P	+	downstream	30091
chr1	19785911	19459417	rs10799814	G	A,	CAPZB	-	inside	26121
chr1	19786528	19460034	rs139962732	AAGTGAA	AA,AAGTGAAGTGAA,	CAPZB	-	inside	25504
chr1	24518643	24192153	rs7552167	A	G,	IFNLR1	-	upstream	-4195
chr1	42095603	41629932	rs10890150	A	C,G,	RP11-486B10.4	+	downstream	87864
chr1	42099583	41633912	rs4083593	A	G,	RP11-486B10.4	+	downstream	91844
chr1	42104731	41639060	rs11210505	G	C,	RP11-486B10.4	+	downstream	96992
chr1	67625309	67159626	rs10889661	T	A,	IL23R	+	inside	20720
chr1	67631423	67165740	rs11465753	T	C,	IL23R	+	inside	26834
chr1	67631431	67165748	rs11465754	A	G,	IL23R	+	inside	26842
chr1	67656931	67191248	rs12401432	C	G,	RNU6-586P	+	upstream	-4891
chr1	67740092	67274409	rs11209032	G	A,	RP11-131O15.2	+	upstream	-3642
chr1	67798327	67332644	rs4655698	T	G,	IL12RB2	+	inside	25281
chr1	67798445	67332762	rs72678531	T	C,	IL12RB2	+	inside	25399
chr1	67798895	67333212	rs11209051	C	T,	IL12RB2	+	inside	25849
chr1	67799170	67333487	rs10889681	T	A,C,	IL12RB2	+	inside	26124
chr1	67805806	67340123	rs1908632	G	T,	IL12RB2	+	inside	32760
chr1	67806207	67340524	rs6662198	T	C,	IL12RB2	+	inside	33161
chr1	85744370	85278687	rs9887811	G	A,	BCL10	-	upstream	-1598
chr1	85744577	85278894	rs9887812	C	T,	BCL10	-	upstream	-1805
chr1	85744582	85278899	rs9887879	T	G,	BCL10	-	upstream	-1810
chr1	85744792	85279109	rs71582951	ATGAT	AT,	BCL10	-	upstream	-2020
chr1	117048732	116506110	rs10754443	A	T,	RP5-1086K13.1	-	upstream	-6899
chr1	117048732	116506110	rs999701175	AAAAAAAA	AAAAAAA,AAAAAAAAA,	RP5-1086K13.1	-	upstream	-6899
chr1	117048903	116506281	rs10924104	G	A,	RP5-1086K13.1	-	upstream	-7070
chr1	117081810	116539188	rs758518	A	G,	NAP1L4P1	-	upstream	-5097
chr1	117100957	116558335	rs1335532	A	G,	MIR548AC	-	downstream	1775
chr1	120495934	119953311	rs2453055	G	A,C,T,	RP5-1042I8.7	-	upstream	-42699
chr1	120496119	119953496	rs7534585	A	T,	RP5-1042I8.7	-	upstream	-42884
chr1	120496127	119953504	rs7534586	A	C,	RP5-1042I8.7	-	upstream	-42892
chr1	120529750	119987127	rs2453040	A	C,T,	RP5-1042I8.7	-	upstream	-76515
chr1	120531133	119988510	rs1493698	T	C,	RP5-1042I8.7	-	upstream	-77898
chr1	154392674	154420198	rs935755985	T	A,	PSMD8P1	-	upstream	-5062
chr1	160402259	160432469	rs17371986	A	G,	VANGL2	+	downstream	31884
chr1	160402539	160432749	rs10494343	T	C,	VANGL2	+	downstream	32164
chr1	160402539	160432749	rs576892121	TT	TTT,	VANGL2	+	downstream	32164
chr1	160402782	160432992	rs35661692	C	T,	VANGL2	+	downstream	32407
chr1	172844250	172875110	rs12136659	T	C,	AIMP1P2	-	downstream	11147
chr1	172844352	172875212	rs6425143	T	G,	AIMP1P2	-	downstream	11045
chr1	172844409	172875269	rs6425145	T	A,	AIMP1P2	-	downstream	10988
chr1	172862234	172893094	rs9286879	A	G,	AIMP1P2	-	upstream	-6837
chr1	172862380	172893240	rs7527462	C	G,	AIMP1P2	-	upstream	-6983
chr1	172863948	172894808	rs2157453	G	A,	AIMP1P2	-	upstream	-8551
chr1	172863992	172894852	rs2157454	G	A,C,	AIMP1P2	-	upstream	-8595
chr1	172864183	172895043	rs2187892	G	A,	AIMP1P2	-	upstream	-8786
chr1	172865492	172896352	rs4916285	A	G,T,	AIMP1P2	-	upstream	-10095
chr1	200874728	200905600	rs55838263	A	G,	MROH3P	+	upstream	-11859
chr1	200875095	200905967	rs12132298	T	C,	MROH3P	+	upstream	-11492
chr1	200875242	200906114	rs12132349	T	A,	MROH3P	+	upstream	-11345
chr1	200894935	200925807	rs11589638	G	A,	RNU6-704P	-	downstream	7639
chr1	206959527	206786182	rs17351243	G	A,	IL19	+	upstream	-12687
chr10	6087295	6045332	rs1107345	G	T,	IL2RA	-	inside	16992
chr10	6087794	6045831	rs11256497	G	A,	IL2RA	-	inside	16493
chr10	6092210	6050247	rs2246031	C	T,	IL2RA	-	inside	12077
chr10	6092346	6050383	rs12253981	T	G,	IL2RA	-	inside	11941
chr10	6094697	6052734	rs61839660	C	T,	IL2RA	-	inside	9590
chr10	6095410	6053447	rs2476491	A	T,	IL2RA	-	inside	8877
chr10	6095577	6053614	rs2245675	G	A,C,	IL2RA	-	inside	8710
chr10	6111622	6069659	rs41295055	C	T,	RP11-414H17.2	-	downstream	2258
chr10	6112605	6070642	rs10905713	C	T,	RP11-414H17.2	-	downstream	1275
chr10	6114856	6072893	rs10905718	A	G,	RP11-414H17.2	-	upstream	-976
chr10	6390450	6348488	rs947474	G	A,	RP11-563J2.3	+	upstream	-1827
chr10	8102272	8060309	rs3802604	G	A,	GATA3	+	inside	6706
chr10	31390127	31101198	rs1891621	A	G,	ZNF438	-	upstream	-69262
chr10	35306576	35017648	rs4934699	A	G,	RP11-297A16.4	+	downstream	47740
chr10	35306800	35017872	rs34303523	TTT	TT,TTTT,	RP11-297A16.4	+	downstream	47964
chr10	35422506	35133578	rs4294520	C	T,	RNU7-77P	+	upstream	-1864
chr10	35440581	35151653	rs878264	T	C,	ATP6V1G1P4	+	upstream	-6652
chr10	35484949	35196021	rs1057108	T	G,	RP11-324I22.3	+	upstream	-14394
chr10	60042186	58282426	rs2790188	G	A,	CISD1	+	inside	13369
chr10	60042576	58282816	rs2790189	A	G,	CISD1	+	inside	13759
chr10	60042856	58283096	rs11335426	AA	A,	CISD1	+	inside	14039
chr10	63803472	62043713	rs12357548	G	A,T,	ARID5B	+	inside	142414
chr10	63808661	62048902	rs7902904	G	A,	ARID5B	+	inside	147603
chr10	63808666	62048907	rs7902719	C	A,	ARID5B	+	inside	147608
chr10	64374360	62614600	rs10822036	G	A,	ALDH7A1P4	-	downstream	126784
chr10	64397538	62637778	rs16917546	T	C,	ALDH7A1P4	-	downstream	103606
chr10	64403424	62643664	rs35826682	CCCCCC	CCCCCCC,CCCCCCCC,	ALDH7A1P4	-	downstream	97720
chr10	64441204	62681444	rs12766391	G	A,	ALDH7A1P4	-	downstream	59940
chr10	64441247	62681487	rs35312803	TTTTTTTTTTTT	TTTTTTTTTTT,TTTTTTTTTTTTT,TTTTTTTTTTTTTT,	ALDH7A1P4	-	downstream	59897
chr10	64494348	62734588	rs71022168	AGAGAGAGAGAGAGAGAGAGAGAGAGAGAGA	AGAGAGAGAGAGAGAGA,AGAGAGAGAGAGAGAGAGA,AGAGAGAGAGAGAGAGAGAGA,AGAGAGAGAGAGAGAGAGAGAGA,AGAGAGAGAGAGAGAGAGAGAGAGA,AGAGAGAGAGAGAGAGAGAGAGAGAGA,AGAGAGAGAGAGAGAGAGAGAGAGAGAGA,AGAGAGAGAGAGAGAGAGAGAGAGAGAGAGAGA,AGAGAGAGAGAGAGAGAGAGAGAGAGAGAGAGAGA,AGAGAGAGAGAGAGAGAGAGAGAGAGAGAGAGAGAGA,AGAGAGAGAGAGAGAGAGAGAGAGAGAGAGAGAGAGAGA,AGAGAGAGAGAGAGAGAGAGAGAGAGAGAGAGAGAGAGAGA,AGAGAGAGAGAGAGAGAGAGAGAGAGAGAGAGAGAGAGAGA…	ALDH7A1P4	-	downstream	6796
chr10	64508721	62748961	rs224072	A	G,T,	ALDH7A1P4	-	upstream	-7577
chr10	64538279	62778519	rs7922314	C	T,	ADO	+	upstream	-26337
chr10	64563699	62803939	rs74836371	CT	,	ADO	+	upstream	-917
chr10	64933268	63173508	rs4466712	G	A,C,	NRBF2	+	downstream	40262
chr10	64933499	63173739	rs1158217745	G	A,	NRBF2	+	downstream	40493
chr10	64933499	63173739	rs1444547989	TG	,	NRBF2	+	downstream	40493
chr10	75617344	73857586	rs2664280	A	T,	RP11-574K11.8	+	downstream	15754
chr10	75669013	73909255	rs111307659	T	,	PLAU	+	inside	79
chr10	75669013	73909255	rs2459449	T	C,	PLAU	+	inside	79
chr10	75669190	73909432	rs2227551	G	C,T,	PLAU	+	inside	256
chr10	81045207	79285450	rs1250569	T	C,	PPIF	+	upstream	-62018
chr10	81045280	79285523	rs1250568	T	C,	PPIF	+	upstream	-61945
chr10	81045280	79285523	rs1373481062	TTT	TT,	PPIF	+	upstream	-61945
chr10	82253701	80493945	rs7900536	C	A,T,	TSPAN14	+	inside	39780
chr10	90762376	89002619	rs7069750	G	C,T,	FAS-AS1	+	downstream	10250
chr10	111981935	110222177	rs12414179	C	A,	RP11-549L6.3	-	upstream	-13587
chr11	2163853	2142623	rs7481173	T	G,	IGF2	-	upstream	-1386
chr11	14436970	14415424	rs11023215	G	A,	RP11-140L24.3	+	upstream	-25362
chr11	14437153	14415607	rs11023216	G	A,	RP11-140L24.3	+	upstream	-25179
chr11	35088683	35067136	rs2732547	T	C,	RP4-607I7.1	-	downstream	70895
chr11	35088838	35067291	rs2785201	G	C,T,	RP4-607I7.1	-	downstream	70740
chr11	35089085	35067538	rs2732546	T	C,	RP4-607I7.1	-	downstream	70493
chr11	35094864	35073317	rs200821844	C	,	RP4-607I7.1	-	downstream	64714
chr11	35094864	35073317	rs201031973	C	A,	RP4-607I7.1	-	downstream	64714
chr11	35095254	35073707	rs2785194	T	C,	RP4-607I7.1	-	downstream	64324
chr11	35095435	35073888	rs2785193	A	C,	RP4-607I7.1	-	downstream	64143
chr11	35095486	35073939	rs2732540	A	G,T,	RP4-607I7.1	-	downstream	64092
chr11	35095565	35074018	rs1834460	T	C,	RP4-607I7.1	-	downstream	64013
chr11	58345686	58578213	rs2510556	C	A,T,	LPXN	-	inside	6
chr11	60793330	61025858	rs34383631	C	T,	RP11-881M11.8	+	upstream	-29878
chr11	60833311	61065839	rs175125	G	A,	RP11-881M11.8	+	inside	10103
chr11	60833624	61066152	rs175126	A	C,G,	RP11-881M11.8	+	inside	10416
chr11	60833713	61066241	rs175127	G	A,C,	RP11-881M11.8	+	inside	10505
chr11	65663547	65896076	rs585557	A	G,	FOSL1	-	inside	4496
chr11	96021945	96288781	rs552585	C	T,	MIR1260B	+	upstream	-52656
chr11	118566746	118696037	rs533646	C	G,	TREHP1	-	upstream	-5438
chr11	118566809	118696100	rs55701408	CACCAC	C,	TREHP1	-	upstream	-5501
chr11	118567020	118696311	rs642662	A	G,	TREHP1	-	upstream	-5712
chr11	118567084	118696375	rs542613	G	A,T,	TREHP1	-	upstream	-5776
chr11	118567105	118696396	rs579415	C	A,T,	TREHP1	-	upstream	-5797
chr11	118567115	118696406	rs643090	C	T,	TREHP1	-	upstream	-5807
chr11	118567125	118696416	rs643104	T	C,	TREHP1	-	upstream	-5817
chr11	118567218	118696509	rs11216947	G	A,T,	RNU6-376P	+	upstream	-5832
chr11	118567257	118696548	rs7126172	A	G,T,	RNU6-376P	+	upstream	-5793
chr11	128342944	128473049	rs73029056	G	A,	MIR6090	+	upstream	-49340
chr11	132577651	132707756	rs73035518	A	G,	RP11-654C20.1	-	downstream	65614
chr12	6455098	6345932	rs11064145	T	A,G,	RN7SL391P	+	downstream	1379
chr12	9859310	9706714	rs11052582	C	A,G,T,	RP11-75L1.1	+	inside	2638
chr12	9885707	9733111	rs113575400	A	G,T,	CLECL1	-	inside	187
chr12	9885707	9733111	rs1555113160		AGT,GGT,	CLECL1	-	inside	187
chr12	9885961	9733365	rs10492165	A	G,	CLECL1	-	upstream	-67
chr12	9885999	9733403	rs10492166	G	A,	CLECL1	-	upstream	-105
chr12	117398055	116960250	rs16947144	G	C,	RP11-240G22.5	-	upstream	-8829
chr12	129294905	128810360	rs12831705	G	A,	RP11-21K12.2	-	downstream	4389
chr13	33491837	32917699	rs6561635	G	A,C,	LINC00423	-	upstream	-6050
chr13	33492105	32917967	rs6561636	G	A,	LINC00423	-	upstream	-6318
chr13	40350912	39776775	rs7993214	T	C,G,	RNY4P14	-	downstream	8734
chr13	40351064	39776927	rs7986796	G	T,	RNY4P14	-	downstream	8582
chr13	40351094	39776957	rs12876235	T	G,	RNY4P14	-	downstream	8552
chr13	40355913	39781776	rs9532434	T	A,C,	RNY4P14	-	downstream	3733
chr13	40833012	40258875	rs17061048	T	A,	RNY3P9	+	downstream	32049
chr13	42128881	41554745	rs7986874	C	T,	RGCC	+	downstream	97187
chr13	49604247	49030111	rs1928109	A	G,	RAD17P2	-	downstream	16682
chr13	50801844	50227708	rs2703080	A	G,	ST13P4	+	downstream	55620
chr13	50804716	50230580	rs2066656	T	C,	ST13P4	+	downstream	58492
chr13	50811031	50236895	rs806292	A	G,	ST13P4	+	downstream	64807
chr13	50811220	50237084	rs9591325	T	C,	ST13P4	+	downstream	64996
chr13	99940671	99288417	rs2149262	C	G,	GPR183	-	downstream	18987
chr13	99952290	99300036	rs9557194	A	G,	GPR183	-	inside	7368
chr13	99966921	99314667	rs12100212	C	T,	GPR183	-	upstream	-7263
chr13	99974992	99322738	rs12232061	G	T,	GPR183	-	upstream	-15334
chr13	100004892	99352638	rs1566517629	T	A,	MIR623	+	upstream	-3492
chr14	68749927	68283210	rs3784099	G	A,	RN7SL108P	-	upstream	-46672
chr14	68752643	68285926	rs8008961	C	T,	RN7SL108P	-	upstream	-49388
chr14	69264564	68797847	rs34160920	TTTTTTTTTTT	TTTTTTTTTT,TTTTTTTTTTTT,TTTTTTTTTTTTT,	ZFP36L1	-	upstream	-1595
chr14	69264656	68797939	rs194778	T	A,	ZFP36L1	-	upstream	-1687
chr14	69265564	68798847	rs8022092	C	A,	ZFP36L1	-	upstream	-2595
chr14	76025707	75559364	rs61980761	A	C,	FLVCR2	+	upstream	-19252
chr14	76026019	75559676	rs12897371	C	A,	FLVCR2	+	upstream	-18940
chr14	88461765	87995421	rs1567023026	C	G,	RNU6-835P	-	downstream	1026
chr14	88472595	88006251	rs8005161	C	T,	GPR65	+	inside	1128
chr14	88472846	88006502	rs78461372	C	G,	GPR65	+	inside	1379
chr14	88473178	88006834	rs1372363	G	T,	GPR65	+	inside	1711
chr14	103256877	102790540	rs12888955	G	A,	TRAF3	+	inside	13062
chr15	38846678	38554477	rs7170151	C	T,	RASGRP1	-	inside	11097
chr15	38846738	38554537	rs4924273	G	C,	RASGRP1	-	inside	11037
chr15	38847022	38554821	rs72727394	C	T,	RASGRP1	-	inside	10753
chr15	67442596	67150258	rs17293632	C	T,	RP11-342M21.2	-	upstream	-3320
chr15	70006923	69714584	rs1567135618	G	A,	RP11-19J5.1	-	downstream	89461
chr15	79231518	78939176	rs11638844	A	G,	CTSH	-	inside	10397
chr15	79231616	78939274	rs10400902	A	G,	CTSH	-	inside	10299
chr15	90895564	90352332	rs1869179	A	C,T,	ZNF774	+	inside	88
chr15	90959207	90415975	rs60569648	TTTTTTTTT	TTTTTTT,TTTTTTTT,TTTTTTTTTT,	RP11-154B12.3	-	upstream	-18095
chr15	90962626	90419394	rs2526000	C	G,T,	RP11-154B12.3	-	upstream	-21514
chr16	11081249	10987392	rs6498142	C	G,	RPL7P46	+	upstream	-39631
chr16	11082874	10989017	rs9888873	T	C,G,	RPL7P46	+	upstream	-38006
chr16	11193880	11100023	rs3893661	C	G,	RP11-66H6.3	-	upstream	-28922
chr16	11193930	11100073	rs3893660	A	G,	RP11-66H6.3	-	upstream	-28972
chr16	11194018	11100161	rs1177742286	G	,	RP11-66H6.3	-	upstream	-29060
chr16	11194018	11100161	rs3862468	G	C,	RP11-66H6.3	-	upstream	-29060
chr16	11198835	11104978	rs11642631	T	C,	RP11-66H6.3	-	upstream	-33877
chr16	11199447	11105590	rs6498160	T	C,	RP11-66H6.3	-	upstream	-34489
chr16	11199678	11105821	rs998592	C	T,	RP11-66H6.3	-	upstream	-34720
chr16	11319357	11225500	rs11649613	C	T,	HNRNPCP4	+	upstream	-17152
chr16	11347048	11253191	rs1111186	T	C,	SOCS1	-	downstream	2987
chr16	11347858	11254001	rs4780355	T	C,G,	SOCS1	-	downstream	2177
chr16	11358018	11264161	rs243318	G	A,	TNP2	-	downstream	5371
chr16	23853521	23842200	rs7195232	A	G,	PRKCB	+	inside	6200
chr16	23853860	23842539	rs7200798	G	A,	PRKCB	+	inside	6539
chr16	27399100	27387779	rs7199163	T	G,	IL21R	+	upstream	-14382
chr16	28505660	28494339	rs151234	G	A,C,	APOBR	+	upstream	-309
chr16	29837108	29825787	rs9938630	C	T,	AC009133.12	-	upstream	-4536
chr16	30482494	30471173	rs11150589	T	A,C,G,	Y_RNA	+	upstream	-413
chr16	30482540	30471219	rs12598978	T	G,	Y_RNA	+	upstream	-367
chr16	30482803	30471482	rs12716977	T	A,C,	Y_RNA	+	upstream	-104
chr16	31006289	30994968	rs1555494108	AG	TA,	RP11-1072A3.3	-	upstream	-6699
chr16	31006289	30994968	rs8058753	G	A,	RP11-1072A3.3	-	upstream	-6699
chr16	31276811	31265490	rs1143679	G	A,	ITGAM	+	inside	5501
chr16	79110596	79076699	rs12149527	C	T,	RP11-556H2.4	-	downstream	1534
chr17	32579788	34252769	rs1024611	A	G,	CCL2	+	upstream	-2448
chr17	37561613	39405360	rs6503513	A	G,	FBXL20	-	upstream	-2838
chr17	37926004	39769751	rs9894370	G	C,	GRB7	+	downstream	31825
chr17	37928059	39771806	rs2952140	C	T,	GRB7	+	downstream	33880
chr17	37931220	39774967	rs7503018	A	G,	GRB7	+	downstream	37041
chr17	37933823	39777570	rs12709364	A	G,	GRB7	+	downstream	39644
chr17	38023745	39867492	rs4795397	A	G,	ZPBP2	+	upstream	-671
chr17	40494902	42342884	rs8069645	A	G,T,	STAT3	-	inside	45610
chr17	40495390	42343372	rs8072391	G	A,T,	STAT3	-	inside	45122
chr17	40529835	42377817	rs1026916	A	G,	STAT3	-	inside	10677
chr17	45698175	47620809	rs4793978	G	A,	RP11-580I16.2	-	inside	28610
chr17	45737701	47660335	rs7219303	A	C,G,	KPNB1	+	inside	10860
chr17	54899945	56822584	rs6503766	G	A,	DGKE	+	upstream	-11514
chr17	54900047	56822686	rs6503767	C	A,T,	DGKE	+	upstream	-11412
chr17	57906576	59829215	rs188420510	T	G,	RNU6-450P	-	downstream	18328
chr17	57920532	59843171	rs2645479	A	G,	RNU6-450P	-	downstream	4372
chr17	58018142	59940781	rs72840315	G	C,	RP11-178C3.1	+	upstream	-126
chr17	58018570	59941209	rs9789060	A	G,	RP11-178C3.1	+	inside	302
chr17	62159608	64082248	rs1971298	C	G,T,	ERN1	-	inside	48570
chr17	62160044	64082684	rs3744284	T	C,	ERN1	-	inside	48134
chr17	62163015	64085655	rs880069	C	T,	ERN1	-	inside	45163
chr17	62163131	64085771	rs8075137	G	C,	ERN1	-	inside	45047
chr17	73312171	75316090	rs11410664		T,	AC011933.2	+	upstream	-22736
chr17	73312184	75316103	rs8072449	G	A,	AC011933.2	+	upstream	-22723
chr17	73312272	75316191	rs8081778	T	C,	AC011933.2	+	upstream	-22635
chr18	12838766	12838767	rs1380515579	C	,	RP11-973H7.1	-	upstream	-62845
chr18	12838766	12838767	rs929674907	C	A,	RP11-973H7.1	-	upstream	-62845
chr18	12857758	12857759	rs62097857	G	A,	STK25P1	+	upstream	-53426
chr18	51787770	54261400	rs488846	T	C,	POLI	+	upstream	-8003
chr18	51790876	54264506	rs1444962929	CTTTTC	,	POLI	+	upstream	-4897
chr18	51790876	54264506	rs987047346	C	T,	POLI	+	upstream	-4897
chr18	51811556	54285186	rs580504	C	A,	RP11-850A17.1	-	upstream	-15159
chr18	67553197	69885961	rs5825977	ACA	A,ACACA,	CD226	-	inside	75841
chr19	10523086	10412410	rs10854116	T	C,	PDE4A	+	upstream	-4362
chr2	28619340	28396473	rs3833576	TTTTTT	TTTTTTT,	RP11-373D23.2	+	upstream	-341
chr2	43786818	43559679	rs77552263	G	A,	THADA	-	inside	36366
chr2	43787107	43559968	rs77888770	T	C,	THADA	-	inside	36077
chr2	61099420	60872285	rs13019590	A	C,	LINC01185	-	inside	9028
chr2	61100188	60873053	rs842623	C	G,	LINC01185	-	inside	8260
chr2	61118739	60891604	rs10185028	A	G,T,	REL	+	inside	10084
chr2	61126664	60899529	rs10193964	A	G,	RNU4-51P	+	upstream	-11773
chr2	61204641	60977506	rs7608697	A	C,	RNA5SP95	+	upstream	-21245
chr2	61204688	60977553	rs7596362	T	C,	RNA5SP95	+	upstream	-21198
chr2	61204856	60977721	rs7608910	A	G,	RNA5SP95	+	upstream	-21030
chr2	65609677	65382543	rs268132	T	C,	AC012370.2	-	upstream	-1859
chr2	65610471	65383337	rs268131	T	A,	AC012370.2	-	upstream	-2653
chr2	65663936	65436802	rs11694714	C	T,	AC074391.1	+	inside	92
chr2	68616085	68388953	rs2120334	C	A,G,T,	AC015969.3	-	upstream	-23370
chr2	102764294	102147834	rs2110727	G	A,	AC007271.3	-	downstream	34273
chr2	102983247	102366787	rs4851569	C	A,	SDR42E1P5	+	upstream	-44455
chr2	103035044	102418584	rs1420106	A	G,	IL18RAP	+	upstream	-104
chr2	103041167	102424707	rs887971	T	C,	IL18RAP	+	inside	6019
chr2	103052206	102435746	rs2110734	C	T,	AC007278.2	+	downstream	1790
chr2	103052995	102436535	rs6746271	G	A,C,	AC007278.3	+	upstream	-2177
chr2	103053141	102436681	rs34773218	AAAAAAAA	AAAAAAA,AAAAAAAAA,	AC007278.3	+	upstream	-2031
chr2	112688397	111930820	rs75508922	G	T,	RN7SL297P	+	downstream	646
chr2	135047919	134290348	rs3814022	C	G,	EDDM3CP	-	downstream	29729
chr2	135058615	134301044	rs4953910	C	G,	EDDM3CP	-	downstream	19033
chr2	135058733	134301162	rs2043872	G	A,	EDDM3CP	-	downstream	18915
chr2	135059043	134301472	rs35545435	T	C,	EDDM3CP	-	downstream	18605
chr2	136965117	136207547	rs1519525	C	G,T,	HNRNPKP2	-	upstream	-7045
chr2	160777188	159920677	rs1877193	C	T,	LY75	-	upstream	-15929
chr2	162166151	161309640	rs3769968	A	C,G,	AC009299.2	-	upstream	-1338
chr2	169393869	168537359	rs4668070	C	T,	MIR4774	+	upstream	-45583
chr2	182061996	181197269	rs4666716	G	A,	AC068196.1	-	upstream	-91302
chr2	182062056	181197329	rs4233790	A	C,T,	AC068196.1	-	upstream	-91362
chr2	182062281	181197554	rs4667135	C	T,	AC068196.1	-	upstream	-91587
chr2	182062284	181197557	rs4666717	A	G,	AC068196.1	-	upstream	-91590
chr2	191535576	190670850	rs2286896	T	C,	NAB1	+	inside	24105
chr2	191535698	190670972	rs2286895	G	A,T,	NAB1	+	inside	24227
chr2	191543962	190679236	rs3771317	T	C,G,	AC006460.2	-	inside	29479
chr2	191558584	190693858	rs16653	AAATA	AAATAAATA,	AC006460.2	-	inside	14857
chr2	191902758	191038032	rs3821236	G	A,	AC067945.4	+	downstream	16507
chr2	191974435	191109709	rs9967792	T	C,	RNU6-959P	+	upstream	-12240
chr2	197919110	197054386	rs35682810	AAAAAAAAAA	AAAAA,AAAAAAAA,AAAAAAAAA,AAAAAAAAAAA,	AC017035.2	-	upstream	-24244
chr2	198873214	198008490	rs73058832	G	A,T,	AC109589.1	-	downstream	183030
chr2	204587269	203722546	rs10515944	C	A,	CD28	+	inside	16072
chr2	204594512	203729789	rs3116496	T	C,	CD28	+	inside	23315
chr2	204595220	203730497	rs72932400	C	A,	CD28	+	inside	24023
chr2	204595519	203730796	rs3116497	T	C,	CD28	+	inside	24322
chr2	204596729	203732006	rs13390252	A	G,	CD28	+	inside	25532
chr2	204602153	203737430	rs200544011	C	G,T,	KRT18P39	-	downstream	28162
chr2	204602929	203738206	rs17533727	G	C,	KRT18P39	-	downstream	27386
chr2	204604603	203739880	rs12468949	A	G,T,	KRT18P39	-	downstream	25712
chr2	204605455	203740732	rs4675365	A	G,T,	KRT18P39	-	downstream	24860
chr2	204605487	203740764	rs4673260	C	T,	KRT18P39	-	downstream	24828
chr2	204606215	203741492	rs6728441	G	A,	KRT18P39	-	downstream	24100
chr2	204628328	203763605	rs12467195	A	G,	KRT18P39	-	downstream	1987
chr2	204628810	203764087	rs10932019	G	A,C,	KRT18P39	-	downstream	1505
chr2	204694784	203830061	rs3116514	G	A,	CTLA4	+	upstream	-37724
chr2	204694805	203830082	rs3115969	T	C,	CTLA4	+	upstream	-37703
chr2	204694952	203830229	rs12986861	G	A,	CTLA4	+	upstream	-37556
chr2	204694974	203830251	rs863603	C	T,	CTLA4	+	upstream	-37534
chr2	204717713	203852990	rs11571293	G	A,T,	CTLA4	+	upstream	-14795
chr2	204798402	203933679	rs56324422	A	G,	ICOS	+	upstream	-3068
chr2	204799102	203934379	rs11571306	C	T,	ICOS	+	upstream	-2368
chr2	213880844	213016120	rs34613499	C	T,	AC079610.1	-	inside	5424
chr2	219149163	218284440	rs11692780	A	G,	TMBIM1	-	inside	8145
chr2	234143048	233234402	rs34701569	C	A,G,	ATG16L1	+	inside	24352
chr2	234156536	233247890	rs11679791	G	C,T,	SCARNA5	+	upstream	-27836
chr2	234181848	233273202	rs2289474	C	T,	SCARNA5	+	upstream	-2524
chr20	1612819	1632173	rs1535883	A	G,	SIRPG-AS1	+	upstream	-1334
chr20	23854169	23873532	rs8122605	G	A,	CST5	-	downstream	6217
chr20	23854416	23873779	rs145500511	CTGAGGAGATAGGAGGAGCTGAGGAGATAGGAGGAGCTGAG	CTGAGGAGATAGGAGGAGCTGAG,CTGAGGAGATAGGAGGAGCTGAGGAGATAGGAGGAGCTGAGGAGATAGGAGGAGCTGAG,	CST5	-	downstream	5970
chr20	30843555	32255752	rs58077174	CCCC	CCCCC,CCCCCC,	KIF3B	+	upstream	-21911
chr20	30870339	32282536	rs6119232	T	A,C,	KIF3B	+	inside	4873
chr20	30879420	32291617	rs1201612924	A	,	KIF3B	+	inside	13954
chr20	31556508	32968702	rs6058984	G	C,	SUN5	-	downstream	35730
chr20	48567822	49951285	rs201963091		G,	KRT18P4	+	upstream	-5459
chr20	48567823	49951286	rs2281218	T	G,	KRT18P4	+	upstream	-5458
chr20	48567825	49951288	rs200793875	C	A,	KRT18P4	+	upstream	-5456
chr20	48567825	49951288	rs386814869	TAC	GTA,	KRT18P4	+	upstream	-5456
chr20	48567825	49951288	rs534367893	C	,	KRT18P4	+	upstream	-5456
chr20	48568055	49951518	rs2281217	C	G,	KRT18P4	+	upstream	-5226
chr20	48955424	50338887	rs913678	T	C,	LINC01271	-	upstream	-17546
chr20	48955595	50339058	rs6063502	A	G,	LINC01271	-	upstream	-17717
chr21	16809911	15437592	rs1736140	T	A,C,	CYCSP42	-	downstream	53174
chr21	16810394	15438075	rs1736142	G	A,	CYCSP42	-	downstream	52691
chr21	16810697	15438378	rs1736143	T	C,	CYCSP42	-	downstream	52388
chr21	36714980	35342682	rs66922517	ATGCAAATGCAA	ATGCAA,	RPL34P3	-	downstream	129749
chr21	36715761	35343463	rs9979383	C	G,T,	RPL34P3	-	downstream	128968
chr21	43820573	42400464	rs28700238	A	T,	UBASH3A	+	upstream	-2982
chr21	43820888	42400779	rs74278191	G	T,	UBASH3A	+	upstream	-2667
chr21	43821176	42401067	rs28755461	C	G,T,	UBASH3A	+	upstream	-2379
chr22	22146399	21792110	rs5999521	A	G,	RNA5SP493	+	upstream	-323
chr22	22222103	21867813	rs9610505	A	G,T,	MAPK1	-	upstream	-134
chr22	22222320	21868030	rs9607340	T	A,G,	MAPK1	-	upstream	-351
chr22	22230880	21876590	rs111612162	A	T,	MAPK1	-	upstream	-8911
chr22	22230880	21876590	rs11440648		T,	MAPK1	-	upstream	-8911
chr22	30512258	30116269	rs4823073	G	A,	CTA-85E5.7	-	upstream	-10862
chr22	30512478	30116489	rs4823074	G	A,	CTA-85E5.7	-	upstream	-11082
chr22	30581722	30185733	rs5753037	C	A,T,	RP3-438O4.4	-	inside	21375
chr22	30591169	30195180	rs1807711	G	A,	RP3-438O4.4	-	inside	11928
chr22	30592487	30196498	rs713875	C	G,	RP3-438O4.4	-	inside	10610
chr22	37534034	37137994	rs2284033	G	A,	TMPRSS6	-	upstream	-28432
chr22	37551487	37155447	rs743776	T	A,C,	RP1-151B14.6	+	upstream	-11309
chr22	37551607	37155567	rs743777	A	G,	RP1-151B14.6	+	upstream	-11189
chr22	39662480	39266475	rs9611131	T	A,C,	PDGFB	-	upstream	-21725
chr22	39662550	39266545	rs5757584	C	G,T,	PDGFB	-	upstream	-21795
chr22	39663150	39267145	rs34698021	CCCC	CCC,	PDGFB	-	upstream	-22395
chr22	39663154	39267149	rs1555926203	CC	G,	PDGFB	-	upstream	-22399
chr22	39663154	39267149	rs34698021	CCCC	CCC,	PDGFB	-	upstream	-22399
chr22	39663154	39267149	rs35294575	C	G,	PDGFB	-	upstream	-22399
chr22	39663185	39267180	rs5757585	A	G,	PDGFB	-	upstream	-22430
chr22	45714937	45319056	rs6006984	T	A,C,	FAM118A	+	inside	10089
chr3	5020463	4978778	rs12489120	C	A,G,T,	BHLHE40	+	upstream	-337
chr3	18780538	18739046	rs57630709	T	A,	RAD23BP1	+	downstream	200374
chr3	18781000	18739508	rs4605565	G	A,	RAD23BP1	+	downstream	200836
chr3	18783097	18741605	rs9866257	G	A,	RAD23BP1	+	downstream	202933
chr3	46340630	46299139	rs79629761	C	A,T,	UQCRC2P1	-	downstream	12782
chr3	46341335	46299844	rs6441958	C	A,T,	UQCRC2P1	-	downstream	12077
chr3	46376501	46335010	rs2040390	C	T,	CCR2	+	upstream	-18723
chr3	46402018	46360527	rs743660	G	A,	CCR2	+	inside	6794
chr3	58332068	58346341	rs4681679	A	G,	PXK	+	inside	13462
chr3	69252899	69203748	rs6806528	C	T,	LMOD3	-	upstream	-80717
chr3	69253021	69203870	rs6781739	G	A,	LMOD3	-	upstream	-80839
chr3	69253455	69204304	rs6776027	T	C,	LMOD3	-	upstream	-81273
chr3	69253632	69204481	rs6784841	G	A,	LMOD3	-	upstream	-81450
chr3	69253656	69204505	rs6776243	T	C,	LMOD3	-	upstream	-81474
chr3	69254053	69204902	rs6785253	G	T,	LMOD3	-	upstream	-81871
chr3	69254120	69204969	rs4075188	G	A,	LMOD3	-	upstream	-81938
chr3	69262140	69212989	rs73097719	T	C,	LMOD3	-	upstream	-89958
chr3	69262141	69212990	rs201081056	TG	,	LMOD3	-	upstream	-89959
chr3	69262141	69212990	rs34646203	TG	CT,	LMOD3	-	upstream	-89959
chr3	69262141	69212990	rs73097720	G	C,T,	LMOD3	-	upstream	-89959
chr3	71528078	71478927	rs9854068	G	A,C,T,	MIR1284	-	downstream	63161
chr3	101569726	101850882	rs616597	A	C,	NFKBIZ	+	inside	22892
chr3	101570375	101851531	rs600718	A	G,T,	NFKBIZ	+	inside	23541
chr3	101661383	101942539	rs13314673	G	A,C,	RP11-221J22.1	+	inside	1681
chr3	159745863	160028076	rs485499	T	C,	LINC01100	+	inside	12053
chr3	169476991	169759203	rs1418746237	GAC	,	Telomerase-vert	-	downstream	5843
chr3	169476991	169759203	rs1438095585	C	,	Telomerase-vert	-	downstream	5843
chr3	169476991	169759203	rs78092337	C	A,	Telomerase-vert	-	downstream	5843
chr3	169477506	169759718	rs12638862	A	G,	Telomerase-vert	-	downstream	5328
chr3	177103437	177385649	rs13065673	C	T,	RP11-706D8.3	-	upstream	-36484
chr3	177106131	177388343	rs73173126	G	C,	RP11-706D8.3	-	upstream	-39178
chr3	177106308	177388520	rs6443456	C	A,G,	RP11-706D8.3	-	upstream	-39355
chr3	188109766	188391978	rs12485704	C	T,	LPP-AS1	-	downstream	176687
chr3	188109833	188392045	rs7613192	G	A,C,	LPP-AS1	-	downstream	176620
chr3	188121019	188403231	rs12634152	C	T,	LPP-AS1	-	downstream	165434
chr3	188121263	188403475	rs12639588	A	G,	LPP-AS1	-	downstream	165190
chr4	26090375	26088753	rs7441808	A	G,	RP11-263J14.1	+	inside	18000
chr4	26090862	26089240	rs932036	A	G,T,	RP11-263J14.1	+	inside	18487
chr4	80938489	80017335	rs10029133	C	A,	AC097711.1	+	upstream	-62196
chr4	103448582	102527425	rs230535	A	C,	NFKB1	+	inside	26097
chr4	103448903	102527746	rs170731	T	A,	NFKB1	+	inside	26418
chr4	103449041	102527884	rs230534	T	C,	NFKB1	+	inside	26556
chr4	103478265	102557108	rs230509	G	A,	NFKB1	+	inside	55780
chr4	103481561	102560404	rs230504	T	C,	NFKB1	+	inside	59076
chr4	103484615	102563458	rs230491	T	A,C,	NFKB1	+	inside	62130
chr4	103485780	102564623	rs230492	A	C,G,	NFKB1	+	inside	63295
chr4	103506444	102585287	rs1598859	T	C,	AF224669.3	+	upstream	-77323
chr4	123116862	122195707	rs55969942	T	G,	KIAA1109	+	inside	43375
chr4	123116995	122195840	rs55904957	T	C,	KIAA1109	+	inside	43508
chr4	123117201	122196046	rs11941093	A	T,	KIAA1109	+	inside	43714
chr4	123429029	122507874	rs72669153	G	A,	IL2	-	upstream	-51150
chr5	35811768	35811666	rs1494572	T	C,	CTD-2113L7.1	-	inside	15351
chr5	35821747	35821645	rs7725599	G	A,	CTD-2113L7.1	-	inside	5372
chr5	35852311	35852209	rs6890853	G	A,	IL7R	+	upstream	-485
chr5	35852947	35852845	rs1051745758	C	A,G,T,	IL7R	+	inside	151
chr5	35852969	35852867	rs938629347	C	T,	IL7R	+	inside	173
chr5	35853319	35853217	rs13188960	G	T,	IL7R	+	inside	523
chr5	35857583	35857481	rs113479558	C	G,	IL7R	+	inside	593
chr5	35857704	35857602	rs11567694	A	G,	IL7R	+	inside	714
chr5	35857850	35857748	rs10213865	A	C,T,	IL7R	+	inside	860
chr5	35884204	35884102	rs34143578	TTT	TTTT,	RP11-79C6.2	-	downstream	11917
chr5	35903997	35903895	rs2287900	C	T,	RP11-79C6.1	-	upstream	-7606
chr5	35904614	35904512	rs1561433686		TGT,	RP11-79C6.1	-	upstream	-8223
chr5	35904614	35904512	rs1833907	G	T,	RP11-79C6.1	-	upstream	-8223
chr5	35919343	35919241	rs3866449	C	A,T,	CAPSL	-	inside	19537
chr5	35919378	35919276	rs3866450	A	G,	CAPSL	-	inside	19502
chr5	35919651	35919549	rs4024110	G	A,T,	CAPSL	-	inside	19229
chr5	35924118	35924016	rs1333907191	A	C,	CAPSL	-	inside	14762
chr5	35924118	35924016	rs141532938		C,	CAPSL	-	inside	14762
chr5	35924121	35924019	rs113624451	T	A,	CAPSL	-	inside	14759
chr5	35924121	35924019	rs1554070142	TTT	CTTA,TTTTTT,	CAPSL	-	inside	14759
chr5	40277325	40277223	rs4957262	C	A,G,	RNU1-150P	+	downstream	7666
chr5	40280076	40279974	rs12514517	G	A,	RNU1-150P	+	downstream	10417
chr5	40280202	40280100	rs1445011	T	C,G,	RNU1-150P	+	downstream	10543
chr5	40401509	40401407	rs17234657	T	G,	RP11-386E5.1	+	upstream	-13729
chr5	40402233	40402131	rs6879283	T	C,	RP11-386E5.1	+	upstream	-13005
chr5	40404912	40404810	rs7723981	A	G,	RP11-386E5.1	+	upstream	-10326
chr5	40430118	40430016	rs1008055199	ACTA	,	RP11-386E5.1	+	inside	14880
chr5	40430118	40430016	rs1545334	A	G,	RP11-386E5.1	+	inside	14880
chr5	40433227	40433125	rs56309786	C	T,	RP11-386E5.1	+	downstream	17989
chr5	40433552	40433450	rs6878370	G	A,	RP11-386E5.1	+	downstream	18314
chr5	40433576	40433474	rs6878213	C	T,	RP11-386E5.1	+	downstream	18338
chr5	40436612	40436510	rs35023908	CACACACACACACACACACACACACACACACAC	CACACACACACACACAC,CACACACACACACACACAC,CACACACACACACACACACAC,CACACACACACACACACACACAC,CACACACACACACACACACACACAC,CACACACACACACACACACACACACAC,CACACACACACACACACACACACACACAC,CACACACACACACACACACACACACACACAC,CACACACACACACACACACACACACACACACACAC,CACACACACACACACACACACACACACACACACACAC,CACACACACACACACACACACACACACACACACACACAC,CACACACACACACACACACACACACACACACACACACACAC,	RP11-386E5.1	+	downstream	21374
chr5	40436612	40436510	rs5026793	C	T,	RP11-386E5.1	+	downstream	21374
chr5	40436612	40436510	rs761018886		AT,	RP11-386E5.1	+	downstream	21374
chr5	40436698	40436596	rs7734434	C	T,	RP11-386E5.1	+	downstream	21460
chr5	40437948	40437846	rs9292777	C	T,	RP11-386E5.1	+	downstream	22710
chr5	40438097	40437995	rs73090828	C	A,	RP11-386E5.1	+	downstream	22859
chr5	40486896	40486794	rs7720838	G	T,	RP11-386E5.1	+	downstream	71658
chr5	40487270	40487168	rs7725052	C	T,	RP11-386E5.1	+	downstream	72032
chr5	40489386	40489284	rs10713117	AAAAAAAAA	AAAAAAA,AAAAAAAA,AAAAAAAAAA,	RP11-386E5.1	+	downstream	74148
chr5	40490609	40490507	rs9283753	C	T,	RP11-386E5.1	+	downstream	75371
chr5	40490790	40490688	rs10440635	G	A,	RP11-386E5.1	+	downstream	75552
chr5	40497604	40497502	rs1373867798	G	,	RP11-386E5.1	+	downstream	82366
chr5	40497604	40497502	rs4286721	G	A,	RP11-386E5.1	+	downstream	82366
chr5	40502932	40502830	rs1382266301	A	,	RP11-386E5.1	+	downstream	87694
chr5	40502932	40502830	rs1553575	A	C,G,T,	RP11-386E5.1	+	downstream	87694
chr5	40503134	40503032	rs35571054		G,	RP11-386E5.1	+	downstream	87896
chr5	40575839	40575737	rs10075020	T	A,C,	SNORA63	+	upstream	-79225
chr5	40578557	40578455	rs9292781	A	G,	SNORA63	+	upstream	-76507
chr5	40578922	40578820	rs1122433	T	A,C,	SNORA63	+	upstream	-76142
chr5	96217692	96881988	rs1401555880	G	A,	ERAP2	+	inside	6050
chr5	96293006	96957302	rs7716222	C	A,	Y_RNA	-	downstream	5454
chr5	96293153	96957449	rs4360063	A	G,	Y_RNA	-	downstream	5307
chr5	96293816	96958112	rs1363974	A	G,	Y_RNA	-	downstream	4644
chr5	96293929	96958225	rs2351010	G	A,T,	Y_RNA	-	downstream	4531
chr5	96345066	97009362	rs1174985032	A	G,	Y_RNA	-	upstream	-46606
chr5	100176088	100840384	rs9327323	T	A,C,	MIR548P	-	upstream	-23820
chr5	100188953	100853249	rs7447673	G	T,	MIR548P	-	upstream	-36685
chr5	100234439	100898735	rs1423384	C	T,	ST8SIA4	-	inside	4530
chr5	100235221	100899517	rs72778635	T	C,	ST8SIA4	-	inside	3748
chr5	100239533	100903829	rs3756354	G	C,	ST8SIA4	-	upstream	-564
chr5	131725832	132390140	rs274553	G	A,C,	AC034220.3	-	upstream	-20225
chr5	131911847	132576155	rs2522414	G	C,	IL5	-	upstream	-19318
chr5	131971902	132636210	rs12653750	C	T,	IL13	+	upstream	-20052
chr5	141488792	142109227	rs9324865	T	C,	NDFIP1	+	inside	723
chr5	141489027	142109462	rs6580223	G	T,	NDFIP1	+	inside	958
chr5	141489306	142109741	rs6580224	A	G,T,	NDFIP1	+	inside	1237
chr5	141489381	142109816	rs6580225	G	C,	NDFIP1	+	inside	1312
chr5	141489668	142110103	rs10569192	CGGCCGGCCGG	CGGCCGG,	NDFIP1	+	inside	1599
chr5	141489853	142110288	rs12653848	C	T,	NDFIP1	+	inside	1784
chr5	141489921	142110356	rs12653866	C	T,	NDFIP1	+	inside	1852
chr5	141490091	142110526	rs12656877	T	A,C,	NDFIP1	+	inside	2022
chr5	150169843	150790281	rs76767593	C	A,	SMIM3	+	inside	12336
chr5	150169883	150790321	rs74973123	A	T,	SMIM3	+	inside	12376
chr5	150440097	151060536	rs2233287	G	A,	TNIP1	-	inside	33040
chr5	150445215	151065654	rs10057690	T	C,	TNIP1	-	inside	27922
chr5	150457485	151077924	rs7708392	G	C,	TNIP1	-	inside	15652
chr5	150457771	151078210	rs6889239	T	C,	TNIP1	-	inside	15366
chr5	150458146	151078585	rs10036748	C	A,T,	TNIP1	-	inside	14991
chr5	156890897	157463889	rs4704864	C	G,	CTB-109A12.1	-	upstream	-3812
chr6	14733033	14732802	rs62389638	T	C,	RNU6-793P	+	downstream	86268
chr6	20631011	20630780	rs10484633	T	C,	RP3-348I23.3	-	downstream	92874
chr6	21438889	21438658	rs6456426	C	A,	LINC00581	-	downstream	73236
chr6	21439343	21439112	rs6904446	C	A,T,	LINC00581	-	downstream	72782
chr6	25961352	25961124	rs67491322	C	T,	TRIM38	+	upstream	-1677
chr6	25962304	25962076	rs17587226	C	A,T,	TRIM38	+	upstream	-725
chr6	29932692	29964915	rs1474775625	A	G,	MICD	-	downstream	7548
chr6	30484036	30516259	rs10484552	C	G,	XXbac-BPG249D20.9	+	upstream	-6
chr6	30484036	30516259	rs10484552	G	C,	XXbac-BPG249D20.9	+	upstream	-6
chr6	30735675	30767898	rs12662149	G	A,	HCG20	+	inside	1074
chr6	30735675	30767898	rs12662149	A	G,	HCG20	+	inside	1074
chr6	30735675	30767898	rs386698793	CGG	TGA,	HCG20	+	inside	1074
chr6	30735675	30767898	rs386698793	TGA	CGG,	HCG20	+	inside	1074
chr6	30796659	30828882	rs1264349	A	G,	LINC00243	-	inside	1776
chr6	30796659	30828882	rs1264349	G	A,	LINC00243	-	inside	1776
chr6	32223258	32255481	rs3130320	C	T,	XXbac-BPG154L12.5	+	inside	198
chr6	32223258	32255481	rs3130320	T	C,	XXbac-BPG154L12.5	+	inside	198
chr6	32430289	32462512	rs9268863	G	A,	HLA-DRB9	-	inside	10987
chr6	32430289	32462512	rs9268863	A	G,	HLA-DRB9	-	inside	10987
chr6	32430326	32462549	rs9268864	T	A,	HLA-DRB9	-	inside	10950
chr6	32430326	32462549	rs9268864	A	T,	HLA-DRB9	-	inside	10950
chr6	32578449	32610672	rs9271191	C	T,A,	HLA-DQA1	+	upstream	-17506
chr6	32578449	32610672	rs9271191	T	A,C,	HLA-DQA1	+	upstream	-17506
chr6	32578530	32610753	rs9271192	A	C,	HLA-DQA1	+	upstream	-17425
chr6	32578530	32610753	rs9271192	C	A,	HLA-DQA1	+	upstream	-17425
chr6	32578566	32610789	rs9271193	C	T,	HLA-DQA1	+	upstream	-17389
chr6	32578566	32610789	rs9271193	T	C,	HLA-DQA1	+	upstream	-17389
chr6	32578569	32610792	rs117504034	A	G,	HLA-DQA1	+	upstream	-17386
chr6	32578590	32610813	rs3997868	A	G,	HLA-DQA1	+	upstream	-17365
chr6	32578590	32610813	rs3997868	G	A,	HLA-DQA1	+	upstream	-17365
chr6	32578612	32610835	rs9271194	T	A,G,	HLA-DQA1	+	upstream	-17343
chr6	32578612	32610835	rs9271194	G	T,A,	HLA-DQA1	+	upstream	-17343
chr6	32578673	32610896	rs7451864	A	C,G,T,	HLA-DQA1	+	upstream	-17282
chr6	32578673	32610896	rs7451864	T	A,C,G,	HLA-DQA1	+	upstream	-17282
chr6	32578726	32610949	rs9271198	A	G,	HLA-DQA1	+	upstream	-17229
chr6	32578726	32610949	rs9271198	G	A,	HLA-DQA1	+	upstream	-17229
chr6	32578735	32610958	rs9271199	A	G,T,	HLA-DQA1	+	upstream	-17220
chr6	32578735	32610958	rs9271199	G	A,T,	HLA-DQA1	+	upstream	-17220
chr6	32578756	32610979	rs9271200	C	T,	HLA-DQA1	+	upstream	-17199
chr6	32578756	32610979	rs9271200	T	C,	HLA-DQA1	+	upstream	-17199
chr6	32578772	32610995	rs504594	C	A,T,	HLA-DQA1	+	upstream	-17183
chr6	32578772	32610995	rs504594	A	C,T,	HLA-DQA1	+	upstream	-17183
chr6	32578818	32611041	rs9271201	A	C,	HLA-DQA1	+	upstream	-17137
chr6	32578818	32611041	rs9271201	C	A,	HLA-DQA1	+	upstream	-17137
chr6	32578837	32611060	rs9271202	C	A,	HLA-DQA1	+	upstream	-17118
chr6	32578837	32611060	rs9271202	A	C,	HLA-DQA1	+	upstream	-17118
chr6	32578885	32611108	rs9271203	C	T,A,	HLA-DQA1	+	upstream	-17070
chr6	32578885	32611108	rs9271203	T	A,C,	HLA-DQA1	+	upstream	-17070
chr6	32578941	32611164	rs9271205	A	G,	HLA-DQA1	+	upstream	-17014
chr6	32578941	32611164	rs9271205	G	A,	HLA-DQA1	+	upstream	-17014
chr6	32590362	32622585	rs66500466	C	CC,T,	HLA-DQA1	+	upstream	-5593
chr6	32590362	32622585	rs66500466	CC	C,T,	HLA-DQA1	+	upstream	-5593
chr6	32590362	32622585	rs66500466	T	CC,C,	HLA-DQA1	+	upstream	-5593
chr6	32590364	32622587	rs369628648	C	CC,,	HLA-DQA1	+	upstream	-5591
chr6	32590364	32622587	rs369628648	CC	,	HLA-DQA1	+	upstream	-5591
chr6	32590364	32622587	rs66500466	CC	C,T,	HLA-DQA1	+	upstream	-5591
chr6	32590364	32622587	rs66500466	C	CC,T,	HLA-DQA1	+	upstream	-5591
chr6	32590364	32622587	rs66500466	T	CC,C,	HLA-DQA1	+	upstream	-5591
chr6	32590364	32622587	rs6914950	C	T,	HLA-DQA1	+	upstream	-5591
chr6	32590473	32622696	rs2105899	C	T,	HLA-DQA1	+	upstream	-5482
chr6	32590473	32622696	rs2105899	T	C,	HLA-DQA1	+	upstream	-5482
chr6	32590498	32622721	rs2105898	G	T,	HLA-DQA1	+	upstream	-5457
chr6	32590498	32622721	rs2105898	T	G,	HLA-DQA1	+	upstream	-5457
chr6	32590637	32622860	rs386699509	ACT	TCA,	HLA-DQA1	+	upstream	-5318
chr6	32590637	32622860	rs386699509	TCA	ACT,	HLA-DQA1	+	upstream	-5318
chr6	32590637	32622860	rs9271579	T	A,	HLA-DQA1	+	upstream	-5318
chr6	32590637	32622860	rs9271579	A	T,	HLA-DQA1	+	upstream	-5318
chr6	32590640	32622863	rs2395226	T	C,	HLA-DQA1	+	upstream	-5315
chr6	32590641	32622864	rs9271580	T	G,	HLA-DQA1	+	upstream	-5314
chr6	32590641	32622864	rs9271580	G	T,	HLA-DQA1	+	upstream	-5314
chr6	32590784	32623007	rs5875381	ACAG	ACAGACACAG,ACAGACAG,ACAGAGACAG,	HLA-DQA1	+	upstream	-5171
chr6	32590893	32623116	rs12526593	A	G,	HLA-DQA1	+	upstream	-5062
chr6	90883525	90173806	rs10455168	T	C,	RP3-453I5.2	-	upstream	-56702
chr6	90963614	90253895	rs1183901103	A	T,	BACH2	-	inside	43012
chr6	90967197	90257478	rs1604831	G	A,	BACH2	-	inside	39429
chr6	90976609	90266890	rs62408233	G	A,	BACH2	-	inside	30017
chr6	90983850	90274131	rs905671	A	T,	BACH2	-	inside	22776
chr6	90984035	90274316	rs943689	C	T,	BACH2	-	inside	22591
chr6	108951655	108630452	rs9285397	T	C,G,	SUMO2P8	-	upstream	-12168
chr6	111434910	111113707	rs9384787	T	A,	RNU6-960P	-	upstream	-22376
chr6	111505271	111184068	rs354528	C	T,	RP11-428F8.2	-	downstream	74965
chr6	111793561	111472358	rs7772141	T	A,C,	TRAF3IP2-AS1	+	upstream	-11152
chr6	111793594	111472391	rs7776047	T	A,G,	TRAF3IP2-AS1	+	upstream	-11119
chr6	128293506	127972361	rs9482850	C	G,T,	THEMIS	-	upstream	-53731
chr6	128293634	127972489	rs9482851	C	T,	THEMIS	-	upstream	-53859
chr6	128293932	127972787	rs72975913	C	A,	THEMIS	-	upstream	-54157
chr6	128294055	127972910	rs72975916	C	T,	THEMIS	-	upstream	-54280
chr6	135491872	135170734	rs10872428	G	T,	MYB	+	upstream	-10580
chr6	137999562	137678425	rs35382826	GGG	GG,	RP11-95M15.1	+	inside	5048
chr6	137999852	137678715	rs10607561	TGTGTGTGTGT	TGTGTGTGT,	RP11-95M15.1	+	inside	5338
chr6	138002175	137681038	rs6927172	C	A,G,T,	RP11-95M15.1	+	inside	7661
chr6	138002637	137681500	rs10499194	C	T,	RP11-95M15.1	+	inside	8123
chr6	138120145	137799008	rs605686	G	A,	Y_RNA	+	downstream	14635
chr6	138171466	137850329	rs9494883	A	G,	TNFAIP3	+	upstream	-16858
chr6	138195041	137873904	rs629953	A	G,T,	RP11-356I2.4	-	upstream	-5672
chr6	138195402	137874265	rs598493	T	C,	RP11-356I2.4	-	upstream	-6033
chr6	138195693	137874556	rs643177	T	C,	RP11-356I2.4	-	upstream	-6324
chr6	138227364	137906227	rs7752903	T	G,	RP11-356I2.4	-	upstream	-37995
chr6	139921958	139600821	rs7739791	C	T,	ATP5F1P6	-	downstream	14382
chr6	167364698	166951210	rs77739713	T	A,	RP11-514O12.4	-	inside	4913
chr6	167444937	167031449	rs73030117	G	A,	RP11-517H2.6	+	inside	32045
chr6	167445139	167031651	rs1198753933	T	TT,	RP11-517H2.6	+	inside	32247
chr6	167445139	167031651	rs2282859	T	C,G,	RP11-517H2.6	+	inside	32247
chr6	167461965	167048477	rs13208636	T	G,	RP11-517H2.6	+	inside	49073
chr6	167469811	167056323	rs6941099	T	C,	CCR6	+	upstream	-55483
chr7	2797267	2757633	rs798495	T	C,	AC006028.11	+	upstream	-77987
chr7	2798294	2758660	rs798494	C	A,	AC006028.11	+	upstream	-76960
chr7	2812632	2772998	rs35957220	C	A,G,	AC006028.11	+	upstream	-62622
chr7	17198892	17159268	rs62444511	G	A,C,T,	Metazoa_SRP	+	upstream	-46383
chr7	17206756	17167132	rs10950648	T	C,	Metazoa_SRP	+	upstream	-38519
chr7	17208343	17168719	rs11766622	G	C,	Metazoa_SRP	+	upstream	-36932
chr7	28172732	28133113	rs702814	C	T,	RNU6-979P	-	upstream	-14895
chr7	28172739	28133120	rs917116	T	G,	RNU6-979P	-	upstream	-14902
chr7	28246989	28207370	rs10272155	A	G,	JAZF1	-	upstream	-26628
chr7	37382465	37342861	rs60600003	T	C,G,	RNU6-565P	+	upstream	-8281
chr7	37382520	37342916	rs17259252	G	A,	RNU6-565P	+	upstream	-8226
chr7	37403192	37363589	rs77801025	G	A,	RPS10P14	+	upstream	-11932
chr7	37403647	37364044	rs77972791	A	G,	RPS10P14	+	upstream	-11477
chr7	37406369	37366766	rs75758836	T	A,	RPS10P14	+	upstream	-8755
chr7	37406370	37366767	rs386712238	TC	AA,	RPS10P14	+	upstream	-8754
chr7	37406370	37366767	rs77615103	C	A,	RPS10P14	+	upstream	-8754
chr7	37406443	37366840	rs80067358	G	C,	RPS10P14	+	upstream	-8681
chr7	50304461	50264865	rs1456896	C	T,	AC020743.4	-	downstream	10756
chr7	50305012	50265416	rs35684612	AAAAAAAAAAAAA	AAAAAAAAAAA,AAAAAAAAAAAA,AAAAAAAAAAAAAA,	AC020743.4	-	downstream	10205
chr7	50306780	50267184	rs9656588	T	C,	AC020743.4	-	downstream	8437
chr7	50306810	50267214	rs11185603	C	A,G,	AC020743.4	-	downstream	8407
chr7	92258961	92629647	rs17766836	C	T,	FAM133B	-	upstream	-39254
chr7	92277477	92648163	rs6960181	C	T,	RNU6-10P	-	downstream	53650
chr7	92281953	92652639	rs6948097	C	T,	RNU6-10P	-	downstream	49174
chr7	107549946	107909501	rs4730280	T	A,G,	DLD	+	inside	18532
chr7	128648953	129008899	rs35234849	T	C,	ODCP	+	upstream	-19989
chr8	11309507	11451998	rs4841540	C	A,	FAM167A	-	inside	22716
chr8	11309507	11451998	rs4841540	T	G,	FAM167A	-	inside	22716
chr8	11349186	11491677	rs13277113	G	A,	BLK	+	upstream	-2323
chr8	11349186	11491677	rs13277113	C	T,	BLK	+	upstream	-2323
chr8	27238052	27380535	rs11302919	TTTTTTTTTT	TTTTTTTT,TTTTTTTTT,TTTTTTTTTTT,	MIR6842	+	upstream	-52834
chr8	71268879	70356644	rs12682284	A	C,	RNY3P14	+	upstream	-702
chr8	90849184	89836956	rs2189025	G	A,	SCb-64M4.1	+	downstream	10364
chr8	90849305	89837077	rs10094579	C	A,	SCb-64M4.1	+	downstream	10485
chr8	128196627	127184382	rs2456451	G	A,	CASC19	-	downstream	18839
chr8	128197088	127184843	rs2445610	A	G,	CASC19	-	downstream	18378
chr8	129187748	128175502	rs6987197	T	C,	MIR1208	+	downstream	25387
chr8	129187970	128175724	rs6987519	T	C,	MIR1208	+	downstream	25609
chr8	129188425	128176179	rs4733844	G	A,	MIR1208	+	downstream	26064
chr8	129243066	128230820	rs1468937	T	C,	RN7SKP226	+	downstream	10317
chr8	129253171	128240925	rs28391197	T	C,	RN7SKP226	+	downstream	20422
chr8	129253175	128240929	rs28552726	T	C,	RN7SKP226	+	downstream	20426
chr8	129264060	128251814	rs10808568	A	C,	RN7SKP226	+	downstream	31311
chr8	129264589	128252343	rs9792269	A	C,G,	RN7SKP226	+	downstream	31840
chr8	129565545	128553299	rs75370373	G	T,	LINC00824	-	inside	11379
chr9	27506051	27506053	rs10738774	G	A,	IFNK	+	upstream	-18260
chr9	117568766	114806486	rs6478109	A	G,	TNFSF15	-	upstream	-361
chr9	117569046	114806766	rs7848647	T	C,	TNFSF15	-	upstream	-641
chr9	117682077	114919797	rs7872878	G	A,C,	TNFSF8	-	inside	10797
chr9	123655329	120893051	rs6478486	T	A,C,	PHF19	-	inside	1844
chr9	123656327	120894049	rs7037140	T	C,	PHF19	-	inside	846
chr9	123683982	120921704	rs1360097550	GG	G,	TRAF1	-	inside	7468
chr9	123683982	120921704	rs7021049	G	T,	TRAF1	-	inside	7468
chr9	123684000	120921722	rs7037195	T	A,C,	TRAF1	-	inside	7450
chr9	123684157	120921879	rs7021206	G	A,	TRAF1	-	inside	7293
chr9	123689597	120927319	rs3761846	C	T,	TRAF1	-	inside	1853
chr9	123690239	120927961	rs3761847	G	A,	TRAF1	-	inside	1211
chr9	123690292	120928014	rs2416806	G	A,C,	TRAF1	-	inside	1158
chr9	123694228	120931950	rs11354329	TTTTTTTTTTT	TTTTTTTTT,TTTTTTTTTT,TTTTTTTTTTTT,	TRAF1	-	upstream	-2778

## Sheet: Common SNPs across the 3 TFs
chr	coordinate_hg19	coordinate_hg38	rsID	ref	alts	nearest_gene	gene_strand	SNP_position	distance_to_gene
chr1	24518643	24192153	rs7552167	A	G,	IFNLR1	-	upstream	-4195
chr1	67625309	67159626	rs10889661	T	A,	IL23R	+	inside	20720
chr1	67798895	67333212	rs11209051	C	T,	IL12RB2	+	inside	25849
chr1	85744577	85278894	rs9887812	C	T,	BCL10	-	upstream	-1805
chr1	85744582	85278899	rs9887879	T	G,	BCL10	-	upstream	-1810
chr1	85744792	85279109	rs71582951	ATGAT	AT,	BCL10	-	upstream	-2020
chr1	200875095	200905967	rs12132298	T	C,	MROH3P	+	upstream	-11492
chr1	200875242	200906114	rs12132349	T	A,	MROH3P	+	upstream	-11345
chr10	6087295	6045332	rs1107345	G	T,	IL2RA	-	inside	16992
chr10	6087794	6045831	rs11256497	G	A,	IL2RA	-	inside	16493
chr10	6111622	6069659	rs41295055	C	T,	RP11-414H17.2	-	downstream	2258
chr10	6112605	6070642	rs10905713	C	T,	RP11-414H17.2	-	downstream	1275
chr10	31390127	31101198	rs1891621	A	G,	ZNF438	-	upstream	-69262
chr10	64441204	62681444	rs12766391	G	A,	ALDH7A1P4	-	downstream	59940
chr10	64441247	62681487	rs35312803	TTTTTTTTTTTT	TTTTTTTTTTT,TTTTTTTTTTTTT,TTTTTTTTTTTTTT,	ALDH7A1P4	-	downstream	59897
chr10	111981935	110222177	rs12414179	C	A,	RP11-549L6.3	-	upstream	-13587
chr11	14436970	14415424	rs11023215	G	A,	RP11-140L24.3	+	upstream	-25362
chr11	58345686	58578213	rs2510556	C	A,T,	LPXN	-	inside	6
chr12	6455098	6345932	rs11064145	T	A,G,	RN7SL391P	+	downstream	1379
chr12	117398055	116960250	rs16947144	G	C,	RP11-240G22.5	-	upstream	-8829
chr13	40350912	39776775	rs7993214	T	C,G,	RNY4P14	-	downstream	8734
chr13	40351064	39776927	rs7986796	G	T,	RNY4P14	-	downstream	8582
chr13	40351094	39776957	rs12876235	T	G,	RNY4P14	-	downstream	8552
chr15	67442596	67150258	rs17293632	C	T,	RP11-342M21.2, SMAD3	-	upstream	-3320
chr16	23853521	23842200	rs7195232	A	G,	PRKCB	+	inside	6200
chr16	23853860	23842539	rs7200798	G	A,	PRKCB	+	inside	6539
chr16	28505660	28494339	rs151234	G	A,C,	APOBR	+	upstream	-309
chr16	31276811	31265490	rs1143679	G	A,	ITGAM	+	inside	5501
chr17	57920532	59843171	rs2645479	A	G,	RNU6-450P	-	downstream	4372
chr17	58018142	59940781	rs72840315	G	C,	RP11-178C3.1	+	upstream	-126
chr17	58018570	59941209	rs9789060	A	G,	RP11-178C3.1	+	inside	302
chr18	51811556	54285186	rs580504	C	A,	RP11-850A17.1	-	upstream	-15159
chr2	135058733	134301162	rs2043872	G	A,	EDDM3CP	-	downstream	18915
chr2	135059043	134301472	rs35545435	T	C,	EDDM3CP	-	downstream	18605
chr2	204606215	203741492	rs6728441	G	A,	KRT18P39	-	downstream	24100
chr2	204628810	203764087	rs10932019	G	A,C,	KRT18P39	-	downstream	1505
chr2	234156536	233247890	rs11679791	G	C,T,	SCARNA5	+	upstream	-27836
chr21	43820888	42400779	rs74278191	G	T,	UBASH3A	+	upstream	-2667
chr22	22230880	21876590	rs11440648		T,	MAPK1	-	upstream	-8911
chr22	37551487	37155447	rs743776	T	A,C,	RP1-151B14.6	+	upstream	-11309
chr22	37551607	37155567	rs743777	A	G,	RP1-151B14.6	+	upstream	-11189
chr3	69253455	69204304	rs6776027	T	C,	LMOD3	-	upstream	-81273
chr3	69253632	69204481	rs6784841	G	A,	LMOD3	-	upstream	-81450
chr3	69253656	69204505	rs6776243	T	C,	LMOD3	-	upstream	-81474
chr3	71528078	71478927	rs9854068	G	A,C,T,	MIR1284	-	downstream	63161
chr4	26090375	26088753	rs7441808	A	G,	RP11-263J14.1	+	inside	18000
chr5	35857850	35857748	rs10213865	A	C,T,	IL7R	+	inside	860
chr5	40277325	40277223	rs4957262	C	A,G,	RNU1-150P	+	downstream	7666
chr5	40402233	40402131	rs6879283	T	C,	RP11-386E5.1	+	upstream	-13005
chr5	40437948	40437846	rs9292777	C	T,	RP11-386E5.1	+	downstream	22710
chr5	40438097	40437995	rs73090828	C	A,	RP11-386E5.1	+	downstream	22859
chr5	40486896	40486794	rs7720838	G	T,	RP11-386E5.1	+	downstream	71658
chr5	150169843	150790281	rs76767593	C	A,	SMIM3	+	inside	12336
chr5	150169883	150790321	rs74973123	A	T,	SMIM3	+	inside	12376
chr6	32223258	32255481	rs3130320	T	C,	XXbac-BPG154L12.5	+	inside	198
chr6	135491872	135170734	rs10872428	G	T,	MYB	+	upstream	-10580
chr6	137999852	137678715	rs10607561	TGTGTGTGTGT	TGTGTGTGT,	RP11-95M15.1	+	inside	5338
chr7	2798294	2758660	rs798494	C	A,	AC006028.11	+	upstream	-76960
chr7	50305012	50265416	rs35684612	AAAAAAAAAAAAA	AAAAAAAAAAA,AAAAAAAAAAAA,AAAAAAAAAAAAAA,	AC020743.4	-	downstream	10205
chr8	90849305	89837077	rs10094579	C	A,	SCb-64M4.1	+	downstream	10485
chr8	129187748	128175502	rs6987197	T	C,	MIR1208	+	downstream	25387
chr8	129187970	128175724	rs6987519	T	C,	MIR1208	+	downstream	25609
chr8	129264060	128251814	rs10808568	A	C,	RN7SKP226	+	downstream	31311
chr9	123655329	120893051	rs6478486	T	A,C,	PHF19	-	inside	1844

## Sheet: Disease info for FOSL1 SNPs
chr	coordinate_hg19	coordinate_hg38	rsID	ref	alts	nearest_gene	gene_strand	SNP_position	distance_to_gene	Disease association
chr8	90849305	89837077	rs10094579	C	A,	SCb-64M4.1	+	downstream	10485	AS
chr10	6112605	6070642	rs10905713	C	T,	RP11-414H17.2	-	downstream	1275	AS
chr2	204628810	203764087	rs10932019	G	A,C,	KRT18P39	-	downstream	1505	AS
chr12	6455098	6345932	rs11064145	T	A,G,	RN7SL391P	+	downstream	1379	AS
chr1	25293201	24966710	rs11249212	A	G,	RUNX3	-	upstream	-1590	AS
chr1	25293237	24966746	rs11249213	G	A,	RUNX3	-	upstream	-1626	AS
chr1	25293775	24967284	rs11311495	CCCCCCCC	CCCCCC,CCCCCCC,CCCCCCCCC,	RUNX3	-	upstream	-2164	AS
chr2	234156536	233247890	rs11679791	G	C,T,	SCARNA5	+	upstream	-27836	AS
chr1	200875095	200905967	rs12132298	T	C,	MROH3P	+	upstream	-11492	AS
chr1	200875242	200906114	rs12132349	T	A,	MROH3P	+	upstream	-11345	AS
chr10	64441204	62681444	rs12766391	G	A,	ALDH7A1P4	-	downstream	59940	AS
chr15	67442596	67150258	rs17293632	C	T,	RP11-342M21.2	-	upstream	-3320	AS
chr9	4984530	4984530	rs1887428	G	C,T,	JAK2	+	inside	141	AS
chr11	58345686	58578213	rs2510556	C	A,T,	LPXN	-	inside	6	AS
chr10	64441247	62681487	rs35312803	TTTTTTTTTTTT	TTTTTTTTTTT,TTTTTTTTTTTTT,TTTTTTTTTTTTTT,	ALDH7A1P4	-	downstream	59897	AS
chr6	137999562	137678425	rs35926684	AAAAAAA	AAAAAA,	RP11-95M15.1	+	inside	5048	AS
chr17	40492540	42340522	rs3869549	T	A,C,	STAT3	-	inside	47972	AS
chr17	40492887	42340869	rs3869550	T	C,	STAT3	-	inside	47625	AS
chr1	25293356	24966865	rs4265380	C	T,	RUNX3	-	upstream	-1745	AS
chr1	25293829	24967338	rs4648889	G	A,T,	RUNX3	-	upstream	-2218	AS
chr2	61071302	60844167	rs4672409	G	A,C,	RPL21P33	+	upstream	-8092	AS
chr2	204606215	203741492	rs6728441	G	A,	KRT18P39	-	downstream	24100	AS
chr16	11085730	10991873	rs67886043	T	C,	RPL7P46	+	upstream	-35150	AS
chr5	40402233	40402131	rs6879283	T	C,	RP11-386E5.1	+	upstream	-13005	AS
chr16	23853521	23842200	rs7195232	A	G,	PRKCB	+	inside	6200	AS
chr16	23853860	23842539	rs7200798	G	A,	PRKCB	+	inside	6539	AS
chr17	58018142	59940781	rs72840315	G	C,	RP11-178C3.1	+	upstream	-126	AS
chr6	128293932	127972787	rs72975913	C	A,	THEMIS	-	upstream	-54157	AS
chr6	128294055	127972910	rs72975916	C	T,	THEMIS	-	upstream	-54280	AS
chr5	40438097	40437995	rs73090828	C	A,	RP11-386E5.1	+	downstream	22859	AS
chr1	25293216	24966725	rs7414934	A	C,	RUNX3	-	upstream	-1605	AS
chr5	150169883	150790321	rs74973123	A	T,	SMIM3	+	inside	12376	AS
chr1	25292668	24966177	rs7528484	C	T,	RUNX3	-	upstream	-1057	AS
chr1	25293084	24966593	rs7536201	T	C,G,	RUNX3	-	upstream	-1473	AS
chr1	24518643	24192153	rs7552167	A	G,	IFNLR1	-	upstream	-4195	AS
chr5	150169843	150790281	rs76767593	C	A,	SMIM3	+	inside	12336	AS
chr5	40486896	40486794	rs7720838	G	T,	RP11-386E5.1	+	downstream	71658	AS
chr7	2798294	2758660	rs798494	C	A,	AC006028.11	+	upstream	-76960	AS
chr7	2797267	2757633	rs798495	T	C,	AC006028.11	+	upstream	-77987	AS
chr5	40437948	40437846	rs9292777	C	T,	RP11-386E5.1	+	downstream	22710	AS
chr1	160844745	160874955	rs952804	T	C,	ITLN1	-	downstream	10214	AS
chr17	58018570	59941209	rs9789060	A	G,	RP11-178C3.1	+	inside	302	AS
chr8	129264060	128251814	rs10808568	A	C,	RN7SKP226	+	downstream	31311	CD
chr1	25293201	24966710	rs11249212	A	G,	RUNX3	-	upstream	-1590	CD
chr1	25293237	24966746	rs11249213	G	A,	RUNX3	-	upstream	-1626	CD
chr1	25293775	24967284	rs11311495	CCCCCCCC	CCCCCC,CCCCCCC,CCCCCCCCC,	RUNX3	-	upstream	-2164	CD
chr1	200875095	200905967	rs12132298	T	C,	MROH3P	+	upstream	-11492	CD
chr1	200875242	200906114	rs12132349	T	A,	MROH3P	+	upstream	-11345	CD
chr6	137999562	137678425	rs35926684	AAAAAAA	AAAAAA,	RP11-95M15.1	+	inside	5048	CD
chr1	25293356	24966865	rs4265380	C	T,	RUNX3	-	upstream	-1745	CD
chr1	25293829	24967338	rs4648889	G	A,T,	RUNX3	-	upstream	-2218	CD
chr3	69253455	69204304	rs6776027	T	C,	LMOD3	-	upstream	-81273	CD
chr3	69253656	69204505	rs6776243	T	C,	LMOD3	-	upstream	-81474	CD
chr3	69253632	69204481	rs6784841	G	A,	LMOD3	-	upstream	-81450	CD
chr1	25293216	24966725	rs7414934	A	C,	RUNX3	-	upstream	-1605	CD
chr1	25292668	24966177	rs7528484	C	T,	RUNX3	-	upstream	-1057	CD
chr1	25293084	24966593	rs7536201	T	C,G,	RUNX3	-	upstream	-1473	CD
chr8	90849305	89837077	rs10094579	C	A,	SCb-64M4.1	+	downstream	10485	CR
chr1	67625309	67159626	rs10889661	T	A,	IL23R	+	inside	20720	CR
chr10	6112605	6070642	rs10905713	C	T,	RP11-414H17.2	-	downstream	1275	CR
chr2	204628810	203764087	rs10932019	G	A,C,	KRT18P39	-	downstream	1505	CR
chr12	6455098	6345932	rs11064145	T	A,G,	RN7SL391P	+	downstream	1379	CR
chr1	25293201	24966710	rs11249212	A	G,	RUNX3	-	upstream	-1590	CR
chr1	25293237	24966746	rs11249213	G	A,	RUNX3	-	upstream	-1626	CR
chr1	25293775	24967284	rs11311495	CCCCCCCC	CCCCCC,CCCCCCC,CCCCCCCCC,	RUNX3	-	upstream	-2164	CR
chr2	234156536	233247890	rs11679791	G	C,T,	SCARNA5	+	upstream	-27836	CR
chr1	200875095	200905967	rs12132298	T	C,	MROH3P	+	upstream	-11492	CR
chr1	200875242	200906114	rs12132349	T	A,	MROH3P	+	upstream	-11345	CR
chr6	143867406	143546269	rs12206238	C	T,	PHACTR2	+	inside	9425	CR
chr10	64441204	62681444	rs12766391	G	A,	ALDH7A1P4	-	downstream	59940	CR
chr15	67442596	67150258	rs17293632	C	T,	RP11-342M21.2	-	upstream	-3320	CR
chr9	4984530	4984530	rs1887428	G	C,T,	JAK2	+	inside	141	CR
chr10	64493222	62733462	rs224050	A	C,	ALDH7A1P4	-	downstream	7922	CR
chr11	58345686	58578213	rs2510556	C	A,T,	LPXN	-	inside	6	CR
chr17	57920532	59843171	rs2645479	A	G,	RNU6-450P	-	downstream	4372	CR
chr17	57906576	59829215	rs34385574	CC	C,	RNU6-450P	-	downstream	18328	CR
chr10	64441247	62681487	rs35312803	TTTTTTTTTTTT	TTTTTTTTTTT,TTTTTTTTTTTTT,TTTTTTTTTTTTTT,	ALDH7A1P4	-	downstream	59897	CR
chr7	50305012	50265416	rs35684612	AAAAAAAAAAAAA	AAAAAAAAAAA,AAAAAAAAAAAA,AAAAAAAAAAAAAA,	AC020743.4	-	downstream	10205	CR
chr6	137999562	137678425	rs35926684	AAAAAAA	AAAAAA,	RP11-95M15.1	+	inside	5048	CR
chr17	40492540	42340522	rs3869549	T	A,C,	STAT3	-	inside	47972	CR
chr17	40492887	42340869	rs3869550	T	C,	STAT3	-	inside	47625	CR
chr1	25293356	24966865	rs4265380	C	T,	RUNX3	-	upstream	-1745	CR
chr1	25293829	24967338	rs4648889	G	A,T,	RUNX3	-	upstream	-2218	CR
chr1	67638004	67172321	rs4655686	T	A,	RNU6-586P	+	upstream	-23818	CR
chr2	61071302	60844167	rs4672409	G	A,C,	RPL21P33	+	upstream	-8092	CR
chr5	40277325	40277223	rs4957262	C	A,G,	RNU1-150P	+	downstream	7666	CR
chr2	204606215	203741492	rs6728441	G	A,	KRT18P39	-	downstream	24100	CR
chr16	11085730	10991873	rs67886043	T	C,	RPL7P46	+	upstream	-35150	CR
chr5	40402233	40402131	rs6879283	T	C,	RP11-386E5.1	+	upstream	-13005	CR
chr16	23853521	23842200	rs7195232	A	G,	PRKCB	+	inside	6200	CR
chr16	23853860	23842539	rs7200798	G	A,	PRKCB	+	inside	6539	CR
chr17	58018142	59940781	rs72840315	G	C,	RP11-178C3.1	+	upstream	-126	CR
chr6	128293932	127972787	rs72975913	C	A,	THEMIS	-	upstream	-54157	CR
chr6	128294055	127972910	rs72975916	C	T,	THEMIS	-	upstream	-54280	CR
chr5	40438097	40437995	rs73090828	C	A,	RP11-386E5.1	+	downstream	22859	CR
chr1	25293216	24966725	rs7414934	A	C,	RUNX3	-	upstream	-1605	CR
chr5	150169883	150790321	rs74973123	A	T,	SMIM3	+	inside	12376	CR
chr1	25292668	24966177	rs7528484	C	T,	RUNX3	-	upstream	-1057	CR
chr1	25293084	24966593	rs7536201	T	C,G,	RUNX3	-	upstream	-1473	CR
chr1	24518643	24192153	rs7552167	A	G,	IFNLR1	-	upstream	-4195	CR
chr5	150169843	150790281	rs76767593	C	A,	SMIM3	+	inside	12336	CR
chr7	2798294	2758660	rs798494	C	A,	AC006028.11	+	upstream	-76960	CR
chr7	2797267	2757633	rs798495	T	C,	AC006028.11	+	upstream	-77987	CR
chr5	40437948	40437846	rs9292777	C	T,	RP11-386E5.1	+	downstream	22710	CR
chr1	160844745	160874955	rs952804	T	C,	ITLN1	-	downstream	10214	CR
chr17	58018570	59941209	rs9789060	A	G,	RP11-178C3.1	+	inside	302	CR
chr5	35857850	35857748	rs10213865	A	C,T,	IL7R	+	inside	860	MS
chr6	137999852	137678715	rs10607561	TGTGTGTGTGT	TGTGTGTGT,	RP11-95M15.1	+	inside	5338	MS
chr6	135491872	135170734	rs10872428	G	T,	MYB	+	upstream	-10580	MS
chr2	204628810	203764087	rs10932019	G	A,C,	KRT18P39	-	downstream	1505	MS
chr11	14436970	14415424	rs11023215	G	A,	RP11-140L24.3	+	upstream	-25362	MS
chr10	6087295	6045332	rs1107345	G	T,	IL2RA	-	inside	16992	MS
chr10	6087794	6045831	rs11256497	G	A,	IL2RA	-	inside	16493	MS
chr22	22230880	21876590	rs11440648		T,	MAPK1	-	upstream	-8911	MS
chr2	234156536	233247890	rs11679791	G	C,T,	SCARNA5	+	upstream	-27836	MS
chr1	200875095	200905967	rs12132298	T	C,	MROH3P	+	upstream	-11492	MS
chr1	200875242	200906114	rs12132349	T	A,	MROH3P	+	upstream	-11345	MS
chr6	143867406	143546269	rs12206238	C	T,	PHACTR2	+	inside	9425	MS
chr10	111981935	110222177	rs12414179	C	A,	RP11-549L6.3	-	upstream	-13587	MS
chr13	40351094	39776957	rs12876235	T	G,	RNY4P14	-	downstream	8552	MS
chr16	28835680	28824359	rs149808056	GGGGG	GGGGGG,GGGGGGG,	RP11-1348G14.8	-	upstream	-391	MS
chr15	67442596	67150258	rs17293632	C	T,	RP11-342M21.2	-	upstream	-3320	MS
chr19	10519410	10408734	rs17697965	G	T,	PDE4A	+	upstream	-8038	MS
chr10	31390127	31101198	rs1891621	A	G,	ZNF438	-	upstream	-69262	MS
chr10	64493222	62733462	rs224050	A	C,	ALDH7A1P4	-	downstream	7922	MS
chr17	57920532	59843171	rs2645479	A	G,	RNU6-450P	-	downstream	4372	MS
chr19	10518941	10408265	rs34159543	C	G,T,	PDE4A	+	upstream	-8507	MS
chr17	57906576	59829215	rs34385574	CC	C,	RNU6-450P	-	downstream	18328	MS
chr8	129180330	128168084	rs34746976	A	C,G,	MIR1208	+	downstream	17969	MS
chr5	131630852	132295159	rs35260072	A	C,	P4HA2	-	inside	155	MS
chr7	50305012	50265416	rs35684612	AAAAAAAAAAAAA	AAAAAAAAAAA,AAAAAAAAAAAA,AAAAAAAAAAAAAA,	AC020743.4	-	downstream	10205	MS
chr6	137999562	137678425	rs35926684	AAAAAAA	AAAAAA,	RP11-95M15.1	+	inside	5048	MS
chr8	129180309	128168063	rs36099148	C	T,	MIR1208	+	downstream	17948	MS
chr17	40492540	42340522	rs3869549	T	A,C,	STAT3	-	inside	47972	MS
chr17	40492887	42340869	rs3869550	T	C,	STAT3	-	inside	47625	MS
chr10	6111622	6069659	rs41295055	C	T,	RP11-414H17.2	-	downstream	2258	MS
chr5	40277325	40277223	rs4957262	C	A,G,	RNU1-150P	+	downstream	7666	MS
chr8	11315592	11458083	rs60743879	AGA	AGAAGA,AGANAGA,	FAM167A	-	inside	16631	MS
chr2	204606215	203741492	rs6728441	G	A,	KRT18P39	-	downstream	24100	MS
chr5	40402233	40402131	rs6879283	T	C,	RP11-386E5.1	+	upstream	-13005	MS
chr8	129187748	128175502	rs6987197	T	C,	MIR1208	+	downstream	25387	MS
chr8	129187970	128175724	rs6987519	T	C,	MIR1208	+	downstream	25609	MS
chr1	85744792	85279109	rs71582951	ATGAT	AT,	BCL10	-	upstream	-2020	MS
chr16	23853521	23842200	rs7195232	A	G,	PRKCB	+	inside	6200	MS
chr16	23853860	23842539	rs7200798	G	A,	PRKCB	+	inside	6539	MS
chr6	128293932	127972787	rs72975913	C	A,	THEMIS	-	upstream	-54157	MS
chr6	128294055	127972910	rs72975916	C	T,	THEMIS	-	upstream	-54280	MS
chr5	40438097	40437995	rs73090828	C	A,	RP11-386E5.1	+	downstream	22859	MS
chr2	204647261	203782538	rs749933	A	G,	RNU6-474P	+	downstream	502	MS
chr8	129179788	128167542	rs7830477	G	A,	MIR1208	+	downstream	17427	MS
chr7	2798294	2758660	rs798494	C	A,	AC006028.11	+	upstream	-76960	MS
chr7	2797267	2757633	rs798495	T	C,	AC006028.11	+	upstream	-77987	MS
chr13	40351064	39776927	rs7986796	G	T,	RNY4P14	-	downstream	8582	MS
chr13	40350912	39776775	rs7993214	T	C,G,	RNY4P14	-	downstream	8734	MS
chr14	103272177	102805840	rs8003237	G	A,	TRAF3	+	inside	28362	MS
chr14	103272025	102805688	rs8023164	G	A,T,	TRAF3	+	inside	28210	MS
chr5	40437948	40437846	rs9292777	C	T,	RP11-386E5.1	+	downstream	22710	MS
chr3	71528078	71478927	rs9854068	G	A,C,T,	MIR1284	-	downstream	63161	MS
chr1	85744577	85278894	rs9887812	C	T,	BCL10	-	upstream	-1805	MS
chr1	85744582	85278899	rs9887879	T	G,	BCL10	-	upstream	-1810	MS
chr5	35857850	35857748	rs10213865	A	C,T,	IL7R	+	inside	860	PBC
chr1	67798895	67333212	rs11209051	C	T,	IL12RB2	+	inside	25849	PBC
chr6	137999562	137678425	rs35926684	AAAAAAA	AAAAAA,	RP11-95M15.1	+	inside	5048	PBC
chr8	90849305	89837077	rs10094579	C	A,	SCb-64M4.1	+	downstream	10485	PS
chr1	67625309	67159626	rs10889661	T	A,	IL23R	+	inside	20720	PS
chr10	6112605	6070642	rs10905713	C	T,	RP11-414H17.2	-	downstream	1275	PS
chr2	204628810	203764087	rs10932019	G	A,C,	KRT18P39	-	downstream	1505	PS
chr12	6455098	6345932	rs11064145	T	A,G,	RN7SL391P	+	downstream	1379	PS
chr1	25293201	24966710	rs11249212	A	G,	RUNX3	-	upstream	-1590	PS
chr1	25293237	24966746	rs11249213	G	A,	RUNX3	-	upstream	-1626	PS
chr1	25293775	24967284	rs11311495	CCCCCCCC	CCCCCC,CCCCCCC,CCCCCCCCC,	RUNX3	-	upstream	-2164	PS
chr2	234156536	233247890	rs11679791	G	C,T,	SCARNA5	+	upstream	-27836	PS
chr1	200875095	200905967	rs12132298	T	C,	MROH3P	+	upstream	-11492	PS
chr1	200875242	200906114	rs12132349	T	A,	MROH3P	+	upstream	-11345	PS
chr10	64441204	62681444	rs12766391	G	A,	ALDH7A1P4	-	downstream	59940	PS
chr13	40351094	39776957	rs12876235	T	G,	RNY4P14	-	downstream	8552	PS
chr15	67442596	67150258	rs17293632	C	T,	RP11-342M21.2	-	upstream	-3320	PS
chr9	4984530	4984530	rs1887428	G	C,T,	JAK2	+	inside	141	PS
chr5	131977127	132641435	rs2240032	C	G,T,	IL13	+	upstream	-14827	PS
chr10	64571276	62811516	rs2295814	G	A,	RP11-436D10.3	-	upstream	-5630	PS
chr5	131794298	132458606	rs2405528	G	A,	Y_RNA	+	upstream	-9540	PS
chr11	58345686	58578213	rs2510556	C	A,T,	LPXN	-	inside	6	PS
chr7	37394820	37355216	rs2700982	C	A,G,T,	RNU6-565P	+	downstream	4074	PS
chr7	37394379	37354775	rs2700983	A	C,	RNU6-565P	+	downstream	3633	PS
chr10	64441247	62681487	rs35312803	TTTTTTTTTTTT	TTTTTTTTTTT,TTTTTTTTTTTTT,TTTTTTTTTTTTTT,	ALDH7A1P4	-	downstream	59897	PS
chr6	137999562	137678425	rs35926684	AAAAAAA	AAAAAA,	RP11-95M15.1	+	inside	5048	PS
chr17	40492540	42340522	rs3869549	T	A,C,	STAT3	-	inside	47972	PS
chr17	40492887	42340869	rs3869550	T	C,	STAT3	-	inside	47625	PS
chr1	25293356	24966865	rs4265380	C	T,	RUNX3	-	upstream	-1745	PS
chr1	25293829	24967338	rs4648889	G	A,T,	RUNX3	-	upstream	-2218	PS
chr1	67638004	67172321	rs4655686	T	A,	RNU6-586P	+	upstream	-23818	PS
chr2	61071302	60844167	rs4672409	G	A,C,	RPL21P33	+	upstream	-8092	PS
chr18	51811556	54285186	rs580504	C	A,	RP11-850A17.1	-	upstream	-15159	PS
chr2	204606215	203741492	rs6728441	G	A,	KRT18P39	-	downstream	24100	PS
chr16	11085730	10991873	rs67886043	T	C,	RPL7P46	+	upstream	-35150	PS
chr5	40402233	40402131	rs6879283	T	C,	RP11-386E5.1	+	upstream	-13005	PS
chr16	23853521	23842200	rs7195232	A	G,	PRKCB	+	inside	6200	PS
chr16	23853860	23842539	rs7200798	G	A,	PRKCB	+	inside	6539	PS
chr17	58018142	59940781	rs72840315	G	C,	RP11-178C3.1	+	upstream	-126	PS
chr12	56473808	56080024	rs7297175	T	C,	ERBB3	+	inside	168	PS
chr6	128293932	127972787	rs72975913	C	A,	THEMIS	-	upstream	-54157	PS
chr6	128294055	127972910	rs72975916	C	T,	THEMIS	-	upstream	-54280	PS
chr5	40438097	40437995	rs73090828	C	A,	RP11-386E5.1	+	downstream	22859	PS
chr1	25293216	24966725	rs7414934	A	C,	RUNX3	-	upstream	-1605	PS
chr5	150169883	150790321	rs74973123	A	T,	SMIM3	+	inside	12376	PS
chr1	25292668	24966177	rs7528484	C	T,	RUNX3	-	upstream	-1057	PS
chr1	25293084	24966593	rs7536201	T	C,G,	RUNX3	-	upstream	-1473	PS
chr1	24518643	24192153	rs7552167	A	G,	IFNLR1	-	upstream	-4195	PS
chr5	150169843	150790281	rs76767593	C	A,	SMIM3	+	inside	12336	PS
chr7	2798294	2758660	rs798494	C	A,	AC006028.11	+	upstream	-76960	PS
chr7	2797267	2757633	rs798495	T	C,	AC006028.11	+	upstream	-77987	PS
chr13	40351064	39776927	rs7986796	G	T,	RNY4P14	-	downstream	8582	PS
chr13	40350912	39776775	rs7993214	T	C,G,	RNY4P14	-	downstream	8734	PS
chr5	40437948	40437846	rs9292777	C	T,	RP11-386E5.1	+	downstream	22710	PS
chr1	160844745	160874955	rs952804	T	C,	ITLN1	-	downstream	10214	PS
chr17	58018570	59941209	rs9789060	A	G,	RP11-178C3.1	+	inside	302	PS
chr8	90849305	89837077	rs10094579	C	A,	SCb-64M4.1	+	downstream	10485	RA
chr1	67625309	67159626	rs10889661	T	A,	IL23R	+	inside	20720	RA
chr10	6112605	6070642	rs10905713	C	T,	RP11-414H17.2	-	downstream	1275	RA
chr2	204628810	203764087	rs10932019	G	A,C,	KRT18P39	-	downstream	1505	RA
chr12	6455098	6345932	rs11064145	T	A,G,	RN7SL391P	+	downstream	1379	RA
chr1	25293201	24966710	rs11249212	A	G,	RUNX3	-	upstream	-1590	RA
chr1	25293237	24966746	rs11249213	G	A,	RUNX3	-	upstream	-1626	RA
chr1	25293775	24967284	rs11311495	CCCCCCCC	CCCCCC,CCCCCCC,CCCCCCCCC,	RUNX3	-	upstream	-2164	RA
chr2	234156536	233247890	rs11679791	G	C,T,	SCARNA5	+	upstream	-27836	RA
chr1	200875095	200905967	rs12132298	T	C,	MROH3P	+	upstream	-11492	RA
chr1	200875242	200906114	rs12132349	T	A,	MROH3P	+	upstream	-11345	RA
chr10	64441204	62681444	rs12766391	G	A,	ALDH7A1P4	-	downstream	59940	RA
chr13	40351094	39776957	rs12876235	T	G,	RNY4P14	-	downstream	8552	RA
chr12	117398055	116960250	rs16947144	G	C,	RP11-240G22.5	-	upstream	-8829	RA
chr15	67442596	67150258	rs17293632	C	T,	RP11-342M21.2	-	upstream	-3320	RA
chr9	4984530	4984530	rs1887428	G	C,T,	JAK2	+	inside	141	RA
chr11	58345686	58578213	rs2510556	C	A,T,	LPXN	-	inside	6	RA
chr10	64441247	62681487	rs35312803	TTTTTTTTTTTT	TTTTTTTTTTT,TTTTTTTTTTTTT,TTTTTTTTTTTTTT,	ALDH7A1P4	-	downstream	59897	RA
chr6	137999562	137678425	rs35926684	AAAAAAA	AAAAAA,	RP11-95M15.1	+	inside	5048	RA
chr17	40492540	42340522	rs3869549	T	A,C,	STAT3	-	inside	47972	RA
chr17	40492887	42340869	rs3869550	T	C,	STAT3	-	inside	47625	RA
chr1	25293356	24966865	rs4265380	C	T,	RUNX3	-	upstream	-1745	RA
chr1	25293829	24967338	rs4648889	G	A,T,	RUNX3	-	upstream	-2218	RA
chr1	67638004	67172321	rs4655686	T	A,	RNU6-586P	+	upstream	-23818	RA
chr2	61071302	60844167	rs4672409	G	A,C,	RPL21P33	+	upstream	-8092	RA
chr15	70006923	69714584	rs57021847	GCTTC	,	RP11-19J5.1	-	downstream	89461	RA
chr9	123655329	120893051	rs6478486	T	A,C,	PHF19	-	inside	1844	RA
chr2	204606215	203741492	rs6728441	G	A,	KRT18P39	-	downstream	24100	RA
chr16	11085730	10991873	rs67886043	T	C,	RPL7P46	+	upstream	-35150	RA
chr5	40402233	40402131	rs6879283	T	C,	RP11-386E5.1	+	upstream	-13005	RA
chr16	23853521	23842200	rs7195232	A	G,	PRKCB	+	inside	6200	RA
chr16	23853860	23842539	rs7200798	G	A,	PRKCB	+	inside	6539	RA
chr17	58018142	59940781	rs72840315	G	C,	RP11-178C3.1	+	upstream	-126	RA
chr6	128293932	127972787	rs72975913	C	A,	THEMIS	-	upstream	-54157	RA
chr6	128294055	127972910	rs72975916	C	T,	THEMIS	-	upstream	-54280	RA
chr5	40438097	40437995	rs73090828	C	A,	RP11-386E5.1	+	downstream	22859	RA
chr1	25293216	24966725	rs7414934	A	C,	RUNX3	-	upstream	-1605	RA
chr4	26090375	26088753	rs7441808	A	G,	RP11-263J14.1	+	inside	18000	RA
chr5	150169883	150790321	rs74973123	A	T,	SMIM3	+	inside	12376	RA
chr1	25292668	24966177	rs7528484	C	T,	RUNX3	-	upstream	-1057	RA
chr1	25293084	24966593	rs7536201	T	C,G,	RUNX3	-	upstream	-1473	RA
chr1	24518643	24192153	rs7552167	A	G,	IFNLR1	-	upstream	-4195	RA
chr5	150169843	150790281	rs76767593	C	A,	SMIM3	+	inside	12336	RA
chr5	40486896	40486794	rs7720838	G	T,	RP11-386E5.1	+	downstream	71658	RA
chr7	2798294	2758660	rs798494	C	A,	AC006028.11	+	upstream	-76960	RA
chr7	2797267	2757633	rs798495	T	C,	AC006028.11	+	upstream	-77987	RA
chr13	40351064	39776927	rs7986796	G	T,	RNY4P14	-	downstream	8582	RA
chr13	40350912	39776775	rs7993214	T	C,G,	RNY4P14	-	downstream	8734	RA
chr5	40437948	40437846	rs9292777	C	T,	RP11-386E5.1	+	downstream	22710	RA
chr1	160844745	160874955	rs952804	T	C,	ITLN1	-	downstream	10214	RA
chr17	58018570	59941209	rs9789060	A	G,	RP11-178C3.1	+	inside	302	RA
chr21	36715761	35343463	rs9979383	C	G,T,	RPL34P3	-	downstream	128968	RA
chr1	42092791	41627120	rs10890149	T	A,	RP11-486B10.4	+	downstream	85052	SLE
chr10	6112605	6070642	rs10905713	C	T,	RP11-414H17.2	-	downstream	1275	SLE
chr1	67798895	67333212	rs11209051	C	T,	IL12RB2	+	inside	25849	SLE
chr16	31276811	31265490	rs1143679	G	A,	ITGAM	+	inside	5501	SLE
chr8	8136410	8278888	rs1401390	C	G,T,	ALG1L13P	-	upstream	-34222	SLE
chr8	8136410	8278888	rs1401390	G	C,A,	ALG1L13P	-	upstream	-34222	SLE
chr2	135058733	134301162	rs2043872	G	A,	EDDM3CP	-	downstream	18915	SLE
chr6	31165836	31198059	rs28362345	C	T,	XXbac-BPG299F13.17	-	upstream	-23	SLE
chr6	31165836	31198059	rs28362345	T	C,	XXbac-BPG299F13.17	-	upstream	-23	SLE
chr6	32223258	32255481	rs3130320	T	C,	XXbac-BPG154L12.5	+	inside	198	SLE
chr6	32223258	32255481	rs3130320	C	T,	XXbac-BPG154L12.5	+	inside	198	SLE
chr6	31704294	31736517	rs3131383	G	A,T,	CLIC1	-	inside	3245	SLE
chr6	31704294	31736517	rs3131383	T	G,A,	CLIC1	-	inside	3245	SLE
chr8	129180330	128168084	rs34746976	A	C,G,	MIR1208	+	downstream	17969	SLE
chr2	135059043	134301472	rs35545435	T	C,	EDDM3CP	-	downstream	18605	SLE
chr6	137999562	137678425	rs35926684	AAAAAAA	AAAAAA,	RP11-95M15.1	+	inside	5048	SLE
chr8	129180309	128168063	rs36099148	C	T,	MIR1208	+	downstream	17948	SLE
chr8	129187748	128175502	rs6987197	T	C,	MIR1208	+	downstream	25387	SLE
chr8	129187970	128175724	rs6987519	T	C,	MIR1208	+	downstream	25609	SLE
chr1	42093015	41627344	rs752010	C	T,	RP11-486B10.4	+	downstream	85276	SLE
chr1	42092929	41627258	rs752011	C	T,	RP11-486B10.4	+	downstream	85190	SLE
chr8	129179788	128167542	rs7830477	G	A,	MIR1208	+	downstream	17427	SLE
chr14	103272177	102805840	rs8003237	G	A,	TRAF3	+	inside	28362	SLE
chr14	103272025	102805688	rs8023164	G	A,T,	TRAF3	+	inside	28210	SLE
chr5	35857850	35857748	rs10213865	A	C,T,	IL7R	+	inside	860	T1D
chr10	6465145	6423183	rs10906529	C	G,	RP11-563J2.3	+	downstream	72868	T1D
chr16	28505660	28494339	rs151234	G	A,C,	APOBR	+	upstream	-309	T1D
chr12	56473808	56080024	rs7297175	T	C,	ERBB3	+	inside	168	T1D
chr21	43820888	42400779	rs74278191	G	T,	UBASH3A	+	upstream	-2667	T1D
chr22	37551487	37155447	rs743776	T	A,C,	RP1-151B14.6	+	upstream	-11309	T1D
chr22	37551607	37155567	rs743777	A	G,	RP1-151B14.6	+	upstream	-11189	T1D
chr4	26090375	26088753	rs7441808	A	G,	RP11-263J14.1	+	inside	18000	T1D
chr6	29932692	29964915	rs9280821	AGAGAGAGAGAGAGAG	AGAGAGAGAGAG,AGAGAGAGAGAGAG,AGAGAGAGAGAGAGAGAG,AGAGAGAGAGAGAGAGAGAG,	MICD	-	downstream	7548	T1D
chr8	90849305	89837077	rs10094579	C	A,	SCb-64M4.1	+	downstream	10485	UC
chr10	6112605	6070642	rs10905713	C	T,	RP11-414H17.2	-	downstream	1275	UC
chr2	204628810	203764087	rs10932019	G	A,C,	KRT18P39	-	downstream	1505	UC
chr12	6455098	6345932	rs11064145	T	A,G,	RN7SL391P	+	downstream	1379	UC
chr1	25293201	24966710	rs11249212	A	G,	RUNX3	-	upstream	-1590	UC
chr1	25293237	24966746	rs11249213	G	A,	RUNX3	-	upstream	-1626	UC
chr1	25293775	24967284	rs11311495	CCCCCCCC	CCCCCC,CCCCCCC,CCCCCCCCC,	RUNX3	-	upstream	-2164	UC
chr2	234156536	233247890	rs11679791	G	C,T,	SCARNA5	+	upstream	-27836	UC
chr1	200875095	200905967	rs12132298	T	C,	MROH3P	+	upstream	-11492	UC
chr1	200875242	200906114	rs12132349	T	A,	MROH3P	+	upstream	-11345	UC
chr10	64441204	62681444	rs12766391	G	A,	ALDH7A1P4	-	downstream	59940	UC
chr15	67442596	67150258	rs17293632	C	T,	RP11-342M21.2	-	upstream	-3320	UC
chr9	4984530	4984530	rs1887428	G	C,T,	JAK2	+	inside	141	UC
chr11	58345686	58578213	rs2510556	C	A,T,	LPXN	-	inside	6	UC
chr10	64441247	62681487	rs35312803	TTTTTTTTTTTT	TTTTTTTTTTT,TTTTTTTTTTTTT,TTTTTTTTTTTTTT,	ALDH7A1P4	-	downstream	59897	UC
chr6	137999562	137678425	rs35926684	AAAAAAA	AAAAAA,	RP11-95M15.1	+	inside	5048	UC
chr17	40492540	42340522	rs3869549	T	A,C,	STAT3	-	inside	47972	UC
chr17	40492887	42340869	rs3869550	T	C,	STAT3	-	inside	47625	UC
chr1	25293356	24966865	rs4265380	C	T,	RUNX3	-	upstream	-1745	UC
chr1	25293829	24967338	rs4648889	G	A,T,	RUNX3	-	upstream	-2218	UC
chr2	61071302	60844167	rs4672409	G	A,C,	RPL21P33	+	upstream	-8092	UC
chr2	204606215	203741492	rs6728441	G	A,	KRT18P39	-	downstream	24100	UC
chr16	11085730	10991873	rs67886043	T	C,	RPL7P46	+	upstream	-35150	UC
chr5	40402233	40402131	rs6879283	T	C,	RP11-386E5.1	+	upstream	-13005	UC
chr16	23853521	23842200	rs7195232	A	G,	PRKCB	+	inside	6200	UC
chr16	23853860	23842539	rs7200798	G	A,	PRKCB	+	inside	6539	UC
chr17	58018142	59940781	rs72840315	G	C,	RP11-178C3.1	+	upstream	-126	UC
chr6	128293932	127972787	rs72975913	C	A,	THEMIS	-	upstream	-54157	UC
chr6	128294055	127972910	rs72975916	C	T,	THEMIS	-	upstream	-54280	UC
chr5	40438097	40437995	rs73090828	C	A,	RP11-386E5.1	+	downstream	22859	UC
chr1	25293216	24966725	rs7414934	A	C,	RUNX3	-	upstream	-1605	UC
chr5	150169883	150790321	rs74973123	A	T,	SMIM3	+	inside	12376	UC
chr1	25292668	24966177	rs7528484	C	T,	RUNX3	-	upstream	-1057	UC
chr1	25293084	24966593	rs7536201	T	C,G,	RUNX3	-	upstream	-1473	UC
chr1	24518643	24192153	rs7552167	A	G,	IFNLR1	-	upstream	-4195	UC
chr5	150169843	150790281	rs76767593	C	A,	SMIM3	+	inside	12336	UC
chr5	35821747	35821645	rs7725599	G	A,	CTD-2113L7.1	-	inside	5372	UC
chr7	2798294	2758660	rs798494	C	A,	AC006028.11	+	upstream	-76960	UC
chr7	2797267	2757633	rs798495	T	C,	AC006028.11	+	upstream	-77987	UC
chr5	40437948	40437846	rs9292777	C	T,	RP11-386E5.1	+	downstream	22710	UC
chr1	160844745	160874955	rs952804	T	C,	ITLN1	-	downstream	10214	UC
chr17	58018570	59941209	rs9789060	A	G,	RP11-178C3.1	+	inside	302	UC

## Sheet: Disease info for FOSL2 SNPs
chr	coordinate_hg19	coordinate_hg38	rsID	ref	alts	nearest_gene	gene_strand	SNP_position	distance_to_gene	Disease association
chr4	80938489	80017335	rs10029133	C	A,	AC097711.1	+	upstream	-62196	AS
chr8	90849305	89837077	rs10094579	C	A,	SCb-64M4.1	+	downstream	10485	AS
chr17	32579788	34252769	rs1024611	A	G,	CCL2	+	upstream	-2448	AS
chr5	40490790	40490688	rs10440635	G	A,	RP11-386E5.1	+	downstream	75552	AS
chr6	90883525	90173806	rs10455168	T	C,	RP3-453I5.2	-	upstream	-56702	AS
chr10	6112605	6070642	rs10905713	C	T,	RP11-414H17.2	-	downstream	1275	AS
chr2	204628810	203764087	rs10932019	G	A,C,	KRT18P39	-	downstream	1505	AS
chr12	6455098	6345932	rs11064145	T	A,G,	RN7SL391P	+	downstream	1379	AS
chr16	30482494	30471173	rs11150589	T	A,C,G,	Y_RNA	+	upstream	-413	AS
chr11	76299649	76588605	rs11236797	C	A,	RP11-672A2.7	+	upstream	-2417	AS
chr1	25293201	24966710	rs11249212	A	G,	RUNX3	-	upstream	-1590	AS
chr1	25293237	24966746	rs11249213	G	A,	RUNX3	-	upstream	-1626	AS
chr1	25293775	24967284	rs11311495	CCCCCCCC	CCCCCC,CCCCCCC,CCCCCCCCC,	RUNX3	-	upstream	-2164	AS
chr5	96217692	96881988	rs11375466	AA	AAA,	ERAP2	+	inside	6050	AS
chr20	30879420	32291617	rs11475041	TTTTTTTTTTTTTTTT	TTTTTTTTTTTTT,TTTTTTTTTTTTTT,TTTTTTTTTTTTTTT,TTTTTTTTTTTTTTTTT,TTTTTTTTTTTTTTTTTT,TTTTTTTTTTTTTTTTTTTTTTTT,	KIF3B	+	inside	13954	AS
chr2	234156536	233247890	rs11679791	G	C,T,	SCARNA5	+	upstream	-27836	AS
chr5	131725329	132389637	rs11748193	T	A,	AC034220.3	-	upstream	-19722	AS
chr1	200875095	200905967	rs12132298	T	C,	MROH3P	+	upstream	-11492	AS
chr1	200875242	200906114	rs12132349	T	A,	MROH3P	+	upstream	-11345	AS
chr1	172844250	172875110	rs12136659	T	C,	AIMP1P2	-	downstream	11147	AS
chr11	128192296	128322401	rs12225641	A	T,	RP11-702B10.1	+	downstream	113573	AS
chr13	99974992	99322738	rs12232061	G	T,	GPR183	-	upstream	-15334	AS
chr2	204628328	203763605	rs12467195	A	G,	KRT18P39	-	downstream	1987	AS
chr2	204604603	203739880	rs12468949	A	G,T,	KRT18P39	-	downstream	25712	AS
chr4	80927001	80005847	rs12504282	C	G,T,	AC097711.1	+	upstream	-73684	AS
chr1	160840690	160870900	rs12566557	A	C,T,	CD244	-	upstream	-8046	AS
chr16	30482540	30471219	rs12598978	T	G,	Y_RNA	+	upstream	-367	AS
chr10	64441204	62681444	rs12766391	G	A,	ALDH7A1P4	-	downstream	59940	AS
chr22	30169436	29773447	rs131291	G	A,	UQCR10	+	downstream	6079	AS
chr2	102744338	102127878	rs13392285	C	A,	AC007271.3	-	downstream	54229	AS
chr2	102984279	102367819	rs1420098	T	C,	SDR42E1P5	+	upstream	-43423	AS
chr16	31006289	30994968	rs149905255	TGGTGCTAT	TGGTGCTATGGTGCTAT,	RP11-1072A3.3	-	upstream	-6699	AS
chr11	128392903	128523008	rs151213883	CC	CCC,	MIR6090	+	downstream	619	AS
chr6	90967197	90257478	rs1604831	G	A,	BACH2	-	inside	39429	AS
chr10	64397538	62637778	rs16917546	T	C,	ALDH7A1P4	-	downstream	103606	AS
chr5	40401509	40401407	rs17234657	T	G,	RP11-386E5.1	+	upstream	-13729	AS
chr15	67442596	67150258	rs17293632	C	T,	RP11-342M21.2	-	upstream	-3320	AS
chr7	26904330	26864711	rs17323934	C	G,	RPL7AP38	+	upstream	-57398	AS
chr9	4984530	4984530	rs1887428	G	C,T,	JAK2	+	inside	141	AS
chr17	62159608	64082248	rs1971298	C	G,T,	ERN1	-	inside	48570	AS
chr5	131756532	132420840	rs1981525	T	A,C,G,	AC116366.5	-	inside	5873	AS
chr2	102764294	102147834	rs2110727	G	A,	AC007271.3	-	downstream	34273	AS
chr8	90849184	89836956	rs2189025	G	A,	SCb-64M4.1	+	downstream	10364	AS
chr10	75669190	73909432	rs2227551	G	C,T,	PLAU	+	inside	256	AS
chr10	75669319	73909561	rs2227552	C	T,	PLAU	+	inside	385	AS
chr4	103485780	102564623	rs230492	A	C,G,	NFKB1	+	inside	63295	AS
chr8	129552856	128540610	rs2392944	C	T,	LINC00824	-	inside	24068	AS
chr6	159515077	159094045	rs2451279	A	G,	RP11-13P5.1	+	upstream	-13745	AS
chr10	75669013	73909255	rs2459449	T	C,	PLAU	+	inside	79	AS
chr11	58345686	58578213	rs2510556	C	A,T,	LPXN	-	inside	6	AS
chr17	26137550	27810524	rs2531863	A	G,T,	NOS2	-	upstream	-10026	AS
chr17	26138052	27811026	rs2531864	A	G,	NOS2	-	upstream	-10528	AS
chr5	96273298	96937594	rs2762	C	T,	CTD-2260A17.2	-	upstream	-1786	AS
chr17	26137250	27810224	rs2779253	G	T,	NOS2	-	upstream	-9726	AS
chr17	26137374	27810348	rs2779254	C	A,	NOS2	-	upstream	-9850	AS
chr17	26137540	27810514	rs2779255	C	T,	NOS2	-	upstream	-10016	AS
chr1	206943968	206770623	rs3024493	C	A,T,	IL10	-	inside	1870	AS
chr10	30727084	30438155	rs303448	G	T,	MAP3K8	+	inside	4219	AS
chr10	6101129	6059166	rs3118469	A	T,	IL2RA	-	inside	3158	AS
chr10	6100725	6058762	rs3134883	G	A,	IL2RA	-	inside	3562	AS
chr10	64441247	62681487	rs35312803	TTTTTTTTTTTT	TTTTTTTTTTT,TTTTTTTTTTTTT,TTTTTTTTTTTTTT,	ALDH7A1P4	-	downstream	59897	AS
chr6	137999562	137678425	rs35926684	AAAAAAA	AAAAAA,	RP11-95M15.1	+	inside	5048	AS
chr7	2812632	2772998	rs35957220	C	A,G,	AC006028.11	+	upstream	-62622	AS
chr6	31351090	31383313	rs3997984	G	A,	HLA-S	-	upstream	-1026	AS
chr1	25293356	24966865	rs4265380	C	T,	RUNX3	-	upstream	-1745	AS
chr5	96293153	96957449	rs4360063	A	G,	Y_RNA	-	downstream	5307	AS
chr1	2513055	2581616	rs4486391	A	T,	RP3-395M20.9	+	inside	57	AS
chr4	123398148	122476993	rs45454992	A	G,	IL2	-	upstream	-20269	AS
chr1	25293829	24967338	rs4648889	G	A,T,	RUNX3	-	upstream	-2218	AS
chr1	25293941	24967450	rs4648890	G	A,	RUNX3	-	upstream	-2330	AS
chr1	25293902	24967411	rs4649040	C	G,T,	RUNX3	-	upstream	-2291	AS
chr1	160840726	160870936	rs4656948	A	G,	CD244	-	upstream	-8082	AS
chr2	61071302	60844167	rs4672409	G	A,C,	RPL21P33	+	upstream	-8092	AS
chr2	61071656	60844521	rs4672410	G	A,	RPL21P33	+	upstream	-7738	AS
chr4	80927241	80006087	rs4690134	G	C,T,	AC097711.1	+	upstream	-73444	AS
chr17	45698175	47620809	rs4793978	G	A,	RP11-580I16.2	-	inside	28610	AS
chr17	38023745	39867492	rs4795397	A	G,	ZPBP2	+	upstream	-671	AS
chr16	30968589	30957268	rs4889599	C	G,T,	SETD1A	+	upstream	-25	AS
chr17	62161731	64084371	rs4968608	A	T,	ERN1	-	inside	46447	AS
chr1	200874728	200905600	rs55838263	A	G,	MROH3P	+	upstream	-11859	AS
chr22	39662550	39266545	rs5757584	C	G,T,	PDGFB	-	upstream	-21795	AS
chr3	18780538	18739046	rs57630709	T	A,	RAD23BP1	+	downstream	200374	AS
chr20	30843555	32255752	rs58077174	CCCC	CCCCC,CCCCCC,	KIF3B	+	upstream	-21911	AS
chr17	62161890	64084530	rs5821422	AAAAAAAAAA	AAAAAAAA,AAAAAAAAA,AAAAAAAAAAA,	ERN1	-	inside	46288	AS
chr20	31340997	32753191	rs6087989	A	G,T,	DNMT3B	+	upstream	-9193	AS
chr18	12857758	12857759	rs62097857	G	A,	STK25P1	+	upstream	-53426	AS
chr7	17198892	17159268	rs62444511	G	A,C,T,	Metazoa_SRP	+	upstream	-46383	AS
chr1	172844352	172875212	rs6425143	T	G,	AIMP1P2	-	downstream	11045	AS
chr1	172844409	172875269	rs6425145	T	A,	AIMP1P2	-	downstream	10988	AS
chr6	21438889	21438658	rs6456426	C	A,	LINC00581	-	downstream	73236	AS
chr17	54899945	56822584	rs6503766	G	A,	DGKE	+	upstream	-11514	AS
chr2	204606215	203741492	rs6728441	G	A,	KRT18P39	-	downstream	24100	AS
chr16	11085730	10991873	rs67886043	T	C,	RPL7P46	+	upstream	-35150	AS
chr5	40406130	40406028	rs6871591	T	A,	RP11-386E5.1	+	upstream	-9108	AS
chr5	40402233	40402131	rs6879283	T	C,	RP11-386E5.1	+	upstream	-13005	AS
chr5	40406050	40405948	rs6890268	A	T,	RP11-386E5.1	+	upstream	-9188	AS
chr6	21439343	21439112	rs6904446	C	A,T,	LINC00581	-	downstream	72782	AS
chr6	138002175	137681038	rs6927172	C	A,G,T,	RP11-95M15.1	+	inside	7661	AS
chr11	128192175	128322280	rs7118191	T	C,	RP11-702B10.1	+	downstream	113452	AS
chr16	23853521	23842200	rs7195232	A	G,	PRKCB	+	inside	6200	AS
chr16	23853860	23842539	rs7200798	G	A,	PRKCB	+	inside	6539	AS
chr15	38904546	38612345	rs72729312	G	A,	RASGRP1	-	upstream	-46771	AS
chr15	67464291	67171953	rs72743477	A	G,	RP11-342M21.2	-	upstream	-25015	AS
chr17	58018142	59940781	rs72840315	G	C,	RP11-178C3.1	+	upstream	-126	AS
chr5	40438097	40437995	rs73090828	C	A,	RP11-386E5.1	+	downstream	22859	AS
chr1	2513216	2581777	rs734999	C	G,T,	RP3-395M20.9	+	inside	218	AS
chr1	25293216	24966725	rs7414934	A	C,	RUNX3	-	upstream	-1605	AS
chr17	40514201	42362183	rs744166	A	G,	STAT3	-	inside	26311	AS
chr5	150169883	150790321	rs74973123	A	T,	SMIM3	+	inside	12376	AS
chr1	25292668	24966177	rs7528484	C	T,	RUNX3	-	upstream	-1057	AS
chr1	25293084	24966593	rs7536201	T	C,G,	RUNX3	-	upstream	-1473	AS
chr8	129565545	128553299	rs75370373	G	T,	LINC00824	-	inside	11379	AS
chr1	24518643	24192153	rs7552167	A	G,	IFNLR1	-	upstream	-4195	AS
chr2	61204688	60977553	rs7596362	T	C,	RNA5SP95	+	upstream	-21198	AS
chr2	61204641	60977506	rs7608697	A	C,	RNA5SP95	+	upstream	-21245	AS
chr2	61204856	60977721	rs7608910	A	G,	RNA5SP95	+	upstream	-21030	AS
chr5	150169843	150790281	rs76767593	C	A,	SMIM3	+	inside	12336	AS
chr5	40486896	40486794	rs7720838	G	T,	RP11-386E5.1	+	downstream	71658	AS
chr5	40487270	40487168	rs7725052	C	T,	RP11-386E5.1	+	downstream	72032	AS
chr9	117682077	114919797	rs7872878	G	A,C,	TNFSF8	-	inside	10797	AS
chr7	2798294	2758660	rs798494	C	A,	AC006028.11	+	upstream	-76960	AS
chr14	88472595	88006251	rs8005161	C	T,	GPR65	+	inside	1128	AS
chr17	62163131	64085771	rs8075137	G	C,	ERN1	-	inside	45047	AS
chr6	90958502	90248783	rs905670	G	A,	BACH2	-	inside	48124	AS
chr6	90983850	90274131	rs905671	A	T,	BACH2	-	inside	22776	AS
chr5	40490609	40490507	rs9283753	C	T,	RP11-386E5.1	+	downstream	75371	AS
chr5	40437948	40437846	rs9292777	C	T,	RP11-386E5.1	+	downstream	22710	AS
chr6	90984035	90274316	rs943689	C	T,	BACH2	-	inside	22591	AS
chr1	160844745	160874955	rs952804	T	C,	ITLN1	-	downstream	10214	AS
chr1	160844696	160874906	rs959047	C	A,	ITLN1	-	downstream	10263	AS
chr22	39662480	39266475	rs9611131	T	A,C,	PDGFB	-	upstream	-21725	AS
chr17	58018570	59941209	rs9789060	A	G,	RP11-178C3.1	+	inside	302	AS
chr14	69259662	68792945	rs1051533	C	A,	ZFP36L1	-	inside	3307	CD
chr2	204587269	203722546	rs10515944	C	A,	CD28	+	inside	16072	CD
chr8	129264060	128251814	rs10808568	A	C,	RN7SKP226	+	downstream	31311	CD
chr1	25293201	24966710	rs11249212	A	G,	RUNX3	-	upstream	-1590	CD
chr1	25293237	24966746	rs11249213	G	A,	RUNX3	-	upstream	-1626	CD
chr1	25293775	24967284	rs11311495	CCCCCCCC	CCCCCC,CCCCCCC,CCCCCCCCC,	RUNX3	-	upstream	-2164	CD
chr3	69263786	69214635	rs113402078	G	C,	LMOD3	-	upstream	-91604	CD
chr1	200875095	200905967	rs12132298	T	C,	MROH3P	+	upstream	-11492	CD
chr1	200875242	200906114	rs12132349	T	A,	MROH3P	+	upstream	-11345	CD
chr1	172844250	172875110	rs12136659	T	C,	AIMP1P2	-	downstream	11147	CD
chr3	169477506	169759718	rs12638862	A	G,	Telomerase-vert	-	downstream	5328	CD
chr1	192519865	192550735	rs1323298	T	C,	RP5-1011O1.2	-	inside	16481	CD
chr11	128392903	128523008	rs151213883	CC	CCC,	MIR6090	+	downstream	619	CD
chr3	46376501	46335010	rs2040390	C	T,	CCR2	+	upstream	-18723	CD
chr3	46395585	46354094	rs3092964	G	A,C,	CCR2	+	inside	361	CD
chr2	204594512	203729789	rs3116496	T	C,	CD28	+	inside	23315	CD
chr2	204595519	203730796	rs3116497	T	C,	CD28	+	inside	24322	CD
chr6	159514860	159093828	rs3120630	G	A,T,	RP11-13P5.1	+	upstream	-13962	CD
chr14	69259533	68792816	rs3215689	GGGGG	GGGGGG,GGGGGGGGGGG,	ZFP36L1	-	inside	3436	CD
chr3	169476991	169759203	rs34656828	AAAAAAAAAAAAAAAAA	AAAAAAAAAAAAA,AAAAAAAAAAAAAA,AAAAAAAAAAAAAAA,AAAAAAAAAAAAAAAA,AAAAAAAAAAAAAAAAAA,AAAAAAAAAAAAAAAAAAA,AAAAAAAAAAAAAAAAAAAA,	Telomerase-vert	-	downstream	5843	CD
chr6	137999562	137678425	rs35926684	AAAAAAA	AAAAAA,	RP11-95M15.1	+	inside	5048	CD
chr3	46395786	46354295	rs3918361	G	A,	CCR2	+	inside	562	CD
chr20	44564114	45935475	rs4141957	A	T,	PCIF1	+	inside	848	CD
chr1	25293356	24966865	rs4265380	C	T,	RUNX3	-	upstream	-1745	CD
chr4	123398148	122476993	rs45454992	A	G,	IL2	-	upstream	-20269	CD
chr1	25293829	24967338	rs4648889	G	A,T,	RUNX3	-	upstream	-2218	CD
chr1	25293941	24967450	rs4648890	G	A,	RUNX3	-	upstream	-2330	CD
chr1	25293902	24967411	rs4649040	C	G,T,	RUNX3	-	upstream	-2291	CD
chr14	69267271	68800554	rs4902649	C	A,T,	ZFP36L1	-	upstream	-4302	CD
chr6	32577633	32609856	rs535777	C	G,A,	HLA-DQA1	+	upstream	-18322	CD
chr6	32577633	32609856	rs535777	G	A,C,	HLA-DQA1	+	upstream	-18322	CD
chr2	204602153	203737430	rs55634483	TTTTTTTT	TTTTTTTTT,TTTTTTTTTT,	KRT18P39	-	downstream	28162	CD
chr1	200874728	200905600	rs55838263	A	G,	MROH3P	+	upstream	-11859	CD
chr2	204795876	203931153	rs57252380	T	C,	ICOS	+	upstream	-5594	CD
chr2	204613654	203748931	rs62183992	G	A,	KRT18P39	-	downstream	16661	CD
chr1	172844352	172875212	rs6425143	T	G,	AIMP1P2	-	downstream	11045	CD
chr1	172844409	172875269	rs6425145	T	A,	AIMP1P2	-	downstream	10988	CD
chr3	46341335	46299844	rs6441958	C	A,T,	UQCRC2P1	-	downstream	12077	CD
chr6	32590364	32622587	rs66500466	CC	C,T,	HLA-DQA1	+	upstream	-5591	CD
chr6	32590364	32622587	rs66500466	C	CC,T,	HLA-DQA1	+	upstream	-5591	CD
chr6	32590364	32622587	rs66500466	T	CC,C,	HLA-DQA1	+	upstream	-5591	CD
chr3	69253455	69204304	rs6776027	T	C,	LMOD3	-	upstream	-81273	CD
chr3	69253656	69204505	rs6776243	T	C,	LMOD3	-	upstream	-81474	CD
chr3	69253632	69204481	rs6784841	G	A,	LMOD3	-	upstream	-81450	CD
chr6	32590364	32622587	rs6914950	C	T,	HLA-DQA1	+	upstream	-5591	CD
chr6	138002175	137681038	rs6927172	C	A,G,T,	RP11-95M15.1	+	inside	7661	CD
chr14	69260371	68793654	rs72731554	T	A,	ZFP36L1	-	inside	2598	CD
chr2	204595220	203730497	rs72932400	C	A,	CD28	+	inside	24023	CD
chr3	69262140	69212989	rs73097719	T	C,	LMOD3	-	upstream	-89958	CD
chr3	69262141	69212990	rs73097720	G	C,T,	LMOD3	-	upstream	-89959	CD
chr1	25293216	24966725	rs7414934	A	C,	RUNX3	-	upstream	-1605	CD
chr3	46402018	46360527	rs743660	G	A,	CCR2	+	inside	6794	CD
chr1	25292668	24966177	rs7528484	C	T,	RUNX3	-	upstream	-1057	CD
chr1	25293084	24966593	rs7536201	T	C,G,	RUNX3	-	upstream	-1473	CD
chr7	37406369	37366766	rs75758836	T	A,	RPS10P14	+	upstream	-8755	CD
chr2	61204688	60977553	rs7596362	T	C,	RNA5SP95	+	upstream	-21198	CD
chr2	61204641	60977506	rs7608697	A	C,	RNA5SP95	+	upstream	-21245	CD
chr2	61204856	60977721	rs7608910	A	G,	RNA5SP95	+	upstream	-21030	CD
chr1	200895391	200926263	rs77325513	CTCACTC	CTC,CTCACTCACTC,	RNU6-704P	-	downstream	7183	CD
chr7	37406370	37366767	rs77615103	C	A,	RPS10P14	+	upstream	-8754	CD
chr7	37406443	37366840	rs80067358	G	C,	RPS10P14	+	upstream	-8681	CD
chr4	80938489	80017335	rs10029133	C	A,	AC097711.1	+	upstream	-62196	CR
chr8	90849305	89837077	rs10094579	C	A,	SCb-64M4.1	+	downstream	10485	CR
chr2	198858917	197994193	rs10177758	A	G,	PLCL1	+	inside	189492	CR
chr2	219157959	218293236	rs10206064	T	C,	TMBIM1	-	upstream	-651	CR
chr17	32579788	34252769	rs1024611	A	G,	CCL2	+	upstream	-2448	CR
chr6	90883525	90173806	rs10455168	T	C,	RP3-453I5.2	-	upstream	-56702	CR
chr1	67625309	67159626	rs10889661	T	A,	IL23R	+	inside	20720	CR
chr10	6112605	6070642	rs10905713	C	T,	RP11-414H17.2	-	downstream	1275	CR
chr2	204628810	203764087	rs10932019	G	A,C,	KRT18P39	-	downstream	1505	CR
chr12	6455098	6345932	rs11064145	T	A,G,	RN7SL391P	+	downstream	1379	CR
chr16	11347048	11253191	rs1111186	T	C,	SOCS1	-	downstream	2987	CR
chr16	30482494	30471173	rs11150589	T	A,C,G,	Y_RNA	+	upstream	-413	CR
chr11	76299649	76588605	rs11236797	C	A,	RP11-672A2.7	+	upstream	-2417	CR
chr1	25293201	24966710	rs11249212	A	G,	RUNX3	-	upstream	-1590	CR
chr1	25293237	24966746	rs11249213	G	A,	RUNX3	-	upstream	-1626	CR
chr1	25293775	24967284	rs11311495	CCCCCCCC	CCCCCC,CCCCCCC,CCCCCCCCC,	RUNX3	-	upstream	-2164	CR
chr5	96217692	96881988	rs11375466	AA	AAA,	ERAP2	+	inside	6050	CR
chr20	30879420	32291617	rs11475041	TTTTTTTTTTTTTTTT	TTTTTTTTTTTTT,TTTTTTTTTTTTTT,TTTTTTTTTTTTTTT,TTTTTTTTTTTTTTTTT,TTTTTTTTTTTTTTTTTT,TTTTTTTTTTTTTTTTTTTTTTTT,	KIF3B	+	inside	13954	CR
chr2	234156536	233247890	rs11679791	G	C,T,	SCARNA5	+	upstream	-27836	CR
chr2	219149163	218284440	rs11692780	A	G,	TMBIM1	-	inside	8145	CR
chr5	131725329	132389637	rs11748193	T	A,	AC034220.3	-	upstream	-19722	CR
chr4	123117201	122196046	rs11941093	A	T,	KIAA1109	+	inside	43714	CR
chr1	160832646	160862856	rs12036607	A	G,T,	CD244	-	upstream	-2	CR
chr1	160832861	160863071	rs12036670	A	G,	CD244	-	upstream	-217	CR
chr1	160832777	160862987	rs12037395	T	C,	CD244	-	upstream	-133	CR
chr1	200875095	200905967	rs12132298	T	C,	MROH3P	+	upstream	-11492	CR
chr1	200875242	200906114	rs12132349	T	A,	MROH3P	+	upstream	-11345	CR
chr1	172844250	172875110	rs12136659	T	C,	AIMP1P2	-	downstream	11147	CR
chr6	143867406	143546269	rs12206238	C	T,	PHACTR2	+	inside	9425	CR
chr11	128192296	128322401	rs12225641	A	T,	RP11-702B10.1	+	downstream	113573	CR
chr13	99974992	99322738	rs12232061	G	T,	GPR183	-	upstream	-15334	CR
chr10	35549045	35260117	rs12243593	C	T,	RNU6-1167P	-	upstream	-9066	CR
chr2	204628328	203763605	rs12467195	A	G,	KRT18P39	-	downstream	1987	CR
chr2	204604603	203739880	rs12468949	A	G,T,	KRT18P39	-	downstream	25712	CR
chr22	41961916	41565912	rs12483860	C	T,	CSDC2	+	inside	5150	CR
chr4	80927001	80005847	rs12504282	C	G,T,	AC097711.1	+	upstream	-73684	CR
chr1	160840690	160870900	rs12566557	A	C,T,	CD244	-	upstream	-8046	CR
chr16	30482540	30471219	rs12598978	T	G,	Y_RNA	+	upstream	-367	CR
chr10	64441204	62681444	rs12766391	G	A,	ALDH7A1P4	-	downstream	59940	CR
chr2	219151767	218287044	rs13005100	C	A,T,	TMBIM1	-	inside	5541	CR
chr2	219151926	218287203	rs13031757	T	C,	TMBIM1	-	inside	5382	CR
chr22	30169436	29773447	rs131291	G	A,	UQCR10	+	downstream	6079	CR
chr5	141477205	142097640	rs13172894	C	A,	NDFIP1	+	upstream	-10864	CR
chr6	128245765	127924620	rs13204742	G	T,	THEMIS	-	upstream	-5990	CR
chr2	102744338	102127878	rs13392285	C	A,	AC007271.3	-	downstream	54229	CR
chr2	102984279	102367819	rs1420098	T	C,	SDR42E1P5	+	upstream	-43423	CR
chr7	50304461	50264865	rs1456896	C	T,	AC020743.4	-	downstream	10756	CR
chr13	40846751	40272614	rs147135752	TCATCA	TCA,	RNY3P9	+	downstream	45788	CR
chr16	28485141	28473820	rs149299	T	A,C,	NPIPB7	-	upstream	-2646	CR
chr1	120531133	119988510	rs1493698	T	C,	RP5-1042I8.7	-	upstream	-77898	CR
chr16	31006289	30994968	rs149905255	TGGTGCTAT	TGGTGCTATGGTGCTAT,	RP11-1072A3.3	-	upstream	-6699	CR
chr11	128392903	128523008	rs151213883	CC	CCC,	MIR6090	+	downstream	619	CR
chr6	90967197	90257478	rs1604831	G	A,	BACH2	-	inside	39429	CR
chr10	64397538	62637778	rs16917546	T	C,	ALDH7A1P4	-	downstream	103606	CR
chr5	40401509	40401407	rs17234657	T	G,	RP11-386E5.1	+	upstream	-13729	CR
chr15	67442596	67150258	rs17293632	C	T,	RP11-342M21.2	-	upstream	-3320	CR
chr7	26904330	26864711	rs17323934	C	G,	RPL7AP38	+	upstream	-57398	CR
chr21	16810394	15438075	rs1736142	G	A,	CYCSP42	-	downstream	52691	CR
chr2	160777188	159920677	rs1877193	C	T,	LY75	-	upstream	-15929	CR
chr9	4984530	4984530	rs1887428	G	C,T,	JAK2	+	inside	141	CR
chr17	62159608	64082248	rs1971298	C	G,T,	ERN1	-	inside	48570	CR
chr5	131756532	132420840	rs1981525	T	A,C,G,	AC116366.5	-	inside	5873	CR
chr2	102764294	102147834	rs2110727	G	A,	AC007271.3	-	downstream	34273	CR
chr8	90849184	89836956	rs2189025	G	A,	SCb-64M4.1	+	downstream	10364	CR
chr10	75669190	73909432	rs2227551	G	C,T,	PLAU	+	inside	256	CR
chr10	75669319	73909561	rs2227552	C	T,	PLAU	+	inside	385	CR
chr10	64493222	62733462	rs224050	A	C,	ALDH7A1P4	-	downstream	7922	CR
chr10	64508721	62748961	rs224072	A	G,T,	ALDH7A1P4	-	upstream	-7577	CR
chr10	6092210	6050247	rs2246031	C	T,	IL2RA	-	inside	12077	CR
chr4	103485780	102564623	rs230492	A	C,G,	NFKB1	+	inside	63295	CR
chr8	129552856	128540610	rs2392944	C	T,	LINC00824	-	inside	24068	CR
chr6	159515077	159094045	rs2451279	A	G,	RP11-13P5.1	+	upstream	-13745	CR
chr1	120529750	119987127	rs2453040	A	C,T,	RP5-1042I8.7	-	upstream	-76515	CR
chr10	75669013	73909255	rs2459449	T	C,	PLAU	+	inside	79	CR
chr11	58345686	58578213	rs2510556	C	A,T,	LPXN	-	inside	6	CR
chr17	26137550	27810524	rs2531863	A	G,T,	NOS2	-	upstream	-10026	CR
chr17	26138052	27811026	rs2531864	A	G,	NOS2	-	upstream	-10528	CR
chr17	57920532	59843171	rs2645479	A	G,	RNU6-450P	-	downstream	4372	CR
chr5	131725832	132390140	rs274553	G	A,C,	AC034220.3	-	upstream	-20225	CR
chr5	96273298	96937594	rs2762	C	T,	CTD-2260A17.2	-	upstream	-1786	CR
chr17	26137250	27810224	rs2779253	G	T,	NOS2	-	upstream	-9726	CR
chr17	26137374	27810348	rs2779254	C	A,	NOS2	-	upstream	-9850	CR
chr17	26137540	27810514	rs2779255	C	T,	NOS2	-	upstream	-10016	CR
chr10	59997644	58237883	rs2790217	A	T,	TPT1P10	-	upstream	-24848	CR
chr10	59997301	58237540	rs2790218	C	T,	TPT1P10	-	upstream	-24505	CR
chr3	111477851	111759004	rs28479130	A	C,	PHLDB2	+	inside	26508	CR
chr1	206943968	206770623	rs3024493	C	A,T,	IL10	-	inside	1870	CR
chr10	30727084	30438155	rs303448	G	T,	MAP3K8	+	inside	4219	CR
chr10	6101129	6059166	rs3118469	A	T,	IL2RA	-	inside	3158	CR
chr10	6100725	6058762	rs3134883	G	A,	IL2RA	-	inside	3562	CR
chr17	57906576	59829215	rs34385574	CC	C,	RNU6-450P	-	downstream	18328	CR
chr1	19777150	19450656	rs34640740	CCC	CC,	RN7SL277P	+	downstream	26273	CR
chr10	64441247	62681487	rs35312803	TTTTTTTTTTTT	TTTTTTTTTTT,TTTTTTTTTTTTT,TTTTTTTTTTTTTT,	ALDH7A1P4	-	downstream	59897	CR
chr7	50305012	50265416	rs35684612	AAAAAAAAAAAAA	AAAAAAAAAAA,AAAAAAAAAAAA,AAAAAAAAAAAAAA,	AC020743.4	-	downstream	10205	CR
chr6	137999562	137678425	rs35926684	AAAAAAA	AAAAAA,	RP11-95M15.1	+	inside	5048	CR
chr7	2812632	2772998	rs35957220	C	A,G,	AC006028.11	+	upstream	-62622	CR
chr2	162166151	161309640	rs3769968	A	C,G,	AC009299.2	-	upstream	-1338	CR
chr10	35549218	35260290	rs3936502	C	T,	RNU6-1167P	-	upstream	-9239	CR
chr10	35549257	35260329	rs3936503	G	A,	RNU6-1167P	-	upstream	-9278	CR
chr10	6125322	6083359	rs41295117	T	C,	RBM17	+	upstream	-5627	CR
chr1	25293356	24966865	rs4265380	C	T,	RUNX3	-	upstream	-1745	CR
chr5	96293153	96957449	rs4360063	A	G,	Y_RNA	-	downstream	5307	CR
chr1	2513055	2581616	rs4486391	A	T,	RP3-395M20.9	+	inside	57	CR
chr4	123398148	122476993	rs45454992	A	G,	IL2	-	upstream	-20269	CR
chr1	25293829	24967338	rs4648889	G	A,T,	RUNX3	-	upstream	-2218	CR
chr1	25293941	24967450	rs4648890	G	A,	RUNX3	-	upstream	-2330	CR
chr1	25293902	24967411	rs4649040	C	G,T,	RUNX3	-	upstream	-2291	CR
chr1	160840726	160870936	rs4656948	A	G,	CD244	-	upstream	-8082	CR
chr2	61071302	60844167	rs4672409	G	A,C,	RPL21P33	+	upstream	-8092	CR
chr2	61071656	60844521	rs4672410	G	A,	RPL21P33	+	upstream	-7738	CR
chr4	80927241	80006087	rs4690134	G	C,T,	AC097711.1	+	upstream	-73444	CR
chr13	111594991	110942644	rs4773285	T	A,C,G,	PARP1P1	+	downstream	5886	CR
chr17	45698175	47620809	rs4793978	G	A,	RP11-580I16.2	-	inside	28610	CR
chr22	30512258	30116269	rs4823073	G	A,	CTA-85E5.7	-	upstream	-10862	CR
chr22	30512478	30116489	rs4823074	G	A,	CTA-85E5.7	-	upstream	-11082	CR
chr16	30968589	30957268	rs4889599	C	G,T,	SETD1A	+	upstream	-25	CR
chr5	40277325	40277223	rs4957262	C	A,G,	RNU1-150P	+	downstream	7666	CR
chr17	62161731	64084371	rs4968608	A	T,	ERN1	-	inside	46447	CR
chr1	200874728	200905600	rs55838263	A	G,	MROH3P	+	upstream	-11859	CR
chr11	64102948	64335476	rs574087	A	G,	CCDC88B	+	upstream	-4746	CR
chr22	39662550	39266545	rs5757584	C	G,T,	PDGFB	-	upstream	-21795	CR
chr3	18780538	18739046	rs57630709	T	A,	RAD23BP1	+	downstream	200374	CR
chr20	30843555	32255752	rs58077174	CCCC	CCCCC,CCCCCC,	KIF3B	+	upstream	-21911	CR
chr17	62161890	64084530	rs5821422	AAAAAAAAAA	AAAAAAAA,AAAAAAAAA,AAAAAAAAAAA,	ERN1	-	inside	46288	CR
chr20	31340997	32753191	rs6087989	A	G,T,	DNMT3B	+	upstream	-9193	CR
chr18	12857758	12857759	rs62097857	G	A,	STK25P1	+	upstream	-53426	CR
chr7	17198892	17159268	rs62444511	G	A,C,T,	Metazoa_SRP	+	upstream	-46383	CR
chr1	172844352	172875212	rs6425143	T	G,	AIMP1P2	-	downstream	11045	CR
chr1	172844409	172875269	rs6425145	T	A,	AIMP1P2	-	downstream	10988	CR
chr6	21438889	21438658	rs6456426	C	A,	LINC00581	-	downstream	73236	CR
chr17	54899945	56822584	rs6503766	G	A,	DGKE	+	upstream	-11514	CR
chr1	67655954	67190271	rs6688383	A	G,	RNU6-586P	+	upstream	-5868	CR
chr2	204606215	203741492	rs6728441	G	A,	KRT18P39	-	downstream	24100	CR
chr16	11085730	10991873	rs67886043	T	C,	RPL7P46	+	upstream	-35150	CR
chr5	40406130	40406028	rs6871591	T	A,	RP11-386E5.1	+	upstream	-9108	CR
chr5	40402233	40402131	rs6879283	T	C,	RP11-386E5.1	+	upstream	-13005	CR
chr5	40406050	40405948	rs6890268	A	T,	RP11-386E5.1	+	upstream	-9188	CR
chr6	21439343	21439112	rs6904446	C	A,T,	LINC00581	-	downstream	72782	CR
chr6	138002175	137681038	rs6927172	C	A,G,T,	RP11-95M15.1	+	inside	7661	CR
chr11	128192175	128322280	rs7118191	T	C,	RP11-702B10.1	+	downstream	113452	CR
chr22	30592487	30196498	rs713875	C	G,	RP3-438O4.4	-	inside	10610	CR
chr16	23853521	23842200	rs7195232	A	G,	PRKCB	+	inside	6200	CR
chr16	23853860	23842539	rs7200798	G	A,	PRKCB	+	inside	6539	CR
chr15	38904546	38612345	rs72729312	G	A,	RASGRP1	-	upstream	-46771	CR
chr15	67464291	67171953	rs72743477	A	G,	RP11-342M21.2	-	upstream	-25015	CR
chr17	58018142	59940781	rs72840315	G	C,	RP11-178C3.1	+	upstream	-126	CR
chr5	40438097	40437995	rs73090828	C	A,	RP11-386E5.1	+	downstream	22859	CR
chr13	111594800	110942453	rs7335159	A	G,	PARP1P1	+	downstream	5695	CR
chr13	111594824	110942477	rs7335325	A	G,	PARP1P1	+	downstream	5719	CR
chr13	111594819	110942472	rs7336748	T	C,	PARP1P1	+	downstream	5714	CR
chr1	2513216	2581777	rs734999	C	G,T,	RP3-395M20.9	+	inside	218	CR
chr2	219120255	218255532	rs736730	C	T,	RP11-378A13.1	+	inside	214	CR
chr2	219120588	218255865	rs736731	A	G,	RP11-378A13.1	+	inside	547	CR
chr1	160832799	160863009	rs7410867	C	G,	CD244	-	upstream	-155	CR
chr1	25293216	24966725	rs7414934	A	C,	RUNX3	-	upstream	-1605	CR
chr17	40514201	42362183	rs744166	A	G,	STAT3	-	inside	26311	CR
chr5	150169883	150790321	rs74973123	A	T,	SMIM3	+	inside	12376	CR
chr1	25292668	24966177	rs7528484	C	T,	RUNX3	-	upstream	-1057	CR
chr1	120496119	119953496	rs7534585	A	T,	RP5-1042I8.7	-	upstream	-42884	CR
chr1	120496127	119953504	rs7534586	A	C,	RP5-1042I8.7	-	upstream	-42892	CR
chr1	25293084	24966593	rs7536201	T	C,G,	RUNX3	-	upstream	-1473	CR
chr8	129565545	128553299	rs75370373	G	T,	LINC00824	-	inside	11379	CR
chr1	24518643	24192153	rs7552167	A	G,	IFNLR1	-	upstream	-4195	CR
chr2	61204688	60977553	rs7596362	T	C,	RNA5SP95	+	upstream	-21198	CR
chr2	61204641	60977506	rs7608697	A	C,	RNA5SP95	+	upstream	-21245	CR
chr2	61204856	60977721	rs7608910	A	G,	RNA5SP95	+	upstream	-21030	CR
chr5	150169843	150790281	rs76767593	C	A,	SMIM3	+	inside	12336	CR
chr9	117682077	114919797	rs7872878	G	A,C,	TNFSF8	-	inside	10797	CR
chr7	2798294	2758660	rs798494	C	A,	AC006028.11	+	upstream	-76960	CR
chr14	88472595	88006251	rs8005161	C	T,	GPR65	+	inside	1128	CR
chr17	40494902	42342884	rs8069645	A	G,T,	STAT3	-	inside	45610	CR
chr17	62163131	64085771	rs8075137	G	C,	ERN1	-	inside	45047	CR
chr6	90958502	90248783	rs905670	G	A,	BACH2	-	inside	48124	CR
chr6	90983850	90274131	rs905671	A	T,	BACH2	-	inside	22776	CR
chr5	40437948	40437846	rs9292777	C	T,	RP11-386E5.1	+	downstream	22710	CR
chr6	90984035	90274316	rs943689	C	T,	BACH2	-	inside	22591	CR
chr1	160844745	160874955	rs952804	T	C,	ITLN1	-	downstream	10214	CR
chr1	160844696	160874906	rs959047	C	A,	ITLN1	-	downstream	10263	CR
chr22	39662480	39266475	rs9611131	T	A,C,	PDGFB	-	upstream	-21725	CR
chr22	41961831	41565827	rs9611613	T	C,	CSDC2	+	inside	5065	CR
chr17	58018570	59941209	rs9789060	A	G,	RP11-178C3.1	+	inside	302	CR
chr10	81093630	79333873	rs11002930	C	T,	PPIF	+	upstream	-13595	IgA
chr10	81093695	79333938	rs113967549	T	C,	PPIF	+	upstream	-13530	IgA
chr19	17201520	17090710	rs11671858	T	G,	CTD-2528A14.5	-	downstream	8596	IgA
chr10	81093242	79333485	rs12251723	G	A,	PPIF	+	upstream	-13983	IgA
chr5	40385790	40385688	rs12523160	A	T,	RP11-386E5.1	+	upstream	-29448	IgA
chr4	123398148	122476993	rs45454992	A	G,	IL2	-	upstream	-20269	IgA
chr17	38023745	39867492	rs4795397	A	G,	ZPBP2	+	upstream	-671	IgA
chr5	40399541	40399439	rs4957130	C	A,	RP11-386E5.1	+	upstream	-15697	IgA
chr6	32577633	32609856	rs535777	G	A,C,	HLA-DQA1	+	upstream	-18322	IgA
chr6	32577633	32609856	rs535777	C	G,A,	HLA-DQA1	+	upstream	-18322	IgA
chr19	17201520	17090710	rs572896754	T	,	CTD-2528A14.5	-	downstream	8596	IgA
chr6	32590362	32622585	rs66500466	C	CC,T,	HLA-DQA1	+	upstream	-5593	IgA
chr6	32590362	32622585	rs66500466	CC	C,T,	HLA-DQA1	+	upstream	-5593	IgA
chr6	32590362	32622585	rs66500466	T	CC,C,	HLA-DQA1	+	upstream	-5593	IgA
chr6	32590364	32622587	rs66500466	C	CC,T,	HLA-DQA1	+	upstream	-5591	IgA
chr6	32590364	32622587	rs66500466	CC	C,T,	HLA-DQA1	+	upstream	-5591	IgA
chr6	32590364	32622587	rs66500466	T	CC,C,	HLA-DQA1	+	upstream	-5591	IgA
chr6	32577645	32609868	rs66835186	C	,	HLA-DQA1	+	upstream	-18310	IgA
chr6	32590364	32622587	rs6914950	C	T,	HLA-DQA1	+	upstream	-5591	IgA
chr10	81088481	79328724	rs78488627	C	T,	PPIF	+	upstream	-18744	IgA
chr6	32577385	32609608	rs9271147	T	C,	HLA-DQA1	+	upstream	-18570	IgA
chr6	32577385	32609608	rs9271147	C	T,	HLA-DQA1	+	upstream	-18570	IgA
chr6	32577531	32609754	rs9271152	G	T,C,	HLA-DQA1	+	upstream	-18424	IgA
chr6	32577531	32609754	rs9271152	T	C,G,	HLA-DQA1	+	upstream	-18424	IgA
chr6	32577586	32609809	rs9271155	A	G,	HLA-DQA1	+	upstream	-18369	IgA
chr6	32577586	32609809	rs9271155	G	A,	HLA-DQA1	+	upstream	-18369	IgA
chr6	32577645	32609868	rs9271159	T	C,	HLA-DQA1	+	upstream	-18310	IgA
chr6	32577645	32609868	rs9271159	C	T,	HLA-DQA1	+	upstream	-18310	IgA
chr6	32577646	32609869	rs9271160	G	A,T,	HLA-DQA1	+	upstream	-18309	IgA
chr6	32577646	32609869	rs9271160	A	G,T,	HLA-DQA1	+	upstream	-18309	IgA
chr6	32577713	32609936	rs9271161	C	T,A,	HLA-DQA1	+	upstream	-18242	IgA
chr6	32577713	32609936	rs9271161	T	A,C,	HLA-DQA1	+	upstream	-18242	IgA
chr6	32578285	32610508	rs9271184	C	A,	HLA-DQA1	+	upstream	-17670	IgA
chr6	32578285	32610508	rs9271184	A	C,	HLA-DQA1	+	upstream	-17670	IgA
chr6	32578449	32610672	rs9271191	C	T,A,	HLA-DQA1	+	upstream	-17506	IgA
chr6	32578449	32610672	rs9271191	T	A,C,	HLA-DQA1	+	upstream	-17506	IgA
chr2	219157959	218293236	rs10206064	T	C,	TMBIM1	-	upstream	-651	MS
chr5	35857850	35857748	rs10213865	A	C,T,	IL7R	+	inside	860	MS
chr17	32579788	34252769	rs1024611	A	G,	CCL2	+	upstream	-2448	MS
chr19	45147719	44644419	rs10426401	T	G,	PVR	+	inside	622	MS
chr6	90883525	90173806	rs10455168	T	C,	RP3-453I5.2	-	upstream	-56702	MS
chr1	160402539	160432749	rs10494343	T	C,	VANGL2	+	downstream	32164	MS
chr11	36376021	36354471	rs10501149	G	A,	RP11-514F3.4	-	upstream	-31032	MS
chr16	29833488	29822167	rs1057451	G	T,	AC009133.12	-	upstream	-916	MS
chr16	29833714	29822393	rs1057452	G	A,	AC009133.12	-	upstream	-1142	MS
chr6	137999852	137678715	rs10607561	TGTGTGTGTGT	TGTGTGTGT,	RP11-95M15.1	+	inside	5338	MS
chr6	135491872	135170734	rs10872428	G	T,	MYB	+	upstream	-10580	MS
chr2	204628810	203764087	rs10932019	G	A,C,	KRT18P39	-	downstream	1505	MS
chr11	14436970	14415424	rs11023215	G	A,	RP11-140L24.3	+	upstream	-25362	MS
chr11	14437153	14415607	rs11023216	G	A,	RP11-140L24.3	+	upstream	-25179	MS
chr10	6087295	6045332	rs1107345	G	T,	IL2RA	-	inside	16992	MS
chr16	30482494	30471173	rs11150589	T	A,C,G,	Y_RNA	+	upstream	-413	MS
chr11	76299649	76588605	rs11236797	C	A,	RP11-672A2.7	+	upstream	-2417	MS
chr10	6087794	6045831	rs11256497	G	A,	IL2RA	-	inside	16493	MS
chr5	96217692	96881988	rs11375466	AA	AAA,	ERAP2	+	inside	6050	MS
chr22	22230880	21876590	rs11440648		T,	MAPK1	-	upstream	-8911	MS
chr20	30879420	32291617	rs11475041	TTTTTTTTTTTTTTTT	TTTTTTTTTTTTT,TTTTTTTTTTTTTT,TTTTTTTTTTTTTTT,TTTTTTTTTTTTTTTTT,TTTTTTTTTTTTTTTTTT,TTTTTTTTTTTTTTTTTTTTTTTT,	KIF3B	+	inside	13954	MS
chr5	35857704	35857602	rs11567694	A	G,	IL7R	+	inside	714	MS
chr2	234156536	233247890	rs11679791	G	C,T,	SCARNA5	+	upstream	-27836	MS
chr2	219149163	218284440	rs11692780	A	G,	TMBIM1	-	inside	8145	MS
chr3	121503865	121785018	rs11716027	C	A,	GOLGB1	-	upstream	-35252	MS
chr5	131725329	132389637	rs11748193	T	A,	AC034220.3	-	upstream	-19722	MS
chr4	123117201	122196046	rs11941093	A	T,	KIAA1109	+	inside	43714	MS
chr1	117087502	116544880	rs12044773	C	A,	NAP1L4P1	-	upstream	-10789	MS
chr1	10291166	10231108	rs12129035	G	A,	MIR1273D	+	downstream	3391	MS
chr1	200875095	200905967	rs12132298	T	C,	MROH3P	+	upstream	-11492	MS
chr1	200875242	200906114	rs12132349	T	A,	MROH3P	+	upstream	-11345	MS
chr1	172844250	172875110	rs12136659	T	C,	AIMP1P2	-	downstream	11147	MS
chr6	143867406	143546269	rs12206238	C	T,	PHACTR2	+	inside	9425	MS
chr13	99974992	99322738	rs12232061	G	T,	GPR183	-	upstream	-15334	MS
chr10	6092346	6050383	rs12253981	T	G,	IL2RA	-	inside	11941	MS
chr10	111981935	110222177	rs12414179	C	A,	RP11-549L6.3	-	upstream	-13587	MS
chr2	204628328	203763605	rs12467195	A	G,	KRT18P39	-	downstream	1987	MS
chr2	204604603	203739880	rs12468949	A	G,T,	KRT18P39	-	downstream	25712	MS
chr22	41961916	41565912	rs12483860	C	T,	CSDC2	+	inside	5150	MS
chr1	160840690	160870900	rs12566557	A	C,T,	CD244	-	upstream	-8046	MS
chr11	95311260	95578096	rs12575636	T	G,	RP11-338H14.1	+	downstream	95691	MS
chr16	30482540	30471219	rs12598978	T	G,	Y_RNA	+	upstream	-367	MS
chr12	123560289	123075742	rs1260294	T	A,C,	RP11-197N18.7	+	upstream	-5641	MS
chr3	169477506	169759718	rs12638862	A	G,	Telomerase-vert	-	downstream	5328	MS
chr13	40351094	39776957	rs12876235	T	G,	RNY4P14	-	downstream	8552	MS
chr14	76026019	75559676	rs12897371	C	A,	FLVCR2	+	upstream	-18940	MS
chr16	11187862	11094005	rs12917656	T	C,	RP11-66H6.3	-	upstream	-22904	MS
chr16	11189148	11095291	rs12917716	G	C,	RP11-66H6.3	-	upstream	-24190	MS
chr16	11188930	11095073	rs12919083	A	C,G,T,	RP11-66H6.3	-	upstream	-23972	MS
chr2	219151767	218287044	rs13005100	C	A,T,	TMBIM1	-	inside	5541	MS
chr2	219151926	218287203	rs13031757	T	C,	TMBIM1	-	inside	5382	MS
chr4	106108032	105186875	rs13109676	G	C,	TET2-AS1	-	upstream	-8813	MS
chr6	128245765	127924620	rs13204742	G	T,	THEMIS	-	upstream	-5990	MS
chr1	192519865	192550735	rs1323298	T	C,	RP5-1011O1.2	-	inside	16481	MS
chr1	117100957	116558335	rs1335532	A	G,	MIR548AC	-	downstream	1775	MS
chr14	88473178	88006834	rs1372363	G	T,	GPR65	+	inside	1711	MS
chr2	102984279	102367819	rs1420098	T	C,	SDR42E1P5	+	upstream	-43423	MS
chr7	50304461	50264865	rs1456896	C	T,	AC020743.4	-	downstream	10756	MS
chr19	12099162	11988347	rs145820533	TGGCTGGC	TGGC,	CTD-2006C1.2	+	inside	731	MS
chr13	40846751	40272614	rs147135752	TCATCA	TCA,	RNY3P9	+	downstream	45788	MS
chr15	38841861	38549660	rs148581441	CCCTCTGCTTCCCTCTT	CCCTCTGCTTCCCTCTTTCCCTCTGCTTCCCTCTT,CCCTCTGCTTCCCTCTTTCCCTCTGCTTCCCTCTTTCCCTCTGCTTCCCTCTT,	RASGRP1	-	inside	15914	MS
chr1	120531133	119988510	rs1493698	T	C,	RP5-1042I8.7	-	upstream	-77898	MS
chr16	28835680	28824359	rs149808056	GGGGG	GGGGGG,GGGGGGG,	RP11-1348G14.8	-	upstream	-391	MS
chr10	31411355	31122426	rs1538981	C	T,	RP11-192P3.4	+	upstream	-65456	MS
chr6	90967197	90257478	rs1604831	G	A,	BACH2	-	inside	39429	MS
chr14	75959341	75492998	rs17103360	G	A,	BATF	+	upstream	-29426	MS
chr5	40401509	40401407	rs17234657	T	G,	RP11-386E5.1	+	upstream	-13729	MS
chr15	67442596	67150258	rs17293632	C	T,	RP11-342M21.2	-	upstream	-3320	MS
chr7	26904330	26864711	rs17323934	C	G,	RPL7AP38	+	upstream	-57398	MS
chr21	16810394	15438075	rs1736142	G	A,	CYCSP42	-	downstream	52691	MS
chr1	160402259	160432469	rs17371986	A	G,	VANGL2	+	downstream	31884	MS
chr19	10519410	10408734	rs17697965	G	T,	PDE4A	+	upstream	-8038	MS
chr2	160777188	159920677	rs1877193	C	T,	LY75	-	upstream	-15929	MS
chr10	31390127	31101198	rs1891621	A	G,	ZNF438	-	upstream	-69262	MS
chr22	39712394	39316389	rs2007418	T	C,	SNORD83A	-	upstream	-1083	MS
chr14	103274547	102808210	rs2015407	A	G,	TRAF3	+	inside	30732	MS
chr16	11174652	11080795	rs2041670	G	A,C,	RP11-66H6.3	-	upstream	-9694	MS
chr16	11172109	11078252	rs2058531	T	C,	RP11-66H6.3	-	upstream	-7151	MS
chr6	32590498	32622721	rs2105898	G	T,	HLA-DQA1	+	upstream	-5457	MS
chr6	32590498	32622721	rs2105898	T	G,	HLA-DQA1	+	upstream	-5457	MS
chr6	32590473	32622696	rs2105899	T	C,	HLA-DQA1	+	upstream	-5482	MS
chr6	32590473	32622696	rs2105899	C	T,	HLA-DQA1	+	upstream	-5482	MS
chr10	75669190	73909432	rs2227551	G	C,T,	PLAU	+	inside	256	MS
chr10	75669319	73909561	rs2227552	C	T,	PLAU	+	inside	385	MS
chr10	64493222	62733462	rs224050	A	C,	ALDH7A1P4	-	downstream	7922	MS
chr10	64508721	62748961	rs224072	A	G,T,	ALDH7A1P4	-	upstream	-7577	MS
chr10	6092210	6050247	rs2246031	C	T,	IL2RA	-	inside	12077	MS
chr19	6669934	6669923	rs2291668	G	A,	TNFSF14	-	inside	664	MS
chr4	103485780	102564623	rs230492	A	C,G,	NFKB1	+	inside	63295	MS
chr11	14540942	14519396	rs2305305	C	G,T,	RP11-140L24.4	-	inside	947	MS
chr8	129552856	128540610	rs2392944	C	T,	LINC00824	-	inside	24068	MS
chr10	43624833	43129385	rs2435355	T	C,	RP11-351D16.3	-	downstream	8948	MS
chr1	120529750	119987127	rs2453040	A	C,T,	RP5-1042I8.7	-	upstream	-76515	MS
chr10	75669013	73909255	rs2459449	T	C,	PLAU	+	inside	79	MS
chr15	90962626	90419394	rs2526000	C	G,T,	RP11-154B12.3	-	upstream	-21514	MS
chr17	57920532	59843171	rs2645479	A	G,	RNU6-450P	-	downstream	4372	MS
chr10	75617344	73857586	rs2664280	A	T,	RP11-574K11.8	+	downstream	15754	MS
chr5	96273298	96937594	rs2762	C	T,	CTD-2260A17.2	-	upstream	-1786	MS
chr17	57832391	59755030	rs2777899	T	A,G,	RP11-619I22.1	+	upstream	-29782	MS
chr10	59997644	58237883	rs2790217	A	T,	TPT1P10	-	upstream	-24848	MS
chr10	59997301	58237540	rs2790218	C	T,	TPT1P10	-	upstream	-24505	MS
chr10	31411113	31122184	rs2793103	G	A,	RP11-192P3.4	+	upstream	-65698	MS
chr21	39850709	38478786	rs2836432	G	C,	SNRPGP13	+	upstream	-23658	MS
chr9	93555739	90793457	rs290258	A	G,	SYK	+	upstream	-8329	MS
chr1	206943968	206770623	rs3024493	C	A,T,	IL10	-	inside	1870	MS
chr10	30727084	30438155	rs303448	G	T,	MAP3K8	+	inside	4219	MS
chr10	6101129	6059166	rs3118469	A	T,	IL2RA	-	inside	3158	MS
chr6	32096001	32128224	rs3130288	A	C,G,	ATF6B	-	inside	28	MS
chr6	32096001	32128224	rs3130288	C	A,G,	ATF6B	-	inside	28	MS
chr10	6100725	6058762	rs3134883	G	A,	IL2RA	-	inside	3562	MS
chr11	60793330	61025858	rs34383631	C	T,	RP11-881M11.8	+	upstream	-29878	MS
chr17	57906576	59829215	rs34385574	CC	C,	RNU6-450P	-	downstream	18328	MS
chr3	169476991	169759203	rs34656828	AAAAAAAAAAAAAAAAA	AAAAAAAAAAAAA,AAAAAAAAAAAAAA,AAAAAAAAAAAAAAA,AAAAAAAAAAAAAAAA,AAAAAAAAAAAAAAAAAA,AAAAAAAAAAAAAAAAAAA,AAAAAAAAAAAAAAAAAAAA,	Telomerase-vert	-	downstream	5843	MS
chr8	129180330	128168084	rs34746976	A	C,G,	MIR1208	+	downstream	17969	MS
chr5	131630852	132295159	rs35260072	A	C,	P4HA2	-	inside	155	MS
chr7	50305012	50265416	rs35684612	AAAAAAAAAAAAA	AAAAAAAAAAA,AAAAAAAAAAAA,AAAAAAAAAAAAAA,	AC020743.4	-	downstream	10205	MS
chr16	29829615	29818294	rs35901559	T	C,	CTD-2574D22.6	+	inside	1056	MS
chr6	137999562	137678425	rs35926684	AAAAAAA	AAAAAA,	RP11-95M15.1	+	inside	5048	MS
chr7	2812632	2772998	rs35957220	C	A,G,	AC006028.11	+	upstream	-62622	MS
chr8	129180309	128168063	rs36099148	C	T,	MIR1208	+	downstream	17948	MS
chr16	11194018	11100161	rs3862468	G	C,	RP11-66H6.3	-	upstream	-29060	MS
chr16	11193930	11100073	rs3893660	A	G,	RP11-66H6.3	-	upstream	-28972	MS
chr16	11193880	11100023	rs3893661	C	G,	RP11-66H6.3	-	upstream	-28922	MS
chr6	31940897	31973120	rs389884	A	G,	DXO	-	upstream	-829	MS
chr6	31940897	31973120	rs389884	G	A,	DXO	-	upstream	-829	MS
chr1	101420957	100955401	rs3903905	G	T,	HNRNPA1P68	-	upstream	-13407	MS
chr2	191979359	191114633	rs4073699	A	G,T,	RNU6-959P	+	upstream	-7316	MS
chr10	6111622	6069659	rs41295055	C	T,	RP11-414H17.2	-	downstream	2258	MS
chr10	6125322	6083359	rs41295117	T	C,	RBM17	+	upstream	-5627	MS
chr14	103271600	102805263	rs4145824	G	A,	TRAF3	+	inside	27785	MS
chr2	191979178	191114452	rs4254532	G	A,	RNU6-959P	+	upstream	-7497	MS
chr5	96293153	96957449	rs4360063	A	G,	Y_RNA	-	downstream	5307	MS
chr6	20827072	20826841	rs4446563	G	A,	RP3-348I23.2	-	upstream	-26148	MS
chr16	28836205	28824884	rs4451951	T	C,	RP11-1348G14.8	-	upstream	-916	MS
chr1	2513055	2581616	rs4486391	A	T,	RP3-395M20.9	+	inside	57	MS
chr3	18781000	18739508	rs4605565	G	A,	RAD23BP1	+	downstream	200836	MS
chr20	48956954	50340417	rs4811031	A	C,G,T,	LINC01271	-	upstream	-19076	MS
chr22	30512258	30116269	rs4823073	G	A,	CTA-85E5.7	-	upstream	-10862	MS
chr22	30512478	30116489	rs4823074	G	A,	CTA-85E5.7	-	upstream	-11082	MS
chr3	159745863	160028076	rs485499	T	C,	LINC01100	+	inside	12053	MS
chr5	40277325	40277223	rs4957262	C	A,G,	RNU1-150P	+	downstream	7666	MS
chr11	118563239	118692530	rs527475	G	A,C,T,	TREHP1	-	upstream	-1931	MS
chr1	200874728	200905600	rs55838263	A	G,	MROH3P	+	upstream	-11859	MS
chr11	64102948	64335476	rs574087	A	G,	CCDC88B	+	upstream	-4746	MS
chr3	18780538	18739046	rs57630709	T	A,	RAD23BP1	+	downstream	200374	MS
chr20	30843555	32255752	rs58077174	CCCC	CCCCC,CCCCCC,	KIF3B	+	upstream	-21911	MS
chr11	118563381	118692672	rs585039	C	A,	TREHP1	-	upstream	-2073	MS
chr11	14446059	14424513	rs59246619	TGTTTTGTTTTGTTTTGTTTTGT	TGTTTTGTTTTGT,TGTTTTGTTTTGTTTTGT,TGTTTTGTTTTGTTTTGTTTTGTTTTGT,	RP11-140L24.3	+	upstream	-16273	MS
chr22	22146399	21792110	rs5999521	A	G,	RNA5SP493	+	upstream	-323	MS
chr20	39958087	41329447	rs6065334	T	G,	ADI1P1	+	upstream	-1675	MS
chr8	11315592	11458083	rs60743879	AGA	AGAAGA,AGANAGA,	FAM167A	-	inside	16631	MS
chr20	31340997	32753191	rs6087989	A	G,T,	DNMT3B	+	upstream	-9193	MS
chr2	43358009	43130870	rs62135410	A	G,	AC093609.1	-	upstream	-28180	MS
chr6	14733033	14732802	rs62389638	T	C,	RNU6-793P	+	downstream	86268	MS
chr11	118754353	118883644	rs630923	C	A,	CXCR5	+	upstream	-121	MS
chr1	172844352	172875212	rs6425143	T	G,	AIMP1P2	-	downstream	11045	MS
chr1	172844409	172875269	rs6425145	T	A,	AIMP1P2	-	downstream	10988	MS
chr6	21438889	21438658	rs6456426	C	A,	LINC00581	-	downstream	73236	MS
chr8	129185951	128173705	rs6470605	T	G,	MIR1208	+	downstream	23590	MS
chr8	129185996	128173750	rs6470606	C	G,	MIR1208	+	downstream	23635	MS
chr8	129186069	128173823	rs6470607	A	G,	MIR1208	+	downstream	23708	MS
chr17	54899945	56822584	rs6503766	G	A,	DGKE	+	upstream	-11514	MS
chr13	33491837	32917699	rs6561635	G	A,C,	LINC00423	-	upstream	-6050	MS
chr13	33492105	32917967	rs6561636	G	A,	LINC00423	-	upstream	-6318	MS
chr6	32577873	32610096	rs66522632	G	,	HLA-DQA1	+	upstream	-18082	MS
chr1	101418569	100953013	rs6675403	T	G,	HNRNPA1P68	-	upstream	-11019	MS
chr2	204606215	203741492	rs6728441	G	A,	KRT18P39	-	downstream	24100	MS
chr5	40406130	40406028	rs6871591	T	A,	RP11-386E5.1	+	upstream	-9108	MS
chr5	40402233	40402131	rs6879283	T	C,	RP11-386E5.1	+	upstream	-13005	MS
chr5	40406050	40405948	rs6890268	A	T,	RP11-386E5.1	+	upstream	-9188	MS
chr5	35852311	35852209	rs6890853	G	A,	IL7R	+	upstream	-485	MS
chr6	21439343	21439112	rs6904446	C	A,T,	LINC00581	-	downstream	72782	MS
chr6	138002175	137681038	rs6927172	C	A,G,T,	RP11-95M15.1	+	inside	7661	MS
chr8	11287122	11429613	rs6982606	G	T,	RNU6-1084P	-	upstream	-37097	MS
chr8	11287122	11429613	rs6982606	A	C,	RNU6-1084P	-	upstream	-37097	MS
chr8	129187748	128175502	rs6987197	T	C,	MIR1208	+	downstream	25387	MS
chr8	129187970	128175724	rs6987519	T	C,	MIR1208	+	downstream	25609	MS
chr8	129176659	128164413	rs7017155	T	C,	MIR1208	+	downstream	14298	MS
chr11	118563219	118692510	rs71041848	TTTTTTTTTTTTTTTTTT	TTTTTTTTTT,TTTTTTTTTTT,TTTTTTTTTTTT,TTTTTTTTTTTTT,TTTTTTTTTTTTTT,TTTTTTTTTTTTTTTT,TTTTTTTTTTTTTTTTT,TTTTTTTTTTTTTTTTTTT,TTTTTTTTTTTTTTTTTTTTTTTTTTTT,	TREHP1	-	upstream	-1911	MS
chr16	11188940	11095083	rs71136618	TTTTTTTTT	TTTTTTTTTT,TTTTTTTTTTT,	RP11-66H6.3	-	upstream	-23982	MS
chr22	30592487	30196498	rs713875	C	G,	RP3-438O4.4	-	inside	10610	MS
chr1	85744792	85279109	rs71582951	ATGAT	AT,	BCL10	-	upstream	-2020	MS
chr16	23853521	23842200	rs7195232	A	G,	PRKCB	+	inside	6200	MS
chr16	79116879	79082982	rs7199945	G	A,C,	RP11-556H2.4	-	upstream	-4749	MS
chr16	23853860	23842539	rs7200798	G	A,	PRKCB	+	inside	6539	MS
chr18	46395022	48868651	rs7240004	A	G,	RP11-484L8.1	-	upstream	-33882	MS
chr15	38904546	38612345	rs72729312	G	A,	RASGRP1	-	upstream	-46771	MS
chr15	67464291	67171953	rs72743477	A	G,	RP11-342M21.2	-	upstream	-25015	MS
chr5	40438097	40437995	rs73090828	C	A,	RP11-386E5.1	+	downstream	22859	MS
chr14	88459795	87993451	rs73312836	C	G,T,	GALC	-	inside	213	MS
chr1	2513216	2581777	rs734999	C	G,T,	RP3-395M20.9	+	inside	218	MS
chr6	111910689	111589486	rs73534579	C	T,	C6orf3	+	upstream	-10388	MS
chr2	219120255	218255532	rs736730	C	T,	RP11-378A13.1	+	inside	214	MS
chr2	219120588	218255865	rs736731	A	G,	RP11-378A13.1	+	inside	547	MS
chr17	40514201	42362183	rs744166	A	G,	STAT3	-	inside	26311	MS
chr2	204647261	203782538	rs749933	A	G,	RNU6-474P	+	downstream	502	MS
chr1	120496119	119953496	rs7534585	A	T,	RP5-1042I8.7	-	upstream	-42884	MS
chr1	120496127	119953504	rs7534586	A	C,	RP5-1042I8.7	-	upstream	-42892	MS
chr8	129565545	128553299	rs75370373	G	T,	LINC00824	-	inside	11379	MS
chr2	112688397	111930820	rs75508922	G	T,	RN7SL297P	+	downstream	646	MS
chr7	37406369	37366766	rs75758836	T	A,	RPS10P14	+	upstream	-8755	MS
chr1	117081810	116539188	rs758518	A	G,	NAP1L4P1	-	upstream	-5097	MS
chr2	61204688	60977553	rs7596362	T	C,	RNA5SP95	+	upstream	-21198	MS
chr2	28632377	28409510	rs7606480	G	A,	RP11-373D23.2	+	downstream	12696	MS
chr2	61204641	60977506	rs7608697	A	C,	RNA5SP95	+	upstream	-21245	MS
chr2	61204856	60977721	rs7608910	A	G,	RNA5SP95	+	upstream	-21030	MS
chr4	106066982	105145825	rs7661349	T	A,C,	TET2	+	upstream	-49	MS
chr7	37406370	37366767	rs77615103	C	A,	RPS10P14	+	upstream	-8754	MS
chr8	129179788	128167542	rs7830477	G	A,	MIR1208	+	downstream	17427	MS
chr14	88472846	88006502	rs78461372	C	G,	GPR65	+	inside	1379	MS
chr7	2798294	2758660	rs798494	C	A,	AC006028.11	+	upstream	-76960	MS
chr13	40351064	39776927	rs7986796	G	T,	RNY4P14	-	downstream	8582	MS
chr13	42128881	41554745	rs7986874	C	T,	RGCC	+	downstream	97187	MS
chr13	40350912	39776775	rs7993214	T	C,G,	RNY4P14	-	downstream	8734	MS
chr14	103272177	102805840	rs8003237	G	A,	TRAF3	+	inside	28362	MS
chr14	88472595	88006251	rs8005161	C	T,	GPR65	+	inside	1128	MS
chr7	37406443	37366840	rs80067358	G	C,	RPS10P14	+	upstream	-8681	MS
chr14	76022400	75556057	rs8021741	T	G,	FLVCR2	+	upstream	-22559	MS
chr14	103272025	102805688	rs8023164	G	A,T,	TRAF3	+	inside	28210	MS
chr16	29833414	29822093	rs8061634	T	G,	AC009133.12	-	upstream	-842	MS
chr13	50811031	50236895	rs806292	A	G,	ST13P4	+	downstream	64807	MS
chr17	40494902	42342884	rs8069645	A	G,T,	STAT3	-	inside	45610	MS
chr19	10538719	10428043	rs8112675	C	A,T,	CDC37	-	upstream	-7923	MS
chr2	61100188	60873053	rs842623	C	G,	LINC01185	-	inside	8260	MS
chr6	90958502	90248783	rs905670	G	A,	BACH2	-	inside	48124	MS
chr6	90983850	90274131	rs905671	A	T,	BACH2	-	inside	22776	MS
chr6	32577442	32609665	rs9271148	A	T,G,	HLA-DQA1	+	upstream	-18513	MS
chr6	32577442	32609665	rs9271148	T	A,G,	HLA-DQA1	+	upstream	-18513	MS
chr6	32577455	32609678	rs9271149	G	A,T,	HLA-DQA1	+	upstream	-18500	MS
chr6	32577455	32609678	rs9271149	A	G,T,	HLA-DQA1	+	upstream	-18500	MS
chr6	32577470	32609693	rs9271150	G	T,	HLA-DQA1	+	upstream	-18485	MS
chr6	32577470	32609693	rs9271150	T	G,	HLA-DQA1	+	upstream	-18485	MS
chr6	32577474	32609697	rs9271151	G	T,	HLA-DQA1	+	upstream	-18481	MS
chr6	32577474	32609697	rs9271151	T	G,	HLA-DQA1	+	upstream	-18481	MS
chr6	32577549	32609772	rs9271153	T	A,	HLA-DQA1	+	upstream	-18406	MS
chr6	32577549	32609772	rs9271153	A	T,	HLA-DQA1	+	upstream	-18406	MS
chr6	32577563	32609786	rs9271154	C	G,	HLA-DQA1	+	upstream	-18392	MS
chr6	32577563	32609786	rs9271154	G	C,	HLA-DQA1	+	upstream	-18392	MS
chr6	32577590	32609813	rs9271156	A	G,	HLA-DQA1	+	upstream	-18365	MS
chr6	32577590	32609813	rs9271156	G	A,	HLA-DQA1	+	upstream	-18365	MS
chr6	32577715	32609938	rs9271162	T	G,	HLA-DQA1	+	upstream	-18240	MS
chr6	32577715	32609938	rs9271162	G	T,	HLA-DQA1	+	upstream	-18240	MS
chr6	32577733	32609956	rs9271163	T	C,	HLA-DQA1	+	upstream	-18222	MS
chr6	32577733	32609956	rs9271163	C	T,	HLA-DQA1	+	upstream	-18222	MS
chr6	32577784	32610007	rs9271164	T	C,	HLA-DQA1	+	upstream	-18171	MS
chr6	32577784	32610007	rs9271164	C	T,	HLA-DQA1	+	upstream	-18171	MS
chr6	32577785	32610008	rs9271165	G	A,	HLA-DQA1	+	upstream	-18170	MS
chr6	32577785	32610008	rs9271165	A	G,	HLA-DQA1	+	upstream	-18170	MS
chr6	32577811	32610034	rs9271166	C	T,	HLA-DQA1	+	upstream	-18144	MS
chr6	32577811	32610034	rs9271166	T	C,	HLA-DQA1	+	upstream	-18144	MS
chr6	32577854	32610077	rs9271168	A	G,	HLA-DQA1	+	upstream	-18101	MS
chr6	32577854	32610077	rs9271168	G	A,	HLA-DQA1	+	upstream	-18101	MS
chr6	32577889	32610112	rs9271170	C	T,	HLA-DQA1	+	upstream	-18066	MS
chr6	32577889	32610112	rs9271170	T	C,	HLA-DQA1	+	upstream	-18066	MS
chr6	32577907	32610130	rs9271171	T	C,	HLA-DQA1	+	upstream	-18048	MS
chr6	32577907	32610130	rs9271171	C	T,	HLA-DQA1	+	upstream	-18048	MS
chr6	32577975	32610198	rs9271172	T	C,G,	HLA-DQA1	+	upstream	-17980	MS
chr6	32577975	32610198	rs9271172	C	G,T,	HLA-DQA1	+	upstream	-17980	MS
chr6	32577981	32610204	rs9271173	G	A,	HLA-DQA1	+	upstream	-17974	MS
chr6	32577981	32610204	rs9271173	A	G,	HLA-DQA1	+	upstream	-17974	MS
chr6	32578040	32610263	rs9271174	G	C,	HLA-DQA1	+	upstream	-17915	MS
chr6	32578040	32610263	rs9271174	C	G,	HLA-DQA1	+	upstream	-17915	MS
chr6	32578191	32610414	rs9271178	T	C,	HLA-DQA1	+	upstream	-17764	MS
chr6	32578191	32610414	rs9271178	C	T,	HLA-DQA1	+	upstream	-17764	MS
chr6	32578196	32610419	rs9271179	A	G,	HLA-DQA1	+	upstream	-17759	MS
chr6	32578196	32610419	rs9271179	G	A,	HLA-DQA1	+	upstream	-17759	MS
chr6	32578209	32610432	rs9271180	C	T,	HLA-DQA1	+	upstream	-17746	MS
chr6	32578209	32610432	rs9271180	T	C,	HLA-DQA1	+	upstream	-17746	MS
chr6	32578230	32610453	rs9271182	G	A,	HLA-DQA1	+	upstream	-17725	MS
chr6	32578230	32610453	rs9271182	A	G,	HLA-DQA1	+	upstream	-17725	MS
chr6	32578286	32610509	rs9271185	A	G,	HLA-DQA1	+	upstream	-17669	MS
chr6	32578286	32610509	rs9271185	G	A,	HLA-DQA1	+	upstream	-17669	MS
chr6	32578297	32610520	rs9271186	G	A,	HLA-DQA1	+	upstream	-17658	MS
chr6	32578297	32610520	rs9271186	A	G,	HLA-DQA1	+	upstream	-17658	MS
chr6	32578357	32610580	rs9271189	T	C,G,	HLA-DQA1	+	upstream	-17598	MS
chr6	32578357	32610580	rs9271189	C	G,T,	HLA-DQA1	+	upstream	-17598	MS
chr5	40437948	40437846	rs9292777	C	T,	RP11-386E5.1	+	downstream	22710	MS
chr6	90984035	90274316	rs943689	C	T,	BACH2	-	inside	22591	MS
chr13	50811220	50237084	rs9591325	T	C,	ST13P4	+	downstream	64996	MS
chr22	22222320	21868030	rs9607340	T	A,G,	MAPK1	-	upstream	-351	MS
chr22	22222103	21867813	rs9610505	A	G,T,	MAPK1	-	upstream	-134	MS
chr22	39662480	39266475	rs9611131	T	A,C,	PDGFB	-	upstream	-21725	MS
chr22	41961831	41565827	rs9611613	T	C,	CSDC2	+	inside	5065	MS
chr16	11174564	11080707	rs9652582	G	A,	RP11-66H6.3	-	upstream	-9606	MS
chr3	71528078	71478927	rs9854068	G	A,C,T,	MIR1284	-	downstream	63161	MS
chr3	18783097	18741605	rs9866257	G	A,	RAD23BP1	+	downstream	202933	MS
chr1	85744577	85278894	rs9887812	C	T,	BCL10	-	upstream	-1805	MS
chr1	85744582	85278899	rs9887879	T	G,	BCL10	-	upstream	-1810	MS
chr16	29837108	29825787	rs9938630	C	T,	AC009133.12	-	upstream	-4536	MS
chr18	56355560	58688328	rs9951899	G	A,T,	MRPL37P1	+	upstream	-2027	MS
chr5	35857850	35857748	rs10213865	A	C,T,	IL7R	+	inside	860	PBC
chr1	67799170	67333487	rs10889681	T	A,C,	IL12RB2	+	inside	26124	PBC
chr1	67798895	67333212	rs11209051	C	T,	IL12RB2	+	inside	25849	PBC
chr5	35857704	35857602	rs11567694	A	G,	IL7R	+	inside	714	PBC
chr6	32590893	32623116	rs12526593	A	G,	HLA-DQA1	+	upstream	-5062	PBC
chr16	11188930	11095073	rs12919083	A	C,G,T,	RP11-66H6.3	-	upstream	-23972	PBC
chr1	67805806	67340123	rs1908632	G	T,	IL12RB2	+	inside	32760	PBC
chr22	39712394	39316389	rs2007418	T	C,	SNORD83A	-	upstream	-1083	PBC
chr16	11174652	11080795	rs2041670	G	A,C,	RP11-66H6.3	-	upstream	-9694	PBC
chr16	11172109	11078252	rs2058531	T	C,	RP11-66H6.3	-	upstream	-7151	PBC
chr14	68753287	68286570	rs2208397	T	G,	RN7SL108P	-	upstream	-50032	PBC
chr6	32590640	32622863	rs2395226	T	C,	HLA-DQA1	+	upstream	-5315	PBC
chr6	137999562	137678425	rs35926684	AAAAAAA	AAAAAA,	RP11-95M15.1	+	inside	5048	PBC
chr14	68749927	68283210	rs3784099	G	A,	RN7SL108P	-	upstream	-46672	PBC
chr1	67798327	67332644	rs4655698	T	G,	IL12RB2	+	inside	25281	PBC
chr3	159745863	160028076	rs485499	T	C,	LINC01100	+	inside	12053	PBC
chr11	64102948	64335476	rs574087	A	G,	CCDC88B	+	upstream	-4746	PBC
chr22	39662550	39266545	rs5757584	C	G,T,	PDGFB	-	upstream	-21795	PBC
chr1	67806207	67340524	rs6662198	T	C,	IL12RB2	+	inside	33161	PBC
chr5	35852311	35852209	rs6890853	G	A,	IL7R	+	upstream	-485	PBC
chr6	138002175	137681038	rs6927172	C	A,G,T,	RP11-95M15.1	+	inside	7661	PBC
chr16	11188940	11095083	rs71136618	TTTTTTTTT	TTTTTTTTTT,TTTTTTTTTTT,	RP11-66H6.3	-	upstream	-23982	PBC
chr1	67798445	67332762	rs72678531	T	C,	IL12RB2	+	inside	25399	PBC
chr14	68753593	68286876	rs911263	C	T,	RN7SL108P	-	upstream	-50338	PBC
chr13	50811220	50237084	rs9591325	T	C,	ST13P4	+	downstream	64996	PBC
chr16	11174564	11080707	rs9652582	G	A,	RP11-66H6.3	-	upstream	-9606	PBC
chr4	80938489	80017335	rs10029133	C	A,	AC097711.1	+	upstream	-62196	RA
chr8	90849305	89837077	rs10094579	C	A,	SCb-64M4.1	+	downstream	10485	RA
chr17	32579788	34252769	rs1024611	A	G,	CCL2	+	upstream	-2448	RA
chr5	40490790	40490688	rs10440635	G	A,	RP11-386E5.1	+	downstream	75552	RA
chr6	90883525	90173806	rs10455168	T	C,	RP3-453I5.2	-	upstream	-56702	RA
chr2	204695788	203831065	rs10490516	T	C,G,	CTLA4	+	upstream	-36720	RA
chr11	36376021	36354471	rs10501149	G	A,	RP11-514F3.4	-	upstream	-31032	RA
chr6	32577914	32610137	rs10581035	GAGAGA	GAGA,	HLA-DQA1	+	upstream	-18041	RA
chr6	32577914	32610137	rs10581035	GAGA	GAGAGA,	HLA-DQA1	+	upstream	-18041	RA
chr9	27506051	27506053	rs10738774	G	A,	IFNK	+	upstream	-18260	RA
chr1	67625309	67159626	rs10889661	T	A,	IL23R	+	inside	20720	RA
chr10	6112605	6070642	rs10905713	C	T,	RP11-414H17.2	-	downstream	1275	RA
chr2	204628810	203764087	rs10932019	G	A,C,	KRT18P39	-	downstream	1505	RA
chr9	123636121	120873843	rs10985070	C	A,	PHF19	-	inside	21052	RA
chr12	6455098	6345932	rs11064145	T	A,G,	RN7SL391P	+	downstream	1379	RA
chr16	30482494	30471173	rs11150589	T	A,C,G,	Y_RNA	+	upstream	-413	RA
chr11	76299649	76588605	rs11236797	C	A,	RP11-672A2.7	+	upstream	-2417	RA
chr1	25293201	24966710	rs11249212	A	G,	RUNX3	-	upstream	-1590	RA
chr1	25293237	24966746	rs11249213	G	A,	RUNX3	-	upstream	-1626	RA
chr1	25293775	24967284	rs11311495	CCCCCCCC	CCCCCC,CCCCCCC,CCCCCCCCC,	RUNX3	-	upstream	-2164	RA
chr9	123694228	120931950	rs11354329	TTTTTTTTTTT	TTTTTTTTT,TTTTTTTTTT,TTTTTTTTTTTT,	TRAF1	-	upstream	-2778	RA
chr2	234156536	233247890	rs11679791	G	C,T,	SCARNA5	+	upstream	-27836	RA
chr5	131725329	132389637	rs11748193	T	A,	AC034220.3	-	upstream	-19722	RA
chr11	128392903	128523008	rs1196765506	T	C,	MIR6090	+	downstream	619	RA
chr20	30879420	32291617	rs1201612924	A	,	KIF3B	+	inside	13954	RA
chr1	200875095	200905967	rs12132298	T	C,	MROH3P	+	upstream	-11492	RA
chr1	200875242	200906114	rs12132349	T	A,	MROH3P	+	upstream	-11345	RA
chr1	172844250	172875110	rs12136659	T	C,	AIMP1P2	-	downstream	11147	RA
chr11	128192296	128322401	rs12225641	A	T,	RP11-702B10.1	+	downstream	113573	RA
chr13	99974992	99322738	rs12232061	G	T,	GPR183	-	upstream	-15334	RA
chr2	204628328	203763605	rs12467195	A	G,	KRT18P39	-	downstream	1987	RA
chr2	204604603	203739880	rs12468949	A	G,T,	KRT18P39	-	downstream	25712	RA
chr4	80927001	80005847	rs12504282	C	G,T,	AC097711.1	+	upstream	-73684	RA
chr6	32590893	32623116	rs12526593	A	G,	HLA-DQA1	+	upstream	-5062	RA
chr1	160840690	160870900	rs12566557	A	C,T,	CD244	-	upstream	-8046	RA
chr16	30482540	30471219	rs12598978	T	G,	Y_RNA	+	upstream	-367	RA
chr10	64441204	62681444	rs12766391	G	A,	ALDH7A1P4	-	downstream	59940	RA
chr11	60889762	61122290	rs1285182221	T	A,C,G,	CD5	+	inside	19896	RA
chr13	40351094	39776957	rs12876235	T	G,	RNY4P14	-	downstream	8552	RA
chr2	204694952	203830229	rs12986861	G	A,	CTLA4	+	upstream	-37556	RA
chr22	30169436	29773447	rs131291	G	A,	UQCR10	+	downstream	6079	RA
chr6	31241002	31273225	rs13191099	A	G,	HLA-C	-	upstream	-1096	RA
chr6	31241002	31273225	rs13191099	G	A,	HLA-C	-	upstream	-1096	RA
chr6	30978717	31010940	rs13191258	C	T,	MUC22	+	inside	467	RA
chr6	30978717	31010940	rs13191258	T	C,	MUC22	+	inside	467	RA
chr6	31241109	31273332	rs13191343	C	G,T,	HLA-C	-	upstream	-1203	RA
chr6	31241109	31273332	rs13191343	T	C,G,	HLA-C	-	upstream	-1203	RA
chr6	31240771	31272994	rs13203722	C	T,	HLA-C	-	upstream	-865	RA
chr6	31240771	31272994	rs13203722	T	C,	HLA-C	-	upstream	-865	RA
chr6	31241127	31273350	rs13207315	T	C,	HLA-C	-	upstream	-1221	RA
chr6	31241127	31273350	rs13207315	C	T,	HLA-C	-	upstream	-1221	RA
chr6	31240932	31273155	rs13218306	C	A,T,	HLA-C	-	upstream	-1026	RA
chr6	31240932	31273155	rs13218306	A	C,T,	HLA-C	-	upstream	-1026	RA
chr2	102744338	102127878	rs13392285	C	A,	AC007271.3	-	downstream	54229	RA
chr6	31240939	31273162	rs1361708436	T	A,	HLA-C	-	upstream	-1033	RA
chr5	96217692	96881988	rs1401555880	G	A,	ERAP2	+	inside	6050	RA
chr2	102984279	102367819	rs1420098	T	C,	SDR42E1P5	+	upstream	-43423	RA
chr12	117398653	116960848	rs145425875		T,	RP11-240G22.5	-	upstream	-9427	RA
chr15	70006923	69714584	rs1567135618	G	A,	RP11-19J5.1	-	downstream	89461	RA
chr6	90967197	90257478	rs1604831	G	A,	BACH2	-	inside	39429	RA
chr10	64397538	62637778	rs16917546	T	C,	ALDH7A1P4	-	downstream	103606	RA
chr12	117398055	116960250	rs16947144	G	C,	RP11-240G22.5	-	upstream	-8829	RA
chr14	75959341	75492998	rs17103360	G	A,	BATF	+	upstream	-29426	RA
chr5	40401509	40401407	rs17234657	T	G,	RP11-386E5.1	+	upstream	-13729	RA
chr15	67442596	67150258	rs17293632	C	T,	RP11-342M21.2	-	upstream	-3320	RA
chr7	26904330	26864711	rs17323934	C	G,	RPL7AP38	+	upstream	-57398	RA
chr2	65605194	65378060	rs174847	C	T,	AC012370.2	-	inside	2624	RA
chr7	92258961	92629647	rs17766836	C	T,	FAM133B	-	upstream	-39254	RA
chr9	4984530	4984530	rs1887428	G	C,T,	JAK2	+	inside	141	RA
chr17	62159608	64082248	rs1971298	C	G,T,	ERN1	-	inside	48570	RA
chr5	131756532	132420840	rs1981525	T	A,C,G,	AC116366.5	-	inside	5873	RA
chr9	123683106	120920828	rs2109896	C	T,	TRAF1	-	inside	8344	RA
chr2	102764294	102147834	rs2110727	G	A,	AC007271.3	-	downstream	34273	RA
chr8	90849184	89836956	rs2189025	G	A,	SCb-64M4.1	+	downstream	10364	RA
chr14	68753287	68286570	rs2208397	T	G,	RN7SL108P	-	upstream	-50032	RA
chr10	75669190	73909432	rs2227551	G	C,T,	PLAU	+	inside	256	RA
chr10	75669319	73909561	rs2227552	C	T,	PLAU	+	inside	385	RA
chr22	37534034	37137994	rs2284033	G	A,	TMPRSS6	-	upstream	-28432	RA
chr4	103485780	102564623	rs230492	A	C,G,	NFKB1	+	inside	63295	RA
chr12	56728000	56334216	rs2371494	G	A,	IL23A	+	inside	43	RA
chr8	129552856	128540610	rs2392944	C	T,	LINC00824	-	inside	24068	RA
chr6	32590640	32622863	rs2395226	T	C,	HLA-DQA1	+	upstream	-5315	RA
chr6	159515077	159094045	rs2451279	A	G,	RP11-13P5.1	+	upstream	-13745	RA
chr10	75669013	73909255	rs2459449	T	C,	PLAU	+	inside	79	RA
chr11	58345686	58578213	rs2510556	C	A,T,	LPXN	-	inside	6	RA
chr6	31339996	31372219	rs2523524	G	A,	RNU6-283P	+	downstream	2086	RA
chr6	31339996	31372219	rs2523524	A	G,	RNU6-283P	+	downstream	2086	RA
chr17	26137550	27810524	rs2531863	A	G,T,	NOS2	-	upstream	-10026	RA
chr17	26138052	27811026	rs2531864	A	G,	NOS2	-	upstream	-10528	RA
chr5	96273298	96937594	rs2762	C	T,	CTD-2260A17.2	-	upstream	-1786	RA
chr17	26137250	27810224	rs2779253	G	T,	NOS2	-	upstream	-9726	RA
chr17	26137374	27810348	rs2779254	C	A,	NOS2	-	upstream	-9850	RA
chr17	26137540	27810514	rs2779255	C	T,	NOS2	-	upstream	-10016	RA
chr15	38841861	38549660	rs28651296	C	T,	RASGRP1	-	inside	15914	RA
chr1	206943968	206770623	rs3024493	C	A,T,	IL10	-	inside	1870	RA
chr10	30727084	30438155	rs303448	G	T,	MAP3K8	+	inside	4219	RA
chr6	31430065	31462288	rs3099839	C	T,	XXbac-BPG181B23.6	-	downstream	1047	RA
chr6	31430065	31462288	rs3099839	T	C,	XXbac-BPG181B23.6	-	downstream	1047	RA
chr10	6101129	6059166	rs3118469	A	T,	IL2RA	-	inside	3158	RA
chr10	6100725	6058762	rs3134883	G	A,	IL2RA	-	inside	3562	RA
chr6	31744903	31777126	rs34442639	GGG	GG,	VWA7	-	inside	167	RA
chr10	64441247	62681487	rs35312803	TTTTTTTTTTTT	TTTTTTTTTTT,TTTTTTTTTTTTT,TTTTTTTTTTTTTT,	ALDH7A1P4	-	downstream	59897	RA
chr6	137999562	137678425	rs35382826	GGG	GG,	RP11-95M15.1	+	inside	5048	RA
chr1	154392674	154420198	rs35402075	AAA	AAAA,	PSMD8P1	-	upstream	-5062	RA
chr6	32577561	32609784	rs35909516	T	TGT,	HLA-DQA1	+	upstream	-18394	RA
chr6	32577561	32609784	rs35909516	TGT	T,	HLA-DQA1	+	upstream	-18394	RA
chr7	2812632	2772998	rs35957220	C	A,G,	AC006028.11	+	upstream	-62622	RA
chr14	68749927	68283210	rs3784099	G	A,	RN7SL108P	-	upstream	-46672	RA
chr6	31351090	31383313	rs3997984	G	A,	HLA-S	-	upstream	-1026	RA
chr1	25293356	24966865	rs4265380	C	T,	RUNX3	-	upstream	-1745	RA
chr5	96293153	96957449	rs4360063	A	G,	Y_RNA	-	downstream	5307	RA
chr1	2513055	2581616	rs4486391	A	T,	RP3-395M20.9	+	inside	57	RA
chr4	123398148	122476993	rs45454992	A	G,	IL2	-	upstream	-20269	RA
chr1	25293829	24967338	rs4648889	G	A,T,	RUNX3	-	upstream	-2218	RA
chr1	25293941	24967450	rs4648890	G	A,	RUNX3	-	upstream	-2330	RA
chr1	25293902	24967411	rs4649040	C	G,T,	RUNX3	-	upstream	-2291	RA
chr1	160840726	160870936	rs4656948	A	G,	CD244	-	upstream	-8082	RA
chr2	169393869	168537359	rs4668070	C	T,	MIR4774	+	upstream	-45583	RA
chr2	61071302	60844167	rs4672409	G	A,C,	RPL21P33	+	upstream	-8092	RA
chr2	61071656	60844521	rs4672410	G	A,	RPL21P33	+	upstream	-7738	RA
chr4	80927241	80006087	rs4690134	G	C,T,	AC097711.1	+	upstream	-73444	RA
chr17	45698175	47620809	rs4793978	G	A,	RP11-580I16.2	-	inside	28610	RA
chr17	38023745	39867492	rs4795397	A	G,	ZPBP2	+	upstream	-671	RA
chr16	30968589	30957268	rs4889599	C	G,T,	SETD1A	+	upstream	-25	RA
chr17	62161731	64084371	rs4968608	A	T,	ERN1	-	inside	46447	RA
chr6	32577973	32610196	rs532965	T	G,	HLA-DQA1	+	upstream	-17982	RA
chr6	32577973	32610196	rs532965	G	T,	HLA-DQA1	+	upstream	-17982	RA
chr1	200874728	200905600	rs55838263	A	G,	MROH3P	+	upstream	-11859	RA
chr22	39662550	39266545	rs5757584	C	G,T,	PDGFB	-	upstream	-21795	RA
chr3	18780538	18739046	rs57630709	T	A,	RAD23BP1	+	downstream	200374	RA
chr20	30843555	32255752	rs58077174	CCCC	CCCCC,CCCCCC,	KIF3B	+	upstream	-21911	RA
chr6	32590784	32623007	rs5875381	ACAG	ACAGACACAG,ACAGACAG,ACAGAGACAG,	HLA-DQA1	+	upstream	-5171	RA
chr20	31340997	32753191	rs6087989	A	G,T,	DNMT3B	+	upstream	-9193	RA
chr18	12857758	12857759	rs62097857	G	A,	STK25P1	+	upstream	-53426	RA
chr7	17198892	17159268	rs62444511	G	A,C,T,	Metazoa_SRP	+	upstream	-46383	RA
chr1	172844352	172875212	rs6425143	T	G,	AIMP1P2	-	downstream	11045	RA
chr1	172844409	172875269	rs6425145	T	A,	AIMP1P2	-	downstream	10988	RA
chr6	21438889	21438658	rs6456426	C	A,	LINC00581	-	downstream	73236	RA
chr9	123655329	120893051	rs6478486	T	A,C,	PHF19	-	inside	1844	RA
chr17	54899945	56822584	rs6503766	G	A,	DGKE	+	upstream	-11514	RA
chr6	32577380	32609603	rs660895	A	G,	HLA-DQA1	+	upstream	-18575	RA
chr6	32577380	32609603	rs660895	G	A,	HLA-DQA1	+	upstream	-18575	RA
chr6	32577472	32609695	rs661330	T	C,	HLA-DQA1	+	upstream	-18483	RA
chr6	32577472	32609695	rs661330	C	T,	HLA-DQA1	+	upstream	-18483	RA
chr1	67655954	67190271	rs6688383	A	G,	RNU6-586P	+	upstream	-5868	RA
chr2	204606215	203741492	rs6728441	G	A,	KRT18P39	-	downstream	24100	RA
chr16	11085730	10991873	rs67886043	T	C,	RPL7P46	+	upstream	-35150	RA
chr5	40406130	40406028	rs6871591	T	A,	RP11-386E5.1	+	upstream	-9108	RA
chr5	40402233	40402131	rs6879283	T	C,	RP11-386E5.1	+	upstream	-13005	RA
chr5	40406050	40405948	rs6890268	A	T,	RP11-386E5.1	+	upstream	-9188	RA
chr6	21439343	21439112	rs6904446	C	A,T,	LINC00581	-	downstream	72782	RA
chr6	138002175	137681038	rs6927172	C	A,G,T,	RP11-95M15.1	+	inside	7661	RA
chr7	92277477	92648163	rs6960181	C	T,	RNU6-10P	-	downstream	53650	RA
chr11	128192175	128322280	rs7118191	T	C,	RP11-702B10.1	+	downstream	113452	RA
chr16	23853521	23842200	rs7195232	A	G,	PRKCB	+	inside	6200	RA
chr16	23853860	23842539	rs7200798	G	A,	PRKCB	+	inside	6539	RA
chr15	38904546	38612345	rs72729312	G	A,	RASGRP1	-	upstream	-46771	RA
chr15	67464291	67171953	rs72743477	A	G,	RP11-342M21.2	-	upstream	-25015	RA
chr17	58018142	59940781	rs72840315	G	C,	RP11-178C3.1	+	upstream	-126	RA
chr5	40438097	40437995	rs73090828	C	A,	RP11-386E5.1	+	downstream	22859	RA
chr7	92277315	92648001	rs73232024	G	A,	RNU6-10P	-	downstream	53812	RA
chr1	2513216	2581777	rs734999	C	G,T,	RP3-395M20.9	+	inside	218	RA
chr6	111910689	111589486	rs73534579	C	T,	C6orf3	+	upstream	-10388	RA
chr1	25293216	24966725	rs7414934	A	C,	RUNX3	-	upstream	-1605	RA
chr17	40514201	42362183	rs744166	A	G,	STAT3	-	inside	26311	RA
chr4	26090375	26088753	rs7441808	A	G,	RP11-263J14.1	+	inside	18000	RA
chr5	150169883	150790321	rs74973123	A	T,	SMIM3	+	inside	12376	RA
chr1	25292668	24966177	rs7528484	C	T,	RUNX3	-	upstream	-1057	RA
chr1	25293084	24966593	rs7536201	T	C,G,	RUNX3	-	upstream	-1473	RA
chr8	129565545	128553299	rs75370373	G	T,	LINC00824	-	inside	11379	RA
chr1	24518643	24192153	rs7552167	A	G,	IFNLR1	-	upstream	-4195	RA
chr7	37406369	37366766	rs75758836	T	A,	RPS10P14	+	upstream	-8755	RA
chr1	173300586	173331447	rs75866958	TAGTAGT	TAGT,	RP11-296O14.1	+	upstream	-20241	RA
chr2	61204688	60977553	rs7596362	T	C,	RNA5SP95	+	upstream	-21198	RA
chr2	61204641	60977506	rs7608697	A	C,	RNA5SP95	+	upstream	-21245	RA
chr2	61204856	60977721	rs7608910	A	G,	RNA5SP95	+	upstream	-21030	RA
chr5	150169843	150790281	rs76767593	C	A,	SMIM3	+	inside	12336	RA
chr17	62161890	64084530	rs768188688	G	A,C,	ERN1	-	inside	46288	RA
chr5	40486896	40486794	rs7720838	G	T,	RP11-386E5.1	+	downstream	71658	RA
chr5	40487270	40487168	rs7725052	C	T,	RP11-386E5.1	+	downstream	72032	RA
chr7	37406370	37366767	rs77615103	C	A,	RPS10P14	+	upstream	-8754	RA
chr9	117682077	114919797	rs7872878	G	A,C,	TNFSF8	-	inside	10797	RA
chr1	117280696	116738074	rs798000	C	T,	NEFHP1	-	downstream	4534	RA
chr12	56728137	56334353	rs79824801	T	C,	IL23A	+	inside	180	RA
chr7	2798294	2758660	rs798494	C	A,	AC006028.11	+	upstream	-76960	RA
chr13	40351064	39776927	rs7986796	G	T,	RNY4P14	-	downstream	8582	RA
chr13	40350912	39776775	rs7993214	T	C,G,	RNY4P14	-	downstream	8734	RA
chr14	88472595	88006251	rs8005161	C	T,	GPR65	+	inside	1128	RA
chr7	37406443	37366840	rs80067358	G	C,	RPS10P14	+	upstream	-8681	RA
chr12	56727705	56333921	rs80317430	G	A,	PAN2	-	inside	131	RA
chr16	31006289	30994968	rs8058753	G	A,	RP11-1072A3.3	-	upstream	-6699	RA
chr17	62163131	64085771	rs8075137	G	C,	ERN1	-	inside	45047	RA
chr2	204694974	203830251	rs863603	C	T,	CTLA4	+	upstream	-37534	RA
chr6	90958502	90248783	rs905670	G	A,	BACH2	-	inside	48124	RA
chr6	90983850	90274131	rs905671	A	T,	BACH2	-	inside	22776	RA
chr14	68753593	68286876	rs911263	C	T,	RN7SL108P	-	upstream	-50338	RA
chr6	32590637	32622860	rs9271579	T	A,	HLA-DQA1	+	upstream	-5318	RA
chr6	32590637	32622860	rs9271579	A	T,	HLA-DQA1	+	upstream	-5318	RA
chr6	32590641	32622864	rs9271580	T	G,	HLA-DQA1	+	upstream	-5314	RA
chr6	32590641	32622864	rs9271580	G	T,	HLA-DQA1	+	upstream	-5314	RA
chr6	32591213	32623436	rs9271594	G	A,	HLA-DQA1	+	upstream	-4742	RA
chr6	32591213	32623436	rs9271594	A	G,	HLA-DQA1	+	upstream	-4742	RA
chr5	40490609	40490507	rs9283753	C	T,	RP11-386E5.1	+	downstream	75371	RA
chr5	40437948	40437846	rs9292777	C	T,	RP11-386E5.1	+	downstream	22710	RA
chr6	111434910	111113707	rs9384787	T	A,	RNU6-960P	-	upstream	-22376	RA
chr6	90984035	90274316	rs943689	C	T,	BACH2	-	inside	22591	RA
chr1	160844745	160874955	rs952804	T	C,	ITLN1	-	downstream	10214	RA
chr1	160844696	160874906	rs959047	C	A,	ITLN1	-	downstream	10263	RA
chr22	39662480	39266475	rs9611131	T	A,C,	PDGFB	-	upstream	-21725	RA
chr17	58018570	59941209	rs9789060	A	G,	RP11-178C3.1	+	inside	302	RA
chr5	150458146	151078585	rs10036748	C	A,T,	TNIP1	-	inside	14991	SLE
chr5	100173844	100838140	rs10078934	A	T,	MIR548P	-	upstream	-21576	SLE
chr2	198858917	197994193	rs10177758	A	G,	PLCL1	+	inside	189492	SLE
chr1	67799170	67333487	rs10889681	T	A,C,	IL12RB2	+	inside	26124	SLE
chr1	42092791	41627120	rs10890149	T	A,	RP11-486B10.4	+	downstream	85052	SLE
chr10	6112605	6070642	rs10905713	C	T,	RP11-414H17.2	-	downstream	1275	SLE
chr1	67798895	67333212	rs11209051	C	T,	IL12RB2	+	inside	25849	SLE
chr17	37930210	39773957	rs11319242	TTTTTTTTTTT	TTTTTTTTT,TTTTTTTTTT,TTTTTTTTTTTT,	GRB7	+	downstream	36031	SLE
chr16	85969640	85936034	rs11347703	G	,	RP11-542M13.3	-	inside	188	SLE
chr17	37930421	39774168	rs113730542	C	G,	GRB7	+	downstream	36242	SLE
chr17	73312171	75316090	rs11410664		T,	AC011933.2	+	upstream	-22736	SLE
chr16	31276811	31265490	rs1143679	G	A,	ITGAM	+	inside	5501	SLE
chr3	169477506	169759718	rs12638862	A	G,	Telomerase-vert	-	downstream	5328	SLE
chr16	11188930	11095073	rs12919083	A	C,G,T,	RP11-66H6.3	-	upstream	-23972	SLE
chr17	37984430	39828177	rs12946188	C	A,	KRT8P34	-	downstream	7902	SLE
chr15	75077367	74785026	rs1378942	C	A,T,	CSK	+	inside	2970	SLE
chr8	8136410	8278888	rs1401390	C	G,T,	ALG1L13P	-	upstream	-34222	SLE
chr8	8136410	8278888	rs1401390	G	C,A,	ALG1L13P	-	upstream	-34222	SLE
chr1	120531133	119988510	rs1493698	T	C,	RP5-1042I8.7	-	upstream	-77898	SLE
chr6	25962304	25962076	rs17587226	C	A,T,	TRIM38	+	upstream	-725	SLE
chr5	100173741	100838037	rs17780273	A	G,	MIR548P	-	upstream	-21473	SLE
chr11	35095565	35074018	rs1834460	T	C,	RP4-607I7.1	-	downstream	64013	SLE
chr20	48567825	49951288	rs200793875	C	A,	KRT18P4	+	upstream	-5456	SLE
chr14	103274547	102808210	rs2015407	A	G,	TRAF3	+	inside	30732	SLE
chr20	48567822	49951285	rs201963091		G,	KRT18P4	+	upstream	-5459	SLE
chr16	11174652	11080795	rs2041670	G	A,C,	RP11-66H6.3	-	upstream	-9694	SLE
chr2	135058733	134301162	rs2043872	G	A,	EDDM3CP	-	downstream	18915	SLE
chr16	11172109	11078252	rs2058531	T	C,	RP11-66H6.3	-	upstream	-7151	SLE
chr4	185609576	184688422	rs2141258	T	G,	PRIMPOL	+	inside	38810	SLE
chr20	48567823	49951286	rs2281218	T	G,	KRT18P4	+	upstream	-5458	SLE
chr17	37930659	39774406	rs2313429	A	G,	GRB7	+	downstream	36480	SLE
chr5	159886620	160459613	rs2431099	A	G,	MIR3142HG	+	upstream	-8654	SLE
chr1	120529750	119987127	rs2453040	A	C,T,	RP5-1042I8.7	-	upstream	-76515	SLE
chr5	100173071	100837367	rs2548263	T	C,	MIR548P	-	upstream	-20803	SLE
chr10	75617344	73857586	rs2664280	A	T,	RP11-574K11.8	+	downstream	15754	SLE
chr2	65604914	65377780	rs268120	A	C,G,	AC012370.2	-	inside	2904	SLE
chr11	35095486	35073939	rs2732540	A	G,T,	RP4-607I7.1	-	downstream	64092	SLE
chr11	35078209	35056662	rs2785146	T	C,	RP4-607I7.1	-	downstream	81369	SLE
chr11	35070068	35048521	rs2785152	C	T,	RP4-607I7.1	-	downstream	89510	SLE
chr11	35095435	35073888	rs2785193	A	C,	RP4-607I7.1	-	downstream	64143	SLE
chr11	35095254	35073707	rs2785194	T	C,	RP4-607I7.1	-	downstream	64324	SLE
chr8	8137083	8279561	rs2955578	A	G,C,	ALG1L13P	-	upstream	-34895	SLE
chr8	8137083	8279561	rs2955578	T	C,G,	ALG1L13P	-	upstream	-34895	SLE
chr1	206943968	206770623	rs3024493	C	A,T,	IL10	-	inside	1870	SLE
chr6	31430065	31462288	rs3099839	C	T,	XXbac-BPG181B23.6	-	downstream	1047	SLE
chr6	31430065	31462288	rs3099839	T	C,	XXbac-BPG181B23.6	-	downstream	1047	SLE
chr10	6101129	6059166	rs3118469	A	T,	IL2RA	-	inside	3158	SLE
chr6	32223258	32255481	rs3130320	T	C,	XXbac-BPG154L12.5	+	inside	198	SLE
chr6	32223258	32255481	rs3130320	C	T,	XXbac-BPG154L12.5	+	inside	198	SLE
chr6	31704294	31736517	rs3131383	G	A,T,	CLIC1	-	inside	3245	SLE
chr6	31704294	31736517	rs3131383	T	G,A,	CLIC1	-	inside	3245	SLE
chr10	6100725	6058762	rs3134883	G	A,	IL2RA	-	inside	3562	SLE
chr3	169476991	169759203	rs34656828	AAAAAAAAAAAAAAAAA	AAAAAAAAAAAAA,AAAAAAAAAAAAAA,AAAAAAAAAAAAAAA,AAAAAAAAAAAAAAAA,AAAAAAAAAAAAAAAAAA,AAAAAAAAAAAAAAAAAAA,AAAAAAAAAAAAAAAAAAAA,	Telomerase-vert	-	downstream	5843	SLE
chr8	129180330	128168084	rs34746976	A	C,G,	MIR1208	+	downstream	17969	SLE
chr2	135059043	134301472	rs35545435	T	C,	EDDM3CP	-	downstream	18605	SLE
chr6	137999562	137678425	rs35926684	AAAAAAA	AAAAAA,	RP11-95M15.1	+	inside	5048	SLE
chr8	129180309	128168063	rs36099148	C	T,	MIR1208	+	downstream	17948	SLE
chr1	42099583	41633912	rs4083593	A	G,	RP11-486B10.4	+	downstream	91844	SLE
chr14	103271600	102805263	rs4145824	G	A,	TRAF3	+	inside	27785	SLE
chr5	133428601	134092910	rs4388254	C	T,	CTB-113I20.1	-	upstream	-10871	SLE
chr1	67798327	67332644	rs4655698	T	G,	IL12RB2	+	inside	25281	SLE
chr16	85969305	85935699	rs4843865	A	G,T,	RP11-542M13.3	-	inside	523	SLE
chr3	159745863	160028076	rs485499	T	C,	LINC01100	+	inside	12053	SLE
chr2	135058615	134301044	rs4953910	C	G,	EDDM3CP	-	downstream	19033	SLE
chr6	138187498	137866361	rs5029924	C	T,	TNFAIP3	+	upstream	-826	SLE
chr20	48567825	49951288	rs534367893	C	,	KRT18P4	+	upstream	-5456	SLE
chr6	32577633	32609856	rs535777	G	A,C,	HLA-DQA1	+	upstream	-18322	SLE
chr6	32577633	32609856	rs535777	C	G,A,	HLA-DQA1	+	upstream	-18322	SLE
chr5	100174350	100838646	rs57849386	G	,	MIR548P	-	upstream	-22082	SLE
chr5	133429049	134093358	rs60703544	GTGTGTGTGTGTGTGT	GTGTGTGTGTGT,GTGTGTGTGTGTGT,GTGTGTGTGTGTGTGTGT,GTGTGTGTGTGTGTGTGTGT,GTGTGTGTGTGTGTGTGTGTGT,	CTB-113I20.1	-	upstream	-11319	SLE
chr8	129185951	128173705	rs6470605	T	G,	MIR1208	+	downstream	23590	SLE
chr8	129185996	128173750	rs6470606	C	G,	MIR1208	+	downstream	23635	SLE
chr8	129186069	128173823	rs6470607	A	G,	MIR1208	+	downstream	23708	SLE
chr6	32590362	32622585	rs66500466	T	CC,C,	HLA-DQA1	+	upstream	-5593	SLE
chr6	32590362	32622585	rs66500466	C	CC,T,	HLA-DQA1	+	upstream	-5593	SLE
chr6	32590362	32622585	rs66500466	CC	C,T,	HLA-DQA1	+	upstream	-5593	SLE
chr6	32590364	32622587	rs66500466	T	CC,C,	HLA-DQA1	+	upstream	-5591	SLE
chr6	32590364	32622587	rs66500466	C	CC,T,	HLA-DQA1	+	upstream	-5591	SLE
chr6	32590364	32622587	rs66500466	CC	C,T,	HLA-DQA1	+	upstream	-5591	SLE
chr6	32577645	32609868	rs66835186	C	,	HLA-DQA1	+	upstream	-18310	SLE
chr8	8136267	8278745	rs66900995	TTTTTTTTTTTTT	TTTTTTTTT,TTTTTTTTTTT,TTTTTTTTTTTT,TTTTTTTTTTTTTT,TTTTTTTTTTTTTTT,	ALG1L13P	-	upstream	-34079	SLE
chr8	8136267	8278745	rs66900995	AAAAAAAAAAAAA	AAAAAAAAA,AAAAAAAAAAA,AAAAAAAAAAAA,AAAAAAAAAAAAAA,AAAAAAAAAAAAAAA,	ALG1L13P	-	upstream	-34079	SLE
chr6	25961352	25961124	rs67491322	C	T,	TRIM38	+	upstream	-1677	SLE
chr6	32590364	32622587	rs6914950	C	T,	HLA-DQA1	+	upstream	-5591	SLE
chr6	138002175	137681038	rs6927172	C	A,G,T,	RP11-95M15.1	+	inside	7661	SLE
chr8	129187748	128175502	rs6987197	T	C,	MIR1208	+	downstream	25387	SLE
chr8	129187970	128175724	rs6987519	T	C,	MIR1208	+	downstream	25609	SLE
chr8	129176659	128164413	rs7017155	T	C,	MIR1208	+	downstream	14298	SLE
chr16	11188940	11095083	rs71136618	TTTTTTTTT	TTTTTTTTTT,TTTTTTTTTTT,	RP11-66H6.3	-	upstream	-23982	SLE
chr14	58549178	58082460	rs7143063	C	T,	RP11-349A22.2	+	upstream	-18524	SLE
chr16	85977502	85943896	rs7202472	G	T,	RP11-542M13.3	-	upstream	-7674	SLE
chr17	37930262	39774009	rs7217133	T	A,	GRB7	+	downstream	36083	SLE
chr1	67798445	67332762	rs72678531	T	C,	IL12RB2	+	inside	25399	SLE
chr1	42093015	41627344	rs752010	C	T,	RP11-486B10.4	+	downstream	85276	SLE
chr1	42092929	41627258	rs752011	C	T,	RP11-486B10.4	+	downstream	85190	SLE
chr1	120496119	119953496	rs7534585	A	T,	RP5-1042I8.7	-	upstream	-42884	SLE
chr1	120496127	119953504	rs7534586	A	C,	RP5-1042I8.7	-	upstream	-42892	SLE
chr17	37930210	39773957	rs77925972	T	C,	GRB7	+	downstream	36031	SLE
chr8	129179788	128167542	rs7830477	G	A,	MIR1208	+	downstream	17427	SLE
chr14	103272177	102805840	rs8003237	G	A,	TRAF3	+	inside	28362	SLE
chr14	103272025	102805688	rs8023164	G	A,T,	TRAF3	+	inside	28210	SLE
chr16	85969738	85936132	rs8052690	A	G,	RP11-542M13.3	-	inside	90	SLE
chr17	73312184	75316103	rs8072449	G	A,	AC011933.2	+	upstream	-22723	SLE
chr17	73312272	75316191	rs8081778	T	C,	AC011933.2	+	upstream	-22635	SLE
chr6	31170528	31202751	rs9263871	G	A,	XXbac-BPG299F13.14	-	upstream	-834	SLE
chr6	31170528	31202751	rs9263871	A	G,	XXbac-BPG299F13.14	-	upstream	-834	SLE
chr6	31514247	31546470	rs9267488	A	G,	ATP6V1G2-DDX39B	-	inside	137	SLE
chr6	31514247	31546470	rs9267488	G	A,	ATP6V1G2-DDX39B	-	inside	137	SLE
chr6	32577385	32609608	rs9271147	C	T,	HLA-DQA1	+	upstream	-18570	SLE
chr6	32577385	32609608	rs9271147	T	C,	HLA-DQA1	+	upstream	-18570	SLE
chr6	32577531	32609754	rs9271152	G	T,C,	HLA-DQA1	+	upstream	-18424	SLE
chr6	32577531	32609754	rs9271152	T	C,G,	HLA-DQA1	+	upstream	-18424	SLE
chr6	32577586	32609809	rs9271155	A	G,	HLA-DQA1	+	upstream	-18369	SLE
chr6	32577586	32609809	rs9271155	G	A,	HLA-DQA1	+	upstream	-18369	SLE
chr6	32577645	32609868	rs9271159	T	C,	HLA-DQA1	+	upstream	-18310	SLE
chr6	32577645	32609868	rs9271159	C	T,	HLA-DQA1	+	upstream	-18310	SLE
chr6	32577646	32609869	rs9271160	A	G,T,	HLA-DQA1	+	upstream	-18309	SLE
chr6	32577646	32609869	rs9271160	G	A,T,	HLA-DQA1	+	upstream	-18309	SLE
chr6	32577713	32609936	rs9271161	C	T,A,	HLA-DQA1	+	upstream	-18242	SLE
chr6	32577713	32609936	rs9271161	T	A,C,	HLA-DQA1	+	upstream	-18242	SLE
chr6	32578285	32610508	rs9271184	C	A,	HLA-DQA1	+	upstream	-17670	SLE
chr6	32578285	32610508	rs9271184	A	C,	HLA-DQA1	+	upstream	-17670	SLE
chr6	32578449	32610672	rs9271191	C	T,A,	HLA-DQA1	+	upstream	-17506	SLE
chr6	32578449	32610672	rs9271191	T	A,C,	HLA-DQA1	+	upstream	-17506	SLE
chr5	100176088	100840384	rs9327323	T	A,C,	MIR548P	-	upstream	-23820	SLE
chr6	138171466	137850329	rs9494883	A	G,	TNFAIP3	+	upstream	-16858	SLE
chr16	11174564	11080707	rs9652582	G	A,	RP11-66H6.3	-	upstream	-9606	SLE
chr17	37926004	39769751	rs9894370	G	C,	GRB7	+	downstream	31825	SLE
chr17	73362147	75366066	rs9902966	C	T,	RP11-16C1.2	-	downstream	7669	SLE
chr2	111601942	110844365	rs10180446	C	G,	ACOXL	+	inside	111793	T1D
chr5	35857850	35857748	rs10213865	A	C,T,	IL7R	+	inside	860	T1D
chr5	35857583	35857481	rs10624573	AGAAG	AGAAGAGAAG,	IL7R	+	inside	593	T1D
chr10	6465145	6423183	rs10906529	C	G,	RP11-563J2.3	+	downstream	72868	T1D
chr12	9859310	9706714	rs11052582	C	A,G,T,	RP11-75L1.1	+	inside	2638	T1D
chr17	44129398	46052032	rs112384186	AAAAAAAAAA	AAAAAAAAA,AAAAAAAAAAA,AAAAAAAAAAAA,	RP11-669E14.6	+	downstream	16720	T1D
chr5	35857704	35857602	rs11567694	A	G,	IL7R	+	inside	714	T1D
chr3	58456811	58471084	rs11719450	C	T,	RP11-359I18.5	-	downstream	20206	T1D
chr6	30796659	30828882	rs1264349	A	G,	LINC00243	-	inside	1776	T1D
chr6	30796659	30828882	rs1264349	G	A,	LINC00243	-	inside	1776	T1D
chr16	11188930	11095073	rs12919083	A	C,G,T,	RP11-66H6.3	-	upstream	-23972	T1D
chr10	6440698	6398736	rs139440138	TTTTTCTTTTTCTTTTT	TTTTTCTTTTT,	RP11-563J2.3	+	downstream	48421	T1D
chr15	38841861	38549660	rs148581441	CCCTCTGCTTCCCTCTT	CCCTCTGCTTCCCTCTTTCCCTCTGCTTCCCTCTT,CCCTCTGCTTCCCTCTTTCCCTCTGCTTCCCTCTTTCCCTCTGCTTCCCTCTT,	RASGRP1	-	inside	15914	T1D
chr16	28485141	28473820	rs149299	T	A,C,	NPIPB7	-	upstream	-2646	T1D
chr16	11345699	11251842	rs149310	G	C,	RMI2	+	inside	2224	T1D
chr16	28505660	28494339	rs151234	G	A,C,	APOBR	+	upstream	-309	T1D
chr7	26904330	26864711	rs17323934	C	G,	RPL7AP38	+	upstream	-57398	T1D
chr17	44129253	46051887	rs17575423	T	C,	RP11-669E14.6	+	downstream	16575	T1D
chr17	44129253	46051887	rs17575423	G	A,	RP11-669E14.6	+	downstream	16575	T1D
chr16	11174652	11080795	rs2041670	G	A,C,	RP11-66H6.3	-	upstream	-9694	T1D
chr16	11172109	11078252	rs2058531	T	C,	RP11-66H6.3	-	upstream	-7151	T1D
chr21	43820573	42400464	rs28700238	A	T,	UBASH3A	+	upstream	-2982	T1D
chr21	43821176	42401067	rs28755461	C	G,T,	UBASH3A	+	upstream	-2379	T1D
chr1	206943968	206770623	rs3024493	C	A,T,	IL10	-	inside	1870	T1D
chr5	35884204	35884102	rs34143578	TTT	TTTT,	RP11-79C6.2	-	downstream	11917	T1D
chr6	31940897	31973120	rs389884	A	G,	DXO	-	upstream	-829	T1D
chr6	31940897	31973120	rs389884	G	A,	DXO	-	upstream	-829	T1D
chr4	123398148	122476993	rs45454992	A	G,	IL2	-	upstream	-20269	T1D
chr3	58332068	58346341	rs4681679	A	G,	PXK	+	inside	13462	T1D
chr17	38023745	39867492	rs4795397	A	G,	ZPBP2	+	upstream	-671	T1D
chr6	32577633	32609856	rs535777	G	A,C,	HLA-DQA1	+	upstream	-18322	T1D
chr6	32577633	32609856	rs535777	C	G,A,	HLA-DQA1	+	upstream	-18322	T1D
chr4	123116995	122195840	rs55904957	T	C,	KIAA1109	+	inside	43508	T1D
chr4	123116862	122195707	rs55969942	T	G,	KIAA1109	+	inside	43375	T1D
chr22	37555046	37159006	rs5995389	T	C,	RP1-151B14.6	+	upstream	-7750	T1D
chr20	31556508	32968702	rs6058984	G	C,	SUN5	-	downstream	35730	T1D
chr10	6440578	6398616	rs61839082	C	T,	RP11-563J2.3	+	downstream	48301	T1D
chr6	32590364	32622587	rs66500466	C	CC,T,	HLA-DQA1	+	upstream	-5591	T1D
chr6	32590364	32622587	rs66500466	CC	C,T,	HLA-DQA1	+	upstream	-5591	T1D
chr6	32590364	32622587	rs66500466	T	CC,C,	HLA-DQA1	+	upstream	-5591	T1D
chr5	35852311	35852209	rs6890853	G	A,	IL7R	+	upstream	-485	T1D
chr6	32590364	32622587	rs6914950	C	T,	HLA-DQA1	+	upstream	-5591	T1D
chr6	167469811	167056323	rs6941099	T	C,	CCR6	+	upstream	-55483	T1D
chr16	11188940	11095083	rs71136618	TTTTTTTTT	TTTTTTTTTT,TTTTTTTTTTT,	RP11-66H6.3	-	upstream	-23982	T1D
chr15	38904546	38612345	rs72729312	G	A,	RASGRP1	-	upstream	-46771	T1D
chr12	56473808	56080024	rs7297175	T	C,	ERBB3	+	inside	168	T1D
chr21	43820888	42400779	rs74278191	G	T,	UBASH3A	+	upstream	-2667	T1D
chr22	37551487	37155447	rs743776	T	A,C,	RP1-151B14.6	+	upstream	-11309	T1D
chr22	37551607	37155567	rs743777	A	G,	RP1-151B14.6	+	upstream	-11189	T1D
chr4	26090375	26088753	rs7441808	A	G,	RP11-263J14.1	+	inside	18000	T1D
chr6	167364698	166951210	rs77739713	T	A,	RP11-514O12.4	-	inside	4913	T1D
chr7	28208836	28169217	rs849320	T	G,	JAZF1-AS1	+	upstream	-11104	T1D
chr17	44134391	46057025	rs876944	G	A,T,	RP11-669E14.6	+	downstream	21713	T1D
chr17	44134391	46057025	rs876944	A	C,T,	RP11-669E14.6	+	downstream	21713	T1D
chr6	30782002	30814225	rs886424	T	C,	LINC00243	-	inside	16433	T1D
chr6	30782002	30814225	rs886424	C	T,	LINC00243	-	inside	16433	T1D
chr5	35827646	35827544	rs903388	C	G,	CTD-2113L7.1	-	upstream	-527	T1D
chr5	35827665	35827563	rs903389	C	G,	CTD-2113L7.1	-	upstream	-546	T1D
chr6	29932692	29964915	rs9280821	AGAGAGAGAGAGAGAG	AGAGAGAGAGAG,AGAGAGAGAGAGAG,AGAGAGAGAGAGAGAGAG,AGAGAGAGAGAGAGAGAGAG,	MICD	-	downstream	7548	T1D
chr16	11174564	11080707	rs9652582	G	A,	RP11-66H6.3	-	upstream	-9606	T1D
chr4	80938489	80017335	rs10029133	C	A,	AC097711.1	+	upstream	-62196	UC
chr8	90849305	89837077	rs10094579	C	A,	SCb-64M4.1	+	downstream	10485	UC
chr2	219157959	218293236	rs10206064	T	C,	TMBIM1	-	upstream	-651	UC
chr17	32579788	34252769	rs1024611	A	G,	CCL2	+	upstream	-2448	UC
chr6	90883525	90173806	rs10455168	T	C,	RP3-453I5.2	-	upstream	-56702	UC
chr10	6112605	6070642	rs10905713	C	T,	RP11-414H17.2	-	downstream	1275	UC
chr2	204628810	203764087	rs10932019	G	A,C,	KRT18P39	-	downstream	1505	UC
chr12	6455098	6345932	rs11064145	T	A,G,	RN7SL391P	+	downstream	1379	UC
chr16	30482494	30471173	rs11150589	T	A,C,G,	Y_RNA	+	upstream	-413	UC
chr11	76299649	76588605	rs11236797	C	A,	RP11-672A2.7	+	upstream	-2417	UC
chr1	25293201	24966710	rs11249212	A	G,	RUNX3	-	upstream	-1590	UC
chr1	25293237	24966746	rs11249213	G	A,	RUNX3	-	upstream	-1626	UC
chr1	25293775	24967284	rs11311495	CCCCCCCC	CCCCCC,CCCCCCC,CCCCCCCCC,	RUNX3	-	upstream	-2164	UC
chr5	96217692	96881988	rs11375466	AA	AAA,	ERAP2	+	inside	6050	UC
chr2	234156536	233247890	rs11679791	G	C,T,	SCARNA5	+	upstream	-27836	UC
chr2	219149163	218284440	rs11692780	A	G,	TMBIM1	-	inside	8145	UC
chr5	131725329	132389637	rs11748193	T	A,	AC034220.3	-	upstream	-19722	UC
chr4	123117201	122196046	rs11941093	A	T,	KIAA1109	+	inside	43714	UC
chr20	30879420	32291617	rs1201612924	A	,	KIF3B	+	inside	13954	UC
chr1	200875095	200905967	rs12132298	T	C,	MROH3P	+	upstream	-11492	UC
chr1	200875242	200906114	rs12132349	T	A,	MROH3P	+	upstream	-11345	UC
chr1	172844250	172875110	rs12136659	T	C,	AIMP1P2	-	downstream	11147	UC
chr11	128192296	128322401	rs12225641	A	T,	RP11-702B10.1	+	downstream	113573	UC
chr13	99974992	99322738	rs12232061	G	T,	GPR183	-	upstream	-15334	UC
chr10	35549045	35260117	rs12243593	C	T,	RNU6-1167P	-	upstream	-9066	UC
chr2	204628328	203763605	rs12467195	A	G,	KRT18P39	-	downstream	1987	UC
chr2	204604603	203739880	rs12468949	A	G,T,	KRT18P39	-	downstream	25712	UC
chr4	80927001	80005847	rs12504282	C	G,T,	AC097711.1	+	upstream	-73684	UC
chr1	160840690	160870900	rs12566557	A	C,T,	CD244	-	upstream	-8046	UC
chr16	30482540	30471219	rs12598978	T	G,	Y_RNA	+	upstream	-367	UC
chr10	64441204	62681444	rs12766391	G	A,	ALDH7A1P4	-	downstream	59940	UC
chr20	62330439	63699086	rs1291209	T	C,G,	TNFRSF6B	+	downstream	2419	UC
chr20	62330484	63699131	rs1295810	G	A,C,	TNFRSF6B	+	downstream	2464	UC
chr2	219151767	218287044	rs13005100	C	A,T,	TMBIM1	-	inside	5541	UC
chr2	219151926	218287203	rs13031757	T	C,	TMBIM1	-	inside	5382	UC
chr4	106108032	105186875	rs13109676	G	C,	TET2-AS1	-	upstream	-8813	UC
chr22	30169436	29773447	rs131291	G	A,	UQCR10	+	downstream	6079	UC
chr2	102744338	102127878	rs13392285	C	A,	AC007271.3	-	downstream	54229	UC
chr2	102984279	102367819	rs1420098	T	C,	SDR42E1P5	+	upstream	-43423	UC
chr16	31006289	30994968	rs149905255	TGGTGCTAT	TGGTGCTATGGTGCTAT,	RP11-1072A3.3	-	upstream	-6699	UC
chr11	128392903	128523008	rs151213883	CC	CCC,	MIR6090	+	downstream	619	UC
chr5	35852969	35852867	rs151286246	TTTTTTTTTTT	TTTTTTTTT,TTTTTTTTTT,TTTTTTTTTTTT,	IL7R	+	inside	173	UC
chr6	90967197	90257478	rs1604831	G	A,	BACH2	-	inside	39429	UC
chr10	64397538	62637778	rs16917546	T	C,	ALDH7A1P4	-	downstream	103606	UC
chr5	40401509	40401407	rs17234657	T	G,	RP11-386E5.1	+	upstream	-13729	UC
chr15	67442596	67150258	rs17293632	C	T,	RP11-342M21.2	-	upstream	-3320	UC
chr7	26904330	26864711	rs17323934	C	G,	RPL7AP38	+	upstream	-57398	UC
chr21	16810394	15438075	rs1736142	G	A,	CYCSP42	-	downstream	52691	UC
chr7	107519996	107879551	rs17411033	G	A,	DLD	+	upstream	-11418	UC
chr5	35904614	35904512	rs1833907	G	T,	RP11-79C6.1	-	upstream	-8223	UC
chr9	4984530	4984530	rs1887428	G	C,T,	JAK2	+	inside	141	UC
chr17	62159608	64082248	rs1971298	C	G,T,	ERN1	-	inside	48570	UC
chr5	131756532	132420840	rs1981525	T	A,C,G,	AC116366.5	-	inside	5873	UC
chr2	102764294	102147834	rs2110727	G	A,	AC007271.3	-	downstream	34273	UC
chr8	90849184	89836956	rs2189025	G	A,	SCb-64M4.1	+	downstream	10364	UC
chr10	75669190	73909432	rs2227551	G	C,T,	PLAU	+	inside	256	UC
chr10	75669319	73909561	rs2227552	C	T,	PLAU	+	inside	385	UC
chr10	76736700	74976942	rs2278803	C	A,	RP11-77G23.5	-	downstream	47308	UC
chr4	103485780	102564623	rs230492	A	C,G,	NFKB1	+	inside	63295	UC
chr8	129552856	128540610	rs2392944	C	T,	LINC00824	-	inside	24068	UC
chr6	159515077	159094045	rs2451279	A	G,	RP11-13P5.1	+	upstream	-13745	UC
chr10	75669013	73909255	rs2459449	T	C,	PLAU	+	inside	79	UC
chr11	58345686	58578213	rs2510556	C	A,T,	LPXN	-	inside	6	UC
chr17	26137550	27810524	rs2531863	A	G,T,	NOS2	-	upstream	-10026	UC
chr17	26138052	27811026	rs2531864	A	G,	NOS2	-	upstream	-10528	UC
chr5	96273298	96937594	rs2762	C	T,	CTD-2260A17.2	-	upstream	-1786	UC
chr17	26137250	27810224	rs2779253	G	T,	NOS2	-	upstream	-9726	UC
chr17	26137374	27810348	rs2779254	C	A,	NOS2	-	upstream	-9850	UC
chr17	26137540	27810514	rs2779255	C	T,	NOS2	-	upstream	-10016	UC
chr1	206943968	206770623	rs3024493	C	A,T,	IL10	-	inside	1870	UC
chr10	30727084	30438155	rs303448	G	T,	MAP3K8	+	inside	4219	UC
chr10	6101129	6059166	rs3118469	A	T,	IL2RA	-	inside	3158	UC
chr10	6100725	6058762	rs3134883	G	A,	IL2RA	-	inside	3562	UC
chr10	64441247	62681487	rs35312803	TTTTTTTTTTTT	TTTTTTTTTTT,TTTTTTTTTTTTT,TTTTTTTTTTTTTT,	ALDH7A1P4	-	downstream	59897	UC
chr6	137999562	137678425	rs35926684	AAAAAAA	AAAAAA,	RP11-95M15.1	+	inside	5048	UC
chr7	2812632	2772998	rs35957220	C	A,G,	AC006028.11	+	upstream	-62622	UC
chr22	50414983	49976554	rs36147371	C	T,	MIR6821	+	downstream	13689	UC
chr1	101420957	100955401	rs3903905	G	T,	HNRNPA1P68	-	upstream	-13407	UC
chr10	35549218	35260290	rs3936502	C	T,	RNU6-1167P	-	upstream	-9239	UC
chr10	35549257	35260329	rs3936503	G	A,	RNU6-1167P	-	upstream	-9278	UC
chr1	25293356	24966865	rs4265380	C	T,	RUNX3	-	upstream	-1745	UC
chr19	47123402	46620145	rs4267438	T	A,G,	PTGIR	-	downstream	4972	UC
chr5	96293153	96957449	rs4360063	A	G,	Y_RNA	-	downstream	5307	UC
chr1	2513055	2581616	rs4486391	A	T,	RP3-395M20.9	+	inside	57	UC
chr4	123398148	122476993	rs45454992	A	G,	IL2	-	upstream	-20269	UC
chr1	25293829	24967338	rs4648889	G	A,T,	RUNX3	-	upstream	-2218	UC
chr1	25293941	24967450	rs4648890	G	A,	RUNX3	-	upstream	-2330	UC
chr1	25293902	24967411	rs4649040	C	G,T,	RUNX3	-	upstream	-2291	UC
chr1	160840726	160870936	rs4656948	A	G,	CD244	-	upstream	-8082	UC
chr2	61071302	60844167	rs4672409	G	A,C,	RPL21P33	+	upstream	-8092	UC
chr2	61071656	60844521	rs4672410	G	A,	RPL21P33	+	upstream	-7738	UC
chr4	80927241	80006087	rs4690134	G	C,T,	AC097711.1	+	upstream	-73444	UC
chr17	45698175	47620809	rs4793978	G	A,	RP11-580I16.2	-	inside	28610	UC
chr20	48956954	50340417	rs4811031	A	C,G,T,	LINC01271	-	upstream	-19076	UC
chr22	30512258	30116269	rs4823073	G	A,	CTA-85E5.7	-	upstream	-10862	UC
chr22	30512478	30116489	rs4823074	G	A,	CTA-85E5.7	-	upstream	-11082	UC
chr16	30968589	30957268	rs4889599	C	G,T,	SETD1A	+	upstream	-25	UC
chr17	62161731	64084371	rs4968608	A	T,	ERN1	-	inside	46447	UC
chr6	32577633	32609856	rs535777	G	A,C,	HLA-DQA1	+	upstream	-18322	UC
chr6	32577633	32609856	rs535777	C	G,A,	HLA-DQA1	+	upstream	-18322	UC
chr1	200874728	200905600	rs55838263	A	G,	MROH3P	+	upstream	-11859	UC
chr22	39662550	39266545	rs5757584	C	G,T,	PDGFB	-	upstream	-21795	UC
chr3	18780538	18739046	rs57630709	T	A,	RAD23BP1	+	downstream	200374	UC
chr20	30843555	32255752	rs58077174	CCCC	CCCCC,CCCCCC,	KIF3B	+	upstream	-21911	UC
chr20	31340997	32753191	rs6087989	A	G,T,	DNMT3B	+	upstream	-9193	UC
chr18	12857758	12857759	rs62097857	G	A,	STK25P1	+	upstream	-53426	UC
chr7	17198892	17159268	rs62444511	G	A,C,T,	Metazoa_SRP	+	upstream	-46383	UC
chr1	172844352	172875212	rs6425143	T	G,	AIMP1P2	-	downstream	11045	UC
chr1	172844409	172875269	rs6425145	T	A,	AIMP1P2	-	downstream	10988	UC
chr6	21438889	21438658	rs6456426	C	A,	LINC00581	-	downstream	73236	UC
chr17	54899945	56822584	rs6503766	G	A,	DGKE	+	upstream	-11514	UC
chr6	32590364	32622587	rs66500466	C	CC,T,	HLA-DQA1	+	upstream	-5591	UC
chr6	32590364	32622587	rs66500466	CC	C,T,	HLA-DQA1	+	upstream	-5591	UC
chr6	32590364	32622587	rs66500466	T	CC,C,	HLA-DQA1	+	upstream	-5591	UC
chr6	32577873	32610096	rs66522632	G	,	HLA-DQA1	+	upstream	-18082	UC
chr1	101418569	100953013	rs6675403	T	G,	HNRNPA1P68	-	upstream	-11019	UC
chr2	204606215	203741492	rs6728441	G	A,	KRT18P39	-	downstream	24100	UC
chr16	11085730	10991873	rs67886043	T	C,	RPL7P46	+	upstream	-35150	UC
chr5	40406130	40406028	rs6871591	T	A,	RP11-386E5.1	+	upstream	-9108	UC
chr5	40402233	40402131	rs6879283	T	C,	RP11-386E5.1	+	upstream	-13005	UC
chr5	40406050	40405948	rs6890268	A	T,	RP11-386E5.1	+	upstream	-9188	UC
chr6	21439343	21439112	rs6904446	C	A,T,	LINC00581	-	downstream	72782	UC
chr6	32590364	32622587	rs6914950	C	T,	HLA-DQA1	+	upstream	-5591	UC
chr6	138002175	137681038	rs6927172	C	A,G,T,	RP11-95M15.1	+	inside	7661	UC
chr11	128192175	128322280	rs7118191	T	C,	RP11-702B10.1	+	downstream	113452	UC
chr22	30592487	30196498	rs713875	C	G,	RP3-438O4.4	-	inside	10610	UC
chr16	23853521	23842200	rs7195232	A	G,	PRKCB	+	inside	6200	UC
chr16	23853860	23842539	rs7200798	G	A,	PRKCB	+	inside	6539	UC
chr18	46395022	48868651	rs7240004	A	G,	RP11-484L8.1	-	upstream	-33882	UC
chr15	38904546	38612345	rs72729312	G	A,	RASGRP1	-	upstream	-46771	UC
chr15	67464291	67171953	rs72743477	A	G,	RP11-342M21.2	-	upstream	-25015	UC
chr17	58018142	59940781	rs72840315	G	C,	RP11-178C3.1	+	upstream	-126	UC
chr5	40438097	40437995	rs73090828	C	A,	RP11-386E5.1	+	downstream	22859	UC
chr1	2513216	2581777	rs734999	C	G,T,	RP3-395M20.9	+	inside	218	UC
chr2	219120255	218255532	rs736730	C	T,	RP11-378A13.1	+	inside	214	UC
chr2	219120588	218255865	rs736731	A	G,	RP11-378A13.1	+	inside	547	UC
chr1	25293216	24966725	rs7414934	A	C,	RUNX3	-	upstream	-1605	UC
chr17	40514201	42362183	rs744166	A	G,	STAT3	-	inside	26311	UC
chr5	150169883	150790321	rs74973123	A	T,	SMIM3	+	inside	12376	UC
chr5	35852947	35852845	rs74991955	CTCTCTCT	CTCTCT,	IL7R	+	inside	151	UC
chr1	25292668	24966177	rs7528484	C	T,	RUNX3	-	upstream	-1057	UC
chr1	25293084	24966593	rs7536201	T	C,G,	RUNX3	-	upstream	-1473	UC
chr8	129565545	128553299	rs75370373	G	T,	LINC00824	-	inside	11379	UC
chr1	24518643	24192153	rs7552167	A	G,	IFNLR1	-	upstream	-4195	UC
chr2	61204688	60977553	rs7596362	T	C,	RNA5SP95	+	upstream	-21198	UC
chr2	61204641	60977506	rs7608697	A	C,	RNA5SP95	+	upstream	-21245	UC
chr2	61204856	60977721	rs7608910	A	G,	RNA5SP95	+	upstream	-21030	UC
chr4	106066982	105145825	rs7661349	T	A,C,	TET2	+	upstream	-49	UC
chr5	150169843	150790281	rs76767593	C	A,	SMIM3	+	inside	12336	UC
chr17	62161890	64084530	rs768188688	G	A,C,	ERN1	-	inside	46288	UC
chr9	117682077	114919797	rs7872878	G	A,C,	TNFSF8	-	inside	10797	UC
chr7	2798294	2758660	rs798494	C	A,	AC006028.11	+	upstream	-76960	UC
chr7	2760935	2721301	rs798548	T	C,	AMZ1	+	inside	41780	UC
chr7	2760609	2720975	rs798550	A	G,	AMZ1	+	inside	41454	UC
chr14	88472595	88006251	rs8005161	C	T,	GPR65	+	inside	1128	UC
chr17	62163131	64085771	rs8075137	G	C,	ERN1	-	inside	45047	UC
chr6	90958502	90248783	rs905670	G	A,	BACH2	-	inside	48124	UC
chr6	90983850	90274131	rs905671	A	T,	BACH2	-	inside	22776	UC
chr6	32430289	32462512	rs9268863	G	A,	HLA-DRB9	-	inside	10987	UC
chr6	32430289	32462512	rs9268863	A	G,	HLA-DRB9	-	inside	10987	UC
chr6	32430326	32462549	rs9268864	A	T,	HLA-DRB9	-	inside	10950	UC
chr6	32430326	32462549	rs9268864	T	A,	HLA-DRB9	-	inside	10950	UC
chr6	32577442	32609665	rs9271148	A	T,G,	HLA-DQA1	+	upstream	-18513	UC
chr6	32577442	32609665	rs9271148	T	A,G,	HLA-DQA1	+	upstream	-18513	UC
chr6	32577455	32609678	rs9271149	G	A,T,	HLA-DQA1	+	upstream	-18500	UC
chr6	32577455	32609678	rs9271149	A	G,T,	HLA-DQA1	+	upstream	-18500	UC
chr6	32577470	32609693	rs9271150	G	T,	HLA-DQA1	+	upstream	-18485	UC
chr6	32577470	32609693	rs9271150	T	G,	HLA-DQA1	+	upstream	-18485	UC
chr6	32577474	32609697	rs9271151	G	T,	HLA-DQA1	+	upstream	-18481	UC
chr6	32577474	32609697	rs9271151	T	G,	HLA-DQA1	+	upstream	-18481	UC
chr6	32577549	32609772	rs9271153	T	A,	HLA-DQA1	+	upstream	-18406	UC
chr6	32577549	32609772	rs9271153	A	T,	HLA-DQA1	+	upstream	-18406	UC
chr6	32577563	32609786	rs9271154	C	G,	HLA-DQA1	+	upstream	-18392	UC
chr6	32577563	32609786	rs9271154	G	C,	HLA-DQA1	+	upstream	-18392	UC
chr6	32577590	32609813	rs9271156	A	G,	HLA-DQA1	+	upstream	-18365	UC
chr6	32577590	32609813	rs9271156	G	A,	HLA-DQA1	+	upstream	-18365	UC
chr6	32577715	32609938	rs9271162	T	G,	HLA-DQA1	+	upstream	-18240	UC
chr6	32577715	32609938	rs9271162	G	T,	HLA-DQA1	+	upstream	-18240	UC
chr6	32577733	32609956	rs9271163	T	C,	HLA-DQA1	+	upstream	-18222	UC
chr6	32577733	32609956	rs9271163	C	T,	HLA-DQA1	+	upstream	-18222	UC
chr6	32577784	32610007	rs9271164	T	C,	HLA-DQA1	+	upstream	-18171	UC
chr6	32577784	32610007	rs9271164	C	T,	HLA-DQA1	+	upstream	-18171	UC
chr6	32577785	32610008	rs9271165	G	A,	HLA-DQA1	+	upstream	-18170	UC
chr6	32577785	32610008	rs9271165	A	G,	HLA-DQA1	+	upstream	-18170	UC
chr6	32577811	32610034	rs9271166	T	C,	HLA-DQA1	+	upstream	-18144	UC
chr6	32577811	32610034	rs9271166	C	T,	HLA-DQA1	+	upstream	-18144	UC
chr6	32577854	32610077	rs9271168	A	G,	HLA-DQA1	+	upstream	-18101	UC
chr6	32577854	32610077	rs9271168	G	A,	HLA-DQA1	+	upstream	-18101	UC
chr6	32577889	32610112	rs9271170	T	C,	HLA-DQA1	+	upstream	-18066	UC
chr6	32577889	32610112	rs9271170	C	T,	HLA-DQA1	+	upstream	-18066	UC
chr6	32577907	32610130	rs9271171	T	C,	HLA-DQA1	+	upstream	-18048	UC
chr6	32577907	32610130	rs9271171	C	T,	HLA-DQA1	+	upstream	-18048	UC
chr6	32577975	32610198	rs9271172	C	G,T,	HLA-DQA1	+	upstream	-17980	UC
chr6	32577975	32610198	rs9271172	T	C,G,	HLA-DQA1	+	upstream	-17980	UC
chr6	32577981	32610204	rs9271173	G	A,	HLA-DQA1	+	upstream	-17974	UC
chr6	32577981	32610204	rs9271173	A	G,	HLA-DQA1	+	upstream	-17974	UC
chr6	32578040	32610263	rs9271174	G	C,	HLA-DQA1	+	upstream	-17915	UC
chr6	32578040	32610263	rs9271174	C	G,	HLA-DQA1	+	upstream	-17915	UC
chr6	32578191	32610414	rs9271178	T	C,	HLA-DQA1	+	upstream	-17764	UC
chr6	32578191	32610414	rs9271178	C	T,	HLA-DQA1	+	upstream	-17764	UC
chr6	32578196	32610419	rs9271179	A	G,	HLA-DQA1	+	upstream	-17759	UC
chr6	32578196	32610419	rs9271179	G	A,	HLA-DQA1	+	upstream	-17759	UC
chr6	32578209	32610432	rs9271180	T	C,	HLA-DQA1	+	upstream	-17746	UC
chr6	32578209	32610432	rs9271180	C	T,	HLA-DQA1	+	upstream	-17746	UC
chr6	32578230	32610453	rs9271182	G	A,	HLA-DQA1	+	upstream	-17725	UC
chr6	32578230	32610453	rs9271182	A	G,	HLA-DQA1	+	upstream	-17725	UC
chr6	32578286	32610509	rs9271185	A	G,	HLA-DQA1	+	upstream	-17669	UC
chr6	32578286	32610509	rs9271185	G	A,	HLA-DQA1	+	upstream	-17669	UC
chr6	32578297	32610520	rs9271186	G	A,	HLA-DQA1	+	upstream	-17658	UC
chr6	32578297	32610520	rs9271186	A	G,	HLA-DQA1	+	upstream	-17658	UC
chr6	32578357	32610580	rs9271189	T	C,G,	HLA-DQA1	+	upstream	-17598	UC
chr6	32578357	32610580	rs9271189	C	G,T,	HLA-DQA1	+	upstream	-17598	UC
chr5	40437948	40437846	rs9292777	C	T,	RP11-386E5.1	+	downstream	22710	UC
chr6	90984035	90274316	rs943689	C	T,	BACH2	-	inside	22591	UC
chr1	160844745	160874955	rs952804	T	C,	ITLN1	-	downstream	10214	UC
chr1	160844696	160874906	rs959047	C	A,	ITLN1	-	downstream	10263	UC
chr22	39662480	39266475	rs9611131	T	A,C,	PDGFB	-	upstream	-21725	UC
chr17	58018570	59941209	rs9789060	A	G,	RP11-178C3.1	+	inside	302	UC
chr4	80938489	80017335	rs10029133	C	A,	AC097711.1	+	upstream	-62196	PS
chr8	90849305	89837077	rs10094579	C	A,	SCb-64M4.1	+	downstream	10485	PS
chr2	61126664	60899529	rs10193964	A	G,	RNU4-51P	+	upstream	-11773	PS
chr17	32579788	34252769	rs1024611	A	G,	CCL2	+	upstream	-2448	PS
chr6	90883525	90173806	rs10455168	T	C,	RP3-453I5.2	-	upstream	-56702	PS
chr11	36376021	36354471	rs10501149	G	A,	RP11-514F3.4	-	upstream	-31032	PS
chr1	67625309	67159626	rs10889661	T	A,	IL23R	+	inside	20720	PS
chr10	6112605	6070642	rs10905713	C	T,	RP11-414H17.2	-	downstream	1275	PS
chr2	204628810	203764087	rs10932019	G	A,C,	KRT18P39	-	downstream	1505	PS
chr12	6455098	6345932	rs11064145	T	A,G,	RN7SL391P	+	downstream	1379	PS
chr16	11347048	11253191	rs1111186	T	C,	SOCS1	-	downstream	2987	PS
chr16	30482494	30471173	rs11150589	T	A,C,G,	Y_RNA	+	upstream	-413	PS
chr6	111580561	111259358	rs11153277	C	A,G,	MFSD4B	+	inside	11	PS
chr11	76299649	76588605	rs11236797	C	A,	RP11-672A2.7	+	upstream	-2417	PS
chr1	25293201	24966710	rs11249212	A	G,	RUNX3	-	upstream	-1590	PS
chr1	25293237	24966746	rs11249213	G	A,	RUNX3	-	upstream	-1626	PS
chr1	25293775	24967284	rs11311495	CCCCCCCC	CCCCCC,CCCCCCC,CCCCCCCCC,	RUNX3	-	upstream	-2164	PS
chr6	31351298	31383521	rs113223977	AAAAC	,	HLA-S	-	upstream	-1234	PS
chr5	96217692	96881988	rs11375466	AA	AAA,	ERAP2	+	inside	6050	PS
chr20	30879420	32291617	rs11475041	TTTTTTTTTTTTTTTT	TTTTTTTTTTTTT,TTTTTTTTTTTTTT,TTTTTTTTTTTTTTT,TTTTTTTTTTTTTTTTT,TTTTTTTTTTTTTTTTTT,TTTTTTTTTTTTTTTTTTTTTTTT,	KIF3B	+	inside	13954	PS
chr6	31430060	31462283	rs115846244	G	A,T,	XXbac-BPG181B23.6	-	downstream	1052	PS
chr2	234156536	233247890	rs11679791	G	C,T,	SCARNA5	+	upstream	-27836	PS
chr5	131725329	132389637	rs11748193	T	A,	AC034220.3	-	upstream	-19722	PS
chr13	99966921	99314667	rs12100212	C	T,	GPR183	-	upstream	-7263	PS
chr1	200875095	200905967	rs12132298	T	C,	MROH3P	+	upstream	-11492	PS
chr1	200875242	200906114	rs12132349	T	A,	MROH3P	+	upstream	-11345	PS
chr1	206648995	206475652	rs12133684	G	A,	MIR6769B	+	downstream	850	PS
chr1	172844250	172875110	rs12136659	T	C,	AIMP1P2	-	downstream	11147	PS
chr11	128192296	128322401	rs12225641	A	T,	RP11-702B10.1	+	downstream	113573	PS
chr13	99974992	99322738	rs12232061	G	T,	GPR183	-	upstream	-15334	PS
chr2	204628328	203763605	rs12467195	A	G,	KRT18P39	-	downstream	1987	PS
chr2	204604603	203739880	rs12468949	A	G,T,	KRT18P39	-	downstream	25712	PS
chr3	5020463	4978778	rs12489120	C	A,G,T,	BHLHE40	+	upstream	-337	PS
chr4	80927001	80005847	rs12504282	C	G,T,	AC097711.1	+	upstream	-73684	PS
chr1	160840690	160870900	rs12566557	A	C,T,	CD244	-	upstream	-8046	PS
chr16	30482540	30471219	rs12598978	T	G,	Y_RNA	+	upstream	-367	PS
chr5	131971902	132636210	rs12653750	C	T,	IL13	+	upstream	-20052	PS
chr10	64441204	62681444	rs12766391	G	A,	ALDH7A1P4	-	downstream	59940	PS
chr13	40351094	39776957	rs12876235	T	G,	RNY4P14	-	downstream	8552	PS
chr20	62330439	63699086	rs1291209	T	C,G,	TNFRSF6B	+	downstream	2419	PS
chr20	62330484	63699131	rs1295810	G	A,C,	TNFRSF6B	+	downstream	2464	PS
chr22	30169436	29773447	rs131291	G	A,	UQCR10	+	downstream	6079	PS
chr6	31241002	31273225	rs13191099	A	G,	HLA-C	-	upstream	-1096	PS
chr6	31241002	31273225	rs13191099	G	A,	HLA-C	-	upstream	-1096	PS
chr6	30978717	31010940	rs13191258	C	T,	MUC22	+	inside	467	PS
chr6	30978717	31010940	rs13191258	T	C,	MUC22	+	inside	467	PS
chr6	31241109	31273332	rs13191343	C	G,T,	HLA-C	-	upstream	-1203	PS
chr6	31241109	31273332	rs13191343	T	C,G,	HLA-C	-	upstream	-1203	PS
chr6	31240771	31272994	rs13203722	T	C,	HLA-C	-	upstream	-865	PS
chr6	31240771	31272994	rs13203722	C	T,	HLA-C	-	upstream	-865	PS
chr6	31241127	31273350	rs13207315	T	C,	HLA-C	-	upstream	-1221	PS
chr6	31241127	31273350	rs13207315	C	T,	HLA-C	-	upstream	-1221	PS
chr6	31240932	31273155	rs13218306	A	C,T,	HLA-C	-	upstream	-1026	PS
chr6	31240932	31273155	rs13218306	C	A,T,	HLA-C	-	upstream	-1026	PS
chr2	102744338	102127878	rs13392285	C	A,	AC007271.3	-	downstream	54229	PS
chr2	102984279	102367819	rs1420098	T	C,	SDR42E1P5	+	upstream	-43423	PS
chr16	31006289	30994968	rs149905255	TGGTGCTAT	TGGTGCTATGGTGCTAT,	RP11-1072A3.3	-	upstream	-6699	PS
chr11	128392903	128523008	rs151213883	CC	CCC,	MIR6090	+	downstream	619	PS
chr6	90967197	90257478	rs1604831	G	A,	BACH2	-	inside	39429	PS
chr10	64397538	62637778	rs16917546	T	C,	ALDH7A1P4	-	downstream	103606	PS
chr5	40401509	40401407	rs17234657	T	G,	RP11-386E5.1	+	upstream	-13729	PS
chr15	67442596	67150258	rs17293632	C	T,	RP11-342M21.2	-	upstream	-3320	PS
chr7	26904330	26864711	rs17323934	C	G,	RPL7AP38	+	upstream	-57398	PS
chr9	4984530	4984530	rs1887428	G	C,T,	JAK2	+	inside	141	PS
chr17	62159608	64082248	rs1971298	C	G,T,	ERN1	-	inside	48570	PS
chr5	131756506	132420814	rs1981524	C	T,	AC116366.5	-	inside	5899	PS
chr5	131756532	132420840	rs1981525	T	A,C,G,	AC116366.5	-	inside	5873	PS
chr2	102764294	102147834	rs2110727	G	A,	AC007271.3	-	downstream	34273	PS
chr8	90849184	89836956	rs2189025	G	A,	SCb-64M4.1	+	downstream	10364	PS
chr10	75669190	73909432	rs2227551	G	C,T,	PLAU	+	inside	256	PS
chr10	75669319	73909561	rs2227552	C	T,	PLAU	+	inside	385	PS
chr5	131977127	132641435	rs2240032	C	G,T,	IL13	+	upstream	-14827	PS
chr20	48568055	49951518	rs2281217	C	G,	KRT18P4	+	upstream	-5226	PS
chr10	64571276	62811516	rs2295814	G	A,	RP11-436D10.3	-	upstream	-5630	PS
chr4	103485780	102564623	rs230492	A	C,G,	NFKB1	+	inside	63295	PS
chr12	56728000	56334216	rs2371494	G	A,	IL23A	+	inside	43	PS
chr8	129552856	128540610	rs2392944	C	T,	LINC00824	-	inside	24068	PS
chr5	131794298	132458606	rs2405528	G	A,	Y_RNA	+	upstream	-9540	PS
chr6	159515077	159094045	rs2451279	A	G,	RP11-13P5.1	+	upstream	-13745	PS
chr10	75669013	73909255	rs2459449	T	C,	PLAU	+	inside	79	PS
chr3	15688758	15647251	rs2470530	C	A,T,	HACL1	-	upstream	-45400	PS
chr3	15680525	15639018	rs2471809	G	A,	HACL1	-	upstream	-37167	PS
chr11	58345686	58578213	rs2510556	C	A,T,	LPXN	-	inside	6	PS
chr6	31339996	31372219	rs2523524	G	A,	RNU6-283P	+	downstream	2086	PS
chr6	31339996	31372219	rs2523524	A	G,	RNU6-283P	+	downstream	2086	PS
chr17	26137550	27810524	rs2531863	A	G,T,	NOS2	-	upstream	-10026	PS
chr17	26138052	27811026	rs2531864	A	G,	NOS2	-	upstream	-10528	PS
chr10	75617344	73857586	rs2664280	A	T,	RP11-574K11.8	+	downstream	15754	PS
chr5	96273298	96937594	rs2762	C	T,	CTD-2260A17.2	-	upstream	-1786	PS
chr17	26137250	27810224	rs2779253	G	T,	NOS2	-	upstream	-9726	PS
chr17	26137374	27810348	rs2779254	C	A,	NOS2	-	upstream	-9850	PS
chr17	26137540	27810514	rs2779255	C	T,	NOS2	-	upstream	-10016	PS
chr1	206943968	206770623	rs3024493	C	A,T,	IL10	-	inside	1870	PS
chr10	30727084	30438155	rs303448	G	T,	MAP3K8	+	inside	4219	PS
chr10	6101129	6059166	rs3118469	A	T,	IL2RA	-	inside	3158	PS
chr10	6100725	6058762	rs3134883	G	A,	IL2RA	-	inside	3562	PS
chr6	31744903	31777126	rs34442639	GGG	GG,	VWA7	-	inside	167	PS
chr1	19777150	19450656	rs34640740	CCC	CC,	RN7SL277P	+	downstream	26273	PS
chr10	64441247	62681487	rs35312803	TTTTTTTTTTTT	TTTTTTTTTTT,TTTTTTTTTTTTT,TTTTTTTTTTTTTT,	ALDH7A1P4	-	downstream	59897	PS
chr6	137999562	137678425	rs35926684	AAAAAAA	AAAAAA,	RP11-95M15.1	+	inside	5048	PS
chr7	2812632	2772998	rs35957220	C	A,G,	AC006028.11	+	upstream	-62622	PS
chr1	25293356	24966865	rs4265380	C	T,	RUNX3	-	upstream	-1745	PS
chr5	96293153	96957449	rs4360063	A	G,	Y_RNA	-	downstream	5307	PS
chr1	2513055	2581616	rs4486391	A	T,	RP3-395M20.9	+	inside	57	PS
chr4	123398148	122476993	rs45454992	A	G,	IL2	-	upstream	-20269	PS
chr1	25293829	24967338	rs4648889	G	A,T,	RUNX3	-	upstream	-2218	PS
chr1	25293941	24967450	rs4648890	G	A,	RUNX3	-	upstream	-2330	PS
chr1	25293902	24967411	rs4649040	C	G,T,	RUNX3	-	upstream	-2291	PS
chr1	160840726	160870936	rs4656948	A	G,	CD244	-	upstream	-8082	PS
chr2	61071302	60844167	rs4672409	G	A,C,	RPL21P33	+	upstream	-8092	PS
chr2	61071656	60844521	rs4672410	G	A,	RPL21P33	+	upstream	-7738	PS
chr4	80927241	80006087	rs4690134	G	C,T,	AC097711.1	+	upstream	-73444	PS
chr5	156890897	157463889	rs4704864	C	G,	CTB-109A12.1	-	upstream	-3812	PS
chr17	45698175	47620809	rs4793978	G	A,	RP11-580I16.2	-	inside	28610	PS
chr17	38023745	39867492	rs4795397	A	G,	ZPBP2	+	upstream	-671	PS
chr16	30968589	30957268	rs4889599	C	G,T,	SETD1A	+	upstream	-25	PS
chr17	62161731	64084371	rs4968608	A	T,	ERN1	-	inside	46447	PS
chr6	138038905	137717768	rs514475	A	C,	RP11-95M15.2	-	upstream	-10568	PS
chr18	51790876	54264506	rs554266689	TTTTTTTTTTTTTTTT	TTTTTTTTTTTT,TTTTTTTTTTTTT,TTTTTTTTTTTTTT,TTTTTTTTTTTTTTT,TTTTTTTTTTTTTTTTT,TTTTTTTTTTTTTTTTTT,TTTTTTTTTTTTTTTTTTT,TTTTTTTTTTTTTTTTTTTTTTT,	POLI	+	upstream	-4897	PS
chr1	200874728	200905600	rs55838263	A	G,	MROH3P	+	upstream	-11859	PS
chr11	64102948	64335476	rs574087	A	G,	CCDC88B	+	upstream	-4746	PS
chr22	39662550	39266545	rs5757584	C	G,T,	PDGFB	-	upstream	-21795	PS
chr3	18780538	18739046	rs57630709	T	A,	RAD23BP1	+	downstream	200374	PS
chr18	51811556	54285186	rs580504	C	A,	RP11-850A17.1	-	upstream	-15159	PS
chr20	30843555	32255752	rs58077174	CCCC	CCCCC,CCCCCC,	KIF3B	+	upstream	-21911	PS
chr17	62161890	64084530	rs5821422	AAAAAAAAAA	AAAAAAAA,AAAAAAAAA,AAAAAAAAAAA,	ERN1	-	inside	46288	PS
chr6	138112713	137791576	rs593098	T	C,	Y_RNA	+	downstream	7203	PS
chr6	138120145	137799008	rs605686	G	A,	Y_RNA	+	downstream	14635	PS
chr20	31340997	32753191	rs6087989	A	G,T,	DNMT3B	+	upstream	-9193	PS
chr5	158608738	159181730	rs61022929	C	,	CTB-11I22.1	+	upstream	-28190	PS
chr18	12857758	12857759	rs62097857	G	A,	STK25P1	+	upstream	-53426	PS
chr7	17198892	17159268	rs62444511	G	A,C,T,	Metazoa_SRP	+	upstream	-46383	PS
chr1	172844352	172875212	rs6425143	T	G,	AIMP1P2	-	downstream	11045	PS
chr1	172844409	172875269	rs6425145	T	A,	AIMP1P2	-	downstream	10988	PS
chr6	21438889	21438658	rs6456426	C	A,	LINC00581	-	downstream	73236	PS
chr17	54899945	56822584	rs6503766	G	A,	DGKE	+	upstream	-11514	PS
chr2	61112552	60885417	rs6545835	G	A,T,	REL	+	inside	3897	PS
chr1	67655954	67190271	rs6688383	A	G,	RNU6-586P	+	upstream	-5868	PS
chr2	204606215	203741492	rs6728441	G	A,	KRT18P39	-	downstream	24100	PS
chr3	17064893	17023401	rs6776032	C	A,	PLCL2-AS1	-	downstream	20790	PS
chr16	11085730	10991873	rs67886043	T	C,	RPL7P46	+	upstream	-35150	PS
chr5	40406130	40406028	rs6871591	T	A,	RP11-386E5.1	+	upstream	-9108	PS
chr5	40402233	40402131	rs6879283	T	C,	RP11-386E5.1	+	upstream	-13005	PS
chr5	40406050	40405948	rs6890268	A	T,	RP11-386E5.1	+	upstream	-9188	PS
chr5	40406260	40406158	rs6895021	C	A,G,	RP11-386E5.1	+	upstream	-8978	PS
chr6	21439343	21439112	rs6904446	C	A,T,	LINC00581	-	downstream	72782	PS
chr6	138002175	137681038	rs6927172	C	A,G,T,	RP11-95M15.1	+	inside	7661	PS
chr11	128192175	128322280	rs7118191	T	C,	RP11-702B10.1	+	downstream	113452	PS
chr16	23853521	23842200	rs7195232	A	G,	PRKCB	+	inside	6200	PS
chr16	23853860	23842539	rs7200798	G	A,	PRKCB	+	inside	6539	PS
chr15	38904546	38612345	rs72729312	G	A,	RASGRP1	-	upstream	-46771	PS
chr15	67464291	67171953	rs72743477	A	G,	RP11-342M21.2	-	upstream	-25015	PS
chr17	58018142	59940781	rs72840315	G	C,	RP11-178C3.1	+	upstream	-126	PS
chr12	56473808	56080024	rs7297175	T	C,	ERBB3	+	inside	168	PS
chr5	40438097	40437995	rs73090828	C	A,	RP11-386E5.1	+	downstream	22859	PS
chr1	2513216	2581777	rs734999	C	G,T,	RP3-395M20.9	+	inside	218	PS
chr6	111910689	111589486	rs73534579	C	T,	C6orf3	+	upstream	-10388	PS
chr1	25293216	24966725	rs7414934	A	C,	RUNX3	-	upstream	-1605	PS
chr17	40514201	42362183	rs744166	A	G,	STAT3	-	inside	26311	PS
chr5	150169883	150790321	rs74973123	A	T,	SMIM3	+	inside	12376	PS
chr1	25292668	24966177	rs7528484	C	T,	RUNX3	-	upstream	-1057	PS
chr1	25293084	24966593	rs7536201	T	C,G,	RUNX3	-	upstream	-1473	PS
chr8	129565545	128553299	rs75370373	G	T,	LINC00824	-	inside	11379	PS
chr1	24518643	24192153	rs7552167	A	G,	IFNLR1	-	upstream	-4195	PS
chr2	61204688	60977553	rs7596362	T	C,	RNA5SP95	+	upstream	-21198	PS
chr2	61204641	60977506	rs7608697	A	C,	RNA5SP95	+	upstream	-21245	PS
chr2	61204856	60977721	rs7608910	A	G,	RNA5SP95	+	upstream	-21030	PS
chr5	150169843	150790281	rs76767593	C	A,	SMIM3	+	inside	12336	PS
chr9	117682077	114919797	rs7872878	G	A,C,	TNFSF8	-	inside	10797	PS
chr12	56728137	56334353	rs79824801	T	C,	IL23A	+	inside	180	PS
chr7	2798294	2758660	rs798494	C	A,	AC006028.11	+	upstream	-76960	PS
chr13	40351064	39776927	rs7986796	G	T,	RNY4P14	-	downstream	8582	PS
chr13	40350912	39776775	rs7993214	T	C,G,	RNY4P14	-	downstream	8734	PS
chr14	88472595	88006251	rs8005161	C	T,	GPR65	+	inside	1128	PS
chr12	56727705	56333921	rs80317430	G	A,	PAN2	-	inside	131	PS
chr17	62163131	64085771	rs8075137	G	C,	ERN1	-	inside	45047	PS
chr6	90958502	90248783	rs905670	G	A,	BACH2	-	inside	48124	PS
chr6	90983850	90274131	rs905671	A	T,	BACH2	-	inside	22776	PS
chr6	31240939	31273162	rs9264683	T	A,	HLA-C	-	upstream	-1033	PS
chr6	31240939	31273162	rs9264683	A	T,	HLA-C	-	upstream	-1033	PS
chr5	40437948	40437846	rs9292777	C	T,	RP11-386E5.1	+	downstream	22710	PS
chr6	111434910	111113707	rs9384787	T	A,	RNU6-960P	-	upstream	-22376	PS
chr6	90984035	90274316	rs943689	C	T,	BACH2	-	inside	22591	PS
chr13	45343590	44769454	rs9526002	A	G,	LINC00330	-	downstream	40175	PS
chr1	160844745	160874955	rs952804	T	C,	ITLN1	-	downstream	10214	PS
chr1	160844696	160874906	rs959047	C	A,	ITLN1	-	downstream	10263	PS
chr22	39662480	39266475	rs9611131	T	A,C,	PDGFB	-	upstream	-21725	PS
chr17	58018570	59941209	rs9789060	A	G,	RP11-178C3.1	+	inside	302	PS

## Sheet: Disease info for BATF SNPs
chr	coordinate_hg19	coordinate_hg38	rsID	ref	alts	nearest_gene	gene_strand	SNP_position	distance_to_gene	Disease Association
chr4	80938489	80017335	rs10029133	C	A,	AC097711.1	+	upstream	-62196	AS
chr5	40575839	40575737	rs10075020	T	A,C,	SNORA63	+	upstream	-79225	AS
chr8	90849305	89837077	rs10094579	C	A,	SCb-64M4.1	+	downstream	10485	AS
chr17	32579788	34252769	rs1024611	A	G,	CCL2	+	upstream	-2448	AS
chr17	40529835	42377817	rs1026916	A	G,	STAT3	-	inside	10677	AS
chr5	40490790	40490688	rs10440635	G	A,	RP11-386E5.1	+	downstream	75552	AS
chr6	90883525	90173806	rs10455168	T	C,	RP3-453I5.2	-	upstream	-56702	AS
chr6	20631011	20630780	rs10484633	T	C,	RP3-348I23.3	-	downstream	92874	AS
chr5	141489668	142110103	rs10569192	CGGCCGGCCGG	CGGCCGG,	NDFIP1	+	inside	1599	AS
chr10	35484949	35196021	rs1057108	T	G,	RP11-324I22.3	+	upstream	-14394	AS
chr5	40489386	40489284	rs10713117	AAAAAAAAA	AAAAAAA,AAAAAAAA,AAAAAAAAAA,	RP11-386E5.1	+	downstream	74148	AS
chr10	64374360	62614600	rs10822036	G	A,	ALDH7A1P4	-	downstream	126784	AS
chr10	6112605	6070642	rs10905713	C	T,	RP11-414H17.2	-	downstream	1275	AS
chr10	6114856	6072893	rs10905718	A	G,	RP11-414H17.2	-	upstream	-976	AS
chr2	204628810	203764087	rs10932019	G	A,C,	KRT18P39	-	downstream	1505	AS
chr7	17206756	17167132	rs10950648	T	C,	Metazoa_SRP	+	upstream	-38519	AS
chr12	6455098	6345932	rs11064145	T	A,G,	RN7SL391P	+	downstream	1379	AS
chr10	75669013	73909255	rs111307659	T	,	PLAU	+	inside	79	AS
chr16	30482494	30471173	rs11150589	T	A,C,G,	Y_RNA	+	upstream	-413	AS
chr5	40578922	40578820	rs1122433	T	A,C,	SNORA63	+	upstream	-76142	AS
chr1	200894935	200925807	rs11589638	G	A,	RNU6-704P	-	downstream	7639	AS
chr16	11319357	11225500	rs11649613	C	T,	HNRNPCP4	+	upstream	-17152	AS
chr2	234156536	233247890	rs11679791	G	C,T,	SCARNA5	+	upstream	-27836	AS
chr2	65663936	65436802	rs11694714	C	T,	AC074391.1	+	inside	92	AS
chr5	96345066	97009362	rs1174985032	A	G,	Y_RNA	-	upstream	-46606	AS
chr7	17208343	17168719	rs11766622	G	C,	Metazoa_SRP	+	upstream	-36932	AS
chr6	90963614	90253895	rs1183901103	A	T,	BACH2	-	inside	43012	AS
chr20	30879420	32291617	rs1201612924	A	,	KIF3B	+	inside	13954	AS
chr1	200875095	200905967	rs12132298	T	C,	MROH3P	+	upstream	-11492	AS
chr1	200875242	200906114	rs12132349	T	A,	MROH3P	+	upstream	-11345	AS
chr1	172844250	172875110	rs12136659	T	C,	AIMP1P2	-	downstream	11147	AS
chr13	99974992	99322738	rs12232061	G	T,	GPR183	-	upstream	-15334	AS
chr2	204628328	203763605	rs12467195	A	G,	KRT18P39	-	downstream	1987	AS
chr2	204604603	203739880	rs12468949	A	G,T,	KRT18P39	-	downstream	25712	AS
chr16	30482540	30471219	rs12598978	T	G,	Y_RNA	+	upstream	-367	AS
chr5	141489853	142110288	rs12653848	C	T,	NDFIP1	+	inside	1784	AS
chr5	141489921	142110356	rs12653866	C	T,	NDFIP1	+	inside	1852	AS
chr5	141490091	142110526	rs12656877	T	A,C,	NDFIP1	+	inside	2022	AS
chr16	30482803	30471482	rs12716977	T	A,C,	Y_RNA	+	upstream	-104	AS
chr10	64441204	62681444	rs12766391	G	A,	ALDH7A1P4	-	downstream	59940	AS
chr6	167461965	167048477	rs13208636	T	G,	RP11-517H2.6	+	inside	49073	AS
chr5	96293816	96958112	rs1363974	A	G,	Y_RNA	-	downstream	4644	AS
chr5	40497604	40497502	rs1373867798	G	,	RP11-386E5.1	+	downstream	82366	AS
chr5	40502932	40502830	rs1382266301	A	,	RP11-386E5.1	+	downstream	87694	AS
chr5	96217692	96881988	rs1401555880	G	A,	ERAP2	+	inside	6050	AS
chr2	103035044	102418584	rs1420106	A	G,	IL18RAP	+	upstream	-104	AS
chr5	40502932	40502830	rs1553575	A	C,G,T,	RP11-386E5.1	+	downstream	87694	AS
chr16	31006289	30994968	rs1555494108	AG	TA,	RP11-1072A3.3	-	upstream	-6699	AS
chr22	39663154	39267149	rs1555926203	CC	G,	PDGFB	-	upstream	-22399	AS
chr13	100004892	99352638	rs1566517629	T	A,	MIR623	+	upstream	-3492	AS
chr4	103506444	102585287	rs1598859	T	C,	AF224669.3	+	upstream	-77323	AS
chr6	90967197	90257478	rs1604831	G	A,	BACH2	-	inside	39429	AS
chr10	64397538	62637778	rs16917546	T	C,	ALDH7A1P4	-	downstream	103606	AS
chr4	103448903	102527746	rs170731	T	A,	NFKB1	+	inside	26418	AS
chr5	40401509	40401407	rs17234657	T	G,	RP11-386E5.1	+	upstream	-13729	AS
chr15	67442596	67150258	rs17293632	C	T,	RP11-342M21.2	-	upstream	-3320	AS
chr1	206959527	206786182	rs17351243	G	A,	IL19	+	upstream	-12687	AS
chr13	49604247	49030111	rs1928109	A	G,	RAD17P2	-	downstream	16682	AS
chr17	62159608	64082248	rs1971298	C	G,T,	ERN1	-	inside	48570	AS
chr1	2514575	2583136	rs2094074	C	G,T,	RP3-395M20.9	+	inside	1577	AS
chr2	102764294	102147834	rs2110727	G	A,	AC007271.3	-	downstream	34273	AS
chr2	103052206	102435746	rs2110734	C	T,	AC007278.2	+	downstream	1790	AS
chr1	172863948	172894808	rs2157453	G	A,	AIMP1P2	-	upstream	-8551	AS
chr1	172863992	172894852	rs2157454	G	A,C,	AIMP1P2	-	upstream	-8595	AS
chr1	172864183	172895043	rs2187892	G	A,	AIMP1P2	-	upstream	-8786	AS
chr8	90849184	89836956	rs2189025	G	A,	SCb-64M4.1	+	downstream	10364	AS
chr10	75669190	73909432	rs2227551	G	C,T,	PLAU	+	inside	256	AS
chr2	234181848	233273202	rs2289474	C	T,	SCARNA5	+	upstream	-2524	AS
chr4	103484615	102563458	rs230491	T	A,C,	NFKB1	+	inside	62130	AS
chr4	103485780	102564623	rs230492	A	C,G,	NFKB1	+	inside	63295	AS
chr4	103481561	102560404	rs230504	T	C,	NFKB1	+	inside	59076	AS
chr4	103478265	102557108	rs230509	G	A,	NFKB1	+	inside	55780	AS
chr4	103449041	102527884	rs230534	T	C,	NFKB1	+	inside	26556	AS
chr4	103448582	102527425	rs230535	A	C,	NFKB1	+	inside	26097	AS
chr5	96293929	96958225	rs2351010	G	A,T,	Y_RNA	-	downstream	4531	AS
chr10	75669013	73909255	rs2459449	T	C,	PLAU	+	inside	79	AS
chr11	58345686	58578213	rs2510556	C	A,T,	LPXN	-	inside	6	AS
chr8	129253171	128240925	rs28391197	T	C,	RN7SKP226	+	downstream	20422	AS
chr8	129253175	128240929	rs28552726	T	C,	RN7SKP226	+	downstream	20426	AS
chr22	39663150	39267145	rs34698021	CCCC	CCC,	PDGFB	-	upstream	-22395	AS
chr22	39663154	39267149	rs34698021	CCCC	CCC,	PDGFB	-	upstream	-22399	AS
chr2	234143048	233234402	rs34701569	C	A,G,	ATG16L1	+	inside	24352	AS
chr22	39663154	39267149	rs35294575	C	G,	PDGFB	-	upstream	-22399	AS
chr10	64441247	62681487	rs35312803	TTTTTTTTTTTT	TTTTTTTTTTT,TTTTTTTTTTTTT,TTTTTTTTTTTTTT,	ALDH7A1P4	-	downstream	59897	AS
chr6	137999562	137678425	rs35382826	GGG	GG,	RP11-95M15.1	+	inside	5048	AS
chr5	40503134	40503032	rs35571054		G,	RP11-386E5.1	+	downstream	87896	AS
chr10	64403424	62643664	rs35826682	CCCCCC	CCCCCCC,CCCCCCCC,	ALDH7A1P4	-	downstream	97720	AS
chr7	2812632	2772998	rs35957220	C	A,G,	AC006028.11	+	upstream	-62622	AS
chr17	62160044	64082684	rs3744284	T	C,	ERN1	-	inside	48134	AS
chr2	28619340	28396473	rs3833576	TTTTTT	TTTTTTT,	RP11-373D23.2	+	upstream	-341	AS
chr2	182062056	181197329	rs4233790	A	C,T,	AC068196.1	-	upstream	-91362	AS
chr5	40497604	40497502	rs4286721	G	A,	RP11-386E5.1	+	downstream	82366	AS
chr10	35422506	35133578	rs4294520	C	T,	RNU7-77P	+	upstream	-1864	AS
chr5	96293153	96957449	rs4360063	A	G,	Y_RNA	-	downstream	5307	AS
chr2	182061996	181197269	rs4666716	G	A,	AC068196.1	-	upstream	-91302	AS
chr2	182062284	181197557	rs4666717	A	G,	AC068196.1	-	upstream	-91590	AS
chr2	182062281	181197554	rs4667135	C	T,	AC068196.1	-	upstream	-91587	AS
chr2	204605487	203740764	rs4673260	C	T,	KRT18P39	-	downstream	24828	AS
chr2	204605455	203740732	rs4675365	A	G,T,	KRT18P39	-	downstream	24860	AS
chr17	45698175	47620809	rs4793978	G	A,	RP11-580I16.2	-	inside	28610	AS
chr17	38023745	39867492	rs4795397	A	G,	ZPBP2	+	upstream	-671	AS
chr2	102983247	102366787	rs4851569	C	A,	SDR42E1P5	+	upstream	-44455	AS
chr1	172865492	172896352	rs4916285	A	G,T,	AIMP1P2	-	upstream	-10095	AS
chr1	200874728	200905600	rs55838263	A	G,	MROH3P	+	upstream	-11859	AS
chr5	40433227	40433125	rs56309786	C	T,	RP11-386E5.1	+	downstream	17989	AS
chr22	39662550	39266545	rs5757584	C	G,T,	PDGFB	-	upstream	-21795	AS
chr3	18780538	18739046	rs57630709	T	A,	RAD23BP1	+	downstream	200374	AS
chr20	30843555	32255752	rs58077174	CCCC	CCCCC,CCCCCC,	KIF3B	+	upstream	-21911	AS
chr18	67553197	69885961	rs5825977	ACA	A,ACACA,	CD226	-	inside	75841	AS
chr11	65663547	65896076	rs585557	A	G,	FOSL1	-	inside	4496	AS
chr6	138195402	137874265	rs598493	T	C,	RP11-356I2.4	-	upstream	-6033	AS
chr22	45714937	45319056	rs6006984	T	A,C,	FAM118A	+	inside	10089	AS
chr20	30870339	32282536	rs6119232	T	A,C,	KIF3B	+	inside	4873	AS
chr10	6094697	6052734	rs61839660	C	T,	IL2RA	-	inside	9590	AS
chr18	12857758	12857759	rs62097857	G	A,	STK25P1	+	upstream	-53426	AS
chr6	90976609	90266890	rs62408233	G	A,	BACH2	-	inside	30017	AS
chr7	17198892	17159268	rs62444511	G	A,C,T,	Metazoa_SRP	+	upstream	-46383	AS
chr1	172844352	172875212	rs6425143	T	G,	AIMP1P2	-	downstream	11045	AS
chr1	172844409	172875269	rs6425145	T	A,	AIMP1P2	-	downstream	10988	AS
chr6	138195693	137874556	rs643177	T	C,	RP11-356I2.4	-	upstream	-6324	AS
chr6	21438889	21438658	rs6456426	C	A,	LINC00581	-	downstream	73236	AS
chr9	117568766	114806486	rs6478109	A	G,	TNFSF15	-	upstream	-361	AS
chr17	54899945	56822584	rs6503766	G	A,	DGKE	+	upstream	-11514	AS
chr17	54900047	56822686	rs6503767	C	A,T,	DGKE	+	upstream	-11412	AS
chr5	141489027	142109462	rs6580223	G	T,	NDFIP1	+	inside	958	AS
chr5	141489306	142109741	rs6580224	A	G,T,	NDFIP1	+	inside	1237	AS
chr5	141489381	142109816	rs6580225	G	C,	NDFIP1	+	inside	1312	AS
chr2	204606215	203741492	rs6728441	G	A,	KRT18P39	-	downstream	24100	AS
chr2	103052995	102436535	rs6746271	G	A,C,	AC007278.3	+	upstream	-2177	AS
chr5	40433576	40433474	rs6878213	C	T,	RP11-386E5.1	+	downstream	18338	AS
chr5	40433552	40433450	rs6878370	G	A,	RP11-386E5.1	+	downstream	18314	AS
chr5	40402233	40402131	rs6879283	T	C,	RP11-386E5.1	+	upstream	-13005	AS
chr6	21439343	21439112	rs6904446	C	A,T,	LINC00581	-	downstream	72782	AS
chr6	138002175	137681038	rs6927172	C	A,G,T,	RP11-95M15.1	+	inside	7661	AS
chr7	28172732	28133113	rs702814	C	T,	RNU6-979P	-	upstream	-14895	AS
chr16	23853521	23842200	rs7195232	A	G,	PRKCB	+	inside	6200	AS
chr16	23853860	23842539	rs7200798	G	A,	PRKCB	+	inside	6539	AS
chr17	45737701	47660335	rs7219303	A	C,G,	KPNB1	+	inside	10860	AS
chr17	58018142	59940781	rs72840315	G	C,	RP11-178C3.1	+	upstream	-126	AS
chr6	128293932	127972787	rs72975913	C	A,	THEMIS	-	upstream	-54157	AS
chr6	128294055	127972910	rs72975916	C	T,	THEMIS	-	upstream	-54280	AS
chr11	128342944	128473049	rs73029056	G	A,	MIR6090	+	upstream	-49340	AS
chr5	40438097	40437995	rs73090828	C	A,	RP11-386E5.1	+	downstream	22859	AS
chr5	150169883	150790321	rs74973123	A	T,	SMIM3	+	inside	12376	AS
chr1	172862380	172893240	rs7527462	C	G,	AIMP1P2	-	upstream	-6983	AS
chr8	129565545	128553299	rs75370373	G	T,	LINC00824	-	inside	11379	AS
chr1	24518643	24192153	rs7552167	A	G,	IFNLR1	-	upstream	-4195	AS
chr2	61204688	60977553	rs7596362	T	C,	RNA5SP95	+	upstream	-21198	AS
chr2	61204641	60977506	rs7608697	A	C,	RNA5SP95	+	upstream	-21245	AS
chr2	61204856	60977721	rs7608910	A	G,	RNA5SP95	+	upstream	-21030	AS
chr5	150169843	150790281	rs76767593	C	A,	SMIM3	+	inside	12336	AS
chr5	96293006	96957302	rs7716222	C	A,	Y_RNA	-	downstream	5454	AS
chr5	40486896	40486794	rs7720838	G	T,	RP11-386E5.1	+	downstream	71658	AS
chr5	40487270	40487168	rs7725052	C	T,	RP11-386E5.1	+	downstream	72032	AS
chr5	40436698	40436596	rs7734434	C	T,	RP11-386E5.1	+	downstream	21460	AS
chr2	43786818	43559679	rs77552263	G	A,	THADA	-	inside	36366	AS
chr9	117569046	114806766	rs7848647	T	C,	TNFSF15	-	upstream	-641	AS
chr9	117682077	114919797	rs7872878	G	A,C,	TNFSF8	-	inside	10797	AS
chr10	82253701	80493945	rs7900536	C	A,T,	TSPAN14	+	inside	39780	AS
chr7	2798294	2758660	rs798494	C	A,	AC006028.11	+	upstream	-76960	AS
chr7	2797267	2757633	rs798495	T	C,	AC006028.11	+	upstream	-77987	AS
chr14	88472595	88006251	rs8005161	C	T,	GPR65	+	inside	1128	AS
chr16	31006289	30994968	rs8058753	G	A,	RP11-1072A3.3	-	upstream	-6699	AS
chr17	40495390	42343372	rs8072391	G	A,T,	STAT3	-	inside	45122	AS
chr17	62163131	64085771	rs8075137	G	C,	ERN1	-	inside	45047	AS
chr10	35440581	35151653	rs878264	T	C,	ATP6V1G1P4	+	upstream	-6652	AS
chr17	62163015	64085655	rs880069	C	T,	ERN1	-	inside	45163	AS
chr6	90983850	90274131	rs905671	A	T,	BACH2	-	inside	22776	AS
chr5	40490609	40490507	rs9283753	C	T,	RP11-386E5.1	+	downstream	75371	AS
chr1	172862234	172893094	rs9286879	A	G,	AIMP1P2	-	upstream	-6837	AS
chr5	40437948	40437846	rs9292777	C	T,	RP11-386E5.1	+	downstream	22710	AS
chr5	40578557	40578455	rs9292781	A	G,	SNORA63	+	upstream	-76507	AS
chr6	90984035	90274316	rs943689	C	T,	BACH2	-	inside	22591	AS
chr6	128293506	127972361	rs9482850	C	G,T,	THEMIS	-	upstream	-53731	AS
chr6	128293634	127972489	rs9482851	C	T,	THEMIS	-	upstream	-53859	AS
chr13	99952290	99300036	rs9557194	A	G,	GPR183	-	inside	7368	AS
chr22	39662480	39266475	rs9611131	T	A,C,	PDGFB	-	upstream	-21725	AS
chr17	58018570	59941209	rs9789060	A	G,	RP11-178C3.1	+	inside	302	AS
chr2	204587269	203722546	rs10515944	C	A,	CD28	+	inside	16072	CD
chr8	129264060	128251814	rs10808568	A	C,	RN7SKP226	+	downstream	31311	CD
chr2	204717713	203852990	rs11571293	G	A,T,	CTLA4	+	upstream	-14795	CD
chr2	204799102	203934379	rs11571306	C	T,	ICOS	+	upstream	-2368	CD
chr1	200894935	200925807	rs11589638	G	A,	RNU6-704P	-	downstream	7639	CD
chr1	200875095	200905967	rs12132298	T	C,	MROH3P	+	upstream	-11492	CD
chr1	200875242	200906114	rs12132349	T	A,	MROH3P	+	upstream	-11345	CD
chr1	172844250	172875110	rs12136659	T	C,	AIMP1P2	-	downstream	11147	CD
chr3	188109766	188391978	rs12485704	C	T,	LPP-AS1	-	downstream	176687	CD
chr3	188121019	188403231	rs12634152	C	T,	LPP-AS1	-	downstream	165434	CD
chr3	169477506	169759718	rs12638862	A	G,	Telomerase-vert	-	downstream	5328	CD
chr2	204596729	203732006	rs13390252	A	G,	CD28	+	inside	25532	CD
chr3	169476991	169759203	rs1418746237	GAC	,	Telomerase-vert	-	downstream	5843	CD
chr2	103035044	102418584	rs1420106	A	G,	IL18RAP	+	upstream	-104	CD
chr3	169476991	169759203	rs1438095585	C	,	Telomerase-vert	-	downstream	5843	CD
chr2	204602929	203738206	rs17533727	G	C,	KRT18P39	-	downstream	27386	CD
chr2	204602153	203737430	rs200544011	C	G,T,	KRT18P39	-	downstream	28162	CD
chr3	69262141	69212990	rs201081056	TG	,	LMOD3	-	upstream	-89959	CD
chr3	46376501	46335010	rs2040390	C	T,	CCR2	+	upstream	-18723	CD
chr13	50804716	50230580	rs2066656	T	C,	ST13P4	+	downstream	58492	CD
chr2	103052206	102435746	rs2110734	C	T,	AC007278.2	+	downstream	1790	CD
chr2	68616085	68388953	rs2120334	C	A,G,T,	AC015969.3	-	upstream	-23370	CD
chr1	172863948	172894808	rs2157453	G	A,	AIMP1P2	-	upstream	-8551	CD
chr1	172863992	172894852	rs2157454	G	A,C,	AIMP1P2	-	upstream	-8595	CD
chr1	172864183	172895043	rs2187892	G	A,	AIMP1P2	-	upstream	-8786	CD
chr13	50801844	50227708	rs2703080	A	G,	ST13P4	+	downstream	55620	CD
chr2	204594512	203729789	rs3116496	T	C,	CD28	+	inside	23315	CD
chr2	204595519	203730796	rs3116497	T	C,	CD28	+	inside	24322	CD
chr3	69262141	69212990	rs34646203	TG	CT,	LMOD3	-	upstream	-89959	CD
chr6	137999562	137678425	rs35382826	GGG	GG,	RP11-95M15.1	+	inside	5048	CD
chr6	32590364	32622587	rs369628648	C	CC,,	HLA-DQA1	+	upstream	-5591	CD
chr6	32590364	32622587	rs369628648	CC	,	HLA-DQA1	+	upstream	-5591	CD
chr7	37406370	37366767	rs386712238	TC	AA,	RPS10P14	+	upstream	-8754	CD
chr3	69254120	69204969	rs4075188	G	A,	LMOD3	-	upstream	-81938	CD
chr1	172865492	172896352	rs4916285	A	G,T,	AIMP1P2	-	upstream	-10095	CD
chr1	200874728	200905600	rs55838263	A	G,	MROH3P	+	upstream	-11859	CD
chr2	204798402	203933679	rs56324422	A	G,	ICOS	+	upstream	-3068	CD
chr7	37382465	37342861	rs60600003	T	C,G,	RNU6-565P	+	upstream	-8281	CD
chr1	172844352	172875212	rs6425143	T	G,	AIMP1P2	-	downstream	11045	CD
chr1	172844409	172875269	rs6425145	T	A,	AIMP1P2	-	downstream	10988	CD
chr3	46341335	46299844	rs6441958	C	A,T,	UQCRC2P1	-	downstream	12077	CD
chr6	32590364	32622587	rs66500466	CC	C,T,	HLA-DQA1	+	upstream	-5591	CD
chr6	32590364	32622587	rs66500466	C	CC,T,	HLA-DQA1	+	upstream	-5591	CD
chr6	32590364	32622587	rs66500466	T	CC,C,	HLA-DQA1	+	upstream	-5591	CD
chr2	103052995	102436535	rs6746271	G	A,C,	AC007278.3	+	upstream	-2177	CD
chr3	69253455	69204304	rs6776027	T	C,	LMOD3	-	upstream	-81273	CD
chr3	69253656	69204505	rs6776243	T	C,	LMOD3	-	upstream	-81474	CD
chr3	69253021	69203870	rs6781739	G	A,	LMOD3	-	upstream	-80839	CD
chr3	69253632	69204481	rs6784841	G	A,	LMOD3	-	upstream	-81450	CD
chr3	69254053	69204902	rs6785253	G	T,	LMOD3	-	upstream	-81871	CD
chr3	69252899	69203748	rs6806528	C	T,	LMOD3	-	upstream	-80717	CD
chr6	32590364	32622587	rs6914950	C	T,	HLA-DQA1	+	upstream	-5591	CD
chr6	138002175	137681038	rs6927172	C	A,G,T,	RP11-95M15.1	+	inside	7661	CD
chr2	204595220	203730497	rs72932400	C	A,	CD28	+	inside	24023	CD
chr3	69262140	69212989	rs73097719	T	C,	LMOD3	-	upstream	-89958	CD
chr3	69262141	69212990	rs73097720	G	C,T,	LMOD3	-	upstream	-89959	CD
chr3	46402018	46360527	rs743660	G	A,	CCR2	+	inside	6794	CD
chr1	172862380	172893240	rs7527462	C	G,	AIMP1P2	-	upstream	-6983	CD
chr7	37406369	37366766	rs75758836	T	A,	RPS10P14	+	upstream	-8755	CD
chr2	61204688	60977553	rs7596362	T	C,	RNA5SP95	+	upstream	-21198	CD
chr2	61204641	60977506	rs7608697	A	C,	RNA5SP95	+	upstream	-21245	CD
chr2	61204856	60977721	rs7608910	A	G,	RNA5SP95	+	upstream	-21030	CD
chr7	37406370	37366767	rs77615103	C	A,	RPS10P14	+	upstream	-8754	CD
chr7	37403192	37363589	rs77801025	G	A,	RPS10P14	+	upstream	-11932	CD
chr7	37403647	37364044	rs77972791	A	G,	RPS10P14	+	upstream	-11477	CD
chr3	169476991	169759203	rs78092337	C	A,	Telomerase-vert	-	downstream	5843	CD
chr7	37406443	37366840	rs80067358	G	C,	RPS10P14	+	upstream	-8681	CD
chr1	172862234	172893094	rs9286879	A	G,	AIMP1P2	-	upstream	-6837	CD
chr10	6390450	6348488	rs947474	G	A,	RP11-563J2.3	+	upstream	-1827	CD
chr8	129264589	128252343	rs9792269	A	C,G,	RN7SKP226	+	downstream	31840	CD
chr4	80938489	80017335	rs10029133	C	A,	AC097711.1	+	upstream	-62196	CR
chr5	40575839	40575737	rs10075020	T	A,C,	SNORA63	+	upstream	-79225	CR
chr8	90849305	89837077	rs10094579	C	A,	SCb-64M4.1	+	downstream	10485	CR
chr17	32579788	34252769	rs1024611	A	G,	CCL2	+	upstream	-2448	CR
chr17	40529835	42377817	rs1026916	A	G,	STAT3	-	inside	10677	CR
chr7	28246989	28207370	rs10272155	A	G,	JAZF1	-	upstream	-26628	CR
chr6	90883525	90173806	rs10455168	T	C,	RP3-453I5.2	-	upstream	-56702	CR
chr6	20631011	20630780	rs10484633	T	C,	RP3-348I23.3	-	downstream	92874	CR
chr5	141489668	142110103	rs10569192	CGGCCGGCCGG	CGGCCGG,	NDFIP1	+	inside	1599	CR
chr1	19785911	19459417	rs10799814	G	A,	CAPZB	-	inside	26121	CR
chr10	64374360	62614600	rs10822036	G	A,	ALDH7A1P4	-	downstream	126784	CR
chr1	67625309	67159626	rs10889661	T	A,	IL23R	+	inside	20720	CR
chr10	6112605	6070642	rs10905713	C	T,	RP11-414H17.2	-	downstream	1275	CR
chr10	6114856	6072893	rs10905718	A	G,	RP11-414H17.2	-	upstream	-976	CR
chr2	204628810	203764087	rs10932019	G	A,C,	KRT18P39	-	downstream	1505	CR
chr7	17206756	17167132	rs10950648	T	C,	Metazoa_SRP	+	upstream	-38519	CR
chr12	6455098	6345932	rs11064145	T	A,G,	RN7SL391P	+	downstream	1379	CR
chr16	11347048	11253191	rs1111186	T	C,	SOCS1	-	downstream	2987	CR
chr10	75669013	73909255	rs111307659	T	,	PLAU	+	inside	79	CR
chr16	30482494	30471173	rs11150589	T	A,C,G,	Y_RNA	+	upstream	-413	CR
chr5	40578922	40578820	rs1122433	T	A,C,	SNORA63	+	upstream	-76142	CR
chr8	27238052	27380535	rs11302919	TTTTTTTTTT	TTTTTTTT,TTTTTTTTT,TTTTTTTTTTT,	MIR6842	+	upstream	-52834	CR
chr10	60042856	58283096	rs11335426	AA	A,	CISD1	+	inside	14039	CR
chr1	67631423	67165740	rs11465753	T	C,	IL23R	+	inside	26834	CR
chr1	67631431	67165748	rs11465754	A	G,	IL23R	+	inside	26842	CR
chr1	200894935	200925807	rs11589638	G	A,	RNU6-704P	-	downstream	7639	CR
chr16	11319357	11225500	rs11649613	C	T,	HNRNPCP4	+	upstream	-17152	CR
chr2	234156536	233247890	rs11679791	G	C,T,	SCARNA5	+	upstream	-27836	CR
chr2	219149163	218284440	rs11692780	A	G,	TMBIM1	-	inside	8145	CR
chr2	65663936	65436802	rs11694714	C	T,	AC074391.1	+	inside	92	CR
chr7	17208343	17168719	rs11766622	G	C,	Metazoa_SRP	+	upstream	-36932	CR
chr6	90963614	90253895	rs1183901103	A	T,	BACH2	-	inside	43012	CR
chr4	123117201	122196046	rs11941093	A	T,	KIAA1109	+	inside	43714	CR
chr20	30879420	32291617	rs1201612924	A	,	KIF3B	+	inside	13954	CR
chr1	200875095	200905967	rs12132298	T	C,	MROH3P	+	upstream	-11492	CR
chr1	200875242	200906114	rs12132349	T	A,	MROH3P	+	upstream	-11345	CR
chr1	172844250	172875110	rs12136659	T	C,	AIMP1P2	-	downstream	11147	CR
chr13	99974992	99322738	rs12232061	G	T,	GPR183	-	upstream	-15334	CR
chr1	67656931	67191248	rs12401432	C	G,	RNU6-586P	+	upstream	-4891	CR
chr2	204628328	203763605	rs12467195	A	G,	KRT18P39	-	downstream	1987	CR
chr2	204604603	203739880	rs12468949	A	G,T,	KRT18P39	-	downstream	25712	CR
chr10	81045280	79285523	rs1250568	T	C,	PPIF	+	upstream	-61945	CR
chr5	40280076	40279974	rs12514517	G	A,	RNU1-150P	+	downstream	10417	CR
chr16	30482540	30471219	rs12598978	T	G,	Y_RNA	+	upstream	-367	CR
chr5	141489853	142110288	rs12653848	C	T,	NDFIP1	+	inside	1784	CR
chr5	141489921	142110356	rs12653866	C	T,	NDFIP1	+	inside	1852	CR
chr5	141490091	142110526	rs12656877	T	A,C,	NDFIP1	+	inside	2022	CR
chr16	30482803	30471482	rs12716977	T	A,C,	Y_RNA	+	upstream	-104	CR
chr10	64441204	62681444	rs12766391	G	A,	ALDH7A1P4	-	downstream	59940	CR
chr6	167461965	167048477	rs13208636	T	G,	RP11-517H2.6	+	inside	49073	CR
chr5	96293816	96958112	rs1363974	A	G,	Y_RNA	-	downstream	4644	CR
chr10	81045280	79285523	rs1373481062	TTT	TT,	PPIF	+	upstream	-61945	CR
chr5	40497604	40497502	rs1373867798	G	,	RP11-386E5.1	+	downstream	82366	CR
chr5	40502932	40502830	rs1382266301	A	,	RP11-386E5.1	+	downstream	87694	CR
chr1	19786528	19460034	rs139962732	AAGTGAA	AA,AAGTGAAGTGAA,	CAPZB	-	inside	25504	CR
chr5	96217692	96881988	rs1401555880	G	A,	ERAP2	+	inside	6050	CR
chr2	103035044	102418584	rs1420106	A	G,	IL18RAP	+	upstream	-104	CR
chr5	40280202	40280100	rs1445011	T	C,G,	RNU1-150P	+	downstream	10543	CR
chr7	50304461	50264865	rs1456896	C	T,	AC020743.4	-	downstream	10756	CR
chr1	120531133	119988510	rs1493698	T	C,	RP5-1042I8.7	-	upstream	-77898	CR
chr5	40502932	40502830	rs1553575	A	C,G,T,	RP11-386E5.1	+	downstream	87694	CR
chr16	31006289	30994968	rs1555494108	AG	TA,	RP11-1072A3.3	-	upstream	-6699	CR
chr22	39663154	39267149	rs1555926203	CC	G,	PDGFB	-	upstream	-22399	CR
chr13	100004892	99352638	rs1566517629	T	A,	MIR623	+	upstream	-3492	CR
chr4	103506444	102585287	rs1598859	T	C,	AF224669.3	+	upstream	-77323	CR
chr6	90967197	90257478	rs1604831	G	A,	BACH2	-	inside	39429	CR
chr10	64397538	62637778	rs16917546	T	C,	ALDH7A1P4	-	downstream	103606	CR
chr13	40833012	40258875	rs17061048	T	A,	RNY3P9	+	downstream	32049	CR
chr4	103448903	102527746	rs170731	T	A,	NFKB1	+	inside	26418	CR
chr5	40401509	40401407	rs17234657	T	G,	RP11-386E5.1	+	upstream	-13729	CR
chr15	67442596	67150258	rs17293632	C	T,	RP11-342M21.2	-	upstream	-3320	CR
chr21	16809911	15437592	rs1736140	T	A,C,	CYCSP42	-	downstream	53174	CR
chr21	16810394	15438075	rs1736142	G	A,	CYCSP42	-	downstream	52691	CR
chr21	16810697	15438378	rs1736143	T	C,	CYCSP42	-	downstream	52388	CR
chr2	160777188	159920677	rs1877193	C	T,	LY75	-	upstream	-15929	CR
chr17	57906576	59829215	rs188420510	T	G,	RNU6-450P	-	downstream	18328	CR
chr13	49604247	49030111	rs1928109	A	G,	RAD17P2	-	downstream	16682	CR
chr14	69264656	68797939	rs194778	T	A,	ZFP36L1	-	upstream	-1687	CR
chr17	62159608	64082248	rs1971298	C	G,T,	ERN1	-	inside	48570	CR
chr1	2514575	2583136	rs2094074	C	G,T,	RP3-395M20.9	+	inside	1577	CR
chr2	102764294	102147834	rs2110727	G	A,	AC007271.3	-	downstream	34273	CR
chr2	103052206	102435746	rs2110734	C	T,	AC007278.2	+	downstream	1790	CR
chr1	172863948	172894808	rs2157453	G	A,	AIMP1P2	-	upstream	-8551	CR
chr1	172863992	172894852	rs2157454	G	A,C,	AIMP1P2	-	upstream	-8595	CR
chr1	172864183	172895043	rs2187892	G	A,	AIMP1P2	-	upstream	-8786	CR
chr8	90849184	89836956	rs2189025	G	A,	SCb-64M4.1	+	downstream	10364	CR
chr10	75669190	73909432	rs2227551	G	C,T,	PLAU	+	inside	256	CR
chr10	64508721	62748961	rs224072	A	G,T,	ALDH7A1P4	-	upstream	-7577	CR
chr10	6092210	6050247	rs2246031	C	T,	IL2RA	-	inside	12077	CR
chr2	234181848	233273202	rs2289474	C	T,	SCARNA5	+	upstream	-2524	CR
chr4	103484615	102563458	rs230491	T	A,C,	NFKB1	+	inside	62130	CR
chr4	103485780	102564623	rs230492	A	C,G,	NFKB1	+	inside	63295	CR
chr4	103481561	102560404	rs230504	T	C,	NFKB1	+	inside	59076	CR
chr4	103478265	102557108	rs230509	G	A,	NFKB1	+	inside	55780	CR
chr4	103449041	102527884	rs230534	T	C,	NFKB1	+	inside	26556	CR
chr4	103448582	102527425	rs230535	A	C,	NFKB1	+	inside	26097	CR
chr1	19780968	19454474	rs2314345	G	T,	RN7SL277P	+	downstream	30091	CR
chr5	96293929	96958225	rs2351010	G	A,T,	Y_RNA	-	downstream	4531	CR
chr16	11358018	11264161	rs243318	G	A,	TNP2	-	downstream	5371	CR
chr1	120529750	119987127	rs2453040	A	C,T,	RP5-1042I8.7	-	upstream	-76515	CR
chr1	120495934	119953311	rs2453055	G	A,C,T,	RP5-1042I8.7	-	upstream	-42699	CR
chr10	75669013	73909255	rs2459449	T	C,	PLAU	+	inside	79	CR
chr11	58345686	58578213	rs2510556	C	A,T,	LPXN	-	inside	6	CR
chr17	57920532	59843171	rs2645479	A	G,	RNU6-450P	-	downstream	4372	CR
chr5	131725832	132390140	rs274553	G	A,C,	AC034220.3	-	upstream	-20225	CR
chr10	60042186	58282426	rs2790188	G	A,	CISD1	+	inside	13369	CR
chr10	60042576	58282816	rs2790189	A	G,	CISD1	+	inside	13759	CR
chr8	129253171	128240925	rs28391197	T	C,	RN7SKP226	+	downstream	20422	CR
chr8	129253175	128240929	rs28552726	T	C,	RN7SKP226	+	downstream	20426	CR
chr10	35306800	35017872	rs34303523	TTT	TT,TTTT,	RP11-297A16.4	+	downstream	47964	CR
chr22	39663150	39267145	rs34698021	CCCC	CCC,	PDGFB	-	upstream	-22395	CR
chr22	39663154	39267149	rs34698021	CCCC	CCC,	PDGFB	-	upstream	-22399	CR
chr2	234143048	233234402	rs34701569	C	A,G,	ATG16L1	+	inside	24352	CR
chr22	39663154	39267149	rs35294575	C	G,	PDGFB	-	upstream	-22399	CR
chr10	64441247	62681487	rs35312803	TTTTTTTTTTTT	TTTTTTTTTTT,TTTTTTTTTTTTT,TTTTTTTTTTTTTT,	ALDH7A1P4	-	downstream	59897	CR
chr6	137999562	137678425	rs35382826	GGG	GG,	RP11-95M15.1	+	inside	5048	CR
chr5	40503134	40503032	rs35571054		G,	RP11-386E5.1	+	downstream	87896	CR
chr7	50305012	50265416	rs35684612	AAAAAAAAAAAAA	AAAAAAAAAAA,AAAAAAAAAAAA,AAAAAAAAAAAAAA,	AC020743.4	-	downstream	10205	CR
chr10	64403424	62643664	rs35826682	CCCCCC	CCCCCCC,CCCCCCCC,	ALDH7A1P4	-	downstream	97720	CR
chr7	2812632	2772998	rs35957220	C	A,G,	AC006028.11	+	upstream	-62622	CR
chr17	62160044	64082684	rs3744284	T	C,	ERN1	-	inside	48134	CR
chr2	162166151	161309640	rs3769968	A	C,G,	AC009299.2	-	upstream	-1338	CR
chr2	28619340	28396473	rs3833576	TTTTTT	TTTTTTT,	RP11-373D23.2	+	upstream	-341	CR
chr5	40497604	40497502	rs4286721	G	A,	RP11-386E5.1	+	downstream	82366	CR
chr5	96293153	96957449	rs4360063	A	G,	Y_RNA	-	downstream	5307	CR
chr2	204605487	203740764	rs4673260	C	T,	KRT18P39	-	downstream	24828	CR
chr2	204605455	203740732	rs4675365	A	G,T,	KRT18P39	-	downstream	24860	CR
chr16	11347858	11254001	rs4780355	T	C,G,	SOCS1	-	downstream	2177	CR
chr17	45698175	47620809	rs4793978	G	A,	RP11-580I16.2	-	inside	28610	CR
chr22	30512258	30116269	rs4823073	G	A,	CTA-85E5.7	-	upstream	-10862	CR
chr22	30512478	30116489	rs4823074	G	A,	CTA-85E5.7	-	upstream	-11082	CR
chr2	102983247	102366787	rs4851569	C	A,	SDR42E1P5	+	upstream	-44455	CR
chr1	172865492	172896352	rs4916285	A	G,T,	AIMP1P2	-	upstream	-10095	CR
chr10	35306576	35017648	rs4934699	A	G,	RP11-297A16.4	+	downstream	47740	CR
chr5	40277325	40277223	rs4957262	C	A,G,	RNU1-150P	+	downstream	7666	CR
chr1	200874728	200905600	rs55838263	A	G,	MROH3P	+	upstream	-11859	CR
chr5	40433227	40433125	rs56309786	C	T,	RP11-386E5.1	+	downstream	17989	CR
chr22	39662550	39266545	rs5757584	C	G,T,	PDGFB	-	upstream	-21795	CR
chr3	18780538	18739046	rs57630709	T	A,	RAD23BP1	+	downstream	200374	CR
chr20	30843555	32255752	rs58077174	CCCC	CCCCC,CCCCCC,	KIF3B	+	upstream	-21911	CR
chr18	67553197	69885961	rs5825977	ACA	A,ACACA,	CD226	-	inside	75841	CR
chr11	65663547	65896076	rs585557	A	G,	FOSL1	-	inside	4496	CR
chr6	138195402	137874265	rs598493	T	C,	RP11-356I2.4	-	upstream	-6033	CR
chr22	45714937	45319056	rs6006984	T	A,C,	FAM118A	+	inside	10089	CR
chr20	30870339	32282536	rs6119232	T	A,C,	KIF3B	+	inside	4873	CR
chr10	6094697	6052734	rs61839660	C	T,	IL2RA	-	inside	9590	CR
chr18	12857758	12857759	rs62097857	G	A,	STK25P1	+	upstream	-53426	CR
chr6	90976609	90266890	rs62408233	G	A,	BACH2	-	inside	30017	CR
chr7	17198892	17159268	rs62444511	G	A,C,T,	Metazoa_SRP	+	upstream	-46383	CR
chr1	172844352	172875212	rs6425143	T	G,	AIMP1P2	-	downstream	11045	CR
chr1	172844409	172875269	rs6425145	T	A,	AIMP1P2	-	downstream	10988	CR
chr6	138195693	137874556	rs643177	T	C,	RP11-356I2.4	-	upstream	-6324	CR
chr6	21438889	21438658	rs6456426	C	A,	LINC00581	-	downstream	73236	CR
chr9	117568766	114806486	rs6478109	A	G,	TNFSF15	-	upstream	-361	CR
chr17	54899945	56822584	rs6503766	G	A,	DGKE	+	upstream	-11514	CR
chr17	54900047	56822686	rs6503767	C	A,T,	DGKE	+	upstream	-11412	CR
chr5	141489027	142109462	rs6580223	G	T,	NDFIP1	+	inside	958	CR
chr5	141489306	142109741	rs6580224	A	G,T,	NDFIP1	+	inside	1237	CR
chr5	141489381	142109816	rs6580225	G	C,	NDFIP1	+	inside	1312	CR
chr2	204606215	203741492	rs6728441	G	A,	KRT18P39	-	downstream	24100	CR
chr2	103052995	102436535	rs6746271	G	A,C,	AC007278.3	+	upstream	-2177	CR
chr5	40433576	40433474	rs6878213	C	T,	RP11-386E5.1	+	downstream	18338	CR
chr5	40433552	40433450	rs6878370	G	A,	RP11-386E5.1	+	downstream	18314	CR
chr5	40402233	40402131	rs6879283	T	C,	RP11-386E5.1	+	upstream	-13005	CR
chr6	21439343	21439112	rs6904446	C	A,T,	LINC00581	-	downstream	72782	CR
chr6	138002175	137681038	rs6927172	C	A,G,T,	RP11-95M15.1	+	inside	7661	CR
chr7	28172732	28133113	rs702814	C	T,	RNU6-979P	-	upstream	-14895	CR
chr10	64494348	62734588	rs71022168	AGAGAGAGAGAGAGAGAGAGAGAGAGAGAGA	AGAGAGAGAGAGAGAGA,AGAGAGAGAGAGAGAGAGA,AGAGAGAGAGAGAGAGAGAGA,AGAGAGAGAGAGAGAGAGAGAGA,AGAGAGAGAGAGAGAGAGAGAGAGA,AGAGAGAGAGAGAGAGAGAGAGAGAGA,AGAGAGAGAGAGAGAGAGAGAGAGAGAGA,AGAGAGAGAGAGAGAGAGAGAGAGAGAGAGAGA,AGAGAGAGAGAGAGAGAGAGAGAGAGAGAGAGAGA,AGAGAGAGAGAGAGAGAGAGAGAGAGAGAGAGAGAGA,AGAGAGAGAGAGAGAGAGAGAGAGAGAGAGAGAGAGAGA,AGAGAGAGAGAGAGAGAGAGAGAGAGAGAGAGAGAGAGAGA,AGAGAGAGAGAGAGAGAGAGAGAGAGAGAGAGAGAGAGAGA…	ALDH7A1P4	-	downstream	6796	CR
chr22	30592487	30196498	rs713875	C	G,	RP3-438O4.4	-	inside	10610	CR
chr16	23853521	23842200	rs7195232	A	G,	PRKCB	+	inside	6200	CR
chr16	23853860	23842539	rs7200798	G	A,	PRKCB	+	inside	6539	CR
chr17	45737701	47660335	rs7219303	A	C,G,	KPNB1	+	inside	10860	CR
chr15	38847022	38554821	rs72727394	C	T,	RASGRP1	-	inside	10753	CR
chr17	58018142	59940781	rs72840315	G	C,	RP11-178C3.1	+	upstream	-126	CR
chr6	128293932	127972787	rs72975913	C	A,	THEMIS	-	upstream	-54157	CR
chr6	128294055	127972910	rs72975916	C	T,	THEMIS	-	upstream	-54280	CR
chr11	128342944	128473049	rs73029056	G	A,	MIR6090	+	upstream	-49340	CR
chr11	132577651	132707756	rs73035518	A	G,	RP11-654C20.1	-	downstream	65614	CR
chr5	40438097	40437995	rs73090828	C	A,	RP11-386E5.1	+	downstream	22859	CR
chr5	150169883	150790321	rs74973123	A	T,	SMIM3	+	inside	12376	CR
chr1	172862380	172893240	rs7527462	C	G,	AIMP1P2	-	upstream	-6983	CR
chr1	120496119	119953496	rs7534585	A	T,	RP5-1042I8.7	-	upstream	-42884	CR
chr1	120496127	119953504	rs7534586	A	C,	RP5-1042I8.7	-	upstream	-42892	CR
chr8	129565545	128553299	rs75370373	G	T,	LINC00824	-	inside	11379	CR
chr1	24518643	24192153	rs7552167	A	G,	IFNLR1	-	upstream	-4195	CR
chr2	61204688	60977553	rs7596362	T	C,	RNA5SP95	+	upstream	-21198	CR
chr2	61204641	60977506	rs7608697	A	C,	RNA5SP95	+	upstream	-21245	CR
chr2	61204856	60977721	rs7608910	A	G,	RNA5SP95	+	upstream	-21030	CR
chr5	150169843	150790281	rs76767593	C	A,	SMIM3	+	inside	12336	CR
chr5	96293006	96957302	rs7716222	C	A,	Y_RNA	-	downstream	5454	CR
chr5	40436698	40436596	rs7734434	C	T,	RP11-386E5.1	+	downstream	21460	CR
chr2	43786818	43559679	rs77552263	G	A,	THADA	-	inside	36366	CR
chr6	111793561	111472358	rs7772141	T	A,C,	TRAF3IP2-AS1	+	upstream	-11152	CR
chr6	111793594	111472391	rs7776047	T	A,G,	TRAF3IP2-AS1	+	upstream	-11119	CR
chr2	43787107	43559968	rs77888770	T	C,	THADA	-	inside	36077	CR
chr9	117569046	114806766	rs7848647	T	C,	TNFSF15	-	upstream	-641	CR
chr9	117682077	114919797	rs7872878	G	A,C,	TNFSF8	-	inside	10797	CR
chr10	82253701	80493945	rs7900536	C	A,T,	TSPAN14	+	inside	39780	CR
chr7	2798294	2758660	rs798494	C	A,	AC006028.11	+	upstream	-76960	CR
chr7	2797267	2757633	rs798495	T	C,	AC006028.11	+	upstream	-77987	CR
chr14	88472595	88006251	rs8005161	C	T,	GPR65	+	inside	1128	CR
chr16	31006289	30994968	rs8058753	G	A,	RP11-1072A3.3	-	upstream	-6699	CR
chr17	40494902	42342884	rs8069645	A	G,T,	STAT3	-	inside	45610	CR
chr17	40495390	42343372	rs8072391	G	A,T,	STAT3	-	inside	45122	CR
chr17	62163131	64085771	rs8075137	G	C,	ERN1	-	inside	45047	CR
chr17	62163015	64085655	rs880069	C	T,	ERN1	-	inside	45163	CR
chr6	90983850	90274131	rs905671	A	T,	BACH2	-	inside	22776	CR
chr1	172862234	172893094	rs9286879	A	G,	AIMP1P2	-	upstream	-6837	CR
chr5	40437948	40437846	rs9292777	C	T,	RP11-386E5.1	+	downstream	22710	CR
chr5	40578557	40578455	rs9292781	A	G,	SNORA63	+	upstream	-76507	CR
chr5	141488792	142109227	rs9324865	T	C,	NDFIP1	+	inside	723	CR
chr6	90984035	90274316	rs943689	C	T,	BACH2	-	inside	22591	CR
chr6	128293506	127972361	rs9482850	C	G,T,	THEMIS	-	upstream	-53731	CR
chr6	128293634	127972489	rs9482851	C	T,	THEMIS	-	upstream	-53859	CR
chr13	99952290	99300036	rs9557194	A	G,	GPR183	-	inside	7368	CR
chr22	39662480	39266475	rs9611131	T	A,C,	PDGFB	-	upstream	-21725	CR
chr7	50306780	50267184	rs9656588	T	C,	AC020743.4	-	downstream	8437	CR
chr17	58018570	59941209	rs9789060	A	G,	RP11-178C3.1	+	inside	302	CR
chr5	40430118	40430016	rs1008055199	ACTA	,	RP11-386E5.1	+	inside	14880	IgA
chr8	129243066	128230820	rs1468937	T	C,	RN7SKP226	+	downstream	10317	IgA
chr5	40430118	40430016	rs1545334	A	G,	RP11-386E5.1	+	inside	14880	IgA
chr17	37928059	39771806	rs2952140	C	T,	GRB7	+	downstream	33880	IgA
chr5	40436612	40436510	rs35023908	CACACACACACACACACACACACACACACACAC	CACACACACACACACAC,CACACACACACACACACAC,CACACACACACACACACACAC,CACACACACACACACACACACAC,CACACACACACACACACACACACAC,CACACACACACACACACACACACACAC,CACACACACACACACACACACACACACAC,CACACACACACACACACACACACACACACAC,CACACACACACACACACACACACACACACACACAC,CACACACACACACACACACACACACACACACACACAC,CACACACACACACACACACACACACACACACACACACAC,CACACACACACACACACACACACACACACACACACACACAC,	RP11-386E5.1	+	downstream	21374	IgA
chr6	32590364	32622587	rs369628648	C	CC,,	HLA-DQA1	+	upstream	-5591	IgA
chr6	32590364	32622587	rs369628648	CC	,	HLA-DQA1	+	upstream	-5591	IgA
chr17	38023745	39867492	rs4795397	A	G,	ZPBP2	+	upstream	-671	IgA
chr5	40436612	40436510	rs5026793	C	T,	RP11-386E5.1	+	downstream	21374	IgA
chr16	11081249	10987392	rs6498142	C	G,	RPL7P46	+	upstream	-39631	IgA
chr6	32590362	32622585	rs66500466	C	CC,T,	HLA-DQA1	+	upstream	-5593	IgA
chr6	32590362	32622585	rs66500466	CC	C,T,	HLA-DQA1	+	upstream	-5593	IgA
chr6	32590362	32622585	rs66500466	T	CC,C,	HLA-DQA1	+	upstream	-5593	IgA
chr6	32590364	32622587	rs66500466	C	CC,T,	HLA-DQA1	+	upstream	-5591	IgA
chr6	32590364	32622587	rs66500466	CC	C,T,	HLA-DQA1	+	upstream	-5591	IgA
chr6	32590364	32622587	rs66500466	T	CC,C,	HLA-DQA1	+	upstream	-5591	IgA
chr6	32590364	32622587	rs6914950	C	T,	HLA-DQA1	+	upstream	-5591	IgA
chr5	40436612	40436510	rs761018886		AT,	RP11-386E5.1	+	downstream	21374	IgA
chr6	32578449	32610672	rs9271191	C	T,A,	HLA-DQA1	+	upstream	-17506	IgA
chr6	32578449	32610672	rs9271191	T	A,C,	HLA-DQA1	+	upstream	-17506	IgA
chr6	32578885	32611108	rs9271203	C	T,A,	HLA-DQA1	+	upstream	-17070	IgA
chr6	32578885	32611108	rs9271203	T	A,C,	HLA-DQA1	+	upstream	-17070	IgA
chr16	11082874	10989017	rs9888873	T	C,G,	RPL7P46	+	upstream	-38006	IgA
chr5	40575839	40575737	rs10075020	T	A,C,	SNORA63	+	upstream	-79225	MS
chr5	35857850	35857748	rs10213865	A	C,T,	IL7R	+	inside	860	MS
chr17	32579788	34252769	rs1024611	A	G,	CCL2	+	upstream	-2448	MS
chr17	40529835	42377817	rs1026916	A	G,	STAT3	-	inside	10677	MS
chr7	28246989	28207370	rs10272155	A	G,	JAZF1	-	upstream	-26628	MS
chr6	90883525	90173806	rs10455168	T	C,	RP3-453I5.2	-	upstream	-56702	MS
chr12	9885961	9733365	rs10492165	A	G,	CLECL1	-	upstream	-67	MS
chr12	9885999	9733403	rs10492166	G	A,	CLECL1	-	upstream	-105	MS
chr1	160402539	160432749	rs10494343	T	C,	VANGL2	+	downstream	32164	MS
chr6	138002637	137681500	rs10499194	C	T,	RP11-95M15.1	+	inside	8123	MS
chr5	141489668	142110103	rs10569192	CGGCCGGCCGG	CGGCCGG,	NDFIP1	+	inside	1599	MS
chr6	137999852	137678715	rs10607561	TGTGTGTGTGT	TGTGTGTGT,	RP11-95M15.1	+	inside	5338	MS
chr1	117048732	116506110	rs10754443	A	T,	RP5-1086K13.1	-	upstream	-6899	MS
chr19	10523086	10412410	rs10854116	T	C,	PDE4A	+	upstream	-4362	MS
chr6	135491872	135170734	rs10872428	G	T,	MYB	+	upstream	-10580	MS
chr1	117048903	116506281	rs10924104	G	A,	RP5-1086K13.1	-	upstream	-7070	MS
chr2	204628810	203764087	rs10932019	G	A,C,	KRT18P39	-	downstream	1505	MS
chr11	14436970	14415424	rs11023215	G	A,	RP11-140L24.3	+	upstream	-25362	MS
chr11	14437153	14415607	rs11023216	G	A,	RP11-140L24.3	+	upstream	-25179	MS
chr10	6087295	6045332	rs1107345	G	T,	IL2RA	-	inside	16992	MS
chr10	75669013	73909255	rs111307659	T	,	PLAU	+	inside	79	MS
chr16	30482494	30471173	rs11150589	T	A,C,G,	Y_RNA	+	upstream	-413	MS
chr22	22230880	21876590	rs111612162	A	T,	MAPK1	-	upstream	-8911	MS
chr11	118567218	118696509	rs11216947	G	A,T,	RNU6-376P	+	upstream	-5832	MS
chr5	40578922	40578820	rs1122433	T	A,C,	SNORA63	+	upstream	-76142	MS
chr10	6087794	6045831	rs11256497	G	A,	IL2RA	-	inside	16493	MS
chr8	27238052	27380535	rs11302919	TTTTTTTTTT	TTTTTTTT,TTTTTTTTT,TTTTTTTTTTT,	MIR6842	+	upstream	-52834	MS
chr10	60042856	58283096	rs11335426	AA	A,	CISD1	+	inside	14039	MS
chr12	9885707	9733111	rs113575400	A	G,T,	CLECL1	-	inside	187	MS
chr22	22230880	21876590	rs11440648		T,	MAPK1	-	upstream	-8911	MS
chr5	35857704	35857602	rs11567694	A	G,	IL7R	+	inside	714	MS
chr1	200894935	200925807	rs11589638	G	A,	RNU6-704P	-	downstream	7639	MS
chr16	11198835	11104978	rs11642631	T	C,	RP11-66H6.3	-	upstream	-33877	MS
chr2	234156536	233247890	rs11679791	G	C,T,	SCARNA5	+	upstream	-27836	MS
chr2	219149163	218284440	rs11692780	A	G,	TMBIM1	-	inside	8145	MS
chr5	96345066	97009362	rs1174985032	A	G,	Y_RNA	-	upstream	-46606	MS
chr16	11194018	11100161	rs1177742286	G	,	RP11-66H6.3	-	upstream	-29060	MS
chr6	90963614	90253895	rs1183901103	A	T,	BACH2	-	inside	43012	MS
chr4	123117201	122196046	rs11941093	A	T,	KIAA1109	+	inside	43714	MS
chr20	30879420	32291617	rs1201612924	A	,	KIF3B	+	inside	13954	MS
chr1	200875095	200905967	rs12132298	T	C,	MROH3P	+	upstream	-11492	MS
chr1	200875242	200906114	rs12132349	T	A,	MROH3P	+	upstream	-11345	MS
chr1	172844250	172875110	rs12136659	T	C,	AIMP1P2	-	downstream	11147	MS
chr16	79110596	79076699	rs12149527	C	T,	RP11-556H2.4	-	downstream	1534	MS
chr13	99974992	99322738	rs12232061	G	T,	GPR183	-	upstream	-15334	MS
chr10	6092346	6050383	rs12253981	T	G,	IL2RA	-	inside	11941	MS
chr10	111981935	110222177	rs12414179	C	A,	RP11-549L6.3	-	upstream	-13587	MS
chr2	204628328	203763605	rs12467195	A	G,	KRT18P39	-	downstream	1987	MS
chr2	204604603	203739880	rs12468949	A	G,T,	KRT18P39	-	downstream	25712	MS
chr10	81045280	79285523	rs1250568	T	C,	PPIF	+	upstream	-61945	MS
chr10	81045207	79285450	rs1250569	T	C,	PPIF	+	upstream	-62018	MS
chr5	40280076	40279974	rs12514517	G	A,	RNU1-150P	+	downstream	10417	MS
chr16	30482540	30471219	rs12598978	T	G,	Y_RNA	+	upstream	-367	MS
chr3	169477506	169759718	rs12638862	A	G,	Telomerase-vert	-	downstream	5328	MS
chr3	188121263	188403475	rs12639588	A	G,	LPP-AS1	-	downstream	165190	MS
chr5	141489853	142110288	rs12653848	C	T,	NDFIP1	+	inside	1784	MS
chr5	141489921	142110356	rs12653866	C	T,	NDFIP1	+	inside	1852	MS
chr5	141490091	142110526	rs12656877	T	A,C,	NDFIP1	+	inside	2022	MS
chr8	71268879	70356644	rs12682284	A	C,	RNY3P14	+	upstream	-702	MS
chr16	30482803	30471482	rs12716977	T	A,C,	Y_RNA	+	upstream	-104	MS
chr13	40351094	39776957	rs12876235	T	G,	RNY4P14	-	downstream	8552	MS
chr14	103256877	102790540	rs12888955	G	A,	TRAF3	+	inside	13062	MS
chr14	76026019	75559676	rs12897371	C	A,	FLVCR2	+	upstream	-18940	MS
chr5	35853319	35853217	rs13188960	G	T,	IL7R	+	inside	523	MS
chr1	117100957	116558335	rs1335532	A	G,	MIR548AC	-	downstream	1775	MS
chr5	96293816	96958112	rs1363974	A	G,	Y_RNA	-	downstream	4644	MS
chr14	88473178	88006834	rs1372363	G	T,	GPR65	+	inside	1711	MS
chr10	81045280	79285523	rs1373481062	TTT	TT,	PPIF	+	upstream	-61945	MS
chr5	40497604	40497502	rs1373867798	G	,	RP11-386E5.1	+	downstream	82366	MS
chr5	40502932	40502830	rs1382266301	A	,	RP11-386E5.1	+	downstream	87694	MS
chr5	96217692	96881988	rs1401555880	G	A,	ERAP2	+	inside	6050	MS
chr3	169476991	169759203	rs1418746237	GAC	,	Telomerase-vert	-	downstream	5843	MS
chr2	103035044	102418584	rs1420106	A	G,	IL18RAP	+	upstream	-104	MS
chr3	169476991	169759203	rs1438095585	C	,	Telomerase-vert	-	downstream	5843	MS
chr5	40280202	40280100	rs1445011	T	C,G,	RNU1-150P	+	downstream	10543	MS
chr7	50304461	50264865	rs1456896	C	T,	AC020743.4	-	downstream	10756	MS
chr1	120531133	119988510	rs1493698	T	C,	RP5-1042I8.7	-	upstream	-77898	MS
chr5	40502932	40502830	rs1553575	A	C,G,T,	RP11-386E5.1	+	downstream	87694	MS
chr12	9885707	9733111	rs1555113160		AGT,GGT,	CLECL1	-	inside	187	MS
chr22	39663154	39267149	rs1555926203	CC	G,	PDGFB	-	upstream	-22399	MS
chr13	100004892	99352638	rs1566517629	T	A,	MIR623	+	upstream	-3492	MS
chr14	88461765	87995421	rs1567023026	C	G,	RNU6-835P	-	downstream	1026	MS
chr4	103506444	102585287	rs1598859	T	C,	AF224669.3	+	upstream	-77323	MS
chr6	90967197	90257478	rs1604831	G	A,	BACH2	-	inside	39429	MS
chr13	40833012	40258875	rs17061048	T	A,	RNY3P9	+	downstream	32049	MS
chr4	103448903	102527746	rs170731	T	A,	NFKB1	+	inside	26418	MS
chr5	40401509	40401407	rs17234657	T	G,	RP11-386E5.1	+	upstream	-13729	MS
chr15	67442596	67150258	rs17293632	C	T,	RP11-342M21.2	-	upstream	-3320	MS
chr21	16809911	15437592	rs1736140	T	A,C,	CYCSP42	-	downstream	53174	MS
chr21	16810394	15438075	rs1736142	G	A,	CYCSP42	-	downstream	52691	MS
chr21	16810697	15438378	rs1736143	T	C,	CYCSP42	-	downstream	52388	MS
chr1	160402259	160432469	rs17371986	A	G,	VANGL2	+	downstream	31884	MS
chr11	60833311	61065839	rs175125	G	A,	RP11-881M11.8	+	inside	10103	MS
chr11	60833624	61066152	rs175126	A	C,G,	RP11-881M11.8	+	inside	10416	MS
chr11	60833713	61066241	rs175127	G	A,C,	RP11-881M11.8	+	inside	10505	MS
chr15	90895564	90352332	rs1869179	A	C,T,	ZNF774	+	inside	88	MS
chr2	160777188	159920677	rs1877193	C	T,	LY75	-	upstream	-15929	MS
chr17	57906576	59829215	rs188420510	T	G,	RNU6-450P	-	downstream	18328	MS
chr10	31390127	31101198	rs1891621	A	G,	ZNF438	-	upstream	-69262	MS
chr14	69264656	68797939	rs194778	T	A,	ZFP36L1	-	upstream	-1687	MS
chr1	2514575	2583136	rs2094074	C	G,T,	RP3-395M20.9	+	inside	1577	MS
chr6	32590498	32622721	rs2105898	G	T,	HLA-DQA1	+	upstream	-5457	MS
chr6	32590498	32622721	rs2105898	T	G,	HLA-DQA1	+	upstream	-5457	MS
chr6	32590473	32622696	rs2105899	C	T,	HLA-DQA1	+	upstream	-5482	MS
chr6	32590473	32622696	rs2105899	T	C,	HLA-DQA1	+	upstream	-5482	MS
chr2	103052206	102435746	rs2110734	C	T,	AC007278.2	+	downstream	1790	MS
chr2	68616085	68388953	rs2120334	C	A,G,T,	AC015969.3	-	upstream	-23370	MS
chr1	172863948	172894808	rs2157453	G	A,	AIMP1P2	-	upstream	-8551	MS
chr1	172863992	172894852	rs2157454	G	A,C,	AIMP1P2	-	upstream	-8595	MS
chr1	172864183	172895043	rs2187892	G	A,	AIMP1P2	-	upstream	-8786	MS
chr10	75669190	73909432	rs2227551	G	C,T,	PLAU	+	inside	256	MS
chr10	64508721	62748961	rs224072	A	G,T,	ALDH7A1P4	-	upstream	-7577	MS
chr10	6092210	6050247	rs2246031	C	T,	IL2RA	-	inside	12077	MS
chr2	234181848	233273202	rs2289474	C	T,	SCARNA5	+	upstream	-2524	MS
chr4	103484615	102563458	rs230491	T	A,C,	NFKB1	+	inside	62130	MS
chr4	103485780	102564623	rs230492	A	C,G,	NFKB1	+	inside	63295	MS
chr4	103481561	102560404	rs230504	T	C,	NFKB1	+	inside	59076	MS
chr4	103478265	102557108	rs230509	G	A,	NFKB1	+	inside	55780	MS
chr4	103449041	102527884	rs230534	T	C,	NFKB1	+	inside	26556	MS
chr4	103448582	102527425	rs230535	A	C,	NFKB1	+	inside	26097	MS
chr5	96293929	96958225	rs2351010	G	A,T,	Y_RNA	-	downstream	4531	MS
chr8	128197088	127184843	rs2445610	A	G,	CASC19	-	downstream	18378	MS
chr1	120529750	119987127	rs2453040	A	C,T,	RP5-1042I8.7	-	upstream	-76515	MS
chr1	120495934	119953311	rs2453055	G	A,C,T,	RP5-1042I8.7	-	upstream	-42699	MS
chr8	128196627	127184382	rs2456451	G	A,	CASC19	-	downstream	18839	MS
chr10	75669013	73909255	rs2459449	T	C,	PLAU	+	inside	79	MS
chr15	90962626	90419394	rs2526000	C	G,T,	RP11-154B12.3	-	upstream	-21514	MS
chr17	57920532	59843171	rs2645479	A	G,	RNU6-450P	-	downstream	4372	MS
chr10	75617344	73857586	rs2664280	A	T,	RP11-574K11.8	+	downstream	15754	MS
chr10	60042186	58282426	rs2790188	G	A,	CISD1	+	inside	13369	MS
chr10	60042576	58282816	rs2790189	A	G,	CISD1	+	inside	13759	MS
chr10	35306800	35017872	rs34303523	TTT	TT,TTTT,	RP11-297A16.4	+	downstream	47964	MS
chr11	60793330	61025858	rs34383631	C	T,	RP11-881M11.8	+	upstream	-29878	MS
chr22	39663150	39267145	rs34698021	CCCC	CCC,	PDGFB	-	upstream	-22395	MS
chr22	39663154	39267149	rs34698021	CCCC	CCC,	PDGFB	-	upstream	-22399	MS
chr2	234143048	233234402	rs34701569	C	A,G,	ATG16L1	+	inside	24352	MS
chr22	39663154	39267149	rs35294575	C	G,	PDGFB	-	upstream	-22399	MS
chr6	137999562	137678425	rs35382826	GGG	GG,	RP11-95M15.1	+	inside	5048	MS
chr5	40503134	40503032	rs35571054		G,	RP11-386E5.1	+	downstream	87896	MS
chr1	160402782	160432992	rs35661692	C	T,	VANGL2	+	downstream	32407	MS
chr7	50305012	50265416	rs35684612	AAAAAAAAAAAAA	AAAAAAAAAAA,AAAAAAAAAAAA,AAAAAAAAAAAAAA,	AC020743.4	-	downstream	10205	MS
chr7	2812632	2772998	rs35957220	C	A,G,	AC006028.11	+	upstream	-62622	MS
chr2	135047919	134290348	rs3814022	C	G,	EDDM3CP	-	downstream	29729	MS
chr2	28619340	28396473	rs3833576	TTTTTT	TTTTTTT,	RP11-373D23.2	+	upstream	-341	MS
chr16	11194018	11100161	rs3862468	G	C,	RP11-66H6.3	-	upstream	-29060	MS
chr7	37406370	37366767	rs386712238	TC	AA,	RPS10P14	+	upstream	-8754	MS
chr16	11193930	11100073	rs3893660	A	G,	RP11-66H6.3	-	upstream	-28972	MS
chr16	11193880	11100023	rs3893661	C	G,	RP11-66H6.3	-	upstream	-28922	MS
chr10	6111622	6069659	rs41295055	C	T,	RP11-414H17.2	-	downstream	2258	MS
chr5	40497604	40497502	rs4286721	G	A,	RP11-386E5.1	+	downstream	82366	MS
chr5	96293153	96957449	rs4360063	A	G,	Y_RNA	-	downstream	5307	MS
chr3	18781000	18739508	rs4605565	G	A,	RAD23BP1	+	downstream	200836	MS
chr2	204605487	203740764	rs4673260	C	T,	KRT18P39	-	downstream	24828	MS
chr2	204605455	203740732	rs4675365	A	G,T,	KRT18P39	-	downstream	24860	MS
chr8	129188425	128176179	rs4733844	G	A,	MIR1208	+	downstream	26064	MS
chr22	30512258	30116269	rs4823073	G	A,	CTA-85E5.7	-	upstream	-10862	MS
chr22	30512478	30116489	rs4823074	G	A,	CTA-85E5.7	-	upstream	-11082	MS
chr8	11309507	11451998	rs4841540	C	A,	FAM167A	-	inside	22716	MS
chr8	11309507	11451998	rs4841540	T	G,	FAM167A	-	inside	22716	MS
chr2	102983247	102366787	rs4851569	C	A,	SDR42E1P5	+	upstream	-44455	MS
chr3	159745863	160028076	rs485499	T	C,	LINC01100	+	inside	12053	MS
chr1	172865492	172896352	rs4916285	A	G,T,	AIMP1P2	-	upstream	-10095	MS
chr15	38846738	38554537	rs4924273	G	C,	RASGRP1	-	inside	11037	MS
chr10	35306576	35017648	rs4934699	A	G,	RP11-297A16.4	+	downstream	47740	MS
chr5	40277325	40277223	rs4957262	C	A,G,	RNU1-150P	+	downstream	7666	MS
chr11	118566746	118696037	rs533646	C	G,	TREHP1	-	upstream	-5438	MS
chr11	118567084	118696375	rs542613	G	A,T,	TREHP1	-	upstream	-5776	MS
chr11	96021945	96288781	rs552585	C	T,	MIR1260B	+	upstream	-52656	MS
chr11	118566809	118696100	rs55701408	CACCAC	C,	TREHP1	-	upstream	-5501	MS
chr1	200874728	200905600	rs55838263	A	G,	MROH3P	+	upstream	-11859	MS
chr5	40433227	40433125	rs56309786	C	T,	RP11-386E5.1	+	downstream	17989	MS
chr3	18780538	18739046	rs57630709	T	A,	RAD23BP1	+	downstream	200374	MS
chr1	160402539	160432749	rs576892121	TT	TTT,	VANGL2	+	downstream	32164	MS
chr11	118567105	118696396	rs579415	C	A,T,	TREHP1	-	upstream	-5797	MS
chr20	30843555	32255752	rs58077174	CCCC	CCCCC,CCCCCC,	KIF3B	+	upstream	-21911	MS
chr11	65663547	65896076	rs585557	A	G,	FOSL1	-	inside	4496	MS
chr22	22146399	21792110	rs5999521	A	G,	RNA5SP493	+	upstream	-323	MS
chr3	101570375	101851531	rs600718	A	G,T,	NFKBIZ	+	inside	23541	MS
chr15	90959207	90415975	rs60569648	TTTTTTTTT	TTTTTTT,TTTTTTTT,TTTTTTTTTT,	RP11-154B12.3	-	upstream	-18095	MS
chr7	37382465	37342861	rs60600003	T	C,G,	RNU6-565P	+	upstream	-8281	MS
chr20	48955595	50339058	rs6063502	A	G,	LINC01271	-	upstream	-17717	MS
chr20	30870339	32282536	rs6119232	T	A,C,	KIF3B	+	inside	4873	MS
chr3	101569726	101850882	rs616597	A	C,	NFKBIZ	+	inside	22892	MS
chr14	76025707	75559364	rs61980761	A	C,	FLVCR2	+	upstream	-19252	MS
chr6	14733033	14732802	rs62389638	T	C,	RNU6-793P	+	downstream	86268	MS
chr6	90976609	90266890	rs62408233	G	A,	BACH2	-	inside	30017	MS
chr1	172844352	172875212	rs6425143	T	G,	AIMP1P2	-	downstream	11045	MS
chr1	172844409	172875269	rs6425145	T	A,	AIMP1P2	-	downstream	10988	MS
chr11	118567020	118696311	rs642662	A	G,	TREHP1	-	upstream	-5712	MS
chr11	118567115	118696406	rs643090	C	T,	TREHP1	-	upstream	-5807	MS
chr11	118567125	118696416	rs643104	T	C,	TREHP1	-	upstream	-5817	MS
chr6	21438889	21438658	rs6456426	C	A,	LINC00581	-	downstream	73236	MS
chr9	117568766	114806486	rs6478109	A	G,	TNFSF15	-	upstream	-361	MS
chr16	11199447	11105590	rs6498160	T	C,	RP11-66H6.3	-	upstream	-34489	MS
chr17	54899945	56822584	rs6503766	G	A,	DGKE	+	upstream	-11514	MS
chr17	54900047	56822686	rs6503767	C	A,T,	DGKE	+	upstream	-11412	MS
chr13	33491837	32917699	rs6561635	G	A,C,	LINC00423	-	upstream	-6050	MS
chr13	33492105	32917967	rs6561636	G	A,	LINC00423	-	upstream	-6318	MS
chr5	141489027	142109462	rs6580223	G	T,	NDFIP1	+	inside	958	MS
chr5	141489306	142109741	rs6580224	A	G,T,	NDFIP1	+	inside	1237	MS
chr5	141489381	142109816	rs6580225	G	C,	NDFIP1	+	inside	1312	MS
chr2	204606215	203741492	rs6728441	G	A,	KRT18P39	-	downstream	24100	MS
chr2	103052995	102436535	rs6746271	G	A,C,	AC007278.3	+	upstream	-2177	MS
chr5	40433576	40433474	rs6878213	C	T,	RP11-386E5.1	+	downstream	18338	MS
chr5	40433552	40433450	rs6878370	G	A,	RP11-386E5.1	+	downstream	18314	MS
chr5	40402233	40402131	rs6879283	T	C,	RP11-386E5.1	+	upstream	-13005	MS
chr5	35852311	35852209	rs6890853	G	A,	IL7R	+	upstream	-485	MS
chr6	21439343	21439112	rs6904446	C	A,T,	LINC00581	-	downstream	72782	MS
chr6	138002175	137681038	rs6927172	C	A,G,T,	RP11-95M15.1	+	inside	7661	MS
chr8	129187748	128175502	rs6987197	T	C,	MIR1208	+	downstream	25387	MS
chr8	129187970	128175724	rs6987519	T	C,	MIR1208	+	downstream	25609	MS
chr10	64494348	62734588	rs71022168	AGAGAGAGAGAGAGAGAGAGAGAGAGAGAGA	AGAGAGAGAGAGAGAGA,AGAGAGAGAGAGAGAGAGA,AGAGAGAGAGAGAGAGAGAGA,AGAGAGAGAGAGAGAGAGAGAGA,AGAGAGAGAGAGAGAGAGAGAGAGA,AGAGAGAGAGAGAGAGAGAGAGAGAGA,AGAGAGAGAGAGAGAGAGAGAGAGAGAGA,AGAGAGAGAGAGAGAGAGAGAGAGAGAGAGAGA,AGAGAGAGAGAGAGAGAGAGAGAGAGAGAGAGAGA,AGAGAGAGAGAGAGAGAGAGAGAGAGAGAGAGAGAGA,AGAGAGAGAGAGAGAGAGAGAGAGAGAGAGAGAGAGAGA,AGAGAGAGAGAGAGAGAGAGAGAGAGAGAGAGAGAGAGAGA,AGAGAGAGAGAGAGAGAGAGAGAGAGAGAGAGAGAGAGAGA…	ALDH7A1P4	-	downstream	6796	MS
chr11	118567257	118696548	rs7126172	A	G,T,	RNU6-376P	+	upstream	-5793	MS
chr22	30592487	30196498	rs713875	C	G,	RP3-438O4.4	-	inside	10610	MS
chr1	85744792	85279109	rs71582951	ATGAT	AT,	BCL10	-	upstream	-2020	MS
chr15	38846678	38554477	rs7170151	C	T,	RASGRP1	-	inside	11097	MS
chr16	23853521	23842200	rs7195232	A	G,	PRKCB	+	inside	6200	MS
chr16	23853860	23842539	rs7200798	G	A,	PRKCB	+	inside	6539	MS
chr17	45737701	47660335	rs7219303	A	C,G,	KPNB1	+	inside	10860	MS
chr15	38847022	38554821	rs72727394	C	T,	RASGRP1	-	inside	10753	MS
chr6	128293932	127972787	rs72975913	C	A,	THEMIS	-	upstream	-54157	MS
chr6	128294055	127972910	rs72975916	C	T,	THEMIS	-	upstream	-54280	MS
chr2	198873214	198008490	rs73058832	G	A,T,	AC109589.1	-	downstream	183030	MS
chr5	40438097	40437995	rs73090828	C	A,	RP11-386E5.1	+	downstream	22859	MS
chr6	32578673	32610896	rs7451864	A	C,G,T,	HLA-DQA1	+	upstream	-17282	MS
chr6	32578673	32610896	rs7451864	T	A,C,G,	HLA-DQA1	+	upstream	-17282	MS
chr1	172862380	172893240	rs7527462	C	G,	AIMP1P2	-	upstream	-6983	MS
chr1	120496119	119953496	rs7534585	A	T,	RP5-1042I8.7	-	upstream	-42884	MS
chr1	120496127	119953504	rs7534586	A	C,	RP5-1042I8.7	-	upstream	-42892	MS
chr8	129565545	128553299	rs75370373	G	T,	LINC00824	-	inside	11379	MS
chr2	112688397	111930820	rs75508922	G	T,	RN7SL297P	+	downstream	646	MS
chr7	37406369	37366766	rs75758836	T	A,	RPS10P14	+	upstream	-8755	MS
chr1	117081810	116539188	rs758518	A	G,	NAP1L4P1	-	upstream	-5097	MS
chr2	61204688	60977553	rs7596362	T	C,	RNA5SP95	+	upstream	-21198	MS
chr2	61204641	60977506	rs7608697	A	C,	RNA5SP95	+	upstream	-21245	MS
chr2	61204856	60977721	rs7608910	A	G,	RNA5SP95	+	upstream	-21030	MS
chr3	188109833	188392045	rs7613192	G	A,C,	LPP-AS1	-	downstream	176620	MS
chr5	96293006	96957302	rs7716222	C	A,	Y_RNA	-	downstream	5454	MS
chr5	40436698	40436596	rs7734434	C	T,	RP11-386E5.1	+	downstream	21460	MS
chr6	139921958	139600821	rs7739791	C	T,	ATP5F1P6	-	downstream	14382	MS
chr7	37406370	37366767	rs77615103	C	A,	RPS10P14	+	upstream	-8754	MS
chr6	111793561	111472358	rs7772141	T	A,C,	TRAF3IP2-AS1	+	upstream	-11152	MS
chr6	111793594	111472391	rs7776047	T	A,G,	TRAF3IP2-AS1	+	upstream	-11119	MS
chr7	37403192	37363589	rs77801025	G	A,	RPS10P14	+	upstream	-11932	MS
chr2	43787107	43559968	rs77888770	T	C,	THADA	-	inside	36077	MS
chr7	37403647	37364044	rs77972791	A	G,	RPS10P14	+	upstream	-11477	MS
chr3	169476991	169759203	rs78092337	C	A,	Telomerase-vert	-	downstream	5843	MS
chr14	88472846	88006502	rs78461372	C	G,	GPR65	+	inside	1379	MS
chr9	117569046	114806766	rs7848647	T	C,	TNFSF15	-	upstream	-641	MS
chr10	82253701	80493945	rs7900536	C	A,T,	TSPAN14	+	inside	39780	MS
chr7	2798294	2758660	rs798494	C	A,	AC006028.11	+	upstream	-76960	MS
chr7	2797267	2757633	rs798495	T	C,	AC006028.11	+	upstream	-77987	MS
chr13	40351064	39776927	rs7986796	G	T,	RNY4P14	-	downstream	8582	MS
chr13	42128881	41554745	rs7986874	C	T,	RGCC	+	downstream	97187	MS
chr13	40350912	39776775	rs7993214	T	C,G,	RNY4P14	-	downstream	8734	MS
chr14	88472595	88006251	rs8005161	C	T,	GPR65	+	inside	1128	MS
chr7	37406443	37366840	rs80067358	G	C,	RPS10P14	+	upstream	-8681	MS
chr14	69265564	68798847	rs8022092	C	A,	ZFP36L1	-	upstream	-2595	MS
chr13	50811031	50236895	rs806292	A	G,	ST13P4	+	downstream	64807	MS
chr17	40494902	42342884	rs8069645	A	G,T,	STAT3	-	inside	45610	MS
chr17	40495390	42343372	rs8072391	G	A,T,	STAT3	-	inside	45122	MS
chr2	61100188	60873053	rs842623	C	G,	LINC01185	-	inside	8260	MS
chr6	90983850	90274131	rs905671	A	T,	BACH2	-	inside	22776	MS
chr20	48955424	50338887	rs913678	T	C,	LINC01271	-	upstream	-17546	MS
chr7	28172739	28133120	rs917116	T	G,	RNU6-979P	-	upstream	-14902	MS
chr6	32578530	32610753	rs9271192	A	C,	HLA-DQA1	+	upstream	-17425	MS
chr6	32578530	32610753	rs9271192	C	A,	HLA-DQA1	+	upstream	-17425	MS
chr6	32578566	32610789	rs9271193	C	T,	HLA-DQA1	+	upstream	-17389	MS
chr6	32578566	32610789	rs9271193	T	C,	HLA-DQA1	+	upstream	-17389	MS
chr6	32578612	32610835	rs9271194	T	A,G,	HLA-DQA1	+	upstream	-17343	MS
chr6	32578612	32610835	rs9271194	G	T,A,	HLA-DQA1	+	upstream	-17343	MS
chr6	32578726	32610949	rs9271198	A	G,	HLA-DQA1	+	upstream	-17229	MS
chr6	32578726	32610949	rs9271198	G	A,	HLA-DQA1	+	upstream	-17229	MS
chr6	32578735	32610958	rs9271199	A	G,T,	HLA-DQA1	+	upstream	-17220	MS
chr6	32578735	32610958	rs9271199	G	A,T,	HLA-DQA1	+	upstream	-17220	MS
chr6	32578756	32610979	rs9271200	C	T,	HLA-DQA1	+	upstream	-17199	MS
chr6	32578756	32610979	rs9271200	T	C,	HLA-DQA1	+	upstream	-17199	MS
chr6	32578818	32611041	rs9271201	A	C,	HLA-DQA1	+	upstream	-17137	MS
chr6	32578818	32611041	rs9271201	C	A,	HLA-DQA1	+	upstream	-17137	MS
chr6	32578837	32611060	rs9271202	C	A,	HLA-DQA1	+	upstream	-17118	MS
chr6	32578837	32611060	rs9271202	A	C,	HLA-DQA1	+	upstream	-17118	MS
chr6	32578941	32611164	rs9271205	A	G,	HLA-DQA1	+	upstream	-17014	MS
chr6	32578941	32611164	rs9271205	G	A,	HLA-DQA1	+	upstream	-17014	MS
chr6	108951655	108630452	rs9285397	T	C,G,	SUMO2P8	-	upstream	-12168	MS
chr1	172862234	172893094	rs9286879	A	G,	AIMP1P2	-	upstream	-6837	MS
chr5	40437948	40437846	rs9292777	C	T,	RP11-386E5.1	+	downstream	22710	MS
chr5	40578557	40578455	rs9292781	A	G,	SNORA63	+	upstream	-76507	MS
chr6	90984035	90274316	rs943689	C	T,	BACH2	-	inside	22591	MS
chr6	128293506	127972361	rs9482850	C	G,T,	THEMIS	-	upstream	-53731	MS
chr6	128293634	127972489	rs9482851	C	T,	THEMIS	-	upstream	-53859	MS
chr13	40355913	39781776	rs9532434	T	A,C,	RNY4P14	-	downstream	3733	MS
chr13	99952290	99300036	rs9557194	A	G,	GPR183	-	inside	7368	MS
chr13	50811220	50237084	rs9591325	T	C,	ST13P4	+	downstream	64996	MS
chr22	22222320	21868030	rs9607340	T	A,G,	MAPK1	-	upstream	-351	MS
chr22	22222103	21867813	rs9610505	A	G,T,	MAPK1	-	upstream	-134	MS
chr22	39662480	39266475	rs9611131	T	A,C,	PDGFB	-	upstream	-21725	MS
chr7	50306780	50267184	rs9656588	T	C,	AC020743.4	-	downstream	8437	MS
chr3	71528078	71478927	rs9854068	G	A,C,T,	MIR1284	-	downstream	63161	MS
chr3	18783097	18741605	rs9866257	G	A,	RAD23BP1	+	downstream	202933	MS
chr1	85744370	85278687	rs9887811	G	A,	BCL10	-	upstream	-1598	MS
chr1	85744577	85278894	rs9887812	C	T,	BCL10	-	upstream	-1805	MS
chr1	85744582	85278899	rs9887879	T	G,	BCL10	-	upstream	-1810	MS
chr16	29837108	29825787	rs9938630	C	T,	AC009133.12	-	upstream	-4536	MS
chr2	191974435	191109709	rs9967792	T	C,	RNU6-959P	+	upstream	-12240	MS
chr16	11199678	11105821	rs998592	C	T,	RP11-66H6.3	-	upstream	-34720	MS
chr1	117048732	116506110	rs999701175	AAAAAAAA	AAAAAAA,AAAAAAAAA,	RP5-1086K13.1	-	upstream	-6899	MS
chr5	35857850	35857748	rs10213865	A	C,T,	IL7R	+	inside	860	PBC
chr1	67799170	67333487	rs10889681	T	A,C,	IL12RB2	+	inside	26124	PBC
chr1	67798895	67333212	rs11209051	C	T,	IL12RB2	+	inside	25849	PBC
chr5	35857704	35857602	rs11567694	A	G,	IL7R	+	inside	714	PBC
chr6	32578569	32610792	rs117504034	A	G,	HLA-DQA1	+	upstream	-17386	PBC
chr6	32590893	32623116	rs12526593	A	G,	HLA-DQA1	+	upstream	-5062	PBC
chr5	35853319	35853217	rs13188960	G	T,	IL7R	+	inside	523	PBC
chr22	39663154	39267149	rs1555926203	CC	G,	PDGFB	-	upstream	-22399	PBC
chr2	191558584	190693858	rs16653	AAATA	AAATAAATA,	AC006460.2	-	inside	14857	PBC
chr1	67805806	67340123	rs1908632	G	T,	IL12RB2	+	inside	32760	PBC
chr2	191535698	190670972	rs2286895	G	A,T,	NAB1	+	inside	24227	PBC
chr2	191535576	190670850	rs2286896	T	C,	NAB1	+	inside	24105	PBC
chr6	32590640	32622863	rs2395226	T	C,	HLA-DQA1	+	upstream	-5315	PBC
chr16	11358018	11264161	rs243318	G	A,	TNP2	-	downstream	5371	PBC
chr17	37928059	39771806	rs2952140	C	T,	GRB7	+	downstream	33880	PBC
chr22	39663150	39267145	rs34698021	CCCC	CCC,	PDGFB	-	upstream	-22395	PBC
chr22	39663154	39267149	rs34698021	CCCC	CCC,	PDGFB	-	upstream	-22399	PBC
chr7	128648953	129008899	rs35234849	T	C,	ODCP	+	upstream	-19989	PBC
chr22	39663154	39267149	rs35294575	C	G,	PDGFB	-	upstream	-22399	PBC
chr6	137999562	137678425	rs35382826	GGG	GG,	RP11-95M15.1	+	inside	5048	PBC
chr2	191543962	190679236	rs3771317	T	C,G,	AC006460.2	-	inside	29479	PBC
chr14	68749927	68283210	rs3784099	G	A,	RN7SL108P	-	upstream	-46672	PBC
chr1	67798327	67332644	rs4655698	T	G,	IL12RB2	+	inside	25281	PBC
chr3	159745863	160028076	rs485499	T	C,	LINC01100	+	inside	12053	PBC
chr22	39662550	39266545	rs5757584	C	G,T,	PDGFB	-	upstream	-21795	PBC
chr22	39663185	39267180	rs5757585	A	G,	PDGFB	-	upstream	-22430	PBC
chr17	37561613	39405360	rs6503513	A	G,	FBXL20	-	upstream	-2838	PBC
chr1	67806207	67340524	rs6662198	T	C,	IL12RB2	+	inside	33161	PBC
chr5	35852311	35852209	rs6890853	G	A,	IL7R	+	upstream	-485	PBC
chr6	138002175	137681038	rs6927172	C	A,G,T,	RP11-95M15.1	+	inside	7661	PBC
chr16	27399100	27387779	rs7199163	T	G,	IL21R	+	upstream	-14382	PBC
chr1	67798445	67332762	rs72678531	T	C,	IL12RB2	+	inside	25399	PBC
chr14	68752643	68285926	rs8008961	C	T,	RN7SL108P	-	upstream	-49388	PBC
chr13	50811220	50237084	rs9591325	T	C,	ST13P4	+	downstream	64996	PBC
chr4	80938489	80017335	rs10029133	C	A,	AC097711.1	+	upstream	-62196	PS
chr5	40575839	40575737	rs10075020	T	A,C,	SNORA63	+	upstream	-79225	PS
chr8	90849305	89837077	rs10094579	C	A,	SCb-64M4.1	+	downstream	10485	PS
chr2	61118739	60891604	rs10185028	A	G,T,	REL	+	inside	10084	PS
chr2	61126664	60899529	rs10193964	A	G,	RNU4-51P	+	upstream	-11773	PS
chr17	32579788	34252769	rs1024611	A	G,	CCL2	+	upstream	-2448	PS
chr17	40529835	42377817	rs1026916	A	G,	STAT3	-	inside	10677	PS
chr6	90883525	90173806	rs10455168	T	C,	RP3-453I5.2	-	upstream	-56702	PS
chr6	30484036	30516259	rs10484552	C	G,	XXbac-BPG249D20.9	+	upstream	-6	PS
chr6	30484036	30516259	rs10484552	G	C,	XXbac-BPG249D20.9	+	upstream	-6	PS
chr6	20631011	20630780	rs10484633	T	C,	RP3-348I23.3	-	downstream	92874	PS
chr5	141489668	142110103	rs10569192	CGGCCGGCCGG	CGGCCGG,	NDFIP1	+	inside	1599	PS
chr10	35484949	35196021	rs1057108	T	G,	RP11-324I22.3	+	upstream	-14394	PS
chr1	19785911	19459417	rs10799814	G	A,	CAPZB	-	inside	26121	PS
chr10	64374360	62614600	rs10822036	G	A,	ALDH7A1P4	-	downstream	126784	PS
chr1	67625309	67159626	rs10889661	T	A,	IL23R	+	inside	20720	PS
chr10	6112605	6070642	rs10905713	C	T,	RP11-414H17.2	-	downstream	1275	PS
chr10	6114856	6072893	rs10905718	A	G,	RP11-414H17.2	-	upstream	-976	PS
chr2	204628810	203764087	rs10932019	G	A,C,	KRT18P39	-	downstream	1505	PS
chr7	17206756	17167132	rs10950648	T	C,	Metazoa_SRP	+	upstream	-38519	PS
chr12	6455098	6345932	rs11064145	T	A,G,	RN7SL391P	+	downstream	1379	PS
chr16	11347048	11253191	rs1111186	T	C,	SOCS1	-	downstream	2987	PS
chr10	75669013	73909255	rs111307659	T	,	PLAU	+	inside	79	PS
chr16	30482494	30471173	rs11150589	T	A,C,G,	Y_RNA	+	upstream	-413	PS
chr1	67740092	67274409	rs11209032	G	A,	RP11-131O15.2	+	upstream	-3642	PS
chr5	40578922	40578820	rs1122433	T	A,C,	SNORA63	+	upstream	-76142	PS
chr1	67631423	67165740	rs11465753	T	C,	IL23R	+	inside	26834	PS
chr1	67631431	67165748	rs11465754	A	G,	IL23R	+	inside	26842	PS
chr1	200894935	200925807	rs11589638	G	A,	RNU6-704P	-	downstream	7639	PS
chr16	11319357	11225500	rs11649613	C	T,	HNRNPCP4	+	upstream	-17152	PS
chr2	234156536	233247890	rs11679791	G	C,T,	SCARNA5	+	upstream	-27836	PS
chr2	65663936	65436802	rs11694714	C	T,	AC074391.1	+	inside	92	PS
chr5	96345066	97009362	rs1174985032	A	G,	Y_RNA	-	upstream	-46606	PS
chr7	17208343	17168719	rs11766622	G	C,	Metazoa_SRP	+	upstream	-36932	PS
chr6	90963614	90253895	rs1183901103	A	T,	BACH2	-	inside	43012	PS
chr20	30879420	32291617	rs1201612924	A	,	KIF3B	+	inside	13954	PS
chr13	99966921	99314667	rs12100212	C	T,	GPR183	-	upstream	-7263	PS
chr1	200875095	200905967	rs12132298	T	C,	MROH3P	+	upstream	-11492	PS
chr1	200875242	200906114	rs12132349	T	A,	MROH3P	+	upstream	-11345	PS
chr1	172844250	172875110	rs12136659	T	C,	AIMP1P2	-	downstream	11147	PS
chr13	99974992	99322738	rs12232061	G	T,	GPR183	-	upstream	-15334	PS
chr1	67656931	67191248	rs12401432	C	G,	RNU6-586P	+	upstream	-4891	PS
chr2	204628328	203763605	rs12467195	A	G,	KRT18P39	-	downstream	1987	PS
chr2	204604603	203739880	rs12468949	A	G,T,	KRT18P39	-	downstream	25712	PS
chr3	5020463	4978778	rs12489120	C	A,G,T,	BHLHE40	+	upstream	-337	PS
chr10	81045280	79285523	rs1250568	T	C,	PPIF	+	upstream	-61945	PS
chr16	30482540	30471219	rs12598978	T	G,	Y_RNA	+	upstream	-367	PS
chr5	131971902	132636210	rs12653750	C	T,	IL13	+	upstream	-20052	PS
chr5	141489853	142110288	rs12653848	C	T,	NDFIP1	+	inside	1784	PS
chr5	141489921	142110356	rs12653866	C	T,	NDFIP1	+	inside	1852	PS
chr5	141490091	142110526	rs12656877	T	A,C,	NDFIP1	+	inside	2022	PS
chr6	30735675	30767898	rs12662149	G	A,	HCG20	+	inside	1074	PS
chr6	30735675	30767898	rs12662149	A	G,	HCG20	+	inside	1074	PS
chr16	30482803	30471482	rs12716977	T	A,C,	Y_RNA	+	upstream	-104	PS
chr10	64441204	62681444	rs12766391	G	A,	ALDH7A1P4	-	downstream	59940	PS
chr13	40351094	39776957	rs12876235	T	G,	RNY4P14	-	downstream	8552	PS
chr2	61099420	60872285	rs13019590	A	C,	LINC01185	-	inside	9028	PS
chr6	167461965	167048477	rs13208636	T	G,	RP11-517H2.6	+	inside	49073	PS
chr3	101661383	101942539	rs13314673	G	A,C,	RP11-221J22.1	+	inside	1681	PS
chr5	96293816	96958112	rs1363974	A	G,	Y_RNA	-	downstream	4644	PS
chr10	81045280	79285523	rs1373481062	TTT	TT,	PPIF	+	upstream	-61945	PS
chr5	40497604	40497502	rs1373867798	G	,	RP11-386E5.1	+	downstream	82366	PS
chr5	40502932	40502830	rs1382266301	A	,	RP11-386E5.1	+	downstream	87694	PS
chr1	19786528	19460034	rs139962732	AAGTGAA	AA,AAGTGAAGTGAA,	CAPZB	-	inside	25504	PS
chr5	96217692	96881988	rs1401555880	G	A,	ERAP2	+	inside	6050	PS
chr18	51790876	54264506	rs1444962929	CTTTTC	,	POLI	+	upstream	-4897	PS
chr5	40502932	40502830	rs1553575	A	C,G,T,	RP11-386E5.1	+	downstream	87694	PS
chr16	31006289	30994968	rs1555494108	AG	TA,	RP11-1072A3.3	-	upstream	-6699	PS
chr22	39663154	39267149	rs1555926203	CC	G,	PDGFB	-	upstream	-22399	PS
chr13	100004892	99352638	rs1566517629	T	A,	MIR623	+	upstream	-3492	PS
chr4	103506444	102585287	rs1598859	T	C,	AF224669.3	+	upstream	-77323	PS
chr6	90967197	90257478	rs1604831	G	A,	BACH2	-	inside	39429	PS
chr10	64397538	62637778	rs16917546	T	C,	ALDH7A1P4	-	downstream	103606	PS
chr4	103448903	102527746	rs170731	T	A,	NFKB1	+	inside	26418	PS
chr5	40401509	40401407	rs17234657	T	G,	RP11-386E5.1	+	upstream	-13729	PS
chr7	37382520	37342916	rs17259252	G	A,	RNU6-565P	+	upstream	-8226	PS
chr15	67442596	67150258	rs17293632	C	T,	RP11-342M21.2	-	upstream	-3320	PS
chr13	49604247	49030111	rs1928109	A	G,	RAD17P2	-	downstream	16682	PS
chr17	62159608	64082248	rs1971298	C	G,T,	ERN1	-	inside	48570	PS
chr1	2514575	2583136	rs2094074	C	G,T,	RP3-395M20.9	+	inside	1577	PS
chr2	102764294	102147834	rs2110727	G	A,	AC007271.3	-	downstream	34273	PS
chr13	99940671	99288417	rs2149262	C	G,	GPR183	-	downstream	18987	PS
chr1	172863948	172894808	rs2157453	G	A,	AIMP1P2	-	upstream	-8551	PS
chr1	172863992	172894852	rs2157454	G	A,C,	AIMP1P2	-	upstream	-8595	PS
chr1	172864183	172895043	rs2187892	G	A,	AIMP1P2	-	upstream	-8786	PS
chr8	90849184	89836956	rs2189025	G	A,	SCb-64M4.1	+	downstream	10364	PS
chr10	75669190	73909432	rs2227551	G	C,T,	PLAU	+	inside	256	PS
chr20	48568055	49951518	rs2281217	C	G,	KRT18P4	+	upstream	-5226	PS
chr2	234181848	233273202	rs2289474	C	T,	SCARNA5	+	upstream	-2524	PS
chr4	103484615	102563458	rs230491	T	A,C,	NFKB1	+	inside	62130	PS
chr4	103485780	102564623	rs230492	A	C,G,	NFKB1	+	inside	63295	PS
chr4	103481561	102560404	rs230504	T	C,	NFKB1	+	inside	59076	PS
chr4	103478265	102557108	rs230509	G	A,	NFKB1	+	inside	55780	PS
chr4	103449041	102527884	rs230534	T	C,	NFKB1	+	inside	26556	PS
chr4	103448582	102527425	rs230535	A	C,	NFKB1	+	inside	26097	PS
chr1	19780968	19454474	rs2314345	G	T,	RN7SL277P	+	downstream	30091	PS
chr5	96293929	96958225	rs2351010	G	A,T,	Y_RNA	-	downstream	4531	PS
chr16	11358018	11264161	rs243318	G	A,	TNP2	-	downstream	5371	PS
chr10	75669013	73909255	rs2459449	T	C,	PLAU	+	inside	79	PS
chr11	58345686	58578213	rs2510556	C	A,T,	LPXN	-	inside	6	PS
chr5	131911847	132576155	rs2522414	G	C,	IL5	-	upstream	-19318	PS
chr10	75617344	73857586	rs2664280	A	T,	RP11-574K11.8	+	downstream	15754	PS
chr8	129253171	128240925	rs28391197	T	C,	RN7SKP226	+	downstream	20422	PS
chr8	129253175	128240929	rs28552726	T	C,	RN7SKP226	+	downstream	20426	PS
chr22	39663150	39267145	rs34698021	CCCC	CCC,	PDGFB	-	upstream	-22395	PS
chr22	39663154	39267149	rs34698021	CCCC	CCC,	PDGFB	-	upstream	-22399	PS
chr2	234143048	233234402	rs34701569	C	A,G,	ATG16L1	+	inside	24352	PS
chr22	39663154	39267149	rs35294575	C	G,	PDGFB	-	upstream	-22399	PS
chr10	64441247	62681487	rs35312803	TTTTTTTTTTTT	TTTTTTTTTTT,TTTTTTTTTTTTT,TTTTTTTTTTTTTT,	ALDH7A1P4	-	downstream	59897	PS
chr6	137999562	137678425	rs35382826	GGG	GG,	RP11-95M15.1	+	inside	5048	PS
chr6	111505271	111184068	rs354528	C	T,	RP11-428F8.2	-	downstream	74965	PS
chr5	40503134	40503032	rs35571054		G,	RP11-386E5.1	+	downstream	87896	PS
chr10	64403424	62643664	rs35826682	CCCCCC	CCCCCCC,CCCCCCCC,	ALDH7A1P4	-	downstream	97720	PS
chr7	2812632	2772998	rs35957220	C	A,G,	AC006028.11	+	upstream	-62622	PS
chr17	62160044	64082684	rs3744284	T	C,	ERN1	-	inside	48134	PS
chr2	28619340	28396473	rs3833576	TTTTTT	TTTTTTT,	RP11-373D23.2	+	upstream	-341	PS
chr6	30735675	30767898	rs386698793	CGG	TGA,	HCG20	+	inside	1074	PS
chr6	30735675	30767898	rs386698793	TGA	CGG,	HCG20	+	inside	1074	PS
chr5	40497604	40497502	rs4286721	G	A,	RP11-386E5.1	+	downstream	82366	PS
chr10	35422506	35133578	rs4294520	C	T,	RNU7-77P	+	upstream	-1864	PS
chr5	96293153	96957449	rs4360063	A	G,	Y_RNA	-	downstream	5307	PS
chr2	204605487	203740764	rs4673260	C	T,	KRT18P39	-	downstream	24828	PS
chr2	204605455	203740732	rs4675365	A	G,T,	KRT18P39	-	downstream	24860	PS
chr5	156890897	157463889	rs4704864	C	G,	CTB-109A12.1	-	upstream	-3812	PS
chr16	11347858	11254001	rs4780355	T	C,G,	SOCS1	-	downstream	2177	PS
chr17	45698175	47620809	rs4793978	G	A,	RP11-580I16.2	-	inside	28610	PS
chr17	38023745	39867492	rs4795397	A	G,	ZPBP2	+	upstream	-671	PS
chr2	102983247	102366787	rs4851569	C	A,	SDR42E1P5	+	upstream	-44455	PS
chr18	51787770	54261400	rs488846	T	C,	POLI	+	upstream	-8003	PS
chr1	172865492	172896352	rs4916285	A	G,T,	AIMP1P2	-	upstream	-10095	PS
chr1	200874728	200905600	rs55838263	A	G,	MROH3P	+	upstream	-11859	PS
chr5	40433227	40433125	rs56309786	C	T,	RP11-386E5.1	+	downstream	17989	PS
chr22	39662550	39266545	rs5757584	C	G,T,	PDGFB	-	upstream	-21795	PS
chr3	18780538	18739046	rs57630709	T	A,	RAD23BP1	+	downstream	200374	PS
chr18	51811556	54285186	rs580504	C	A,	RP11-850A17.1	-	upstream	-15159	PS
chr20	30843555	32255752	rs58077174	CCCC	CCCCC,CCCCCC,	KIF3B	+	upstream	-21911	PS
chr18	67553197	69885961	rs5825977	ACA	A,ACACA,	CD226	-	inside	75841	PS
chr11	65663547	65896076	rs585557	A	G,	FOSL1	-	inside	4496	PS
chr6	138195402	137874265	rs598493	T	C,	RP11-356I2.4	-	upstream	-6033	PS
chr22	45714937	45319056	rs6006984	T	A,C,	FAM118A	+	inside	10089	PS
chr6	138120145	137799008	rs605686	G	A,	Y_RNA	+	downstream	14635	PS
chr20	30870339	32282536	rs6119232	T	A,C,	KIF3B	+	inside	4873	PS
chr10	6094697	6052734	rs61839660	C	T,	IL2RA	-	inside	9590	PS
chr18	12857758	12857759	rs62097857	G	A,	STK25P1	+	upstream	-53426	PS
chr6	90976609	90266890	rs62408233	G	A,	BACH2	-	inside	30017	PS
chr7	17198892	17159268	rs62444511	G	A,C,T,	Metazoa_SRP	+	upstream	-46383	PS
chr6	138195041	137873904	rs629953	A	G,T,	RP11-356I2.4	-	upstream	-5672	PS
chr1	172844352	172875212	rs6425143	T	G,	AIMP1P2	-	downstream	11045	PS
chr1	172844409	172875269	rs6425145	T	A,	AIMP1P2	-	downstream	10988	PS
chr6	138195693	137874556	rs643177	T	C,	RP11-356I2.4	-	upstream	-6324	PS
chr6	21438889	21438658	rs6456426	C	A,	LINC00581	-	downstream	73236	PS
chr9	117568766	114806486	rs6478109	A	G,	TNFSF15	-	upstream	-361	PS
chr17	54899945	56822584	rs6503766	G	A,	DGKE	+	upstream	-11514	PS
chr17	54900047	56822686	rs6503767	C	A,T,	DGKE	+	upstream	-11412	PS
chr5	141489027	142109462	rs6580223	G	T,	NDFIP1	+	inside	958	PS
chr5	141489306	142109741	rs6580224	A	G,T,	NDFIP1	+	inside	1237	PS
chr5	141489381	142109816	rs6580225	G	C,	NDFIP1	+	inside	1312	PS
chr2	204606215	203741492	rs6728441	G	A,	KRT18P39	-	downstream	24100	PS
chr5	40433576	40433474	rs6878213	C	T,	RP11-386E5.1	+	downstream	18338	PS
chr5	40433552	40433450	rs6878370	G	A,	RP11-386E5.1	+	downstream	18314	PS
chr5	40402233	40402131	rs6879283	T	C,	RP11-386E5.1	+	upstream	-13005	PS
chr6	21439343	21439112	rs6904446	C	A,T,	LINC00581	-	downstream	72782	PS
chr6	138002175	137681038	rs6927172	C	A,G,T,	RP11-95M15.1	+	inside	7661	PS
chr7	28172732	28133113	rs702814	C	T,	RNU6-979P	-	upstream	-14895	PS
chr16	23853521	23842200	rs7195232	A	G,	PRKCB	+	inside	6200	PS
chr16	23853860	23842539	rs7200798	G	A,	PRKCB	+	inside	6539	PS
chr17	45737701	47660335	rs7219303	A	C,G,	KPNB1	+	inside	10860	PS
chr4	123429029	122507874	rs72669153	G	A,	IL2	-	upstream	-51150	PS
chr17	58018142	59940781	rs72840315	G	C,	RP11-178C3.1	+	upstream	-126	PS
chr6	128293932	127972787	rs72975913	C	A,	THEMIS	-	upstream	-54157	PS
chr6	128294055	127972910	rs72975916	C	T,	THEMIS	-	upstream	-54280	PS
chr11	128342944	128473049	rs73029056	G	A,	MIR6090	+	upstream	-49340	PS
chr5	40438097	40437995	rs73090828	C	A,	RP11-386E5.1	+	downstream	22859	PS
chr10	64563699	62803939	rs74836371	CT	,	ADO	+	upstream	-917	PS
chr5	150169883	150790321	rs74973123	A	T,	SMIM3	+	inside	12376	PS
chr1	172862380	172893240	rs7527462	C	G,	AIMP1P2	-	upstream	-6983	PS
chr8	129565545	128553299	rs75370373	G	T,	LINC00824	-	inside	11379	PS
chr1	24518643	24192153	rs7552167	A	G,	IFNLR1	-	upstream	-4195	PS
chr2	61204688	60977553	rs7596362	T	C,	RNA5SP95	+	upstream	-21198	PS
chr2	61204641	60977506	rs7608697	A	C,	RNA5SP95	+	upstream	-21245	PS
chr2	61204856	60977721	rs7608910	A	G,	RNA5SP95	+	upstream	-21030	PS
chr5	150169843	150790281	rs76767593	C	A,	SMIM3	+	inside	12336	PS
chr5	96293006	96957302	rs7716222	C	A,	Y_RNA	-	downstream	5454	PS
chr5	40404912	40404810	rs7723981	A	G,	RP11-386E5.1	+	upstream	-10326	PS
chr5	40436698	40436596	rs7734434	C	T,	RP11-386E5.1	+	downstream	21460	PS
chr2	43786818	43559679	rs77552263	G	A,	THADA	-	inside	36366	PS
chr6	111793561	111472358	rs7772141	T	A,C,	TRAF3IP2-AS1	+	upstream	-11152	PS
chr6	111793594	111472391	rs7776047	T	A,G,	TRAF3IP2-AS1	+	upstream	-11119	PS
chr9	117569046	114806766	rs7848647	T	C,	TNFSF15	-	upstream	-641	PS
chr9	117682077	114919797	rs7872878	G	A,C,	TNFSF8	-	inside	10797	PS
chr10	82253701	80493945	rs7900536	C	A,T,	TSPAN14	+	inside	39780	PS
chr10	64538279	62778519	rs7922314	C	T,	ADO	+	upstream	-26337	PS
chr7	2798294	2758660	rs798494	C	A,	AC006028.11	+	upstream	-76960	PS
chr7	2797267	2757633	rs798495	T	C,	AC006028.11	+	upstream	-77987	PS
chr13	40351064	39776927	rs7986796	G	T,	RNY4P14	-	downstream	8582	PS
chr13	40350912	39776775	rs7993214	T	C,G,	RNY4P14	-	downstream	8734	PS
chr14	88472595	88006251	rs8005161	C	T,	GPR65	+	inside	1128	PS
chr16	31006289	30994968	rs8058753	G	A,	RP11-1072A3.3	-	upstream	-6699	PS
chr17	40495390	42343372	rs8072391	G	A,T,	STAT3	-	inside	45122	PS
chr17	62163131	64085771	rs8075137	G	C,	ERN1	-	inside	45047	PS
chr10	35440581	35151653	rs878264	T	C,	ATP6V1G1P4	+	upstream	-6652	PS
chr17	62163015	64085655	rs880069	C	T,	ERN1	-	inside	45163	PS
chr6	90983850	90274131	rs905671	A	T,	BACH2	-	inside	22776	PS
chr1	172862234	172893094	rs9286879	A	G,	AIMP1P2	-	upstream	-6837	PS
chr5	40437948	40437846	rs9292777	C	T,	RP11-386E5.1	+	downstream	22710	PS
chr5	40578557	40578455	rs9292781	A	G,	SNORA63	+	upstream	-76507	PS
chr6	111434910	111113707	rs9384787	T	A,	RNU6-960P	-	upstream	-22376	PS
chr6	90984035	90274316	rs943689	C	T,	BACH2	-	inside	22591	PS
chr6	128293506	127972361	rs9482850	C	G,T,	THEMIS	-	upstream	-53731	PS
chr6	128293634	127972489	rs9482851	C	T,	THEMIS	-	upstream	-53859	PS
chr13	40355913	39781776	rs9532434	T	A,C,	RNY4P14	-	downstream	3733	PS
chr13	99952290	99300036	rs9557194	A	G,	GPR183	-	inside	7368	PS
chr22	39662480	39266475	rs9611131	T	A,C,	PDGFB	-	upstream	-21725	PS
chr17	58018570	59941209	rs9789060	A	G,	RP11-178C3.1	+	inside	302	PS
chr18	51790876	54264506	rs987047346	C	T,	POLI	+	upstream	-4897	PS
chr4	80938489	80017335	rs10029133	C	A,	AC097711.1	+	upstream	-62196	RA
chr5	150445215	151065654	rs10057690	T	C,	TNIP1	-	inside	27922	RA
chr5	40575839	40575737	rs10075020	T	A,C,	SNORA63	+	upstream	-79225	RA
chr8	90849305	89837077	rs10094579	C	A,	SCb-64M4.1	+	downstream	10485	RA
chr17	32579788	34252769	rs1024611	A	G,	CCL2	+	upstream	-2448	RA
chr17	40529835	42377817	rs1026916	A	G,	STAT3	-	inside	10677	RA
chr7	28246989	28207370	rs10272155	A	G,	JAZF1	-	upstream	-26628	RA
chr5	40490790	40490688	rs10440635	G	A,	RP11-386E5.1	+	downstream	75552	RA
chr6	90883525	90173806	rs10455168	T	C,	RP3-453I5.2	-	upstream	-56702	RA
chr6	30484036	30516259	rs10484552	G	C,	XXbac-BPG249D20.9	+	upstream	-6	RA
chr6	30484036	30516259	rs10484552	C	G,	XXbac-BPG249D20.9	+	upstream	-6	RA
chr6	20631011	20630780	rs10484633	T	C,	RP3-348I23.3	-	downstream	92874	RA
chr6	138002637	137681500	rs10499194	C	T,	RP11-95M15.1	+	inside	8123	RA
chr5	141489668	142110103	rs10569192	CGGCCGGCCGG	CGGCCGG,	NDFIP1	+	inside	1599	RA
chr10	35484949	35196021	rs1057108	T	G,	RP11-324I22.3	+	upstream	-14394	RA
chr5	40489386	40489284	rs10713117	AAAAAAAAA	AAAAAAA,AAAAAAAA,AAAAAAAAAA,	RP11-386E5.1	+	downstream	74148	RA
chr9	27506051	27506053	rs10738774	G	A,	IFNK	+	upstream	-18260	RA
chr10	64374360	62614600	rs10822036	G	A,	ALDH7A1P4	-	downstream	126784	RA
chr1	67625309	67159626	rs10889661	T	A,	IL23R	+	inside	20720	RA
chr10	6112605	6070642	rs10905713	C	T,	RP11-414H17.2	-	downstream	1275	RA
chr10	6114856	6072893	rs10905718	A	G,	RP11-414H17.2	-	upstream	-976	RA
chr2	204628810	203764087	rs10932019	G	A,C,	KRT18P39	-	downstream	1505	RA
chr7	17206756	17167132	rs10950648	T	C,	Metazoa_SRP	+	upstream	-38519	RA
chr12	6455098	6345932	rs11064145	T	A,G,	RN7SL391P	+	downstream	1379	RA
chr10	75669013	73909255	rs111307659	T	,	PLAU	+	inside	79	RA
chr16	30482494	30471173	rs11150589	T	A,C,G,	Y_RNA	+	upstream	-413	RA
chr5	40578922	40578820	rs1122433	T	A,C,	SNORA63	+	upstream	-76142	RA
chr9	123694228	120931950	rs11354329	TTTTTTTTTTT	TTTTTTTTT,TTTTTTTTTT,TTTTTTTTTTTT,	TRAF1	-	upstream	-2778	RA
chr1	67631423	67165740	rs11465753	T	C,	IL23R	+	inside	26834	RA
chr1	67631431	67165748	rs11465754	A	G,	IL23R	+	inside	26842	RA
chr2	204717713	203852990	rs11571293	G	A,T,	CTLA4	+	upstream	-14795	RA
chr10	64933499	63173739	rs1158217745	G	A,	NRBF2	+	downstream	40493	RA
chr1	200894935	200925807	rs11589638	G	A,	RNU6-704P	-	downstream	7639	RA
chr16	11319357	11225500	rs11649613	C	T,	HNRNPCP4	+	upstream	-17152	RA
chr2	234156536	233247890	rs11679791	G	C,T,	SCARNA5	+	upstream	-27836	RA
chr2	65663936	65436802	rs11694714	C	T,	AC074391.1	+	inside	92	RA
chr5	96345066	97009362	rs1174985032	A	G,	Y_RNA	-	upstream	-46606	RA
chr6	32578569	32610792	rs117504034	A	G,	HLA-DQA1	+	upstream	-17386	RA
chr7	17208343	17168719	rs11766622	G	C,	Metazoa_SRP	+	upstream	-36932	RA
chr6	90963614	90253895	rs1183901103	A	T,	BACH2	-	inside	43012	RA
chr20	30879420	32291617	rs1201612924	A	,	KIF3B	+	inside	13954	RA
chr1	200875095	200905967	rs12132298	T	C,	MROH3P	+	upstream	-11492	RA
chr1	200875242	200906114	rs12132349	T	A,	MROH3P	+	upstream	-11345	RA
chr1	172844250	172875110	rs12136659	T	C,	AIMP1P2	-	downstream	11147	RA
chr13	99974992	99322738	rs12232061	G	T,	GPR183	-	upstream	-15334	RA
chr1	67656931	67191248	rs12401432	C	G,	RNU6-586P	+	upstream	-4891	RA
chr2	204628328	203763605	rs12467195	A	G,	KRT18P39	-	downstream	1987	RA
chr2	204604603	203739880	rs12468949	A	G,T,	KRT18P39	-	downstream	25712	RA
chr6	32590893	32623116	rs12526593	A	G,	HLA-DQA1	+	upstream	-5062	RA
chr16	30482540	30471219	rs12598978	T	G,	Y_RNA	+	upstream	-367	RA
chr5	141489853	142110288	rs12653848	C	T,	NDFIP1	+	inside	1784	RA
chr5	141489921	142110356	rs12653866	C	T,	NDFIP1	+	inside	1852	RA
chr5	141490091	142110526	rs12656877	T	A,C,	NDFIP1	+	inside	2022	RA
chr6	30735675	30767898	rs12662149	G	A,	HCG20	+	inside	1074	RA
chr6	30735675	30767898	rs12662149	A	G,	HCG20	+	inside	1074	RA
chr16	30482803	30471482	rs12716977	T	A,C,	Y_RNA	+	upstream	-104	RA
chr10	64441204	62681444	rs12766391	G	A,	ALDH7A1P4	-	downstream	59940	RA
chr13	40351094	39776957	rs12876235	T	G,	RNY4P14	-	downstream	8552	RA
chr2	204694952	203830229	rs12986861	G	A,	CTLA4	+	upstream	-37556	RA
chr2	61099420	60872285	rs13019590	A	C,	LINC01185	-	inside	9028	RA
chr6	167461965	167048477	rs13208636	T	G,	RP11-517H2.6	+	inside	49073	RA
chr8	11349186	11491677	rs13277113	G	A,	BLK	+	upstream	-2323	RA
chr8	11349186	11491677	rs13277113	C	T,	BLK	+	upstream	-2323	RA
chr3	101661383	101942539	rs13314673	G	A,C,	RP11-221J22.1	+	inside	1681	RA
chr9	123683982	120921704	rs1360097550	GG	G,	TRAF1	-	inside	7468	RA
chr5	96293816	96958112	rs1363974	A	G,	Y_RNA	-	downstream	4644	RA
chr5	40497604	40497502	rs1373867798	G	,	RP11-386E5.1	+	downstream	82366	RA
chr5	40502932	40502830	rs1382266301	A	,	RP11-386E5.1	+	downstream	87694	RA
chr5	96217692	96881988	rs1401555880	G	A,	ERAP2	+	inside	6050	RA
chr10	64933499	63173739	rs1444547989	TG	,	NRBF2	+	downstream	40493	RA
chr20	23854416	23873779	rs145500511	CTGAGGAGATAGGAGGAGCTGAGGAGATAGGAGGAGCTGAG	CTGAGGAGATAGGAGGAGCTGAG,CTGAGGAGATAGGAGGAGCTGAGGAGATAGGAGGAGCTGAGGAGATAGGAGGAGCTGAG,	CST5	-	downstream	5970	RA
chr2	136965117	136207547	rs1519525	C	G,T,	HNRNPKP2	-	upstream	-7045	RA
chr5	40502932	40502830	rs1553575	A	C,G,T,	RP11-386E5.1	+	downstream	87694	RA
chr16	31006289	30994968	rs1555494108	AG	TA,	RP11-1072A3.3	-	upstream	-6699	RA
chr22	39663154	39267149	rs1555926203	CC	G,	PDGFB	-	upstream	-22399	RA
chr13	100004892	99352638	rs1566517629	T	A,	MIR623	+	upstream	-3492	RA
chr15	70006923	69714584	rs1567135618	G	A,	RP11-19J5.1	-	downstream	89461	RA
chr4	103506444	102585287	rs1598859	T	C,	AF224669.3	+	upstream	-77323	RA
chr6	90967197	90257478	rs1604831	G	A,	BACH2	-	inside	39429	RA
chr10	64397538	62637778	rs16917546	T	C,	ALDH7A1P4	-	downstream	103606	RA
chr12	117398055	116960250	rs16947144	G	C,	RP11-240G22.5	-	upstream	-8829	RA
chr4	103448903	102527746	rs170731	T	A,	NFKB1	+	inside	26418	RA
chr5	40401509	40401407	rs17234657	T	G,	RP11-386E5.1	+	upstream	-13729	RA
chr15	67442596	67150258	rs17293632	C	T,	RP11-342M21.2	-	upstream	-3320	RA
chr7	92258961	92629647	rs17766836	C	T,	FAM133B	-	upstream	-39254	RA
chr13	49604247	49030111	rs1928109	A	G,	RAD17P2	-	downstream	16682	RA
chr17	62159608	64082248	rs1971298	C	G,T,	ERN1	-	inside	48570	RA
chr1	2514575	2583136	rs2094074	C	G,T,	RP3-395M20.9	+	inside	1577	RA
chr2	102764294	102147834	rs2110727	G	A,	AC007271.3	-	downstream	34273	RA
chr1	172863948	172894808	rs2157453	G	A,	AIMP1P2	-	upstream	-8551	RA
chr1	172863992	172894852	rs2157454	G	A,C,	AIMP1P2	-	upstream	-8595	RA
chr1	172864183	172895043	rs2187892	G	A,	AIMP1P2	-	upstream	-8786	RA
chr8	90849184	89836956	rs2189025	G	A,	SCb-64M4.1	+	downstream	10364	RA
chr10	75669190	73909432	rs2227551	G	C,T,	PLAU	+	inside	256	RA
chr5	150440097	151060536	rs2233287	G	A,	TNIP1	-	inside	33040	RA
chr10	6095577	6053614	rs2245675	G	A,C,	IL2RA	-	inside	8710	RA
chr22	37534034	37137994	rs2284033	G	A,	TMPRSS6	-	upstream	-28432	RA
chr2	234181848	233273202	rs2289474	C	T,	SCARNA5	+	upstream	-2524	RA
chr4	103484615	102563458	rs230491	T	A,C,	NFKB1	+	inside	62130	RA
chr4	103485780	102564623	rs230492	A	C,G,	NFKB1	+	inside	63295	RA
chr4	103481561	102560404	rs230504	T	C,	NFKB1	+	inside	59076	RA
chr4	103478265	102557108	rs230509	G	A,	NFKB1	+	inside	55780	RA
chr4	103449041	102527884	rs230534	T	C,	NFKB1	+	inside	26556	RA
chr4	103448582	102527425	rs230535	A	C,	NFKB1	+	inside	26097	RA
chr5	96293929	96958225	rs2351010	G	A,T,	Y_RNA	-	downstream	4531	RA
chr6	32590640	32622863	rs2395226	T	C,	HLA-DQA1	+	upstream	-5315	RA
chr9	123690292	120928014	rs2416806	G	A,C,	TRAF1	-	inside	1158	RA
chr10	75669013	73909255	rs2459449	T	C,	PLAU	+	inside	79	RA
chr10	6095410	6053447	rs2476491	A	T,	IL2RA	-	inside	8877	RA
chr11	58345686	58578213	rs2510556	C	A,T,	LPXN	-	inside	6	RA
chr2	65610471	65383337	rs268131	T	A,	AC012370.2	-	upstream	-2653	RA
chr2	65609677	65382543	rs268132	T	C,	AC012370.2	-	upstream	-1859	RA
chr8	129253171	128240925	rs28391197	T	C,	RN7SKP226	+	downstream	20422	RA
chr8	129253175	128240929	rs28552726	T	C,	RN7SKP226	+	downstream	20426	RA
chr2	204694805	203830082	rs3115969	T	C,	CTLA4	+	upstream	-37703	RA
chr2	204694784	203830061	rs3116514	G	A,	CTLA4	+	upstream	-37724	RA
chr22	39663150	39267145	rs34698021	CCCC	CCC,	PDGFB	-	upstream	-22395	RA
chr22	39663154	39267149	rs34698021	CCCC	CCC,	PDGFB	-	upstream	-22399	RA
chr2	234143048	233234402	rs34701569	C	A,G,	ATG16L1	+	inside	24352	RA
chr7	128648953	129008899	rs35234849	T	C,	ODCP	+	upstream	-19989	RA
chr22	39663154	39267149	rs35294575	C	G,	PDGFB	-	upstream	-22399	RA
chr10	64441247	62681487	rs35312803	TTTTTTTTTTTT	TTTTTTTTTTT,TTTTTTTTTTTTT,TTTTTTTTTTTTTT,	ALDH7A1P4	-	downstream	59897	RA
chr6	137999562	137678425	rs35382826	GGG	GG,	RP11-95M15.1	+	inside	5048	RA
chr6	111505271	111184068	rs354528	C	T,	RP11-428F8.2	-	downstream	74965	RA
chr5	40503134	40503032	rs35571054		G,	RP11-386E5.1	+	downstream	87896	RA
chr10	64403424	62643664	rs35826682	CCCCCC	CCCCCCC,CCCCCCCC,	ALDH7A1P4	-	downstream	97720	RA
chr7	2812632	2772998	rs35957220	C	A,G,	AC006028.11	+	upstream	-62622	RA
chr17	62160044	64082684	rs3744284	T	C,	ERN1	-	inside	48134	RA
chr9	123689597	120927319	rs3761846	C	T,	TRAF1	-	inside	1853	RA
chr9	123690239	120927961	rs3761847	G	A,	TRAF1	-	inside	1211	RA
chr14	68749927	68283210	rs3784099	G	A,	RN7SL108P	-	upstream	-46672	RA
chr10	8102272	8060309	rs3802604	G	A,	GATA3	+	inside	6706	RA
chr2	191902758	191038032	rs3821236	G	A,	AC067945.4	+	downstream	16507	RA
chr2	28619340	28396473	rs3833576	TTTTTT	TTTTTTT,	RP11-373D23.2	+	upstream	-341	RA
chr6	30735675	30767898	rs386698793	TGA	CGG,	HCG20	+	inside	1074	RA
chr6	30735675	30767898	rs386698793	CGG	TGA,	HCG20	+	inside	1074	RA
chr6	32590637	32622860	rs386699509	ACT	TCA,	HLA-DQA1	+	upstream	-5318	RA
chr6	32590637	32622860	rs386699509	TCA	ACT,	HLA-DQA1	+	upstream	-5318	RA
chr7	37406370	37366767	rs386712238	TC	AA,	RPS10P14	+	upstream	-8754	RA
chr6	32578590	32610813	rs3997868	A	G,	HLA-DQA1	+	upstream	-17365	RA
chr6	32578590	32610813	rs3997868	G	A,	HLA-DQA1	+	upstream	-17365	RA
chr2	182062056	181197329	rs4233790	A	C,T,	AC068196.1	-	upstream	-91362	RA
chr5	40497604	40497502	rs4286721	G	A,	RP11-386E5.1	+	downstream	82366	RA
chr10	35422506	35133578	rs4294520	C	T,	RNU7-77P	+	upstream	-1864	RA
chr5	96293153	96957449	rs4360063	A	G,	Y_RNA	-	downstream	5307	RA
chr10	64933268	63173508	rs4466712	G	A,C,	NRBF2	+	downstream	40262	RA
chr2	182061996	181197269	rs4666716	G	A,	AC068196.1	-	upstream	-91302	RA
chr2	182062284	181197557	rs4666717	A	G,	AC068196.1	-	upstream	-91590	RA
chr2	182062281	181197554	rs4667135	C	T,	AC068196.1	-	upstream	-91587	RA
chr2	169393869	168537359	rs4668070	C	T,	MIR4774	+	upstream	-45583	RA
chr2	204605487	203740764	rs4673260	C	T,	KRT18P39	-	downstream	24828	RA
chr2	204605455	203740732	rs4675365	A	G,T,	KRT18P39	-	downstream	24860	RA
chr17	45698175	47620809	rs4793978	G	A,	RP11-580I16.2	-	inside	28610	RA
chr17	38023745	39867492	rs4795397	A	G,	ZPBP2	+	upstream	-671	RA
chr2	102983247	102366787	rs4851569	C	A,	SDR42E1P5	+	upstream	-44455	RA
chr1	172865492	172896352	rs4916285	A	G,T,	AIMP1P2	-	upstream	-10095	RA
chr15	38846738	38554537	rs4924273	G	C,	RASGRP1	-	inside	11037	RA
chr6	32578772	32610995	rs504594	C	A,T,	HLA-DQA1	+	upstream	-17183	RA
chr6	32578772	32610995	rs504594	A	C,T,	HLA-DQA1	+	upstream	-17183	RA
chr1	200874728	200905600	rs55838263	A	G,	MROH3P	+	upstream	-11859	RA
chr5	40433227	40433125	rs56309786	C	T,	RP11-386E5.1	+	downstream	17989	RA
chr22	39662550	39266545	rs5757584	C	G,T,	PDGFB	-	upstream	-21795	RA
chr3	18780538	18739046	rs57630709	T	A,	RAD23BP1	+	downstream	200374	RA
chr20	30843555	32255752	rs58077174	CCCC	CCCCC,CCCCCC,	KIF3B	+	upstream	-21911	RA
chr18	67553197	69885961	rs5825977	ACA	A,ACACA,	CD226	-	inside	75841	RA
chr11	65663547	65896076	rs585557	A	G,	FOSL1	-	inside	4496	RA
chr6	32590784	32623007	rs5875381	ACAG	ACAGACACAG,ACAGACAG,ACAGAGACAG,	HLA-DQA1	+	upstream	-5171	RA
chr6	138195402	137874265	rs598493	T	C,	RP11-356I2.4	-	upstream	-6033	RA
chr22	45714937	45319056	rs6006984	T	A,C,	FAM118A	+	inside	10089	RA
chr7	37382465	37342861	rs60600003	T	C,G,	RNU6-565P	+	upstream	-8281	RA
chr20	30870339	32282536	rs6119232	T	A,C,	KIF3B	+	inside	4873	RA
chr10	6094697	6052734	rs61839660	C	T,	IL2RA	-	inside	9590	RA
chr18	12857758	12857759	rs62097857	G	A,	STK25P1	+	upstream	-53426	RA
chr6	90976609	90266890	rs62408233	G	A,	BACH2	-	inside	30017	RA
chr7	17198892	17159268	rs62444511	G	A,C,T,	Metazoa_SRP	+	upstream	-46383	RA
chr1	172844352	172875212	rs6425143	T	G,	AIMP1P2	-	downstream	11045	RA
chr1	172844409	172875269	rs6425145	T	A,	AIMP1P2	-	downstream	10988	RA
chr6	138195693	137874556	rs643177	T	C,	RP11-356I2.4	-	upstream	-6324	RA
chr6	21438889	21438658	rs6456426	C	A,	LINC00581	-	downstream	73236	RA
chr9	117568766	114806486	rs6478109	A	G,	TNFSF15	-	upstream	-361	RA
chr9	123655329	120893051	rs6478486	T	A,C,	PHF19	-	inside	1844	RA
chr17	54899945	56822584	rs6503766	G	A,	DGKE	+	upstream	-11514	RA
chr17	54900047	56822686	rs6503767	C	A,T,	DGKE	+	upstream	-11412	RA
chr5	141489027	142109462	rs6580223	G	T,	NDFIP1	+	inside	958	RA
chr5	141489306	142109741	rs6580224	A	G,T,	NDFIP1	+	inside	1237	RA
chr5	141489381	142109816	rs6580225	G	C,	NDFIP1	+	inside	1312	RA
chr21	36714980	35342682	rs66922517	ATGCAAATGCAA	ATGCAA,	RPL34P3	-	downstream	129749	RA
chr2	204606215	203741492	rs6728441	G	A,	KRT18P39	-	downstream	24100	RA
chr5	40433576	40433474	rs6878213	C	T,	RP11-386E5.1	+	downstream	18338	RA
chr5	40433552	40433450	rs6878370	G	A,	RP11-386E5.1	+	downstream	18314	RA
chr5	40402233	40402131	rs6879283	T	C,	RP11-386E5.1	+	upstream	-13005	RA
chr6	21439343	21439112	rs6904446	C	A,T,	LINC00581	-	downstream	72782	RA
chr6	138002175	137681038	rs6927172	C	A,G,T,	RP11-95M15.1	+	inside	7661	RA
chr7	92281953	92652639	rs6948097	C	T,	RNU6-10P	-	downstream	49174	RA
chr7	92277477	92648163	rs6960181	C	T,	RNU6-10P	-	downstream	53650	RA
chr9	123683982	120921704	rs7021049	G	T,	TRAF1	-	inside	7468	RA
chr9	123684157	120921879	rs7021206	G	A,	TRAF1	-	inside	7293	RA
chr7	28172732	28133113	rs702814	C	T,	RNU6-979P	-	upstream	-14895	RA
chr9	123656327	120894049	rs7037140	T	C,	PHF19	-	inside	846	RA
chr9	123684000	120921722	rs7037195	T	A,C,	TRAF1	-	inside	7450	RA
chr10	90762376	89002619	rs7069750	G	C,T,	FAS-AS1	+	downstream	10250	RA
chr15	38846678	38554477	rs7170151	C	T,	RASGRP1	-	inside	11097	RA
chr16	23853521	23842200	rs7195232	A	G,	PRKCB	+	inside	6200	RA
chr16	23853860	23842539	rs7200798	G	A,	PRKCB	+	inside	6539	RA
chr17	45737701	47660335	rs7219303	A	C,G,	KPNB1	+	inside	10860	RA
chr17	58018142	59940781	rs72840315	G	C,	RP11-178C3.1	+	upstream	-126	RA
chr6	128293932	127972787	rs72975913	C	A,	THEMIS	-	upstream	-54157	RA
chr6	128294055	127972910	rs72975916	C	T,	THEMIS	-	upstream	-54280	RA
chr11	128342944	128473049	rs73029056	G	A,	MIR6090	+	upstream	-49340	RA
chr5	40438097	40437995	rs73090828	C	A,	RP11-386E5.1	+	downstream	22859	RA
chr4	26090375	26088753	rs7441808	A	G,	RP11-263J14.1	+	inside	18000	RA
chr5	150169883	150790321	rs74973123	A	T,	SMIM3	+	inside	12376	RA
chr1	172862380	172893240	rs7527462	C	G,	AIMP1P2	-	upstream	-6983	RA
chr8	129565545	128553299	rs75370373	G	T,	LINC00824	-	inside	11379	RA
chr1	24518643	24192153	rs7552167	A	G,	IFNLR1	-	upstream	-4195	RA
chr7	37406369	37366766	rs75758836	T	A,	RPS10P14	+	upstream	-8755	RA
chr2	61204688	60977553	rs7596362	T	C,	RNA5SP95	+	upstream	-21198	RA
chr2	61204641	60977506	rs7608697	A	C,	RNA5SP95	+	upstream	-21245	RA
chr2	61204856	60977721	rs7608910	A	G,	RNA5SP95	+	upstream	-21030	RA
chr5	150169843	150790281	rs76767593	C	A,	SMIM3	+	inside	12336	RA
chr5	96293006	96957302	rs7716222	C	A,	Y_RNA	-	downstream	5454	RA
chr5	40486896	40486794	rs7720838	G	T,	RP11-386E5.1	+	downstream	71658	RA
chr5	40487270	40487168	rs7725052	C	T,	RP11-386E5.1	+	downstream	72032	RA
chr5	40436698	40436596	rs7734434	C	T,	RP11-386E5.1	+	downstream	21460	RA
chr2	43786818	43559679	rs77552263	G	A,	THADA	-	inside	36366	RA
chr7	37406370	37366767	rs77615103	C	A,	RPS10P14	+	upstream	-8754	RA
chr6	111793561	111472358	rs7772141	T	A,C,	TRAF3IP2-AS1	+	upstream	-11152	RA
chr6	111793594	111472391	rs7776047	T	A,G,	TRAF3IP2-AS1	+	upstream	-11119	RA
chr7	37403192	37363589	rs77801025	G	A,	RPS10P14	+	upstream	-11932	RA
chr7	37403647	37364044	rs77972791	A	G,	RPS10P14	+	upstream	-11477	RA
chr9	117569046	114806766	rs7848647	T	C,	TNFSF15	-	upstream	-641	RA
chr9	117682077	114919797	rs7872878	G	A,C,	TNFSF8	-	inside	10797	RA
chr10	82253701	80493945	rs7900536	C	A,T,	TSPAN14	+	inside	39780	RA
chr3	46340630	46299139	rs79629761	C	A,T,	UQCRC2P1	-	downstream	12782	RA
chr7	2798294	2758660	rs798494	C	A,	AC006028.11	+	upstream	-76960	RA
chr7	2797267	2757633	rs798495	T	C,	AC006028.11	+	upstream	-77987	RA
chr13	40351064	39776927	rs7986796	G	T,	RNY4P14	-	downstream	8582	RA
chr13	40350912	39776775	rs7993214	T	C,G,	RNY4P14	-	downstream	8734	RA
chr14	88472595	88006251	rs8005161	C	T,	GPR65	+	inside	1128	RA
chr7	37406443	37366840	rs80067358	G	C,	RPS10P14	+	upstream	-8681	RA
chr14	68752643	68285926	rs8008961	C	T,	RN7SL108P	-	upstream	-49388	RA
chr16	31006289	30994968	rs8058753	G	A,	RP11-1072A3.3	-	upstream	-6699	RA
chr17	40495390	42343372	rs8072391	G	A,T,	STAT3	-	inside	45122	RA
chr17	62163131	64085771	rs8075137	G	C,	ERN1	-	inside	45047	RA
chr20	23854169	23873532	rs8122605	G	A,	CST5	-	downstream	6217	RA
chr2	204694974	203830251	rs863603	C	T,	CTLA4	+	upstream	-37534	RA
chr10	35440581	35151653	rs878264	T	C,	ATP6V1G1P4	+	upstream	-6652	RA
chr17	62163015	64085655	rs880069	C	T,	ERN1	-	inside	45163	RA
chr6	90983850	90274131	rs905671	A	T,	BACH2	-	inside	22776	RA
chr6	32590637	32622860	rs9271579	T	A,	HLA-DQA1	+	upstream	-5318	RA
chr6	32590637	32622860	rs9271579	A	T,	HLA-DQA1	+	upstream	-5318	RA
chr6	32590641	32622864	rs9271580	T	G,	HLA-DQA1	+	upstream	-5314	RA
chr6	32590641	32622864	rs9271580	G	T,	HLA-DQA1	+	upstream	-5314	RA
chr5	40490609	40490507	rs9283753	C	T,	RP11-386E5.1	+	downstream	75371	RA
chr1	172862234	172893094	rs9286879	A	G,	AIMP1P2	-	upstream	-6837	RA
chr5	40437948	40437846	rs9292777	C	T,	RP11-386E5.1	+	downstream	22710	RA
chr5	40578557	40578455	rs9292781	A	G,	SNORA63	+	upstream	-76507	RA
chr4	26090862	26089240	rs932036	A	G,T,	RP11-263J14.1	+	inside	18487	RA
chr1	154392674	154420198	rs935755985	T	A,	PSMD8P1	-	upstream	-5062	RA
chr6	111434910	111113707	rs9384787	T	A,	RNU6-960P	-	upstream	-22376	RA
chr6	90984035	90274316	rs943689	C	T,	BACH2	-	inside	22591	RA
chr10	6390450	6348488	rs947474	G	A,	RP11-563J2.3	+	upstream	-1827	RA
chr6	128293506	127972361	rs9482850	C	G,T,	THEMIS	-	upstream	-53731	RA
chr6	128293634	127972489	rs9482851	C	T,	THEMIS	-	upstream	-53859	RA
chr13	40355913	39781776	rs9532434	T	A,C,	RNY4P14	-	downstream	3733	RA
chr13	99952290	99300036	rs9557194	A	G,	GPR183	-	inside	7368	RA
chr22	39662480	39266475	rs9611131	T	A,C,	PDGFB	-	upstream	-21725	RA
chr17	58018570	59941209	rs9789060	A	G,	RP11-178C3.1	+	inside	302	RA
chr21	36715761	35343463	rs9979383	C	G,T,	RPL34P3	-	downstream	128968	RA
chr5	150458146	151078585	rs10036748	C	A,T,	TNIP1	-	inside	14991	SLE
chr1	67799170	67333487	rs10889681	T	A,C,	IL12RB2	+	inside	26124	SLE
chr1	42095603	41629932	rs10890150	A	C,G,	RP11-486B10.4	+	downstream	87864	SLE
chr10	6112605	6070642	rs10905713	C	T,	RP11-414H17.2	-	downstream	1275	SLE
chr10	6114856	6072893	rs10905718	A	G,	RP11-414H17.2	-	upstream	-976	SLE
chr7	50306810	50267214	rs11185603	C	A,G,	AC020743.4	-	downstream	8407	SLE
chr1	67798895	67333212	rs11209051	C	T,	IL12RB2	+	inside	25849	SLE
chr1	42104731	41639060	rs11210505	G	C,	RP11-486B10.4	+	downstream	96992	SLE
chr17	73312171	75316090	rs11410664		T,	AC011933.2	+	upstream	-22736	SLE
chr16	31276811	31265490	rs1143679	G	A,	ITGAM	+	inside	5501	SLE
chr10	63803472	62043713	rs12357548	G	A,T,	ARID5B	+	inside	142414	SLE
chr3	169477506	169759718	rs12638862	A	G,	Telomerase-vert	-	downstream	5328	SLE
chr17	37933823	39777570	rs12709364	A	G,	GRB7	+	downstream	39644	SLE
chr12	129294905	128810360	rs12831705	G	A,	RP11-21K12.2	-	downstream	4389	SLE
chr14	103256877	102790540	rs12888955	G	A,	TRAF3	+	inside	13062	SLE
chr3	177103437	177385649	rs13065673	C	T,	RP11-706D8.3	-	upstream	-36484	SLE
chr8	11349186	11491677	rs13277113	G	A,	BLK	+	upstream	-2323	SLE
chr8	11349186	11491677	rs13277113	C	T,	BLK	+	upstream	-2323	SLE
chr3	169476991	169759203	rs1418746237	GAC	,	Telomerase-vert	-	downstream	5843	SLE
chr5	100234439	100898735	rs1423384	C	T,	ST8SIA4	-	inside	4530	SLE
chr3	169476991	169759203	rs1438095585	C	,	Telomerase-vert	-	downstream	5843	SLE
chr1	120531133	119988510	rs1493698	T	C,	RP5-1042I8.7	-	upstream	-77898	SLE
chr6	25962304	25962076	rs17587226	C	A,T,	TRIM38	+	upstream	-725	SLE
chr11	35095565	35074018	rs1834460	T	C,	RP4-607I7.1	-	downstream	64013	SLE
chr20	48567825	49951288	rs200793875	C	A,	KRT18P4	+	upstream	-5456	SLE
chr11	35094864	35073317	rs200821844	C	,	RP4-607I7.1	-	downstream	64714	SLE
chr11	35094864	35073317	rs201031973	C	A,	RP4-607I7.1	-	downstream	64714	SLE
chr20	48567822	49951285	rs201963091		G,	KRT18P4	+	upstream	-5459	SLE
chr2	135058733	134301162	rs2043872	G	A,	EDDM3CP	-	downstream	18915	SLE
chr20	48567823	49951286	rs2281218	T	G,	KRT18P4	+	upstream	-5458	SLE
chr1	120529750	119987127	rs2453040	A	C,T,	RP5-1042I8.7	-	upstream	-76515	SLE
chr1	120495934	119953311	rs2453055	G	A,C,T,	RP5-1042I8.7	-	upstream	-42699	SLE
chr10	75617344	73857586	rs2664280	A	T,	RP11-574K11.8	+	downstream	15754	SLE
chr11	35095486	35073939	rs2732540	A	G,T,	RP4-607I7.1	-	downstream	64092	SLE
chr11	35089085	35067538	rs2732546	T	C,	RP4-607I7.1	-	downstream	70493	SLE
chr11	35088683	35067136	rs2732547	T	C,	RP4-607I7.1	-	downstream	70895	SLE
chr11	35095435	35073888	rs2785193	A	C,	RP4-607I7.1	-	downstream	64143	SLE
chr11	35095254	35073707	rs2785194	T	C,	RP4-607I7.1	-	downstream	64324	SLE
chr11	35088838	35067291	rs2785201	G	C,T,	RP4-607I7.1	-	downstream	70740	SLE
chr6	32223258	32255481	rs3130320	C	T,	XXbac-BPG154L12.5	+	inside	198	SLE
chr6	32223258	32255481	rs3130320	T	C,	XXbac-BPG154L12.5	+	inside	198	SLE
chr2	213880844	213016120	rs34613499	C	T,	AC079610.1	-	inside	5424	SLE
chr2	103053141	102436681	rs34773218	AAAAAAAA	AAAAAAA,AAAAAAAAA,	AC007278.3	+	upstream	-2031	SLE
chr7	128648953	129008899	rs35234849	T	C,	ODCP	+	upstream	-19989	SLE
chr6	137999562	137678425	rs35382826	GGG	GG,	RP11-95M15.1	+	inside	5048	SLE
chr2	135059043	134301472	rs35545435	T	C,	EDDM3CP	-	downstream	18605	SLE
chr2	197919110	197054386	rs35682810	AAAAAAAAAA	AAAAA,AAAAAAAA,AAAAAAAAA,AAAAAAAAAAA,	AC017035.2	-	upstream	-24244	SLE
chr6	32590364	32622587	rs369628648	C	CC,,	HLA-DQA1	+	upstream	-5591	SLE
chr6	32590364	32622587	rs369628648	CC	,	HLA-DQA1	+	upstream	-5591	SLE
chr5	100239533	100903829	rs3756354	G	C,	ST8SIA4	-	upstream	-564	SLE
chr2	135047919	134290348	rs3814022	C	G,	EDDM3CP	-	downstream	29729	SLE
chr2	191902758	191038032	rs3821236	G	A,	AC067945.4	+	downstream	16507	SLE
chr20	48567825	49951288	rs386814869	TAC	GTA,	KRT18P4	+	upstream	-5456	SLE
chr1	42099583	41633912	rs4083593	A	G,	RP11-486B10.4	+	downstream	91844	SLE
chr1	67798327	67332644	rs4655698	T	G,	IL12RB2	+	inside	25281	SLE
chr8	129188425	128176179	rs4733844	G	A,	MIR1208	+	downstream	26064	SLE
chr3	159745863	160028076	rs485499	T	C,	LINC01100	+	inside	12053	SLE
chr2	135058615	134301044	rs4953910	C	G,	EDDM3CP	-	downstream	19033	SLE
chr20	48567825	49951288	rs534367893	C	,	KRT18P4	+	upstream	-5456	SLE
chr3	177106308	177388520	rs6443456	C	A,G,	RP11-706D8.3	-	upstream	-39355	SLE
chr6	32590362	32622585	rs66500466	C	CC,T,	HLA-DQA1	+	upstream	-5593	SLE
chr6	32590362	32622585	rs66500466	T	CC,C,	HLA-DQA1	+	upstream	-5593	SLE
chr6	32590362	32622585	rs66500466	CC	C,T,	HLA-DQA1	+	upstream	-5593	SLE
chr6	32590364	32622587	rs66500466	C	CC,T,	HLA-DQA1	+	upstream	-5591	SLE
chr6	32590364	32622587	rs66500466	T	CC,C,	HLA-DQA1	+	upstream	-5591	SLE
chr6	32590364	32622587	rs66500466	CC	C,T,	HLA-DQA1	+	upstream	-5591	SLE
chr6	25961352	25961124	rs67491322	C	T,	TRIM38	+	upstream	-1677	SLE
chr5	150457771	151078210	rs6889239	T	C,	TNIP1	-	inside	15366	SLE
chr6	32590364	32622587	rs6914950	C	T,	HLA-DQA1	+	upstream	-5591	SLE
chr6	138002175	137681038	rs6927172	C	A,G,T,	RP11-95M15.1	+	inside	7661	SLE
chr8	129187748	128175502	rs6987197	T	C,	MIR1208	+	downstream	25387	SLE
chr8	129187970	128175724	rs6987519	T	C,	MIR1208	+	downstream	25609	SLE
chr7	28172732	28133113	rs702814	C	T,	RNU6-979P	-	upstream	-14895	SLE
chr1	67798445	67332762	rs72678531	T	C,	IL12RB2	+	inside	25399	SLE
chr5	100235221	100899517	rs72778635	T	C,	ST8SIA4	-	inside	3748	SLE
chr3	177106131	177388343	rs73173126	G	C,	RP11-706D8.3	-	upstream	-39178	SLE
chr5	100188953	100853249	rs7447673	G	T,	MIR548P	-	upstream	-36685	SLE
chr17	37931220	39774967	rs7503018	A	G,	GRB7	+	downstream	37041	SLE
chr1	120496119	119953496	rs7534585	A	T,	RP5-1042I8.7	-	upstream	-42884	SLE
chr1	120496127	119953504	rs7534586	A	C,	RP5-1042I8.7	-	upstream	-42892	SLE
chr5	150457485	151077924	rs7708392	G	C,	TNIP1	-	inside	15652	SLE
chr6	138227364	137906227	rs7752903	T	G,	RP11-356I2.4	-	upstream	-37995	SLE
chr3	169476991	169759203	rs78092337	C	A,	Telomerase-vert	-	downstream	5843	SLE
chr10	63808666	62048907	rs7902719	C	A,	ARID5B	+	inside	147608	SLE
chr10	63808661	62048902	rs7902904	G	A,	ARID5B	+	inside	147603	SLE
chr17	73312184	75316103	rs8072449	G	A,	AC011933.2	+	upstream	-22723	SLE
chr17	73312272	75316191	rs8081778	T	C,	AC011933.2	+	upstream	-22635	SLE
chr2	103041167	102424707	rs887971	T	C,	IL18RAP	+	inside	6019	SLE
chr6	32578449	32610672	rs9271191	C	T,A,	HLA-DQA1	+	upstream	-17506	SLE
chr6	32578449	32610672	rs9271191	T	A,C,	HLA-DQA1	+	upstream	-17506	SLE
chr6	32578885	32611108	rs9271203	C	T,A,	HLA-DQA1	+	upstream	-17070	SLE
chr6	32578885	32611108	rs9271203	T	A,C,	HLA-DQA1	+	upstream	-17070	SLE
chr5	100176088	100840384	rs9327323	T	A,C,	MIR548P	-	upstream	-23820	SLE
chr6	138171466	137850329	rs9494883	A	G,	TNFAIP3	+	upstream	-16858	SLE
chr17	37926004	39769751	rs9894370	G	C,	GRB7	+	downstream	31825	SLE
chr5	35857850	35857748	rs10213865	A	C,T,	IL7R	+	inside	860	T1D
chr15	79231616	78939274	rs10400902	A	G,	CTSH	-	inside	10299	T1D
chr12	9885961	9733365	rs10492165	A	G,	CLECL1	-	upstream	-67	T1D
chr12	9885999	9733403	rs10492166	G	A,	CLECL1	-	upstream	-105	T1D
chr12	9859310	9706714	rs11052582	C	A,G,T,	RP11-75L1.1	+	inside	2638	T1D
chr5	35857583	35857481	rs113479558	C	G,	IL7R	+	inside	593	T1D
chr12	9885707	9733111	rs113575400	A	G,T,	CLECL1	-	inside	187	T1D
chr5	35857704	35857602	rs11567694	A	G,	IL7R	+	inside	714	T1D
chr2	204717713	203852990	rs11571293	G	A,T,	CTLA4	+	upstream	-14795	T1D
chr15	79231518	78939176	rs11638844	A	G,	CTSH	-	inside	10397	T1D
chr6	167445139	167031651	rs1198753933	T	TT,	RP11-517H2.6	+	inside	32247	T1D
chr6	30796659	30828882	rs1264349	A	G,	LINC00243	-	inside	1776	T1D
chr6	30796659	30828882	rs1264349	G	A,	LINC00243	-	inside	1776	T1D
chr5	35853319	35853217	rs13188960	G	T,	IL7R	+	inside	523	T1D
chr18	12838766	12838767	rs1380515579	C	,	RP11-973H7.1	-	upstream	-62845	T1D
chr6	29932692	29964915	rs1474775625	A	G,	MICD	-	downstream	7548	T1D
chr5	35811768	35811666	rs1494572	T	C,	CTD-2113L7.1	-	inside	15351	T1D
chr16	28505660	28494339	rs151234	G	A,C,	APOBR	+	upstream	-309	T1D
chr20	1612819	1632173	rs1535883	A	G,	SIRPG-AS1	+	upstream	-1334	T1D
chr12	9885707	9733111	rs1555113160		AGT,GGT,	CLECL1	-	inside	187	T1D
chr22	30591169	30195180	rs1807711	G	A,	RP3-438O4.4	-	inside	11928	T1D
chr14	69264656	68797939	rs194778	T	A,	ZFP36L1	-	upstream	-1687	T1D
chr6	167445139	167031651	rs2282859	T	C,G,	RP11-517H2.6	+	inside	32247	T1D
chr21	43820573	42400464	rs28700238	A	T,	UBASH3A	+	upstream	-2982	T1D
chr21	43821176	42401067	rs28755461	C	G,T,	UBASH3A	+	upstream	-2379	T1D
chr5	35884204	35884102	rs34143578	TTT	TTTT,	RP11-79C6.2	-	downstream	11917	T1D
chr14	69264564	68797847	rs34160920	TTTTTTTTTTT	TTTTTTTTTT,TTTTTTTTTTTT,TTTTTTTTTTTTT,	ZFP36L1	-	upstream	-1595	T1D
chr6	32590364	32622587	rs369628648	C	CC,,	HLA-DQA1	+	upstream	-5591	T1D
chr6	32590364	32622587	rs369628648	CC	,	HLA-DQA1	+	upstream	-5591	T1D
chr5	35919378	35919276	rs3866450	A	G,	CAPSL	-	inside	19502	T1D
chr3	58332068	58346341	rs4681679	A	G,	PXK	+	inside	13462	T1D
chr17	38023745	39867492	rs4795397	A	G,	ZPBP2	+	upstream	-671	T1D
chr15	38846738	38554537	rs4924273	G	C,	RASGRP1	-	inside	11037	T1D
chr4	123116995	122195840	rs55904957	T	C,	KIAA1109	+	inside	43508	T1D
chr4	123116862	122195707	rs55969942	T	G,	KIAA1109	+	inside	43375	T1D
chr22	30581722	30185733	rs5753037	C	A,T,	RP3-438O4.4	-	inside	21375	T1D
chr20	31556508	32968702	rs6058984	G	C,	SUN5	-	downstream	35730	T1D
chr10	6094697	6052734	rs61839660	C	T,	IL2RA	-	inside	9590	T1D
chr6	32590364	32622587	rs66500466	CC	C,T,	HLA-DQA1	+	upstream	-5591	T1D
chr6	32590364	32622587	rs66500466	C	CC,T,	HLA-DQA1	+	upstream	-5591	T1D
chr6	32590364	32622587	rs66500466	T	CC,C,	HLA-DQA1	+	upstream	-5591	T1D
chr5	35852311	35852209	rs6890853	G	A,	IL7R	+	upstream	-485	T1D
chr6	32590364	32622587	rs6914950	C	T,	HLA-DQA1	+	upstream	-5591	T1D
chr6	167469811	167056323	rs6941099	T	C,	CCR6	+	upstream	-55483	T1D
chr15	38846678	38554477	rs7170151	C	T,	RASGRP1	-	inside	11097	T1D
chr15	38847022	38554821	rs72727394	C	T,	RASGRP1	-	inside	10753	T1D
chr6	167444937	167031449	rs73030117	G	A,	RP11-517H2.6	+	inside	32045	T1D
chr21	43820888	42400779	rs74278191	G	T,	UBASH3A	+	upstream	-2667	T1D
chr22	37551487	37155447	rs743776	T	A,C,	RP1-151B14.6	+	upstream	-11309	T1D
chr22	37551607	37155567	rs743777	A	G,	RP1-151B14.6	+	upstream	-11189	T1D
chr4	26090375	26088753	rs7441808	A	G,	RP11-263J14.1	+	inside	18000	T1D
chr11	2163853	2142623	rs7481173	T	G,	IGF2	-	upstream	-1386	T1D
chr6	167364698	166951210	rs77739713	T	A,	RP11-514O12.4	-	inside	4913	T1D
chr18	12838766	12838767	rs929674907	C	A,	RP11-973H7.1	-	upstream	-62845	T1D
chr4	26090862	26089240	rs932036	A	G,T,	RP11-263J14.1	+	inside	18487	T1D
chr10	6390450	6348488	rs947474	G	A,	RP11-563J2.3	+	upstream	-1827	T1D
chr4	80938489	80017335	rs10029133	C	A,	AC097711.1	+	upstream	-62196	UC
chr5	40575839	40575737	rs10075020	T	A,C,	SNORA63	+	upstream	-79225	UC
chr8	90849305	89837077	rs10094579	C	A,	SCb-64M4.1	+	downstream	10485	UC
chr17	32579788	34252769	rs1024611	A	G,	CCL2	+	upstream	-2448	UC
chr17	40529835	42377817	rs1026916	A	G,	STAT3	-	inside	10677	UC
chr6	90883525	90173806	rs10455168	T	C,	RP3-453I5.2	-	upstream	-56702	UC
chr6	20631011	20630780	rs10484633	T	C,	RP3-348I23.3	-	downstream	92874	UC
chr5	35852947	35852845	rs1051745758	C	A,G,T,	IL7R	+	inside	151	UC
chr5	141489668	142110103	rs10569192	CGGCCGGCCGG	CGGCCGG,	NDFIP1	+	inside	1599	UC
chr10	64374360	62614600	rs10822036	G	A,	ALDH7A1P4	-	downstream	126784	UC
chr10	6112605	6070642	rs10905713	C	T,	RP11-414H17.2	-	downstream	1275	UC
chr10	6114856	6072893	rs10905718	A	G,	RP11-414H17.2	-	upstream	-976	UC
chr2	204628810	203764087	rs10932019	G	A,C,	KRT18P39	-	downstream	1505	UC
chr7	17206756	17167132	rs10950648	T	C,	Metazoa_SRP	+	upstream	-38519	UC
chr12	6455098	6345932	rs11064145	T	A,G,	RN7SL391P	+	downstream	1379	UC
chr10	75669013	73909255	rs111307659	T	,	PLAU	+	inside	79	UC
chr16	30482494	30471173	rs11150589	T	A,C,G,	Y_RNA	+	upstream	-413	UC
chr5	40578922	40578820	rs1122433	T	A,C,	SNORA63	+	upstream	-76142	UC
chr5	35924121	35924019	rs113624451	T	A,	CAPSL	-	inside	14759	UC
chr1	200894935	200925807	rs11589638	G	A,	RNU6-704P	-	downstream	7639	UC
chr16	11319357	11225500	rs11649613	C	T,	HNRNPCP4	+	upstream	-17152	UC
chr2	234156536	233247890	rs11679791	G	C,T,	SCARNA5	+	upstream	-27836	UC
chr2	219149163	218284440	rs11692780	A	G,	TMBIM1	-	inside	8145	UC
chr2	65663936	65436802	rs11694714	C	T,	AC074391.1	+	inside	92	UC
chr5	96345066	97009362	rs1174985032	A	G,	Y_RNA	-	upstream	-46606	UC
chr7	17208343	17168719	rs11766622	G	C,	Metazoa_SRP	+	upstream	-36932	UC
chr6	90963614	90253895	rs1183901103	A	T,	BACH2	-	inside	43012	UC
chr4	123117201	122196046	rs11941093	A	T,	KIAA1109	+	inside	43714	UC
chr20	30879420	32291617	rs1201612924	A	,	KIF3B	+	inside	13954	UC
chr1	200875095	200905967	rs12132298	T	C,	MROH3P	+	upstream	-11492	UC
chr1	200875242	200906114	rs12132349	T	A,	MROH3P	+	upstream	-11345	UC
chr1	172844250	172875110	rs12136659	T	C,	AIMP1P2	-	downstream	11147	UC
chr13	99974992	99322738	rs12232061	G	T,	GPR183	-	upstream	-15334	UC
chr2	204628328	203763605	rs12467195	A	G,	KRT18P39	-	downstream	1987	UC
chr2	204604603	203739880	rs12468949	A	G,T,	KRT18P39	-	downstream	25712	UC
chr16	30482540	30471219	rs12598978	T	G,	Y_RNA	+	upstream	-367	UC
chr5	141489853	142110288	rs12653848	C	T,	NDFIP1	+	inside	1784	UC
chr5	141489921	142110356	rs12653866	C	T,	NDFIP1	+	inside	1852	UC
chr5	141490091	142110526	rs12656877	T	A,C,	NDFIP1	+	inside	2022	UC
chr16	30482803	30471482	rs12716977	T	A,C,	Y_RNA	+	upstream	-104	UC
chr10	64441204	62681444	rs12766391	G	A,	ALDH7A1P4	-	downstream	59940	UC
chr6	167461965	167048477	rs13208636	T	G,	RP11-517H2.6	+	inside	49073	UC
chr5	35924118	35924016	rs1333907191	A	C,	CAPSL	-	inside	14762	UC
chr5	96293816	96958112	rs1363974	A	G,	Y_RNA	-	downstream	4644	UC
chr5	40497604	40497502	rs1373867798	G	,	RP11-386E5.1	+	downstream	82366	UC
chr5	40502932	40502830	rs1382266301	A	,	RP11-386E5.1	+	downstream	87694	UC
chr5	96217692	96881988	rs1401555880	G	A,	ERAP2	+	inside	6050	UC
chr5	35924118	35924016	rs141532938		C,	CAPSL	-	inside	14762	UC
chr5	40502932	40502830	rs1553575	A	C,G,T,	RP11-386E5.1	+	downstream	87694	UC
chr5	35924121	35924019	rs1554070142	TTT	CTTA,TTTTTT,	CAPSL	-	inside	14759	UC
chr16	31006289	30994968	rs1555494108	AG	TA,	RP11-1072A3.3	-	upstream	-6699	UC
chr22	39663154	39267149	rs1555926203	CC	G,	PDGFB	-	upstream	-22399	UC
chr5	35904614	35904512	rs1561433686		TGT,	RP11-79C6.1	-	upstream	-8223	UC
chr13	100004892	99352638	rs1566517629	T	A,	MIR623	+	upstream	-3492	UC
chr4	103506444	102585287	rs1598859	T	C,	AF224669.3	+	upstream	-77323	UC
chr6	90967197	90257478	rs1604831	G	A,	BACH2	-	inside	39429	UC
chr10	64397538	62637778	rs16917546	T	C,	ALDH7A1P4	-	downstream	103606	UC
chr4	103448903	102527746	rs170731	T	A,	NFKB1	+	inside	26418	UC
chr5	40401509	40401407	rs17234657	T	G,	RP11-386E5.1	+	upstream	-13729	UC
chr15	67442596	67150258	rs17293632	C	T,	RP11-342M21.2	-	upstream	-3320	UC
chr21	16809911	15437592	rs1736140	T	A,C,	CYCSP42	-	downstream	53174	UC
chr21	16810394	15438075	rs1736142	G	A,	CYCSP42	-	downstream	52691	UC
chr21	16810697	15438378	rs1736143	T	C,	CYCSP42	-	downstream	52388	UC
chr5	35904614	35904512	rs1833907	G	T,	RP11-79C6.1	-	upstream	-8223	UC
chr13	49604247	49030111	rs1928109	A	G,	RAD17P2	-	downstream	16682	UC
chr17	62159608	64082248	rs1971298	C	G,T,	ERN1	-	inside	48570	UC
chr1	2514575	2583136	rs2094074	C	G,T,	RP3-395M20.9	+	inside	1577	UC
chr2	102764294	102147834	rs2110727	G	A,	AC007271.3	-	downstream	34273	UC
chr1	172863948	172894808	rs2157453	G	A,	AIMP1P2	-	upstream	-8551	UC
chr1	172863992	172894852	rs2157454	G	A,C,	AIMP1P2	-	upstream	-8595	UC
chr1	172864183	172895043	rs2187892	G	A,	AIMP1P2	-	upstream	-8786	UC
chr8	90849184	89836956	rs2189025	G	A,	SCb-64M4.1	+	downstream	10364	UC
chr10	75669190	73909432	rs2227551	G	C,T,	PLAU	+	inside	256	UC
chr5	35903997	35903895	rs2287900	C	T,	RP11-79C6.1	-	upstream	-7606	UC
chr2	234181848	233273202	rs2289474	C	T,	SCARNA5	+	upstream	-2524	UC
chr4	103484615	102563458	rs230491	T	A,C,	NFKB1	+	inside	62130	UC
chr4	103485780	102564623	rs230492	A	C,G,	NFKB1	+	inside	63295	UC
chr4	103481561	102560404	rs230504	T	C,	NFKB1	+	inside	59076	UC
chr4	103478265	102557108	rs230509	G	A,	NFKB1	+	inside	55780	UC
chr4	103449041	102527884	rs230534	T	C,	NFKB1	+	inside	26556	UC
chr4	103448582	102527425	rs230535	A	C,	NFKB1	+	inside	26097	UC
chr5	96293929	96958225	rs2351010	G	A,T,	Y_RNA	-	downstream	4531	UC
chr10	75669013	73909255	rs2459449	T	C,	PLAU	+	inside	79	UC
chr11	58345686	58578213	rs2510556	C	A,T,	LPXN	-	inside	6	UC
chr8	129253171	128240925	rs28391197	T	C,	RN7SKP226	+	downstream	20422	UC
chr8	129253175	128240929	rs28552726	T	C,	RN7SKP226	+	downstream	20426	UC
chr10	35306800	35017872	rs34303523	TTT	TT,TTTT,	RP11-297A16.4	+	downstream	47964	UC
chr22	39663150	39267145	rs34698021	CCCC	CCC,	PDGFB	-	upstream	-22395	UC
chr22	39663154	39267149	rs34698021	CCCC	CCC,	PDGFB	-	upstream	-22399	UC
chr2	234143048	233234402	rs34701569	C	A,G,	ATG16L1	+	inside	24352	UC
chr22	39663154	39267149	rs35294575	C	G,	PDGFB	-	upstream	-22399	UC
chr10	64441247	62681487	rs35312803	TTTTTTTTTTTT	TTTTTTTTTTT,TTTTTTTTTTTTT,TTTTTTTTTTTTTT,	ALDH7A1P4	-	downstream	59897	UC
chr6	137999562	137678425	rs35382826	GGG	GG,	RP11-95M15.1	+	inside	5048	UC
chr5	40503134	40503032	rs35571054		G,	RP11-386E5.1	+	downstream	87896	UC
chr10	64403424	62643664	rs35826682	CCCCCC	CCCCCCC,CCCCCCCC,	ALDH7A1P4	-	downstream	97720	UC
chr7	2812632	2772998	rs35957220	C	A,G,	AC006028.11	+	upstream	-62622	UC
chr6	32590364	32622587	rs369628648	CC	,	HLA-DQA1	+	upstream	-5591	UC
chr6	32590364	32622587	rs369628648	C	CC,,	HLA-DQA1	+	upstream	-5591	UC
chr17	62160044	64082684	rs3744284	T	C,	ERN1	-	inside	48134	UC
chr2	28619340	28396473	rs3833576	TTTTTT	TTTTTTT,	RP11-373D23.2	+	upstream	-341	UC
chr5	35919343	35919241	rs3866449	C	A,T,	CAPSL	-	inside	19537	UC
chr5	35919651	35919549	rs4024110	G	A,T,	CAPSL	-	inside	19229	UC
chr5	40497604	40497502	rs4286721	G	A,	RP11-386E5.1	+	downstream	82366	UC
chr5	96293153	96957449	rs4360063	A	G,	Y_RNA	-	downstream	5307	UC
chr2	204605487	203740764	rs4673260	C	T,	KRT18P39	-	downstream	24828	UC
chr2	204605455	203740732	rs4675365	A	G,T,	KRT18P39	-	downstream	24860	UC
chr7	107549946	107909501	rs4730280	T	A,G,	DLD	+	inside	18532	UC
chr17	45698175	47620809	rs4793978	G	A,	RP11-580I16.2	-	inside	28610	UC
chr22	30512258	30116269	rs4823073	G	A,	CTA-85E5.7	-	upstream	-10862	UC
chr22	30512478	30116489	rs4823074	G	A,	CTA-85E5.7	-	upstream	-11082	UC
chr2	102983247	102366787	rs4851569	C	A,	SDR42E1P5	+	upstream	-44455	UC
chr1	172865492	172896352	rs4916285	A	G,T,	AIMP1P2	-	upstream	-10095	UC
chr10	35306576	35017648	rs4934699	A	G,	RP11-297A16.4	+	downstream	47740	UC
chr11	96021945	96288781	rs552585	C	T,	MIR1260B	+	upstream	-52656	UC
chr1	200874728	200905600	rs55838263	A	G,	MROH3P	+	upstream	-11859	UC
chr5	40433227	40433125	rs56309786	C	T,	RP11-386E5.1	+	downstream	17989	UC
chr22	39662550	39266545	rs5757584	C	G,T,	PDGFB	-	upstream	-21795	UC
chr3	18780538	18739046	rs57630709	T	A,	RAD23BP1	+	downstream	200374	UC
chr20	30843555	32255752	rs58077174	CCCC	CCCCC,CCCCCC,	KIF3B	+	upstream	-21911	UC
chr18	67553197	69885961	rs5825977	ACA	A,ACACA,	CD226	-	inside	75841	UC
chr11	65663547	65896076	rs585557	A	G,	FOSL1	-	inside	4496	UC
chr6	138195402	137874265	rs598493	T	C,	RP11-356I2.4	-	upstream	-6033	UC
chr22	45714937	45319056	rs6006984	T	A,C,	FAM118A	+	inside	10089	UC
chr3	101570375	101851531	rs600718	A	G,T,	NFKBIZ	+	inside	23541	UC
chr20	48955595	50339058	rs6063502	A	G,	LINC01271	-	upstream	-17717	UC
chr20	30870339	32282536	rs6119232	T	A,C,	KIF3B	+	inside	4873	UC
chr3	101569726	101850882	rs616597	A	C,	NFKBIZ	+	inside	22892	UC
chr10	6094697	6052734	rs61839660	C	T,	IL2RA	-	inside	9590	UC
chr18	12857758	12857759	rs62097857	G	A,	STK25P1	+	upstream	-53426	UC
chr6	90976609	90266890	rs62408233	G	A,	BACH2	-	inside	30017	UC
chr7	17198892	17159268	rs62444511	G	A,C,T,	Metazoa_SRP	+	upstream	-46383	UC
chr1	172844352	172875212	rs6425143	T	G,	AIMP1P2	-	downstream	11045	UC
chr1	172844409	172875269	rs6425145	T	A,	AIMP1P2	-	downstream	10988	UC
chr6	138195693	137874556	rs643177	T	C,	RP11-356I2.4	-	upstream	-6324	UC
chr6	21438889	21438658	rs6456426	C	A,	LINC00581	-	downstream	73236	UC
chr9	117568766	114806486	rs6478109	A	G,	TNFSF15	-	upstream	-361	UC
chr17	54899945	56822584	rs6503766	G	A,	DGKE	+	upstream	-11514	UC
chr17	54900047	56822686	rs6503767	C	A,T,	DGKE	+	upstream	-11412	UC
chr5	141489027	142109462	rs6580223	G	T,	NDFIP1	+	inside	958	UC
chr5	141489306	142109741	rs6580224	A	G,T,	NDFIP1	+	inside	1237	UC
chr5	141489381	142109816	rs6580225	G	C,	NDFIP1	+	inside	1312	UC
chr6	32590364	32622587	rs66500466	CC	C,T,	HLA-DQA1	+	upstream	-5591	UC
chr6	32590364	32622587	rs66500466	T	CC,C,	HLA-DQA1	+	upstream	-5591	UC
chr6	32590364	32622587	rs66500466	C	CC,T,	HLA-DQA1	+	upstream	-5591	UC
chr2	204606215	203741492	rs6728441	G	A,	KRT18P39	-	downstream	24100	UC
chr5	40433576	40433474	rs6878213	C	T,	RP11-386E5.1	+	downstream	18338	UC
chr5	40433552	40433450	rs6878370	G	A,	RP11-386E5.1	+	downstream	18314	UC
chr5	40402233	40402131	rs6879283	T	C,	RP11-386E5.1	+	upstream	-13005	UC
chr6	21439343	21439112	rs6904446	C	A,T,	LINC00581	-	downstream	72782	UC
chr6	32590364	32622587	rs6914950	C	T,	HLA-DQA1	+	upstream	-5591	UC
chr6	138002175	137681038	rs6927172	C	A,G,T,	RP11-95M15.1	+	inside	7661	UC
chr7	28172732	28133113	rs702814	C	T,	RNU6-979P	-	upstream	-14895	UC
chr22	30592487	30196498	rs713875	C	G,	RP3-438O4.4	-	inside	10610	UC
chr16	23853521	23842200	rs7195232	A	G,	PRKCB	+	inside	6200	UC
chr16	23853860	23842539	rs7200798	G	A,	PRKCB	+	inside	6539	UC
chr17	45737701	47660335	rs7219303	A	C,G,	KPNB1	+	inside	10860	UC
chr17	58018142	59940781	rs72840315	G	C,	RP11-178C3.1	+	upstream	-126	UC
chr6	128293932	127972787	rs72975913	C	A,	THEMIS	-	upstream	-54157	UC
chr6	128294055	127972910	rs72975916	C	T,	THEMIS	-	upstream	-54280	UC
chr11	128342944	128473049	rs73029056	G	A,	MIR6090	+	upstream	-49340	UC
chr2	198873214	198008490	rs73058832	G	A,T,	AC109589.1	-	downstream	183030	UC
chr5	40438097	40437995	rs73090828	C	A,	RP11-386E5.1	+	downstream	22859	UC
chr6	32578673	32610896	rs7451864	A	C,G,T,	HLA-DQA1	+	upstream	-17282	UC
chr6	32578673	32610896	rs7451864	T	A,C,G,	HLA-DQA1	+	upstream	-17282	UC
chr5	150169883	150790321	rs74973123	A	T,	SMIM3	+	inside	12376	UC
chr1	172862380	172893240	rs7527462	C	G,	AIMP1P2	-	upstream	-6983	UC
chr8	129565545	128553299	rs75370373	G	T,	LINC00824	-	inside	11379	UC
chr1	24518643	24192153	rs7552167	A	G,	IFNLR1	-	upstream	-4195	UC
chr2	61204688	60977553	rs7596362	T	C,	RNA5SP95	+	upstream	-21198	UC
chr2	61204641	60977506	rs7608697	A	C,	RNA5SP95	+	upstream	-21245	UC
chr2	61204856	60977721	rs7608910	A	G,	RNA5SP95	+	upstream	-21030	UC
chr5	150169843	150790281	rs76767593	C	A,	SMIM3	+	inside	12336	UC
chr5	96293006	96957302	rs7716222	C	A,	Y_RNA	-	downstream	5454	UC
chr5	35821747	35821645	rs7725599	G	A,	CTD-2113L7.1	-	inside	5372	UC
chr5	40436698	40436596	rs7734434	C	T,	RP11-386E5.1	+	downstream	21460	UC
chr2	43786818	43559679	rs77552263	G	A,	THADA	-	inside	36366	UC
chr6	111793561	111472358	rs7772141	T	A,C,	TRAF3IP2-AS1	+	upstream	-11152	UC
chr6	111793594	111472391	rs7776047	T	A,G,	TRAF3IP2-AS1	+	upstream	-11119	UC
chr9	117569046	114806766	rs7848647	T	C,	TNFSF15	-	upstream	-641	UC
chr9	117682077	114919797	rs7872878	G	A,C,	TNFSF8	-	inside	10797	UC
chr10	82253701	80493945	rs7900536	C	A,T,	TSPAN14	+	inside	39780	UC
chr7	2798294	2758660	rs798494	C	A,	AC006028.11	+	upstream	-76960	UC
chr7	2797267	2757633	rs798495	T	C,	AC006028.11	+	upstream	-77987	UC
chr14	88472595	88006251	rs8005161	C	T,	GPR65	+	inside	1128	UC
chr16	31006289	30994968	rs8058753	G	A,	RP11-1072A3.3	-	upstream	-6699	UC
chr17	40495390	42343372	rs8072391	G	A,T,	STAT3	-	inside	45122	UC
chr17	62163131	64085771	rs8075137	G	C,	ERN1	-	inside	45047	UC
chr17	62163015	64085655	rs880069	C	T,	ERN1	-	inside	45163	UC
chr6	90983850	90274131	rs905671	A	T,	BACH2	-	inside	22776	UC
chr20	48955424	50338887	rs913678	T	C,	LINC01271	-	upstream	-17546	UC
chr6	32430289	32462512	rs9268863	G	A,	HLA-DRB9	-	inside	10987	UC
chr6	32430289	32462512	rs9268863	A	G,	HLA-DRB9	-	inside	10987	UC
chr6	32430326	32462549	rs9268864	T	A,	HLA-DRB9	-	inside	10950	UC
chr6	32430326	32462549	rs9268864	A	T,	HLA-DRB9	-	inside	10950	UC
chr6	32578530	32610753	rs9271192	C	A,	HLA-DQA1	+	upstream	-17425	UC
chr6	32578530	32610753	rs9271192	A	C,	HLA-DQA1	+	upstream	-17425	UC
chr6	32578566	32610789	rs9271193	C	T,	HLA-DQA1	+	upstream	-17389	UC
chr6	32578566	32610789	rs9271193	T	C,	HLA-DQA1	+	upstream	-17389	UC
chr6	32578612	32610835	rs9271194	T	A,G,	HLA-DQA1	+	upstream	-17343	UC
chr6	32578612	32610835	rs9271194	G	T,A,	HLA-DQA1	+	upstream	-17343	UC
chr6	32578726	32610949	rs9271198	A	G,	HLA-DQA1	+	upstream	-17229	UC
chr6	32578726	32610949	rs9271198	G	A,	HLA-DQA1	+	upstream	-17229	UC
chr6	32578735	32610958	rs9271199	G	A,T,	HLA-DQA1	+	upstream	-17220	UC
chr6	32578735	32610958	rs9271199	A	G,T,	HLA-DQA1	+	upstream	-17220	UC
chr6	32578756	32610979	rs9271200	T	C,	HLA-DQA1	+	upstream	-17199	UC
chr6	32578756	32610979	rs9271200	C	T,	HLA-DQA1	+	upstream	-17199	UC
chr6	32578818	32611041	rs9271201	A	C,	HLA-DQA1	+	upstream	-17137	UC
chr6	32578818	32611041	rs9271201	C	A,	HLA-DQA1	+	upstream	-17137	UC
chr6	32578837	32611060	rs9271202	C	A,	HLA-DQA1	+	upstream	-17118	UC
chr6	32578837	32611060	rs9271202	A	C,	HLA-DQA1	+	upstream	-17118	UC
chr6	32578941	32611164	rs9271205	A	G,	HLA-DQA1	+	upstream	-17014	UC
chr6	32578941	32611164	rs9271205	G	A,	HLA-DQA1	+	upstream	-17014	UC
chr1	172862234	172893094	rs9286879	A	G,	AIMP1P2	-	upstream	-6837	UC
chr5	40437948	40437846	rs9292777	C	T,	RP11-386E5.1	+	downstream	22710	UC
chr5	40578557	40578455	rs9292781	A	G,	SNORA63	+	upstream	-76507	UC
chr5	35852969	35852867	rs938629347	C	T,	IL7R	+	inside	173	UC
chr6	90984035	90274316	rs943689	C	T,	BACH2	-	inside	22591	UC
chr6	128293506	127972361	rs9482850	C	G,T,	THEMIS	-	upstream	-53731	UC
chr6	128293634	127972489	rs9482851	C	T,	THEMIS	-	upstream	-53859	UC
chr13	99952290	99300036	rs9557194	A	G,	GPR183	-	inside	7368	UC
chr22	39662480	39266475	rs9611131	T	A,C,	PDGFB	-	upstream	-21725	UC
chr17	58018570	59941209	rs9789060	A	G,	RP11-178C3.1	+	inside	302	UC
