# Supplementary material for: A systematic comparison of FOSL1, FOSL2 and BATF-mediated transcriptional regulation during early human Th17 differentiation
Source: Nucleic Acids Res. 2022 May 3;50(9):4938–58. doi: 10.1093/nar/gkac256 (PMC9122603; doi:10.1093/nar/gkac256)
Supplement: gkac256_Supplemental_Files [file gkac256_supplemental_files.zip › Table S8. List of SNPs relevant to the study.xlsx]

## Sheet: SNPs relevant to the study
Factor	rsID	hg38 coordinate	chr	ref	alts	nearest_gene	Disease association
FOSL1, FOSL2	rs8023164	102805688	chr14	G	A,T,	TRAF3	MS, SLE
FOSL2, BATF	rs1908632	67340123	chr1	G	T,	IL12RB2	PBC
FOSL2	rs79824801	56334353	chr12	T	C,	IL23A	PS, RA
FOSL2	rs17103360	75492998	chr14	G	A,	BATF	RA, MS
FOSL2, BATF	rs10515944	203722546	chr2	C	A,	CD28	CD
FOSL2, BATF	rs3116497	203730796	chr2	T	C,	CD28	CD
FOSL1, FOSL2	rs7414934	24966725	chr1	A	C,	RUNX3	AS, CR, PS, RA, UC
FOSL2, BATF	rs8069645	42342884	chr17	A	G,T,	STAT3	MS, CR
FOSL2	rs3134883	6058762	chr10	G	A,	IL2RA	UC, RA, PS, MS,CR, AS
BATF	rs8072391	42343372	chr17	G	A,T,	STAT3	AS,CR,MS,PS,RA,UC
FOSL2, BATF	rs72932400	203730497	chr2	C	A,	CD28	CD
BATF	rs11465753	67165740	chr1	T	C,	IL23R	CR,PS,RA
FOSL2, BATF	rs2246031	6050247	chr10	C	T,	IL2RA	MS
BATF	rs7199163	27387779	chr16	T	G,	IL21R	PBC
BATF	rs2476491	6053447	chr10	A	T,	IL2RA	RA
BATF	rs3802604	8060309	chr10	G	A,	GATA3	RA
FOSL1	rs3869550	42340869	chr17	T	C,	STAT3	AS, CR, MS, PS, RA, UC
Common	rs9887812	85278894	chr1	C	T,	BCL10	MS
Common	rs9887879	85278899	chr1	T	G,	BCL10	MS
Common (AP-1)	rs17293632	67150258	chr15	C	T,	RP11-342M21.2, SMAD3	AS, CR, MS, PS, RA, UC
Common (AP-1)	rs6784841	69204481	chr3	G	A,	LMOD3, FRMD4B	CD
Common (AP-1)	rs10808568	128251814	chr8	A	C,	RN7SKP226, PVT1	CD
