# Supplementary material for: A systematic comparison of FOSL1, FOSL2 and BATF-mediated transcriptional regulation during early human Th17 differentiation
Source: Nucleic Acids Res. 2022 May 3;50(9):4938–58. doi: 10.1093/nar/gkac256 (PMC9122603; doi:10.1093/nar/gkac256)
Supplement: gkac256_Supplemental_Files [file gkac256_supplemental_files.zip › Table S9. Oligo sequences for DAPA.xlsx]

## Sheet: Oligos
Factor	SNP ID	Sense Seq Name	5´-Sense Oligo Sequence-3` (Biotinylation)	Antisense Seq Name	5`-Antisense Oligo Sequence-3`
FOSL2		TRAF3_sense	5`-Biotin-TACCTGGCTACGTTTTCCTGTGTCCTGTTGAAA-3`	TRAF3_Antisense	5`-TTTCAACAGGACACAGGAAAACGTAGCCAGGTA-3`
	rs8023164	TRAF3_(mutant)_sense	5`-Biotin-TACCTGGCTACGTTTTCCTATGTCCTGTTGAAA-3`	TRAF3_(mutant)_Antisense	5`-TTTCAACAGGACATAGGAAAACGTAGCCAGGTA-3`
FOSL2		BATF_sense	5`-Biotin-GTGGACTTGAAGGAGGACAAGTGAATCAGTCTG-3`	BATF_Antisense	5`-CAGACTGATTCACTTGTCCTCCTTCAAGTCCAC-3`
	rs17103360	BATF_(mutant)_sense	5`-Biotin-GTGGACTTGAAGGAGGACAAATGAATCAGTCTG-3`	BATF_(mutant)_Antisense	5`-CAGACTGATTCATTTGTCCTCCTTCAAGTCCAC-3`
FOSL2		CD28_1_Sense	5`-Biotin-ATCACCATCTTTCACTCCACAATTATTTTATGA-3`	CD28_1_Antisense	5`-TCATAAAATAATTGTGGAGTGAAAGATGGTGAT-3`
	rs10515944	CD28_1_(mutant)_Sense	5`-Biotin-ATCACCATCTTTCACTACACAATTATTTTATGA-3`	CD28_1_(mutant)_Antisense	5`-TCATAAAATAATTGTGTAGTGAAAGATGGTGAT-3`
FOSL2		CD28_2_sense	5`-Biotin-TGAGTCTGCCTGAAGTATGATACTCATCTTTAA-3`	CD28_2_Antisense	5`-TTAAAGATGAGTATCATACTTCAGGCAGACTCA-3`
	rs3116497	CD28_2_(mutant)_sense	5`-Biotin-TGAGTCTGCCTGAAGTACGATACTCATCTTTAA-3`	CD28_2_(mutant)_Antisense	5`-TTAAAGATGAGTATCGTACTTCAGGCAGACTCA-3`
FOSL2		RUNX3_sense	5`-Biotin-CAGCCAGACCCTGGGGAAAGTCACTTCCTTTCT-3`	RUNX3_Antisense	5`-AGAAAGGAAGTGACTTTCCCCAGGGTCTGGCTG-3`
	rs7414934	RUNX3_(mutant)_sense	5`-Biotin-CAGCCAGACCCTGGGGCAAGTCACTTCCTTTCT-3`	RUNX3_(mutant)_Antisense	5`-AGAAAGGAAGTGACTTGCCCCAGGGTCTGGCTG-3`
BATF		STAT3_sense	5`-Biotin-TGATTTAGTATATGTGTTTCCAGATATTTTCCC-3`	STAT3_Antisense	5`-GGGAAAATATCTGGAAACACATATACTAAATCA-3`
	rs8072391	STAT3_(mutant)_sense	5`-Biotin-TGATTTAGTATATATGTTTCCAGATATTTTCCC-3`	STAT3_(mutant)_Antisense	5`-GGGAAAATATCTGGAAACATATATACTAAATCA-3`
BATF		IL21R_sense	5`-Biotin-AAGGTGGTTTTGATAGCTTATTGCAGATGGCAA-3`	IL21R_Antisense	5`-TTGCCATCTGCAATAAGCTATCAAAACCACCTT-3`
	rs7199163	IL21R_(mutant)_sense	5`-Biotin-AAGGTGGTTTTGATAGCTTAGTGCAGATGGCAA-3`	IL21R_(mutant)_Antisense	5`-TTGCCATCTGCACTAAGCTATCAAAACCACCTT-3`
BATF		GATA3_sense	5`-Biotin-CATGAAAGTAGGCAGGAGGGAGAGGGAGGCAGG-3`	GATA3_Antisense	5`-CCTGCCTCCCTCTCCCTCCTGCCTACTTTCATG-3`
	rs3802604	GATA3_(mutant)_sense	5`-Biotin-CATGAAAGTAGGCAGAAGGGAGAGGGAGGCAGG-3`	GATA3_(mutant)_Antisense	5`-CCTGCCTCCCTCTCCCTTCTGCCTACTTTCATG-3`
FOSL1		STAT3_2_sense	5`-Biotin-TCCTAGGGCCCACCATAAGCAAGAGCAGCAGCC-3`	STAT3_2_Antisense	5`-GGCTGCTGCTCTTGCTTATGGTGGGCCCTAGGA-3`
	rs3869550	STAT3_2_(mutant)_sense	5`-Biotin-TCCTAGGGCCCACCACAAGCAAGAGCAGCAGCC-3`	STAT3_2_(mutant)_Antisense	5`-GGCTGCTGCTCTTGCTTGTGGTGGGCCCTAGGA-3`
Common		BCL10_1_sense	5`-Biotin-TGGAGGAGTCTGTCCTTGTCTTGTCAATACCAAGAT-3`	BCL10_1_Antisense	5'-ATCTTGGTATTGACAAGACAAGGACAGACTCCTCCA-3`
	rs9887879	BCL10_1_(mutant)_sense	5`-Biotin-TGGAGGAGTCTGTCCTTGGCTTGTCAATACCAAGAT-3`	BCL10_1_(mutant)_Antisense	5`-ATCTTGGTATTGACAAGCCAAGGACAGACTCCTCCA-3`
Common/AP-1 motif		RP11-342M21.2/SMAD3_Sense	5'-Biotin-CTCTCTAGCCGGTGACTCATAATTAAGGAAGTC-3'	RP11-342M21.2/SMAD3_AntiSense	5'-GACTTCCTTAATTATGAGTCACCGGCTAGAGAG-3'
	rs17293632	RP11-342M21.2/SMAD3_(mutant)_Sense	5'-Biotin-CTCTCTAGCCGGTGACTTATAATTAAGGAAGTC-3'	RP11-342M21.2/SMAD3_(mutant)_AntiSense	5'-GACTTCCTTAATTATAAGTCACCGGCTAGAGAG-3'
Common/AP-1 motif		LMOD3/FRMD4B_Sense	5-Biotin-GTATGACTATACATCAGTGACTCACACGGTGGG-3'	LMOD3/FRMD4B_AntiSense	5'-CCCACCGTGTGAGTCACTGATGTATAGTCATAC-3'
	rs6784841	LMOD3/FRMD4B_(mutant)_Sense	5-Biotin-GTATGACTATACATCAATGACTCACACGGTGGG-3'	LMOD3/FRMD4B_(mutant)_AntiSense	5'-CCCACCGTGTGAGTCATTGATGTATAGTCATAC-3'
BATF Positive Control		BATF_C1_sense	5`-Biotin-GTGTGTTGAGTCATATGGGTGTGCTGAGTCAGACGGGAA-3`	BATF_C1_Antisense	5`-TTCCCGTCTGACTCAGCACACCCATATGACTCAACACAC-3`
		BATF_C1_(mutant)_sense	5`-Biotin-GTGTGTCCAGGGTTATGGGTGTGCGGCGACCGACGGGAA-3`	BATF_C1_(mutant)_Antisense	5`-TTCCCGTCGGTCGCCGCACACCCATAACCCTGGACACAC-3`
			Nucleotide in red: Base change associated with the SNP identified within the binding site
